# Supplementary material for: Analysis of Arabidopsis non-reference accessions reveals high diversity of metabolic gene clusters and discovers new candidate cluster members
Source: Front Plant Sci. 2023 Jan 26;14:1104303. doi: 10.3389/fpls.2023.1104303 (PMC9909608; doi:10.3389/fpls.2023.1104303)
Supplement: Supplemental File 1 — Supplemental Tables S1-S17. [file Table_1.xlsx]

## Sheet: List of Supplemental Tables
Table S1. MGC genomic regions investigated in this study and their gene content, according to Araport 11 annotation
Table S2. Overlap of genes in MGC regions with CNVs
Table S3. RD-based CN estimates for protein-coding genes within each MGC
Table S4. Normalized MLPA values for protein-coding genes within MGCs
Table S5. ddPCR-based CN estimates for thalianol cluster genes
Table S6. Genotype assignment to protein-coding genes within MGCs as determined from RD, MLPA and ddPCR data
Table S7. Manually assigned CN genotypes
Table S8. Large inversions detected within thalianol gene cluster
Table S9. Gene content in arabidiol/baruol gene cluster of seven genomic assemblies
Table S10. Comparison of BARS1 and BARS2 homologs from Col-0 and Cvi-0 accessions
Table S11. SNP frequency at CYP705A2 and BARS1 loci
Table S12.Association of two versions of arabidiol/baruol gene cluster with phenotypic variation
Table S13. RNASeq analysis of selected genes in arabidiol/baruol gene cluster
Table S14. List of terpenoid synthase genes analyzed in this study
Table S15. List of CYP genes analyzed in this study
Table S16. MLPA probe targets in the reference genome
Table S17. Primers used in this study

## Sheet: Table S1
Table S1. MGC genomic regions investigated in this study and their gene content, according to Araport 11 annotation
OSC genes encoding enzymes involved in the triterpene scaffold formation are in bold.
DB identifier	Araport 11 symbol	Description	Other names*	Is protein coding?	Category
THALIANOL GENE CLUSTER REGION
AT5G47950	AT5G47950	HXXXD-type acyl-transferase family protein	THAA2	yes	cluster gene
AT5G47960	RABA4C	RAB GTPase homolog A4C		yes	intervening gene
AT5G47970	AT5G47970	Aldolase-type TIM barrel family protein		yes	intervening gene
AT5G47980	AT5G47980	HXXXD-type acyl-transferase family protein	ACT; THAA1; BAHD	yes	cluster gene
AT5G07035	AT5G07035	long noncoding RNA		no	intervening gene
AT5G47990	CYP705A5	cytochrome P450, family 705, subfamily A, polypeptide 5	THAD;THAO	yes	cluster gene
AT5G48000	CYP708A2	cytochrome P450, family 708, subfamily A, polypeptide 2	THAH	yes	cluster gene
AT5G48010	THAS1	thalianol synthase 1	THAS	yes	cluster gene
MARNERAL GENE CLUSTER REGION
AT5G42580	CYP705A12	cytochrome P450, family 705, subfamily A, polypeptide 12		yes	cluster gene
AT5G42590	CYP71A16	cytochrome P450, family 71, subfamily A, polypeptide 16	MRO	yes	cluster gene
AT5G00580	AT5G00580	novel transcribed region		no	intervening gene
AT5G06325	AT5G06325	long noncoding RNA		no	intervening gene
AT5G06335	AT5G06335	long noncoding RNA		no	intervening gene
AT5G42600	MRN1	marneral synthase 1	MRN	yes	cluster gene
TIRUCALLADIENOL GENE CLUSTER REGION
AT5G36110	CYP716A1	cytochrome P450, family 716, subfamily A, polypeptide 1	CYP16A1	yes	cluster gene
AT5G36120	CCB3	cofactor assembly, complex C (B6F)		yes	intervening gene
AT5G36125	AT5G36125	copia-like retrotransposon family gene		no	intervening gene
AT5G36130	AT5G36130	Cytochrome P450 superfamily protein	CYP16A2	yes	cluster gene
AT5G36140	CYP716A2	cytochrome P450, family 716, subfamily A, polypeptide 2		yes	cluster gene
AT5G36150	PEN3	putative pentacyclic triterpene synthase		yes	cluster gene
AT5G05325	AT5G05325	long noncoding RNA		no	intervening gene
AT5G36160	AT5G36160	Tyrosine transaminase family protein		yes	intervening gene
AT5G36170	HCF109	high chlorophyll fluorescent 109		yes	intervening gene
AT5G36180	SCPL1	serine carboxypeptidase-like 1	SCPL	yes	cluster gene
ARABIDIOL/BARUOL GENE CLUSTER REGION
AT4G15300	CYP702A2	cytochrome P450, family 702, subfamily A, polypeptide 2		yes	cluster gene
AT4G15310	CYP702A3	cytochrome P450, family 702, subfamily A, polypeptide 3		yes	cluster gene
AT4G15320	CSLB06	cellulose synthase-like B6		yes	intervening gene
AT4G06325	AT4G06325	novel transcribed region		no	intervening gene
AT4G15330	CYP705A1	cytochrome P450, family 705, subfamily A, polypeptide 1		yes	cluster gene
AT4G15340	PEN1	pentacyclic triterpene synthase 1	ABDS	yes	cluster gene
AT4G15345	CYP702A4P	pseudogene of cytochrome P450	-	no	intervening gene
AT4G15350	CYP705A2	cytochrome P450, family 705, subfamily A, polypeptide 2		yes	cluster gene
AT4G15360	CYP705A3	cytochrome P450, family 705, subfamily A, polypeptide 3		yes	cluster gene
AT4G15370	BARS1	baruol synthase 1	BARS	yes	cluster gene
AT4G15380	CYP705A4	cytochrome P450, family 705, subfamily A, polypeptide 4		yes	cluster gene
AT4G15390	AT4G15390	HXXXD-type acyl-transferase family protein	ACT4	yes	cluster gene
AT4G15393	CYP702A5	cytochrome P450, family 702, subfamily A, polypeptide 5		yes	cluster gene
AT4G15396	CYP702A6	cytochrome P450, family 702, subfamily A, polypeptide 6		yes	cluster gene
AT4G15398	CYP702A7P	pseudogene of cytochrome P450		no	intervening gene
AT4G15400	BIA1	BRASSINOSTEROID INACTIVATOR1, BAHD acyltransferase family	ACT5	yes	cluster gene
* Alternative gene names used in the literature on the subject [Field and Osbourn 2008; Boycheva et al. 2014; Huang et al. 2019; Liu et al. 2020]

## Sheet: Table S2
Table S2. Overlap of genes in MGC regions with CNVs
Full overlap means that the entire gene sequence is covered by a given CNV. CNV coordinates are from AthCNV atlas by (Zmienko et al. 2020). Gene symbols are according to Araport11 annotation. The genes in the cluster (confirmed or putative) are in black. Intervening genes (both coding and noncoding) are in grey. OSC genes are in bold.
THALIANOL GENE CLUSTER REGION
CNV	Coordinates	CNV_size (kb)	Overlap with:
			AT5G47950	RABA4C	AT5G47970	AT5G47980	AT5T07035	CYP705A5	CYP708A2	THAS1
CNV_18592	Chr5:19221905-19462610	240.7	full	full	full	full	full	full	full	full
CNV_18604	Chr5:19428559-19442038	13.5	no	no	no	full	full	full	no	no
CNV_18605	Chr5:19435240-19461836	26.6	no	no	no	no	no	partial	full	full
CNV_18606	Chr5:19437441-19456734	19.3	no	no	no	no	no	no	full	no
CNV_18607	Chr5:19441404-19441957	0.6	no	no	no	no	no	no	no	no
CNV_18608	Chr5:19452062-19462172	10.1	no	no	no	no	no	no	no	full
MARNERAL GENE CLUSTER REGION
CNV	Coordinates	CNV_size (kb)	Overlap with:
			CYP705A12	CYP71A16	AT5G00580	AT5G00525 / AT5G06335	MRN1
CNV_18292	Chr5:17025569-17026492	0.9	no	no	no	no	no
CNV_18293	Chr5:17025788-17026427	0.6	no	no	no	no	no
CNV_18294	Chr5:17028746-17030901	2.2	no	no	no	no	no
CNV_18295	Chr5:17029680-17030521	0.8	no	no	no	no	no
CNV_18296	Chr5:17035682-17038103	2.4	no	no	no	no	no
CNV_18297	Chr5:17035892-17037540	1.6	no	no	no	no	no
CNV_18298	Chr5:17036222-17037246	1	no	no	no	no	no
CNV_18299	Chr5:17036534-17037759	1.2	no	no	no	no	no
CNV_18300	Chr5:17036549-17046464	9.9	no	no	partial	no	no
CNV_18301	Chr5:17039245-17044548	5.3	no	no	no	no	no
CNV_18302	Chr5:17040078-17048195	8.1	no	no	full	no	no
CNV_18303	Chr5:17041740-17042825	1.1	no	no	no	no	no
CNV_18304	Chr5:17044749-17045985	1.2	no	no	partial	no	no
CNV_18305	Chr5:17050431-17052570	2.1	no	no	no	no	no
CNV_18306	Chr5:17052041-17052911	0.9	no	no	no	no	no
TIRUCALLADIENOL GENE CLUSTER REGION
CNV	Coordinates	CNV_size (kb)	Overlap with:
			CYP716A1	CCB3	AT5G36125	AT5G36130*	CYP716A2*	PEN3	AT5G05325	AT5G36160	HCF109	SCPL1
CNV_17740	Chr5:14130207-14197235	67	partial	no	no	no	no	no	no	no	no	no
CNV_17742	Chr5:14140546-14210250	69.7	full	full	full	full	no	no	no	no	no	no
CNV_17762	Chr5:14197691-14198483	0.8	partial	no	no	no	no	no	no	no	no	no
CNV_17763	Chr5:14197741-14207554	9.8	partial	full	partial	no	no	no	no	no	no	no
CNV_17764	Chr5:14203861-14209182	5.3	no	no	full	partial	no	no	no	no	no	no
CNV_17765	Chr5:14209984-14229106	19.1	no	no	no	no	full	full	full	no	no	no
CNV_17766	Chr5:14210440-14211117	0.7	no	no	no	no	no	no	no	no	no	no
CNV_17767	Chr5:14210813-14212216	1.4	no	no	no	no	partial	no	no	no	no	no
CNV_17768	Chr5:14213725-14215488	1.8	no	no	no	no	no	no	no	no	no	no
CNV_17769	Chr5:14213764-14216315	2.6	no	no	no	no	no	no	no	no	no	no
CNV_17770	Chr5:14215602-14216350	0.7	no	no	no	no	no	no	no	no	no	no
CNV_17771	Chr5:14217292-14217894	0.6	no	no	no	no	no	no	no	no	no	no
CNV_17772	Chr5:14219115-14220188	1.1	no	no	no	no	no	no	no	no	no	no
CNV_17773	Chr5:14222898-14228352	5.5	no	no	no	no	no	partial	full	no	no	no
CNV_17774	Chr5:14228976-14232423	3.4	no	no	no	no	no	no	no	no	no	no
CNV_17775	Chr5:14229509-14230853	1.3	no	no	no	no	no	no	no	no	no	no
CNV_17776	Chr5:14231897-14232589	0.7	no	no	no	no	no	no	no	no	no	no
ARABIDIOL/BARUOL GENE CLUSTER REGION
CNV	Coordinates	CNV_size (kb)	Overlap with:
			CYP702A2	CYP702A3	CSLB06	AT4G06325	CYP705A1	PEN1	CYP702A4P	CYP705A2	CYP705A3	BARS1	CYP705A4	AT4G15390	CYP702A5	CYP702A6	CYP702A7P	BIA1
CNV_14648	Chr4:8717122-8730690	13.6	partial	no	no	no	no	no	no	no	no	no	no	no	no	no	no	no
CNV_14653	Chr4:8737212-8740346	3.1	no	partial	no	no	no	no	no	no	no	no	no	no	no	no	no	no
CNV_14654	Chr4:8737336-8743108	5.8	no	partial	partial	no	no	no	no	no	no	no	no	no	no	no	no	no
CNV_14655	Chr4:8740820-8744395	3.6	no	no	partial	no	no	no	no	no	no	no	no	no	no	no	no	no
CNV_14656	Chr4:8740945-8744329	3.4	no	no	partial	no	no	no	no	no	no	no	no	no	no	no	no	no
CNV_14657	Chr4:8746502-8747474	1	no	no	partial	no	no	no	no	no	no	no	no	no	no	no	no	no
CNV_14658	Chr4:8749884-8750684	0.8	no	no	no	no	no	no	no	no	no	no	no	no	no	no	no	no
CNV_14659	Chr4:8750544-8751158	0.6	no	no	no	no	no	no	no	no	no	no	no	no	no	no	no	no
CNV_14660	Chr4:8761596-8783201	21.6	no	no	no	no	no	no	full	full	full	full	no	no	no	no	no	no
CNV_14661	Chr4:8764522-8774048	9.5	no	no	no	no	no	no	no	partial	full	partial	no	no	no	no	no	no
CNV_14662	Chr4:8768492-8769325	0.8	no	no	no	no	no	no	no	no	no	no	no	no	no	no	no	no
CNV_14663	Chr4:8776766-8777869	1.1	no	no	no	no	no	no	no	no	no	partial	no	no	no	no	no	no
CNV_14664	Chr4:8796879-8800317	3.4	no	no	no	no	no	no	no	no	no	no	no	no	no	no	no	no
CNV_14665	Chr4:8797089-8800233	3.1	no	no	no	no	no	no	no	no	no	no	no	no	no	no	no	no
CNV_14666	Chr4:8797332-8799201	1.9	no	no	no	no	no	no	no	no	no	no	no	no	no	no	no	no
CNV_14667	Chr4:8797594-8798276	0.7	no	no	no	no	no	no	no	no	no	no	no	no	no	no	no	no
CNV_14668	Chr4:8797705-8806304	8.6	no	no	no	no	no	no	no	no	no	no	no	no	partial	no	no	no
CNV_14669	Chr4:8797726-8809756	12	no	no	no	no	no	no	no	no	no	no	no	no	full	partial	no	no
CNV_14670	Chr4:8798692-8799256	0.6	no	no	no	no	no	no	no	no	no	no	no	no	no	no	no	no
CNV_14671	Chr4:8799969-8801756	1.8	no	no	no	no	no	no	no	no	no	no	no	no	no	no	no	no
CNV_14672	Chr4:8802129-8802739	0.6	no	no	no	no	no	no	no	no	no	no	no	no	no	no	no	no
CNV_14673	Chr4:8802149-8803753	1.6	no	no	no	no	no	no	no	no	no	no	no	no	no	no	no	no
CNV_14674	Chr4:8802811-8803794	1	no	no	no	no	no	no	no	no	no	no	no	no	no	no	no	no
CNV_14675	Chr4:8805003-8808651	3.6	no	no	no	no	no	no	no	no	no	no	no	no	partial	partial	no	no

## Sheet: Table S3
Table S3. RD-based CN estimates for protein-coding genes within each MGC
Accessions			THALIANOL GENE CLUSTER							MARNERAL GENE CLUSTER			TIRUCALLADIENOL GENE CLUSTER								ARABIDIOL/BARUOL GENE CLUSTER
ID	Name	NCBI/SRA	AT5G47950	RABA4C	AT5G47970	AT5G47980	CYP705A5	CYP708A2	THAS1	CYP705A12	CYP71A16	MRN1	CYP716A1	CCB3	AT5G36130	CYP716A2	PEN3	AT5G36160	HCF109	SCPL1	CYP702A2	CYP702A3	CSLB06	CYP705A1	PEN1	CYP705A2	CYP705A3	BARS1	CYP705A4	AT4G15390	CYP702A5	CYP702A6	BIA1
88	CYR	SRR1945435	1.6207	1.3713	1.729	2.1001	2.0956	2.4149	2.507	1.7203	1.7565	2.1752	1.5867	1.5071	2.4108	1.5712	1.9786	1.7668	1.9949	2.0812	2.2642	1.8679	1.8493	2.1664	2.2167	3.8143	1.515	2.0944	2.077	1.6773	2.1994	2.1079	1.9826
108	LDV-18	SRR1945436	1.9386	1.3709	1.8207	2.1536	2.1215	2.3325	2.7537	1.8652	1.8203	2.4381	2.2065	1.4927	2.3156	1.8072	2.1022	1.9486	2.1341	1.9111	2.598	2.0148	2.4628	2.0396	2.3953	3.9137	1.8752	1.9874	2.0563	2.0288	2.2052	2.3481	1.854
139	LDV-46	SRR1945437	2.1103	1.3487	1.6303	2.3297	1.9831	2.2889	2.6958	2.1177	2.0386	2.3876	2.0311	1.584	2.5162	1.9539	2.0603	1.8488	1.8989	2.1449	2.2791	2.1613	2.2635	2.0978	2.402	4.3142	2.2606	2.0322	1.8654	1.7643	2.0453	2.1898	1.7855
159	MAR2-3	SRR1945438	1.6963	1.3277	1.763	2.2097	2.0576	2.4544	2.4746	1.9861	1.6494	2.317	1.925	1.3693	2.8563	1.6971	2.1736	1.9405	2.2349	1.9587	2.0087	1.8487	2.0078	2.1064	2.1864	2.8113	1.7919	1.3834	1.8206	1.6601	2.0515	1.7886	1.9384
265	PYL-6	SRR1945439	2.0424	1.581	1.908	1.6944	1.593	2.139	2.503	1.6914	1.8301	2.4258	1.9273	1.4528	2.4192	1.6526	2.1859	1.7063	2.2944	2.2304	2.4521	1.9546	1.933	2.3968	2.3455	4.6689	2.1557	1.8717	2.1841	1.9868	2.1383	2.1192	1.8498
350	TOU-A1-88	SRR1945440	1.9335	1.4587	1.7465	1.8426	2.045	2.5934	2.6514	1.5816	2.0792	2.4808	1.9698	1.4703	1.9319	1.5932	2.1277	1.7801	2.0155	2.026	1.853	2.1849	2.22	1.9071	2.2811	2.7621	2.1009	1.4328	2.0745	1.8103	2.1817	2.344	1.789
351	TOU-A1-89	SRR1945441	1.9185	1.858	2.0289	2.2184	2.0129	2.4121	2.5504	1.8795	1.7272	2.4976	1.905	1.4003	2.319	1.7715	2.2397	2.0335	2.136	1.9396	2.3454	2.1349	1.8963	1.8825	2.4481	4.1269	1.8718	2.0522	2.0428	2.0802	2.0979	2.219	1.9249
403	Zdarec3	SRR1945442	1.6043	1.5428	1.6134	1.995	1.9337	2.2967	2.453	1.7632	1.7307	2.3884	2.046	1.0073	2.2672	1.5259	2.1952	1.8276	2.1388	2.1893	2.1159	1.8733	1.3891	1.9971	2.2082	2.5193	2.0447	1.4098	1.756	1.8694	2.2864	1.8837	1.763
410	Doubravnik7	SRR1945443	1.9291	1.4946	1.7212	1.9283	1.8521	2.0382	2.7871	1.6891	1.5126	2.2279	1.9955	1.2113	1.4824	1.6805	2.0328	1.7795	2.0618	2.0884	2.4619	2.0158	2.1186	2.1243	2.1768	3.3487	1.8427	1.904	1.8343	1.8659	2.1296	2.1917	1.9928
424	Draha2	SRR1945444	1.762	1.6547	1.7601	2.098	2.1058	2.0631	2.5252	1.7224	1.7189	2.1889	2.1261	1.5035	0.0551	0.0208	0.0229	1.871	1.8526	2.017	2.5881	1.9574	1.9393	2.0631	2.4207	4.1243	1.8297	1.7763	1.9653	1.7035	2.1872	2.1116	1.7011
428	Borky1	SRR1945445	1.6094	1.3153	1.8764	2.0279	2.0301	2.3694	2.3433	1.7669	2.1388	2.3387	1.9303	1.6077	2.5824	1.8598	2.0186	1.7447	2.0296	2.2897	2.083	0.2621	2.0561	2.0456	2.3578	2.7366	1.6712	1.2298	1.9019	1.6583	2.2908	1.6395	1.8506
430	Gr-1	SRR1945446	1.8009	2.4772	1.9405	2.3548	1.9994	1.9194	2.2569	2.0433	1.7174	2.106	2.1746	2.8616	1.9681	2.423	1.8962	2.0009	2.1712	2.1363	1.7584	0.3181	1.9781	1.7531	2.0029	3.2231	1.852	1.1141	2.0677	1.9301	2.1557	1.9121	2.2792
470	BRR4	SRR1945447	2.2056	2.2073	2.0321	2.3851	2.2284	2.1108	2.066	2.2469	2.2959	1.8584	1.8404	1.7225	1.3635	1.7258	2.1154	2.0555	2.0995	1.8807	1.9345	2.2797	2.2112	2.2516	1.9425	3.586	2.3916	1.1691	2.2034	2.4033	2.2202	2.1365	2.4492
476	BRR12	SRR1945448	2.1046	2.2123	2.1329	2.0088	2.0636	2.1536	1.9664	2.2327	2.1506	1.803	1.9788	1.9614	1.514	1.6991	1.9265	1.7582	1.854	1.5683	1.8031	2.2206	2.1259	2.2965	1.9125	3.0827	2.2775	1.1361	2.3143	2.0554	1.9708	2.1054	2.3283
484	BRR23	SRR1945449	1.9461	2.0816	1.915	2.1111	1.9101	2.0651	1.8169	1.8249	1.734	1.8231	1.5491	1.5678	1.1896	1.4595	1.6864	1.7417	2.0324	1.6752	1.6484	2.0907	1.7924	1.7057	1.7296	2.4174	1.7051	1.0203	1.8464	1.927	1.9733	1.9588	1.7935
506	BRR60	SRR1945451	2.1291	1.8581	1.8443	1.7844	1.9034	1.9778	1.9831	2.1768	2.2571	2.0817	2.195	2.0131	1.8968	1.9393	2.232	2.0409	1.8223	1.8943	2.0207	2.14	2.3924	2.3269	2.106	2.9861	2.2329	1.3679	2.2111	2.1482	2.0972	1.9696	2.0079
531	BRR107	SRR1945452	2.3054	1.9851	1.9291	1.8774	1.9473	1.9019	1.8893	2.2395	2.4168	2.4217	2.0024	1.5829	1.278	2.1367	2.016	2.2896	2.1769	1.5038	1.3527	1.7024	2.0661	1.9584	1.9146	3.1732	2.0817	1.062	2.2887	2.3568	1.8524	1.9795	2.1058
544	LI-WP-039	SRR1945453	2.1883	2.089	2.0671	1.9568	2.1678	1.8805	1.8411	2.1949	2.0953	1.9007	2.104	2.3058	1.7996	2.2008	1.9267	2.0549	1.9386	1.8078	1.8012	2.1206	2.2384	2.1714	1.7796	3.0828	2.3806	1.0552	2.1858	2.3137	1.8944	1.8889	2.2007
546	LI-WP-041	SRR1945454	2.108	2.2442	2.1707	2.1213	2.2217	1.9472	1.8198	2.0678	2.1955	1.8549	2.065	1.9517	2.0841	2.0816	1.8976	2.1263	2.0034	1.8555	1.7583	2.2617	2.1504	1.8992	1.9066	3.138	2.159	1.0286	2.1091	2.2101	1.8188	2.0052	2.1008
628	LI-OF-061	SRR1945455	2.3442	2.0343	2.1652	1.9542	2.2198	1.9928	1.7853	2.1026	2.2974	1.702	2.2075	2.3207	2.3059	2.4143	1.9733	2.0674	1.9865	1.8238	1.866	0.319	1.7788	2.0928	1.749	2.9639	2.2157	1.0046	2.0951	2.0936	1.8117	1.9842	2.0123
630	LI-OF-065	SRR1945456	1.9247	1.6868	2.0273	2.1013	1.9572	1.8956	2.3337	1.7293	2.0518	2.3409	2.278	1.6623	2.2164	1.8552	2.2116	1.8109	1.8599	2.1409	2.0071	0.2349	2.072	1.8388	2.1655	2.9443	2.0375	1.2004	2.0242	1.8347	2.0586	2.158	1.8257
680	LI-RR-096	SRR1945457	2.1269	2.1666	2.0207	2.1793	2.2595	1.9402	1.744	2.3445	2.2422	1.8549	2.1402	2.2761	2.0109	2.2943	1.8103	2.0985	2.0049	1.8348	1.802	2.1149	2.0867	2.1414	1.8421	2.9322	2.1644	1.0004	2.2842	2.2599	1.8297	1.8859	2.3357
681	LI-RR-097	SRR1945458	2.1674	2.1002	2.0549	1.908	2.1399	1.9249	1.7581	2.3145	2.2344	1.9186	1.9293	2.0146	2.0031	2.1702	1.981	2.0839	1.974	1.8833	1.8085	2.24	2.1854	2.1141	1.923	3.5094	2.6156	0.9837	2.3694	2.221	1.8356	1.8798	1.9866
685	LI-EF-011	SRR1945459	2.2093	2.0444	2.0739	2.0735	2.1923	1.8776	1.7988	2.3546	2.1734	1.836	2.1772	2.2336	1.8074	2.311	1.8479	2.0863	1.8253	1.9061	1.8655	2.1856	2.1186	2.194	1.8577	3.1285	2.5234	1.0248	2.2562	2.2858	1.8331	1.856	2.2894
687	LI-EF-018	SRR1945460	1.9807	1.9675	2.0159	1.8703	1.8683	2.2618	2.065	2.4511	2.2888	1.9945	2.1087	1.9449	2.0243	1.9377	2.4162	1.8556	2.0935	2.1413	2.0535	2.1131	2.3367	2.1526	1.9983	3.0336	1.7595	1.1961	2.0672	2.2485	1.9125	1.994	2.0704
728	LI-SET-019	SRR1945461	2.2231	1.8658	2.2079	1.9531	2.1915	2.1942	2.154	2.508	2.2562	2.0101	2.2596	2.0846	2.0062	2.0427	2.3005	2.1575	2.0741	2.0156	1.9438	2.1528	2.3657	2.1646	1.967	2.8192	2.1013	1.154	2.2482	2.3459	1.9204	2.0137	2.1093
742	LI-SET-036	SRR1945462	2.0935	1.8501	2.019	1.9383	2.0289	1.9666	1.9774	2.1013	2.077	1.9058	1.7283	1.5558	1.4695	1.6556	1.8696	1.8932	1.905	1.7597	1.5941	2.032	2.0338	2.1369	1.9457	3.0023	2.1366	1.1049	2.0154	2.0529	1.785	2.0449	2.0994
763	Kar-1	SRR1945463	2.104	2.1857	2.2037	2.0683	1.8829	1.8858	1.869	1.8954	2.0864	1.9477	1.9234	2.4151	2.0614	2.1037	1.9774	2.0705	1.9611	1.967	2.0239	0.2412	2.0999	1.8128	1.8707	2.5312	2.0739	1.1093	1.6638	2.0401	2.3408	1.9207	2.3047
765	Sus-1	SRR1945464	1.93	2.0629	2.314	1.8936	1.8096	1.5667	1.8108	2.0068	1.7168	2.1197	2.3387	2.2573	2.1489	2.0711	1.6972	2.2926	2.3485	2.143	1.9221	0.2132	1.7172	2.0179	2.0669	2.8019	2.1363	1.2324	1.8496	2.0484	2.0216	1.9135	2.3905
766	Dja-1	SRR1945465	1.9173	2.4144	2.2413	2.1539	2.1726	1.7516	1.7973	1.8205	2.0941	1.9012	2.2578	1.8364	1.7083	2.8927	2.03	2.4038	2.4224	1.4451	1.7565	0.3276	1.6401	1.9312	2.0113	2.9349	2.001	1.1238	1.8313	2.4426	1.9842	1.7165	2.7608
768	Zal-1	SRR1945466	1.5654	2.026	1.9768	2.0529	2.0735	1.853	2.1139	2.109	2.1381	2.0334	2.0657	3.2016	1.9875	2.1634	1.8338	2.0139	2.359	1.9533	1.8112	0.2183	1.818	2.0894	1.9174	3.2094	2.2515	1.2149	1.7621	2.2607	2.0434	1.9003	2.0224
772	Neo-6	SRR1945467	1.9685	2.0643	2.2956	2.1751	2.3077	1.7915	1.8688	2.3882	1.7125	1.7296	2.2546	2.4354	2.0081	2.2373	1.7691	2.035	2.5127	1.7862	1.9947	0.2798	1.905	2.0804	1.9525	2.9633	2.1823	1.1207	1.9429	2.295	2.3057	1.8635	2.3036
801	KYC-33	SRR1945468	1.6741	1.6419	1.7938	1.7706	1.7495	2.0062	2.358	1.7534	2.0935	2.1535	1.5695	1.6363	2.1314	1.4064	2.163	1.8194	2.1559	2.1445	2.1043	0.2178	2.5144	2.3841	2.1348	2.4998	1.6365	1.0675	1.939	2.1071	1.9399	2.1176	2.0277
853	MIA-1	SRR1945469	2.1415	2.0741	2.0933	2.0172	2.3622	1.9066	1.7493	2.2626	2.3611	1.6709	2.0835	2.0107	2.1108	2.0814	1.8459	2.0721	2.0606	1.8289	1.8017	2.1981	2.0894	2.0729	1.8472	2.8042	2.3955	0.9751	2.1947	2.2592	1.8636	2.0253	2.2329
854	MIA-5	SRR1945470	2.0228	2.1643	1.9674	2.0571	2.1417	1.8784	1.6961	2.3314	2.2032	1.7148	2.0896	2.445	2.0877	2.045	1.9089	1.8952	1.9155	2.0514	2.0752	2.1762	2.1132	2.0599	1.8076	3.0981	2.1196	0.9938	2.2713	2.3929	1.7637	1.934	2.4003
867	MIC-20	SRR1945471	1.9612	2.015	1.8966	2.0324	2.0628	1.8571	1.7199	2.0511	2.2225	1.7147	2.048	1.7999	1.9871	2.1827	1.9989	1.9777	2.1091	1.8779	1.9358	2.1357	2.1829	2.0815	1.7773	3.2985	2.516	1.0326	2.3261	2.1974	1.859	1.8167	2.4031
868	MIC-24	SRR1945472	2.3182	2.1262	2.0009	2.1225	2.135	2.011	1.7117	2.2985	2.0485	1.8882	1.9689	1.9472	1.8498	2.3125	2.0731	1.9505	1.9093	1.7665	1.7733	2.1493	2.2076	1.9874	1.8727	3.0693	2.2948	1.0126	2.0089	2.127	1.8101	1.8705	2.1336
870	MIC-31	SRR1945473	1.6703	1.378	1.9596	1.979	1.5534	2.1346	2.1284	2.2251	1.9466	2.3009	1.8158	1.6991	2.0457	1.5655	2.2384	1.8702	1.8114	1.7436	1.8849	2.205	2.2491	1.9001	2.1267	3.2414	1.7053	1.1873	2.1409	1.8101	1.8886	1.9371	1.6129
915	LIN S-5	SRR1945474	2.0858	1.4703	1.6427	1.9457	1.9402	2.1214	2.5115	1.6232	2.1746	2.1717	2.0109	1.7801	1.8601	1.5998	2.0595	1.6709	1.8114	1.6577	2.5513	1.8139	1.8015	2.087	2.2078	3.8241	2.1703	1.9341	1.6859	2.1713	1.9148	2.0205	1.71
932	CHA-41	SRR1945475	1.7069	1.7614	2.0849	2.1893	1.7229	2.3716	2.3709	1.89	2.0197	2.2753	1.6685	1.5592	2.0825	1.7053	2.1878	1.9437	1.5971	2.0531	1.7967	1.9264	2.4954	1.7638	2.2662	2.6848	1.6468	1.3929	2.0887	1.8309	1.8902	1.8599	1.985
991	Ale-Stenar-41-1	SRR1945476	2.0895	2.1878	1.9543	1.7213	2.1887	2.1549	1.897	2.303	1.829	2.0707	1.8522	2.3912	1.8419	2.097	2.0236	1.8713	1.9818	2.1868	1.9409	2.2124	2.2421	1.9571	1.8262	2.7063	2.1007	1.183	2.2965	1.8618	1.8408	2.0609	1.9363
992	Ale-Stenar-44-4	SRR1945477	1.5835	2.4064	2.0789	1.9923	1.9391	1.5311	1.5695	1.8381	2.1093	1.6412	1.6709	1.629	2.0885	1.9755	1.5804	1.9729	2.0807	1.614	1.8381	2.1091	1.721	1.8838	1.7715	2.5788	1.6937	0.8577	1.5952	1.7257	2.0522	1.74	1.9694
997	Ale-Stenar-56-14	SRR1945478	1.6928	2.5008	2.2427	1.9966	1.7637	1.7338	1.5056	1.8536	1.7771	1.6989	1.9851	1.8266	1.7475	1.8569	1.5946	2.0595	1.9662	2.1849	1.6251	2.1852	1.9828	1.5892	1.7973	2.6797	1.5401	0.9482	1.7902	2.2989	1.8209	1.9279	2.227
1002	Ale-Stenar-64-24	SRR1945479	2.2061	2.1226	2.0792	1.7896	2.1174	1.9661	1.686	2.0341	2.0332	1.636	1.7399	1.7549	2.6967	1.8214	1.8124	2.0599	1.8848	2.0398	1.6869	2.333	1.8972	1.7791	1.9983	2.6731	2.0124	0.817	1.6479	1.9799	1.718	1.9175	1.6664
1006	Ale-Stenar-77-31	SRR1945480	2.2354	2.2389	1.8975	2.0332	1.9369	2.4176	2.1091	2.3366	2.3727	2.4849	2.0426	2.2797	2.4258	1.7866	2.4547	2.3175	2.1819	2.1011	2.2891	2.3796	2.5839	2.2824	2.2228	3.2522	2.3585	1.3998	2.1945	2.2901	2.2081	2.2548	2.0665
1061	Brösarp-11-135	SRR1945481	2.114	2.1856	1.8123	2.0676	1.8589	2.0819	1.8491	2.2926	1.9414	2.0886	2.1027	1.9613	1.9504	1.916	2.1641	1.9857	1.8535	1.9059	2.7371	2.1599	2.7108	1.9457	2.1226	4.8268	2.2249	1.9821	1.9583	2.3329	1.8819	2.3573	2.1688
1062	Brösarp-15-138	SRR1945482	1.984	2.0003	1.8846	2.0776	2.1432	1.9853	1.9428	2.22	2.065	2.1228	2.1963	2.5432	1.8096	2.1102	2.0908	2.025	2.0998	2.1375	1.8918	0.393	2.3617	2.0978	1.931	3.1165	2.1256	1.0472	2.0932	2.2777	1.885	2.0286	1.8947
1063	Brösarp-21-140	SRR1945483	2.1588	2.0818	2.0291	2.11	2.0301	2.2466	2.1188	2.4147	2.2394	2.2473	2.1284	2.1979	1.9406	1.8183	2.1318	1.9927	2.0993	2.2385	1.9283	0.4412	2.065	2.0066	1.918	3.4819	2.0802	1.1558	2.1219	2.1031	2.0014	1.9613	1.954
1066	Brösarp-34-145	SRR1945484	1.752	2.4785	2.1076	2.1215	2.0483	1.4178	1.5138	2.1625	1.8421	1.7161	1.8388	1.3857	1.8902	2.3264	1.6214	2.0011	2.1371	1.7831	1.7405	2.1653	1.2568	1.7475	1.5522	2.3773	1.915	1.0168	1.745	1.9293	1.9742	1.8935	1.8722
1070	Brösarp-45-153	SRR1945485	1.9649	2.28	1.9153	2.1551	2.069	1.7824	1.5592	2.0227	2.2172	1.4769	2.1173	1.8776	1.5283	2.2572	1.8341	2.0727	2.158	1.9828	1.7278	0.3082	1.5092	1.8762	1.9091	2.7399	2.0873	1.0607	2.2332	1.8186	1.7818	1.5784	1.9793
1158	Aledal-6-49	SRR1945486	2.1257	2.22	2.1035	0.0148	0.0289	1.8833	0.0416	2.1678	1.9703	2.1849	2.0882	2.5807	1.9712	1.8838	2.2574	2.1876	1.762	2.2175	2.0514	2.3546	2.2453	2.2799	2.1498	3.1081	2.0536	1.4207	1.9448	2.0146	1.9296	1.7655	1.7992
1166	Aledal-14-73	SRR1945487	2.2843	2.2677	1.944	0	0	1.95	0	2.1126	2.2119	2.1752	2.0131	2.5077	2.0984	2.2658	2.2569	2.133	2.119	2.3611	1.9387	2.0729	2.1561	2.1374	2.0605	3.2022	2.116	1.3604	2.0375	1.9691	2.0447	1.7475	2.1681
1254	Tos-82-387	SRR1945488	2.1292	2.4727	2.1492	1.7091	2.0869	2.0712	1.9572	1.7768	2.259	2.0351	2.0096	2.4974	2.3731	1.662	2.19	1.8928	1.9965	2.2039	2.0563	2.1255	1.9203	2.0939	2.1585	2.899	2.0768	1.2507	2.1949	2.0927	2.1972	1.998	2.2791
1257	Tos-95-393	SRR1945489	1.9226	1.9627	1.8696	1.5837	2.2159	1.7928	1.9758	2.0023	1.9994	2.0147	2.2839	2.5219	1.6487	2.196	2.0177	2.1984	2.0585	2.1575	1.87	2.0967	1.9329	2.1456	1.9358	2.8919	2.2776	1.1087	1.9746	2.1151	2.2655	2.0169	2.1827
1313	Ängsö-59-422	SRR1945490	1.9583	2.0825	1.8034	1.8975	1.9984	2.3823	1.9251	2.205	1.896	2.1284	2.0775	2.1191	1.9892	2.0245	1.9465	1.9829	1.9388	2.0735	2.1048	0.3163	2.1568	2.2596	1.9792	3.3216	1.853	1.0838	2.0553	1.8885	2.1361	1.9141	2.1937
1317	Ängsö-74-430	SRR1945491	2.1936	1.9836	1.9877	1.9569	1.9114	2.1197	2.0031	2.2313	2.3291	2.1718	2.2117	2.4888	1.6653	1.8963	2.2836	2.0921	1.8834	2.1418	2.0056	0.3416	2.0614	2.147	2.0916	3.1769	1.8458	1.0936	1.9631	1.913	2.1797	2.0547	1.949
1552	Sku-30	SRR1945492	2.3632	2.2697	1.9295	1.7823	2.0339	2.0185	2.0559	2.272	1.9623	2.2391	2.1695	2.878	2.071	2.0846	2.0852	1.9819	2.0561	2.1787	2.0244	0.383	2.091	2.1362	2.0688	4.1133	2.2004	1.5065	2.0879	2.2488	2.0155	2.1389	2.0983
1612	Brn-10	SRR1945493	1.8028	2.0704	1.8906	1.8573	2.0651	2.01	1.7236	2.2429	2.1145	1.8439	1.9367	1.826	2.1181	1.906	1.8116	1.8692	1.8599	2.0017	1.7983	2.1833	2.2438	2.0774	1.8516	3.0813	2.2248	1.0346	2.3899	2.4618	1.8688	1.9506	2.1468
1622	Brn-24	SRR1945494	2.1843	1.7565	1.9784	2.123	1.8271	2.0522	2.0704	2.1081	1.9799	2.1772	2.1434	2.0576	1.9498	1.8159	2.1611	1.841	1.9506	2.0525	1.7148	1.9411	2.4018	2.2691	1.9521	3.0661	2.1854	1.3716	2.1083	2.1203	1.8566	1.9861	2.2138
1651	DuckLkSP38	SRR1945495	2.0587	2.1053	2.11	2.0774	2.0276	2.079	1.7276	2.2071	2.1337	1.889	1.9761	1.8551	1.8574	2.3251	1.988	2.0931	1.9937	2.0291	1.8269	2.0524	2.1101	2.0223	1.8409	3.137	2.1028	1.0322	2.1054	2.2168	1.8528	1.9735	2.0125
1652	DuckLkSP40	SRR1945496	1.8765	2.3522	2.1203	1.9887	2.1575	1.971	1.8099	2.1857	2.1121	1.7173	2.1327	1.9395	2.2608	2.0897	1.9022	1.9242	1.9754	1.64	1.9029	1.9651	2.2231	2.1289	1.7167	3.0803	2.5031	1.0522	2.275	2.3201	1.8434	1.8278	2.3163
1676	Haz-2	SRR1945497	2.113	2.2082	2.1356	2.117	1.9302	2.0544	1.7882	2.2135	2.1776	1.7938	2.1436	2.1558	2.2198	2.2071	1.9224	1.9681	1.8886	1.8833	1.8023	2.1324	2.2044	2.0579	1.7578	2.7096	2.2049	0.987	2.0871	2.1893	1.7487	1.9291	2.1814
1684	Haz-10	SRR1945498	2.3053	1.8146	1.9187	2.2808	2.0394	2.3308	2.1131	2.4054	2.2278	2.167	2.1681	2.2426	1.9488	2.0203	2.3314	2.2517	1.913	2.0728	1.822	2.0382	2.315	2.1533	2.1109	3.4037	2.1249	1.1769	2.2206	2.1551	1.9466	2.082	2.2197
1756	Ker-4	SRR1945501	2.0074	1.8407	2.1894	2.1806	2.0569	2.0256	1.7939	2.4497	2.4847	1.8776	2.1171	2.1692	2.0248	2.3613	2.0853	1.8848	2.0126	1.9364	1.7436	2.172	2.1284	1.9588	2.0396	2.8729	2.0488	1.0389	2.2313	2.2101	1.7681	1.9794	2.2364
1757	Ker-5	SRR1945502	2.3071	1.9178	2.0579	2.0751	2.1853	1.9103	1.7864	2.2805	2.5097	1.8799	1.8559	2.2603	1.9896	2.2424	1.9258	2.0578	1.9528	1.9425	1.9526	2.1832	2.1128	2.204	1.8332	3.128	2.2727	1.0351	2.2145	2.3578	1.8952	1.8574	2.1602
1793	L-R-5	SRR1945503	2.2334	2.1349	2.0265	2.022	2.0792	2.0106	1.8765	2.1537	2.1271	1.7731	2.0862	2.3602	2.1103	2.0757	1.8779	1.9874	1.9647	1.8807	1.7622	2.1285	2.1321	2.0045	1.7912	3.232	2.2832	1.049	2.2917	2.1429	1.886	1.9333	2.0657
1797	L-R-10	SRR1945504	2.1803	1.8249	1.8376	2.2998	1.9724	1.9876	1.7539	2.238	2.166	1.6816	2.1944	2.0239	2.2155	2.4706	1.9439	1.8784	1.871	1.8984	1.9314	2.0706	2.2834	1.8283	1.7691	2.9489	2.2899	0.9971	2.2055	2.056	1.8202	1.9081	2.035
1819	Lak-12	SRR1945505	2.215	2.5198	2.0247	1.9999	2.1326	1.9171	1.735	2.3344	2.2219	1.8604	2.1499	2.2693	2.1209	2.1035	1.7268	2.0717	1.9745	1.851	1.9355	2.238	2.161	1.9928	1.8898	2.8841	2.0389	1.0534	2.0757	2.3363	1.8525	2.0853	2.361
1820	Lak-13	SRR1945506	2.076	1.8959	2.0106	2.1913	2.1038	1.7558	1.6024	2.2107	1.8792	1.6228	2.1347	2.1273	2.2866	2.1126	1.8604	1.9087	2.0199	1.9007	1.6735	2.3936	1.979	2.1904	1.7943	2.7593	2.1233	0.878	2.0093	2.1651	1.7699	1.7961	2.0649
1834	Mdn-8	SRR1945508	2.0084	1.9535	1.9727	2.1987	2.1919	2.1152	1.8078	2.2236	2.2347	1.8954	1.918	2.1941	2.2522	1.9997	1.8886	2.0606	1.8569	1.9959	1.8549	2.1283	2.2825	2.0241	1.8654	3.1516	2.2701	1.0097	2.2813	2.1289	1.7036	1.95	2.1209
1835	Mdn-10	SRR1945509	2.3247	1.8007	1.9444	1.8786	2.2271	1.8783	1.8639	2.2063	2.1178	1.8394	2.0415	2.3139	2.3272	2.3122	1.9253	1.9149	1.8658	1.9512	1.9138	2.1443	2.3438	2.1813	1.8081	3.1578	2.3814	0.9983	2.3606	2.1511	1.9306	2.0009	2.0456
1851	MNF-Pot-10	SRR1945510	2.0973	2.1118	2.058	1.9361	2.3207	1.9135	1.8117	2.3118	2.1247	1.7629	2.071	2.1645	1.8065	2.0285	1.8164	2.0078	2.1089	1.8489	1.9372	2.1169	2.1208	2.1147	1.8572	3.1264	2.5251	1.0094	2.2164	2.127	1.8853	2.0104	2.2028
1852	MNF-Pot-15	SRR1945511	1.952	2.0949	2.138	2.3031	2.2152	2.1578	1.7885	2.084	1.9526	1.881	2.0831	2.2683	2.0032	2.0711	1.9858	1.9493	1.978	1.8433	2.0866	0.9647	2.0839	2.252	1.8219	2.9614	2.2614	1.0665	2.263	2.2876	2.0717	1.8516	2.263
1853	MNF-Pot-21	SRR1945512	1.4459	1.7375	1.7294	1.7426	1.7741	2.071	2.2156	1.8756	1.7863	1.9325	1.3831	1.714	1.789	1.8424	2.067	1.7944	1.7981	1.8014	1.8453	1.9184	2.501	2.2427	1.9655	2.7878	1.649	1.2759	1.9251	1.9627	1.9922	2.385	1.8649
1872	MNF-Pot-75	SRR1945513	2.0471	1.5083	2.0238	1.7996	1.6069	2.1892	2.2945	1.4548	1.8259	1.9639	1.781	1.6786	1.9398	1.7462	2.3013	1.7555	2.0261	1.5519	1.5036	2.3522	2.2238	2.1982	2.0797	2.6087	2.0288	1.2626	1.8408	1.4283	1.9702	1.9527	1.833
1890	MNF-Riv-21	SRR1945514	2.1401	1.8376	1.7598	1.6341	1.8472	2.2291	2.3455	1.7877	1.7811	2.2159	2.0787	1.5189	2.2038	1.6777	2.1446	1.9811	1.6405	1.9259	2.682	1.8982	2.1649	1.6735	2.1967	1.7147	0.0273	0.658	1.8119	1.9369	2.213	2.4212	1.8967
1925	MNF-Che-2	SRR1945515	1.7346	1.9457	1.9186	1.7904	1.9892	2.1252	2.1228	1.4743	1.9068	2.36	2.064	1.4084	1.9749	1.8593	2.199	1.811	1.7341	2.0943	1.8265	0.1891	1.6153	1.8534	2.326	2.5665	1.9142	1.2193	2.1119	1.7704	2.0628	1.6752	1.6719
1942	MNF-Che-47	SRR1945516	2.2173	2.0978	2.1689	1.6786	1.9601	1.8995	1.8847	2.0782	1.9382	1.9176	1.9607	1.9594	1.2245	1.9577	1.7193	1.8832	2.1882	1.5342	1.5046	1.7438	1.9235	2.0744	1.7164	2.4917	1.994	0.9769	2.1086	2.1645	1.9709	1.9841	1.8799
1943	MNF-Che-49	SRR1945517	2.2671	2.2	2.2685	2.0299	2.2353	2.1628	1.9026	2.0653	2.1186	2.0125	1.8855	1.658	1.4808	2.0667	1.9269	2.15	2.1526	1.8445	1.8038	2.3489	2.0289	2.0584	2.0917	2.9142	2.3335	1.2038	2.2713	2.0559	2.1523	2.1071	2.0956
1954	MNF-Jac-12	SRR1945518	1.9875	1.8626	1.8712	1.8576	2.0083	2.1979	2.3007	1.9493	1.6763	2.0103	1.8308	1.4147	1.914	1.6114	2.0949	1.7452	1.9775	2.2825	2.6223	2.0415	2.0985	1.715	2.2227	3.858	1.9825	1.79	2.0022	2.1376	1.9742	2.0216	1.5849
2016	MNF-Pin-39	SRR1945519	2.0879	1.6257	1.7711	1.848	2.1195	2.1979	2.3826	1.9708	1.7278	2.625	1.686	1.5805	1.9289	1.3077	2.2679	1.8557	1.9526	2.0069	2.4823	1.8162	2.0555	1.9762	2.2303	3.5926	1.8109	1.763	1.9591	1.6858	1.9759	2.3132	1.4926
2017	MNF-Pin-40	SRR1945520	2.083	1.6676	1.9612	1.875	1.8942	2.0956	1.9995	2.2301	2.1127	2.146	1.8373	2.2417	1.8328	1.888	2.1513	1.8914	1.9664	1.9596	1.6687	2.0311	2.3725	1.9978	1.9954	2.9011	2.0805	1.3322	2.2496	2.1599	1.9188	2.0766	2.1999
2053	Map-35	SRR1945522	2.089	2.0305	1.9471	2.1054	2.2097	1.8888	1.7453	2.1339	2.0996	1.763	1.9701	1.9932	2.0578	2.0941	1.9172	1.9698	1.9511	1.8595	1.8246	2.1232	2.2984	1.9308	1.7757	2.9839	2.1402	0.9874	2.2177	2.3101	1.8574	1.9572	2.2868
2057	Map-42	SRR1945523	2.4338	2.1448	2.0758	1.9546	2.2299	2.088	1.7923	2.1674	2.1503	1.8209	1.9701	1.9593	1.7533	1.929	1.9428	1.9048	1.8265	1.8059	2.1058	1.9914	1.9644	2.088	1.7571	4.777	2.1172	1.5756	2.1535	2.5654	2.0629	2.2592	2.126
2081	MuskSP-68	SRR1945524	2.3299	2.5878	2.0738	2.0693	2.2297	2.1203	2.2947	2.2756	2.3013	1.9275	2.2046	2.1609	1.6151	1.8014	2.0257	2.2881	1.9958	1.8644	1.8356	2.3124	2.0988	2.4118	2.0903	2.8987	2.1966	1.2008	2.0657	2.119	1.9486	2.09	1.947
2091	MuskSP-83	SRR1945525	2.1953	2.2439	2.1872	1.8253	1.7366	2.0033	1.8808	2.0607	2.2974	2.0407	1.9035	1.7022	1.3472	2.1487	2.0145	2.1303	2.1439	1.5325	1.7695	2.0271	2.1495	2.0703	1.8737	2.7581	2.1148	1.0922	2.398	2.3794	1.947	2.0827	2.157
2106	MSGA-10	SRR1945526	2.3045	2.1166	2.2699	2.1972	1.9704	1.8167	1.6622	2.039	2.1668	1.9138	1.7558	1.7876	1.3759	1.7782	1.7995	2.2753	2.1786	1.6144	1.5114	1.857	1.9734	2.032	1.6645	2.8873	1.9035	1.0416	2.1311	2.5712	1.8517	2.089	2.345
2108	MSGA-12	SRR1945527	1.956	1.8926	1.9713	1.7405	2.1674	2.0983	2.0142	2.2689	2.0363	2.0334	1.9753	1.9594	2.2138	1.9395	2.202	2.0129	1.8507	1.8706	2.0955	2.1162	2.2896	2.0788	2.0245	3.3063	2.1093	1.362	2.1663	2.016	1.9814	2.1531	2.1253
2141	MSGA-61	SRR1945528	2.161	2.2318	1.9687	2.2046	2.2303	2.1886	2.0385	2.181	2.3795	1.9388	1.8608	1.8993	1.5543	2.0669	1.9303	1.837	1.9877	1.5702	1.8103	2.1108	2.05	2.0795	1.9016	3.0798	2.0781	1.1835	2.2648	2.4827	1.9077	2.2048	2.2687
2159	Paw-13	SRR1945529	2.2138	2.3952	2.217	2.4208	2.2813	2.1091	2.2011	2.1914	2.4761	2.0364	2.0993	2.2194	1.5249	2.3262	2.066	2.1638	2.4105	1.7994	1.9279	2.2303	2.1952	2.326	2.0442	3.3263	2.4827	1.2969	2.206	2.5646	2.2085	2.1321	2.3682
2166	Paw-20	SRR1945530	2.4264	2.1907	1.9444	2.1781	2.1498	2.0528	1.8512	2.2898	2.3004	1.9295	1.7072	1.7524	1.3021	2.059	2.0475	2.073	2.1296	1.7225	1.7929	1.9419	1.9918	1.9901	1.7446	3.0346	2.0528	1.1315	2.41	2.2823	2.0523	2.1622	2.3958
2171	Paw-26	SRR1945531	1.6459	1.3708	1.7261	1.8195	1.7817	1.9424	2.1154	1.285	1.6745	2.2464	1.9433	1.8332	1.9169	1.6238	2.238	1.7542	1.9104	2.0071	1.9752	0.1205	2.3494	1.6782	1.9342	2.5614	1.7823	1.1291	2.1395	1.6756	1.8695	1.9039	1.6325
2191	Pent-7	SRR1945532	2.1698	2.0619	1.9481	1.9612	2.2109	1.8824	1.7984	2.2566	2.2837	1.7809	1.979	2.0075	2.0587	2.1357	1.8901	2.0418	1.9906	1.7571	1.8887	2.1348	2.0685	1.9517	1.8411	3.0497	2.3598	1.0224	2.0526	2.3548	1.8681	1.9099	2.2089
2202	Pent-23	SRR1945533	1.3896	1.1558	1.6853	1.87	1.7314	2.3206	2.2369	2.122	1.7142	2.2739	2.1068	1.4702	1.9738	1.7359	2.2297	1.8541	1.8	1.9531	1.8373	0.3945	1.9007	1.8873	2.0497	2.8619	1.7076	1.0958	1.6479	1.5307	1.9388	1.7086	1.5096
2212	Pent-46	SRR1945534	2.2126	1.8455	2.1033	2.1518	2.1161	2.0556	1.9843	2.3605	2.1889	2.121	2.0516	2.0258	2.2032	2.1625	2.0928	1.9343	1.8113	1.9799	1.9504	2.025	2.4722	2.2531	2.0593	3.1059	2.1891	1.3751	2.22	2.2435	1.9901	2.029	2.117
2239	Riv-25	SRR1945535	2.0274	2.1391	2.1848	1.8972	2.066	1.8877	1.5691	2.1301	2.114	1.816	1.8139	1.9549	2.2402	2.1307	1.9064	1.785	1.9611	1.8142	1.6807	2.2635	2.2782	2.3377	1.7814	3.0186	2.2604	1.0046	2.1437	2.1346	1.9036	1.9174	2.1465
2240	Riv-26	SRR1945536	2.2598	1.9467	2.002	1.8821	2.2487	2.074	1.9042	2.1063	2.1181	1.834	1.9756	1.9542	2.1252	2.4027	2.002	2.1096	1.9451	1.8382	1.9406	2.2194	2.2285	1.9852	1.7964	2.7448	2.2061	1.0562	2.2231	2.2978	1.6554	1.8014	1.8275
2276	SLSP-31	SRR1945537	2.0129	1.611	1.7693	1.8879	1.6096	2.2145	2.0607	1.861	1.754	2.1394	1.7156	1.9357	1.6775	1.6406	2.139	1.9115	1.6877	2.142	1.4989	2.24	2.1421	2.0483	2.0881	2.4341	2.0718	1.1741	1.8835	1.7825	2.1509	1.7407	1.5454
2278	SLSP-35	SRR1945538	2.1249	1.6986	1.7795	2.0607	1.9233	1.978	2.4546	1.6349	1.6231	2.2543	1.9623	1.6787	2.4716	1.7574	2.0386	2.0995	1.8099	1.7908	2.5574	1.7904	2.1199	2.1477	2.1087	4.2374	1.5954	1.7184	1.982	1.9158	1.9905	2.2814	1.3513
2285	SLSP-69	SRR1945539	2.0161	2.125	2.1002	2.028	2.0785	1.9548	1.6953	2.4217	2.2779	1.8527	2.0963	2.0556	1.7539	1.8854	1.9556	2.0289	2.0426	1.9125	1.8322	2.2232	2.0325	2.0013	1.8217	2.8607	2.0946	1.0064	2.1593	2.0778	1.9709	1.9899	2.1662
2286	SLSP-67	SRR1945540	2.1849	2.2335	2.1464	2.0967	2.2201	1.9928	1.8305	2.1992	2.1163	1.7761	2.0141	2.1247	1.7202	2.1836	1.8276	1.8775	1.9606	1.7912	1.7907	2.0554	2.1588	1.8294	1.8552	3.1609	2.2571	1.0145	2.4416	2.1189	1.9011	1.891	2.1452
2317	Ste-40	SRR1945541	1.5082	1.5975	1.5741	1.737	2.2044	2.0895	2.2755	1.394	1.6608	2.3331	1.9882	1.872	2.0834	1.6345	2.3612	1.8842	1.6884	2.34	2.5381	0.2329	2.2909	1.8924	2.3955	3.6348	1.915	1.9112	1.9581	2.3974	1.9222	2.2148	1.6348
2370	Yng-4	SRR1945542	2.0616	2.2255	2.1145	2.0276	2.2317	2.2095	2.0405	2.2267	2.1684	2.0858	1.8959	2.0299	1.5572	2.0915	2.1243	2.1165	2.1044	1.7124	2.0401	2.4176	2.2868	2.3811	2.0174	3.4926	2.5378	1.2591	2.1253	2.3422	2.2215	2.1707	2.4524
2412	Yng-53	SRR1945543	2.2131	2.2607	2.093	1.7883	2.1407	2.1943	1.9424	2.1079	2.3599	2.1366	1.7321	1.7692	1.4294	2.2057	1.9778	2.18	2.1845	1.6831	1.6629	2.1157	2.0358	1.9402	1.7944	3.1507	2.1109	1.1527	2.1353	2.1678	1.9871	2.1303	2.2039
4779	UKSW06-179	SRR1945544	2.2727	1.718	1.98	2.0834	1.97	1.867	2.0888	1.7547	1.9832	2.0262	1.9914	1.8283	2.1815	1.5023	2.1529	2.0093	1.8587	1.85	2.1566	1.9994	2.5985	1.8638	2.1991	3.9222	1.8675	1.9817	2.2201	1.8833	1.7791	2.5937	1.7065
4807	UKSW06-207	SRR1945545	1.4435	1.7952	1.7835	2.0574	1.8071	2.0161	2.228	2.0364	1.5418	2.2934	1.7918	1.876	2.4337	1.5959	2.2048	2.0249	2.1134	2.1531	2.1049	0.2954	1.8024	1.9924	2.0319	3.8628	1.7663	1.1806	1.9761	1.8093	1.7389	1.841	1.9035
4826	UKSW06-226	SRR1945546	2.3275	1.8245	1.5193	2.0374	2.2643	2.275	2.1251	1.2931	1.4892	2.0436	1.801	1.5711	2.3064	1.5279	2.1287	1.5647	1.3863	1.9687	1.992	2.0127	2.2905	1.7571	2.2454	3.4824	2.1247	1.8522	1.7544	2.2641	1.9424	2.2481	1.6142
4840	UKSW06-240	SRR1945547	2.1088	2.359	1.9368	1.8467	1.9505	2.1164	2.1019	2.351	2.2027	1.9522	2.0784	2.2841	2.3758	2.1594	2.0043	1.9606	1.8014	1.9338	2.1379	2.1433	2.7208	2.2323	1.982	3.1007	2.2168	1.3832	2.0618	2.2145	2.2605	1.928	2.1927
4857	UKSW06-257	SRR1945548	2.3457	2.1001	2.0531	2.0399	1.8889	2.1029	1.9945	1.958	1.9353	2.0132	2.0107	1.9867	1.8431	2.2321	2.1281	2.0517	2.1518	1.9615	2.3163	2.0158	2.3476	2.0815	2.0992	4.9325	2.2576	1.8585	2.1742	2.2404	2.043	2.2044	2.4138
4884	UKSW06-285	SRR1945549	2.1066	1.5618	1.4739	1.6497	1.8616	1.8866	2.1927	1.7893	1.6116	2.2927	1.95	1.4921	2.5469	1.9342	1.8651	1.7369	1.6536	2.3527	1.7783	1.8016	2.3746	2.3549	2.0803	2.6444	1.7762	1.2822	1.9884	2.0216	1.8278	1.9101	1.7066
4900	UKSW06-302	SRR1945550	1.405	1.2533	1.891	1.857	1.8798	2.1129	2.2529	1.9886	1.727	2.1401	1.9932	1.213	2.5503	1.2761	2.1156	1.6454	1.9176	1.8408	2.027	2.2653	2.035	1.9307	2.2286	2.6917	2.0565	1.0373	1.6813	1.4938	2.3062	1.9572	1.4934
4939	UKSW06-341	SRR1945551	2.5317	2.0655	1.9786	2.0929	2.1508	2.0643	2.0443	2.1997	2.0016	2.0319	2.0097	2.2106	2.0218	1.9051	2.0129	1.9581	1.8905	2.0435	2.2791	2.2149	2.2471	2.3884	2.1586	4.4733	2.2188	1.8951	2.2361	2.3751	1.951	2.2586	2.0679
4958	UKSW06-360	SRR1945552	1.8695	1.8399	1.7274	1.9389	2.0464	2.1576	2.2444	1.8702	1.7839	2.2716	1.9352	1.4155	2.3208	1.5647	2.0146	2.1307	1.8144	2.1697	1.8672	0.3091	1.9438	1.5847	2.1183	2.487	1.4021	1.268	2.1787	1.8112	1.7424	1.8389	1.7848
5023	UKSE06-118	SRR1945553	2.166	1.4763	1.477	1.5874	1.7698	1.9836	2.0817	1.4521	1.5449	2.3047	1.9372	1.5859	1.6458	1.4495	2.2415	2.1052	1.8281	1.9617	1.6734	1.8123	2.4086	1.3574	2.0334	2.7666	2.3871	1.2072	2.1246	2.0655	2.2015	1.6722	1.6651
5104	UKSE06-252	SRR1945554	1.8081	1.3441	1.8208	1.8216	1.9974	2.1587	2.284	1.8309	1.7199	1.8102	2.0325	1.4041	1.9043	1.5251	2.3623	1.5358	1.9915	1.8036	2.3138	1.5801	1.8967	1.8407	2.1678	3.9809	1.8829	1.6063	1.516	1.7731	2.161	1.9608	1.3965
5151	UKSE06-325	SRR1945555	1.5931	1.1323	1.6767	1.6941	1.9251	2.4052	2.4247	1.4309	1.9978	1.9914	1.799	2.4106	1.6534	1.4911	2.0491	1.4725	1.9097	1.9217	1.7814	0.3035	2.0449	1.8891	2.0418	2.0081	1.6762	1.2923	2.1642	1.9655	2.0812	1.6621	1.69
5165	UKSE06-362	SRR1945556	1.7615	1.5019	1.5254	2.199	1.7047	1.8739	2.2634	1.8512	1.8203	1.9715	1.7893	1.0769	1.9195	1.0857	2.2191	1.7911	1.7492	1.9686	1.9624	0.2323	2.0472	1.4564	2.2111	2.8878	1.6916	1.2	1.8726	2.0897	2.1994	2.1025	2.1271
5210	UKSE06-432	SRR1945557	1.9202	1.7717	1.739	1.9861	1.8134	2.2557	2.3787	1.6468	1.7377	2.4952	1.6917	1.5129	2.0543	1.5624	2.2252	1.7647	1.9364	2.1104	2.0699	1.8387	1.8868	2.1523	2.1872	4.1634	1.7226	1.8235	2.3782	1.5302	1.9784	2.2325	1.8541
5236	UKSE06-470	SRR1945558	2.2587	1.6554	1.7673	2.0607	1.7401	1.9336	2.3729	1.8983	2.0418	2.4302	1.5276	1.5674	1.9741	1.361	1.8786	1.7561	1.8592	2.4119	2.5752	2.1616	2.0652	2.1789	2.4555	3.5405	2.1544	2.2395	1.9213	1.6582	2.0581	2.1157	2.1901
5249	UKSE06-491	SRR1945559	2.2202	2.2663	2.0606	2.0795	2.0414	1.9733	2.0579	2.0397	1.9461	1.835	2.1373	2.1967	2.5589	2.3197	2.037	2.1395	2.0603	2.09	2.4397	2.2525	2.2219	1.7971	2.0085	4.3054	2.2857	1.6296	2.1999	2.4306	1.8785	2.4463	1.7752
5253	UKSE06-500	SRR1945560	1.8953	1.6127	1.7979	2.1847	1.891	2.2582	2.425	1.9691	1.7118	2.293	1.8066	1.5121	2.3657	1.5951	2.0162	1.9646	2.0274	1.9543	2.1699	2.2281	1.9936	1.9888	2.1595	3.9864	2.0537	1.8955	2.0024	1.8378	2.2931	2.1815	1.8328
5276	UKSE06-533	SRR1945561	1.8201	1.8987	1.9188	2.3774	2.1037	2.3103	2.6701	1.7142	1.6435	2.4272	2.0879	1.5631	2.8877	1.8926	2.1177	1.7629	1.9562	2.3825	2.0938	2.1747	2.0433	1.9994	2.468	4.1402	1.9402	2.062	2.0995	1.6314	2.0544	2.3076	1.72
5279	UKSE06-541	SRR1945562	2.5069	2.1432	2.0641	2.1255	2.065	2.0166	2.1811	2.1543	2.0951	2.0185	2.1365	2.3307	1.9255	1.9879	2.1718	2.06	1.9348	2.1387	2.2402	2.1042	2.2132	2.2654	1.9699	4.7407	2.2026	1.6703	2.3051	2.2762	2.0018	2.247	2.0054
5349	UKSE06-639	SRR1945563	1.8354	1.6488	2.1137	2.4066	2.0583	2.119	2.4374	2.2437	1.8933	2.4227	2.2145	1.3343	2.1696	1.7697	2.1885	1.9982	2.5009	2.1891	2.0815	0.2533	2.1946	2.378	2.3597	3.1711	2.2017	1.214	2.2459	2.0394	1.8872	2.1629	2.2408
5353	UKNW06-003	SRR1945564	1.8663	1.3736	1.7269	2.1293	2.0033	2.3861	2.4214	1.8183	1.7549	2.2653	2.2636	1.3945	2.3539	1.7443	2.2198	1.8183	2.2072	2.015	1.9443	2.3338	2.3912	1.9924	2.3156	2.735	2.0095	1.2198	1.9399	1.8883	2.2906	1.8264	1.8463
5395	UKNW06-102	SRR1945565	2.3643	2.2097	1.9046	1.7835	2.117	1.987	1.9946	2.1061	1.8483	2.1155	2.0772	1.7131	2.0028	1.9931	2.0149	2.2585	1.9696	1.8413	2.2754	1.9528	2.2535	2.4149	1.8927	5.0516	2.309	1.758	2.2061	2.2167	2.0259	2.3174	2.0292
5486	UKNW06-233	SRR1945566	1.7866	1.6371	1.6979	1.8619	1.9299	2.3042	2.3007	1.6665	1.7304	2.2854	2.1951	1.2716	1.9436	1.5816	2.2448	1.778	2.1429	2.1451	1.7504	1.9447	2.1603	1.9137	2.2916	3.2068	1.7661	1.1663	2.1023	1.6329	1.9793	1.9813	1.9966
5577	UKNW06-403	SRR1945567	1.9652	1.6166	1.8962	2.242	1.9665	2.3904	2.4754	1.7761	2.1045	2.3724	1.9249	1.2172	2.3079	1.9049	2.2811	2.081	1.8562	2.0056	2.361	2.3493	2.1122	1.8267	2.264	3.3286	1.7732	2.1981	1.7025	1.8715	2.0614	2.4951	1.6179
5644	UKNW06-481	SRR1945568	1.6673	1.5584	1.6501	2.0673	1.6836	2.2382	2.4974	1.7721	2.011	2.4033	2.2399	1.6036	2.4855	1.6853	2.1611	1.8153	2.0321	2.0691	1.9921	2.2532	2.1515	1.8479	2.3643	2.5426	2.1407	1.3836	1.903	1.7046	2.1559	1.9551	1.8281
5651	UKNW06-488	SRR1945569	2.3934	1.8024	1.9275	1.804	2.1577	2.2046	2.1076	1.9547	1.7855	1.9588	2.0795	2.1086	2.1982	2.0921	2.0301	2.1991	1.8488	1.9364	2.4678	2.0018	2.262	2.1395	2.1152	4.6388	2.3263	1.846	2.0652	2.1077	2.0254	2.2272	2.004
5717	Bra-1	SRR1945570	2.6398	1.9685	2.125	2.0065	2.0551	2.1696	2.0632	2.1258	1.8425	1.7246	2.1636	2.2288	1.9757	2.1977	2.0419	2.1738	2.0503	2.065	2.2401	2.0846	2.2251	1.9466	1.9096	4.348	2.0384	1.6044	2.5665	2.1059	2.028	2.3315	2.1919
5718	UKID11	SRR1945571	2.5012	2.1148	1.9768	1.9921	2.1415	1.9903	1.9915	2.0986	1.8921	2.0693	1.9466	2.2828	1.8466	2.2291	2.075	1.9409	1.8763	1.8218	2.2416	2.1311	2.2772	2.2702	2.0241	4.8607	2.1969	1.8487	2.2154	2.2779	1.9063	2.2261	2.2428
5720	Cal-2	SRR1945572	1.5426	1.3754	1.8968	1.9041	1.934	2.3645	2.3205	1.8089	1.6445	2.4038	2.2822	1.0356	2.8119	1.7095	2.2117	2.023	2.2084	2.2917	1.9864	0.2921	1.7767	2.2907	2.2945	3.0286	1.7829	1.2902	2.0157	1.7661	2.0951	2.1311	1.7717
5726	Cnt-1	SRR1945573	1.9095	1.5264	1.7836	2.1124	1.7617	2.3356	2.4764	1.9198	1.8674	2.4085	2.0601	1.3445	2.4434	1.6064	2.2861	1.8652	2.1129	1.9401	2.0055	2.3236	2.1373	1.9421	2.4438	3.8517	1.8507	2.064	2.3148	1.7685	1.7671	2.2511	1.6746
5741	For-2	SRR1945574	1.7591	1.3143	2.0665	1.9624	2.1674	2.1842	2.492	1.9678	1.7803	2.4005	1.8319	1.5863	2.7742	1.5422	2.1475	1.7072	2.2255	2.0893	2.0631	0.2076	1.9821	2.266	2.2868	2.7361	1.7704	1.3117	2.2777	1.6496	1.974	1.9602	1.7227
5748	Kil-0	SRR1945575	1.76	1.3357	1.7556	2.0572	1.7919	2.1861	2.3489	1.5426	2.043	2.3753	1.8185	1.3711	2.844	1.7262	2.2463	2.1244	2.1534	2.0828	2.1648	2.1403	1.8603	2.0852	2.4562	2.7239	1.9458	1.3416	2.2086	1.6737	2.3732	1.8969	1.7571
5757	Mc-1	SRR1945576	1.9286	1.4461	1.776	2.0849	2.0326	2.3967	2.63	1.473	1.5662	2.2736	2.0094	1.3574	1.5726	1.4991	2.1897	1.8385	1.7843	2.0478	2.2682	0.1878	1.6683	2.0872	2.1968	4.1071	1.5506	1.6039	1.8644	1.6373	2.1348	2.3041	1.8412
5768	UKID63	SRR1945577	1.8497	1.4956	1.9409	1.8861	2.1621	2.597	2.56	2.0288	1.8454	2.3426	1.9289	1.3204	2.1344	1.9017	2.2982	1.7391	2.1592	2.2505	2.2829	2.2672	2.457	2.0217	2.4236	4.0991	3.8945	1.9863	2.066	1.972	2.127	2.3187	1.9544
5772	Set-1	SRR1945578	1.9679	1.5792	1.9356	1.8316	2.0124	2.5795	2.6147	1.97	1.8305	2.263	1.7998	1.5768	2.7701	1.6652	2.2784	1.8321	2.0706	2.2225	2.2128	0.2668	2.2854	2.2716	2.2839	3.8735	2.0876	1.7255	1.8646	1.6919	2.1363	2.0967	1.855
5776	UKID71	SRR1945579	2.3293	2.4757	2.0063	1.9834	2.1392	2.0089	2.0133	2.2366	1.6954	2.0612	2.0408	1.8555	1.9592	2.3003	1.8849	1.9289	1.8618	1.9287	2.2894	2.1867	2.1284	2.2937	2.1025	4.1745	2.2129	1.8537	2.1463	2.042	1.9302	2.1532	2.0978
5784	Ty-1	SRR1945581	1.799	1.5113	1.8718	2.0532	2.1079	2.3944	2.4499	1.7373	1.8791	2.3782	1.9923	1.562	0.056	0.041	0.0377	2.1663	1.8662	2.0805	2.548	0.2378	1.6223	1.7804	2.4589	4.0618	2.2505	1.9091	2.3741	1.8501	2.1262	2.1663	1.7465
5798	UKID93	SRR1945582	2.7145	2.0709	2.0087	2.176	2.0582	1.9171	2.0119	2.2439	2.0909	2.1406	2.0198	2.4974	2.2475	1.7475	2.1821	1.9679	1.9861	2.0885	2.441	2.1057	2.3631	2.4487	2.0379	4.7024	2.2045	1.994	2.3478	2.48	1.9733	2.2376	2.078
5800	UKID96	SRR1945583	1.8721	1.4158	1.7989	1.886	2.0784	2.642	2.5435	1.6216	1.5509	2.4857	2.0897	1.4142	1.9197	1.7434	2.1463	1.8411	1.9675	2.2541	1.7492	2.0291	2.1844	2.002	2.514	2.7899	1.8409	1.2486	2.157	2.1304	2.027	1.9832	1.6334
5811	UKID107	SRR1945584	1.6193	1.4794	1.7934	1.9511	2.1625	2.0802	2.447	1.8947	1.7683	2.2132	1.7223	1.6481	2.2189	1.5408	2.0845	1.8644	2.1525	2.0721	1.8816	0.2386	1.7319	2.2814	2.3211	2.4959	1.7347	1.224	2.0414	1.7959	2.1805	2.2008	1.6739
5822	UKID116	SRR1945585	1.6061	1.3464	1.707	2.3007	1.8576	2.4874	2.1279	1.8691	1.9792	2.3349	1.8113	0.9447	2.0871	2.048	1.9771	1.6848	1.9063	2.2517	1.8688	1.9915	1.8484	2.158	2.1983	2.7298	2.1498	1.3588	2.018	1.7745	2.1194	1.7121	1.818
5830	App1-12	SRR1945586	1.5402	1.9188	1.819	1.7636	1.8472	1.5898	1.71	1.8187	1.625	1.5809	2.1324	1.5445	2.0435	1.8205	1.7683	1.9762	2.1714	1.8525	1.6429	1.8627	1.7264	1.3906	1.7523	2.1589	1.4522	0.9239	1.6492	1.688	1.9642	1.7637	1.7496
5831	App1-14	SRR1945587	1.6165	2.2967	2.0579	1.9178	2.014	1.8497	1.6317	1.8436	1.9468	1.8609	2.1626	2.1634	1.5606	1.9269	1.7969	2.0433	2.3334	2.113	1.8048	0.3039	1.6298	1.739	1.9486	2.4606	2.2062	1.1418	1.8403	1.7434	2.0101	2.0726	2.1275
5832	App1-16	SRR1945588	1.7256	2.1624	1.9774	1.8616	1.9492	1.6167	1.7736	1.9592	1.9873	1.8622	1.8765	2.3615	2.1994	2.2432	1.9008	2.2423	1.8827	2.2199	1.8683	0.2805	1.7404	1.7374	1.9205	2.591	1.9317	1.1278	1.7092	1.767	1.8	1.9613	2.1148
5836	Boo2-3	SRR1945589	1.8111	2.1961	2.0279	1.8897	1.9876	2.1042	1.9095	2.032	1.7722	2.0772	1.9293	2.5626	1.7332	1.8139	2.0452	1.9209	2.0914	2.456	1.6687	0.1798	1.6995	2.1799	1.8967	3.1604	2.3596	0.9758	2.2283	1.9306	1.5765	1.8517	1.8429
5837	Bor-1	SRR1945590	1.9216	2.1899	2.1487	1.7779	1.865	1.7322	1.9329	2.0844	1.9963	2.0235	2.2685	2.4974	2.3995	2.4278	1.9765	1.9262	2.0655	1.8374	1.9006	1.8733	1.3831	2.0988	1.9444	2.652	2.3066	1.1926	1.9231	2.2441	2.0899	2.1434	2.1152
5856	Dör-10	SRR1945591	2.1765	2.1506	2.1831	1.7469	2.0891	1.6674	1.971	1.8593	1.8983	1.8041	1.9373	1.545	1.9759	2.4074	1.3333	2.1798	2.3354	1.4623	2.2657	0.083	1.3602	1.5069	1.8504	3.6705	1.596	1.6245	1.5188	1.7788	0.0862	1.6461	1.8736
5860	Dra-3	SRR1945592	1.9221	2.0277	2.1352	1.932	2.109	1.8485	2.0431	1.9744	2.1473	2.2183	2.0322	1.7883	2.2819	1.8975	2.0274	2.2314	1.8135	2.3261	6.2918	0.2428	1.9728	1.6419	2.1524	0	0	0.0083	1.8888	1.712	2.175	1.7692	1.7281
5865	Dra1-4	SRR1945593	1.8703	2.0761	2.0694	0.0038	0	1.7258	0.0082	1.8956	2.1672	2.1434	1.9061	1.9694	1.9744	2.0467	2.0323	1.9776	1.9472	2.0452	1.8954	0.2169	2.1499	1.9983	2.0849	2.8596	1.8667	1.2136	1.9024	1.7493	2.0042	1.9504	1.8821
5867	Dra2-1	SRR1945594	1.9085	2.0122	2.1489	2.1297	2.0374	1.6	1.8069	1.8655	1.8438	1.6019	1.9746	1.9352	1.8418	1.9007	1.714	1.9091	2.0381	1.8517	1.8455	2.196	1.6734	1.9448	1.7376	2.4241	1.7551	0.9812	1.5442	1.8607	1.8328	1.7582	1.9721
5874	DraII-6	SRR1945595	1.7867	1.5246	1.9461	1.8834	1.9364	2.2332	2.454	1.7826	1.7698	2.416	1.6766	1.6423	2.3432	1.6615	2.0666	1.6596	1.78	2.2106	2.0625	2.1378	2.4605	2.2349	2.2875	2.5133	1.7439	1.2777	2.0105	1.8854	2.1192	1.704	1.8376
5890	DraIV 1-8	SRR1945596	1.7106	1.5092	1.7104	1.9325	1.9995	2.199	2.5012	1.6031	1.3216	2.498	2.0029	1.2956	2.0788	1.7492	2.0719	1.6009	1.9054	2.0758	2.6357	2.3048	1.8871	1.8514	2.3715	3.7243	1.8903	1.8411	2.1477	1.8839	2.237	2.2293	1.7782
5893	DraIV 1-11	SRR1945597	1.4094	1.4519	1.781	2.1813	2.1629	2.2274	2.4835	1.7894	1.7542	2.4881	1.649	1.137	1.9627	1.6441	2.1602	1.919	1.9894	2.0872	1.9409	0.316	1.7939	2.021	2.5201	2.9864	1.9587	1.269	1.6729	1.78	2.4602	1.8211	1.5856
5907	DraIV 2-9	SRR1945598	1.7117	1.635	1.9788	1.8533	1.9619	2.2642	2.4558	1.8346	1.3804	2.5017	1.8356	1.6257	2.401	1.4889	2.1633	1.6441	2.031	2.1231	2.106	2.3591	2.4334	2.1461	2.4393	2.5342	1.6733	1.2785	1.9933	1.9525	2.0655	1.9004	2.1646
5921	DraIV 3-7	SRR1945599	1.8366	1.2567	1.8907	2.1983	2.1595	2.3238	2.5477	1.9141	1.781	2.3506	1.8992	1.1554	2.5401	1.8232	2.2778	1.8643	2.1384	1.7973	2.006	0.2803	1.8114	2.277	2.5336	2.4226	1.6981	1.3343	2.341	1.8417	2.2491	1.8044	1.6849
5950	DraIV 5-12	SRR1945600	1.8589	1.566	1.7602	2.0787	2.0001	2.4078	2.6069	1.7833	1.8381	2.5368	2.1209	1.3365	2.3643	2.1736	2.0536	1.9121	2.2161	2.3745	2.3882	0.2419	2.0786	2.1439	2.5967	3.8985	1.8751	1.9465	2.3348	2.1145	2.1299	2.2043	1.9169
5984	DraIV 6-13	SRR1945601	1.6993	1.4968	1.7902	1.9715	1.9355	2.5548	2.4299	1.7494	1.7989	2.4021	2.046	1.5458	2.3174	1.3771	2.1333	1.806	2.0673	2.2031	1.8812	1.8325	1.9224	2.1883	2.4148	2.6652	2.1912	1.3146	2.1293	1.7765	2.0821	1.7635	2.0727
5993	DraIV 6-22	SRR1945602	1.8586	1.2959	1.892	1.6763	2.0739	2.4519	2.3241	1.9403	1.9518	2.4857	1.8822	1.9802	2.8609	1.8515	2.0712	2.1245	1.9083	2.3567	1.782	1.9454	1.7116	2.1779	2.3151	2.8909	2.1742	1.24	2.0248	1.8872	2.0571	1.8653	1.8649
6008	Duk	SRR1945603	2.0008	1.8348	1.8616	2.0264	1.9875	1.818	1.6857	1.9366	1.8643	1.7712	2.1749	2.8505	1.962	2.1369	2.098	1.9357	2.1392	2.0397	2.2083	0.2724	1.4433	2.1418	1.9771	3.8736	1.8005	1.4655	2.2628	2.2758	1.9684	1.9514	1.9928
6010	Eden-5	SRR1945605	1.88	2.1987	2.1961	2.0319	1.9333	1.4185	1.5019	2.0289	2.0463	1.5499	2.0755	1.977	1.6774	2.3224	1.7018	2.1238	2.2073	1.7988	1.6911	0.2971	1.7161	1.8482	1.8444	2.773	2.0523	0.9477	2.0105	2.0411	2.1589	1.5413	2.0729
6011	Eden-6	SRR1945606	1.7828	2.1523	2.038	1.7073	1.6574	1.8728	1.7924	1.8337	1.9206	1.9087	1.7953	2.0611	1.8284	1.6816	2.0432	2.0613	1.8529	1.9492	5.3393	0.2744	1.7905	1.6147	1.9713	0.0227	0.0052	0.0346	1.7415	1.6877	2.1332	1.8275	1.88
6012	Eden-7	SRR1945607	1.95	2.0308	2.2578	2.2184	1.955	1.7456	1.771	1.9229	1.9797	2.0846	2.0939	1.9473	2.2314	2.1389	2.0814	2.1215	1.8317	1.7397	5.8445	0.2988	2.1097	2.0184	1.8572	0.0116	0.008	0.0494	1.9069	1.8377	1.9373	1.9057	1.9609
6013	Eden-9	SRR1945608	1.7627	2.0612	2.1624	1.7272	1.8331	1.7079	1.9356	1.841	2.1097	1.8058	1.9397	1.9418	1.9103	2.3099	1.8204	1.9299	2.3705	1.7334	2.2116	0.3462	1.8025	1.5164	1.9265	2.4166	1.8797	1.1328	1.4897	1.7033	2.2378	1.5381	2.0514
6016	Eds-1	SRR1945609	1.6249	2.6747	2.0213	1.7855	1.8249	1.5033	1.9165	1.8822	1.6865	1.8916	1.7771	2.2625	1.8073	1.9417	1.6985	1.9295	1.8435	2.0375	3.6366	0.208	1.6571	1.6115	1.8909	2.4561	1.589	1.1361	1.6119	1.3519	2.3184	1.8549	1.8148
6017	Eds-9	SRR1945610	1.8411	2.2988	1.878	2.0483	1.9116	1.5486	1.8231	2.1077	1.8957	1.6485	2.0046	2.4781	2.0094	2.0542	1.8312	2.021	2.1617	1.933	3.6486	0.2862	1.6726	1.8919	1.7413	2.8983	1.9352	1.0336	1.9143	2.021	2.0022	1.7666	2.1185
6019	Fjä1-2	SRR1945611	2.0534	2.1073	2.0319	2.1555	1.9332	1.6389	1.6441	2.2299	1.685	1.6216	2.0572	1.7505	1.6847	2.4973	1.6301	2.0819	2.0096	1.7352	2.4086	2.0099	1.4482	1.9028	1.6059	3.6054	1.816	1.7128	1.4391	1.6714	1.8956	1.9817	1.7267
6020	Fjä1-5	SRR1945612	1.6472	2.3949	2.0707	2.0018	1.9261	1.6564	1.6726	1.8406	1.8915	1.58	1.9436	1.7711	1.9403	1.998	1.7933	2.0111	2.4117	1.8642	1.7957	2.0823	1.4389	1.5754	1.8295	2.5475	1.6933	1.0404	1.634	1.9316	1.8514	1.6998	2.2029
6021	Fjä2-4	SRR1945613	1.4851	1.8854	2.0829	1.928	1.9044	1.9985	1.9918	1.8351	1.9562	1.956	1.8161	2.0204	2.0322	2.2095	1.7259	2.1555	1.9731	1.9509	1.8202	1.954	2.182	1.7268	1.8972	2.4415	1.5545	1.0626	1.6979	1.7069	1.8197	1.7909	1.9735
6022	Fjä2-6	SRR1945614	1.9358	2.2125	1.9961	1.6998	1.6046	1.6858	1.7094	1.6567	1.7534	1.8717	1.8549	1.8141	1.8963	1.9802	1.9102	1.9427	1.6052	2.0043	1.5825	2.027	2.2216	1.8157	1.7484	2.4487	1.5644	1.0578	1.8467	1.6004	1.6738	1.8337	1.8216
6023	Fly2-1	SRR1945615	1.7685	2.4394	2.1244	2.0613	1.7824	1.8334	1.9114	2.1648	1.9262	1.7835	1.8903	1.6088	2.09	2.124	1.8425	1.9693	2.217	1.9662	2.1326	0.2541	1.6453	1.7034	1.8887	2.3807	1.6481	1.0854	1.6467	1.8467	1.8498	1.8443	1.9764
6024	Fly2-2	SRR1945616	1.771	2.1809	2.0626	1.8352	1.6688	1.8403	1.8181	1.8477	2.0891	1.8766	1.8057	1.9238	1.5848	2.0677	1.9673	2.1532	2.1937	1.952	1.8453	0.3389	1.7495	1.8091	1.9267	2.6122	1.7518	1.2086	1.7395	1.9458	1.8678	1.7137	1.9257
6025	Gro-3	SRR1945617	1.9692	2.3285	2.1662	1.9924	1.8894	1.624	1.9336	1.9813	1.8399	1.9244	1.7469	1.8239	1.7279	1.7053	1.7763	1.9643	2.2209	1.8205	2.2144	0.2148	1.7106	1.7916	2.0007	3.7962	1.5402	1.5734	1.7925	1.7954	1.9904	2.0808	1.9772
6034	Hov1-7	SRR1945619	1.7754	1.9019	1.8821	2.0097	1.8486	1.7862	1.8439	1.9013	2.064	1.8747	2.0598	2.069	1.7613	2.2454	2.0449	2.0274	2.0601	2.278	2.0175	0.2954	1.8759	1.6837	1.8443	2.4419	1.8229	1.0836	1.5858	1.8968	1.8714	2.0813	2.0255
6035	Hov1-10	SRR1945620	1.7426	1.7923	1.8971	1.7109	1.755	1.4021	1.895	2.2353	1.7656	2.0853	2.2297	1.9653	1.9349	2.0109	2.0511	2.4441	1.9717	1.9556	1.6681	0.2588	1.4087	1.7428	1.9076	2.6591	1.6518	0.9852	1.6231	1.6818	2.0221	1.5406	2.1506
6036	Hov3-2	SRR1945621	1.8411	2.0558	1.9665	1.6876	2.442	1.3446	1.5872	1.7904	1.2009	1.1936	1.8973	1.8599	1.9105	2.4555	1.5443	1.5753	2.5253	2.1421	1.794	0.295	1.4587	1.6227	1.5846	2.5094	2.4351	0.8661	2.5695	2.2053	2.1262	2.0211	1.738
6038	Hov3-5	SRR1945622	1.7023	2.3212	2.2086	1.9366	1.8914	1.6428	1.9952	1.8743	2.0267	1.7583	1.8869	1.8741	2.3142	2.0143	1.8871	2.1237	2.0884	2.1378	1.8283	0.267	1.8954	1.7133	1.8732	2.6382	1.7057	1.103	1.844	1.7261	1.9866	1.8569	2.0692
6039	Hovdala-2	SRR1945623	1.8282	2.0581	1.8724	1.9171	1.8381	1.674	1.7085	1.8142	1.8235	1.8103	1.512	1.6391	1.3672	1.9386	1.8485	2.0406	2.0667	2.0065	2.034	1.9059	1.5357	1.4352	1.9357	3.3674	1.6063	1.7936	1.3335	1.7041	1.8622	1.7459	1.5633
6040	Kni-1	SRR1945624	1.6719	2.0372	1.7947	1.9108	1.8388	1.6757	1.7492	2.0461	2.0155	1.7047	1.7674	2.3813	2.0808	2.0734	1.5001	1.8429	2.0116	1.6679	1.799	0.2453	1.8633	1.4464	1.7966	2.5223	2.0442	0.9291	1.727	1.3357	1.8415	1.7478	1.843
6041	3-Nov	SRR1945625	2.0621	2.4258	2.199	1.9655	2.1133	1.8141	2.1245	1.7905	2.2728	2.375	1.91	2.1663	2.2541	1.8645	1.9954	1.9847	2.0358	2.2255	2.3864	2.1356	1.8329	1.893	2.115	4.5434	2.0695	1.795	1.8143	2.0394	2.0082	2.2428	1.9835
6042	Lom1-1	SRR1945626	2.0886	2.2989	1.9433	2.0703	2.5012	1.8455	1.8313	1.6935	2.0127	1.9307	1.863	2.1063	1.4673	2.266	2.0442	2.5417	2.1236	1.9147	1.897	2.1344	2.1486	2.435	1.757	2.5868	1.8857	1.1337	2.2116	1.956	1.9736	1.5904	1.7899
6043	Löv-1	SRR1945627	1.9156	2.9666	2.1144	2.0473	1.8227	1.6223	1.5453	2.1431	1.8382	1.5292	2.0083	2.212	1.5259	1.9691	1.8266	2.3227	2.0725	1.7032	1.6901	0.2348	1.8566	1.7441	2.0407	2.2404	1.5194	0.9812	1.8228	2.1991	2.9541	1.7639	2.1597
6046	Löv-5	SRR1945628	1.6605	2.5601	2.0153	2.0011	1.7845	1.4922	2.0465	2.0205	1.7464	1.6473	2.055	2.0168	1.5164	2.2405	1.7078	1.9291	2.0417	2.3864	2.292	0.1712	1.7516	1.8987	2.0026	2.6085	2.122	1.1058	1.8211	1.7562	2.5299	1.5613	1.9841
6064	Nyl-2	SRR1945629	1.5947	2.6726	1.9692	2.1579	1.9302	1.5838	1.9282	2.0706	1.9467	1.6054	1.9071	1.9182	1.5883	2.1791	1.7967	2.1213	2.125	1.894	3.6867	0.1472	1.6493	1.6764	1.5629	2.338	1.6062	0.9775	1.4239	1.8033	2.1598	1.5329	1.7945
6069	Nyl-7	SRR1945630	1.6847	2.2133	2.1307	2.0869	2.0003	1.7572	1.6942	1.9478	1.8432	1.9773	1.7077	1.7869	1.5632	2.2133	1.9156	2.1081	2.0907	1.5864	3.473	0.2746	1.7527	1.7166	1.8375	2.3807	1.6058	1.0706	1.4679	1.7842	2.1883	1.8162	1.9772
6070	Omn-1	SRR1945631	1.8257	2.349	2.2609	1.7353	1.7072	1.8484	1.6964	2.1451	1.9194	1.7094	2.0329	2.0154	1.8439	1.8103	1.6776	1.9118	2.0507	2.0428	1.8284	0.3834	1.6039	1.9851	1.9743	2.5216	1.814	0.8998	1.7052	1.6016	2.0742	1.9492	2.0354
6071	Omn-5	SRR1945632	1.6103	2.3414	2.1726	1.9015	2.0585	1.6578	2.0045	2.152	1.9141	1.8076	1.8168	1.991	2.0618	2.3419	1.8288	2.0429	2.0867	1.64	1.9514	0.2911	1.4828	1.897	1.8448	2.6711	1.7058	1.0936	1.5166	1.898	2.1553	1.4629	1.9763
6073	ÖMö1-7	SRR1945633	2.2157	2.0761	2.0139	1.8486	1.7496	1.8758	1.8308	1.6915	1.9573	1.7892	2.1582	2.0462	1.8795	1.9306	1.8534	2.0181	1.8877	2.0882	2.1118	2.14	1.9035	1.8247	1.9885	3.7911	1.7805	1.6699	1.6873	1.9326	1.9493	2.1114	1.7782
6074	Ör-1	SRR1945634	1.8007	2.3528	1.8479	1.8181	2.1662	1.7154	1.7916	1.9655	1.9692	1.8273	1.7675	1.9245	1.8544	1.6567	1.8287	2.2399	1.7279	1.9203	2.2843	0.3056	1.8967	1.5578	1.9271	4.1303	1.6532	1.3088	1.7491	1.7158	2.1542	2.0591	1.5341
6076	Rev-2	SRR1945635	2.0131	2.0044	1.9685	1.6171	1.68	1.7977	1.9002	1.7073	1.7836	1.8398	1.5517	2.1275	1.6983	1.7276	1.8062	2.0854	2	2.0588	1.6961	0.1411	1.7119	1.7613	1.9174	2.3444	1.7197	1.0685	2.0664	1.8702	1.7421	1.7102	1.9011
6077	Rev-3	SRR1945636	2.1314	2.1852	2.0732	2.0822	1.9787	2.1121	2.0893	1.9925	2.332	2.1668	2.1264	2.1493	1.9531	2.0008	2.3636	1.8477	1.9137	1.8025	2.2736	0.3619	2.2243	2.0847	2.0002	3.0109	2.1711	1.14	2.0141	2.1321	1.9486	2.1583	2.1036
6085	Sparta-1	SRR1945637	2.1421	2.1743	2.1113	2.0148	1.8984	2.1982	1.8347	1.9129	2.1244	1.8886	2.0224	2.0538	1.9814	2.0483	1.7861	2.0088	2.1025	1.9283	1.771	0.262	1.8175	1.8174	2.1062	2.5611	1.8177	1.1158	1.7845	2.0663	2.2641	1.8768	1.7926
6086	Sr:3	SRR1945638	1.6477	2.302	1.947	1.8423	2.0587	1.7305	1.6016	1.985	1.758	1.7663	1.8194	1.9479	1.9828	2.111	1.6613	2.0836	2.1028	1.9151	1.7342	2.0282	1.466	1.8374	1.6996	2.5251	1.796	1.0659	1.8634	1.9284	1.8698	1.6743	2.101
6087	Stu-2	SRR1945639	2.5793	2.2433	2.1422	0.0161	0.0676	1.5049	0.1181	1.8562	2.1374	1.7654	2.1693	1.9336	1.8755	1.8486	1.939	2.1803	2.0001	1.9352	2.2465	2.1397	1.8088	1.997	1.9216	4.2709	1.7003	1.7201	1.7644	2.0053	1.9687	2.0301	1.9556
6088	Stu1-1	SRR1945640	1.9012	2.1636	2.2224	2.0644	1.8706	1.6895	1.8035	1.9018	2.1513	1.844	2.062	2.7286	1.7681	2.0644	1.9425	2.3201	2.3103	1.7225	1.8847	0.3163	2.013	1.7415	1.895	2.5226	1.8646	1.0528	1.6509	2.0135	1.8951	1.617	2.0999
6090	T1000	SRR1945641	1.7355	2.3013	1.9652	1.7467	1.8427	2.0132	1.9111	2.0105	1.8659	1.7434	2.1035	1.9716	2.3217	1.9104	1.7772	2.0222	1.8882	1.9544	2.4127	0.2485	1.9113	1.8338	2.0581	3.9022	1.7419	1.6845	1.6428	1.9074	1.9579	2.1095	1.6975
6091	T1010	SRR1945642	1.6898	1.951	2.0791	1.9354	1.9985	1.8498	2.0638	1.9829	1.7498	1.7907	1.9944	1.9708	1.9579	2.0323	2.0008	1.9951	1.8902	2.0502	1.9002	0.318	1.8237	2.0727	2.0451	3.0523	1.9449	1.1357	1.929	1.9407	1.9507	1.9527	2.127
6092	T1020	SRR1945643	1.893	2.5803	1.9826	1.8634	1.7668	1.8036	2.124	1.8023	1.8568	2.085	1.4539	1.5527	1.3711	1.7642	2.1163	2.2578	1.7931	2.3884	1.5812	2.1538	1.1488	1.9797	1.9549	2.5647	1.7341	0.97	2.1467	1.7432	1.5587	1.6315	1.8663
6094	T1040	SRR1945644	1.9918	2.3859	1.8937	1.5219	1.9619	1.915	1.9733	1.913	2.0319	1.8553	2.1089	2.6963	1.9438	2.1224	1.965	1.9603	2.1051	2.1274	1.7294	0.3768	2.3557	2.1071	1.907	3.0847	2.0895	1.1243	2.2471	2.0298	1.7796	2.0682	1.5995
6095	T1050	SRR1945645	1.8649	1.9507	2.0286	1.9027	1.8393	1.8985	1.6977	1.8121	1.9454	1.7543	2.0691	2.0253	1.8998	2.0829	1.7961	2.1957	1.9558	1.9195	1.9224	0.2639	1.6242	1.8383	1.826	2.7142	1.9011	1.057	1.8348	1.7426	1.8521	1.7929	2.0267
6096	T1060	SRR1945646	1.7155	1.9275	2.0011	1.6404	2.1087	1.8438	1.7045	1.9434	1.8673	1.7365	1.8371	2.2701	1.9176	1.7389	1.8762	1.9118	2.019	2.0929	1.6267	0.3714	1.7491	1.9914	1.8637	2.852	2.085	1.0652	2.0325	1.806	1.8562	1.8393	1.7927
6097	T1070	SRR1945647	2.1942	1.9935	2.1276	1.8634	1.8838	2.1188	2.0604	1.7903	1.9193	1.8148	2.1427	2.183	2.1688	1.7386	1.9681	2.1657	2.1364	1.9543	2.2978	0.2285	2.0331	1.9209	2.0664	4.2066	2.0372	1.7779	1.7729	2.0969	2.0884	2.1212	1.9107
6098	T1080	SRR1945648	1.7372	2.2492	2.1281	1.7795	1.8762	1.7395	1.7636	1.886	1.962	1.723	2.0184	2.1468	2.058	1.9698	1.9242	2.1097	2.0094	1.9388	2.0022	0.251	1.7753	2.0986	1.8419	2.4351	1.782	1.1539	1.5454	1.8336	1.8542	1.9397	1.7483
6099	T1090	SRR1945649	1.5962	2.145	2.2528	2.0405	1.7868	1.7248	1.7242	2.0792	1.7664	1.7627	2.0564	1.8935	2.1536	1.9743	1.8605	2.1233	2.2301	2.2126	1.7266	2.0225	1.7376	1.6188	1.7199	2.5145	1.5834	1.0885	1.577	1.743	2.1442	1.7983	1.864
6100	T1110	SRR1945650	2.0457	2.1223	2.1456	2.2039	2.0261	1.8082	1.6648	2.1505	1.7628	1.7611	2.2081	1.698	1.7365	2.1499	1.6901	2.1877	2.2632	2.0839	2.2999	2.2578	1.9327	1.6017	2.0114	3.8836	1.7711	1.6808	1.6596	1.9025	1.6602	2.0266	2.0768
6101	T1120	SRR1945651	1.8318	2.1656	2.0963	1.8945	1.8235	1.7863	1.8382	1.7403	1.9233	1.7725	1.8987	2.3278	1.7589	2.1146	1.8209	2.0628	2.055	1.9077	1.87	0.241	1.6623	1.734	1.8103	2.4633	1.707	1.1407	1.7699	1.7709	1.8905	1.8099	2.0347
6102	T1130	SRR1945652	1.7563	1.9814	2.0013	1.7835	1.7916	1.6825	1.6389	1.9326	1.9736	1.6652	1.6226	1.6012	1.8839	2.0893	1.7527	1.7642	2.1678	1.819	1.9874	0.262	1.3492	1.5782	1.8235	3.7328	1.7543	1.5837	1.3727	1.6697	1.7743	1.8246	1.8365
6104	T1160	SRR1945653	1.6171	2.3139	2.1383	2.1675	1.9754	1.781	1.7347	2.0685	1.6622	1.8951	2.0611	2.1543	1.8681	2.4025	1.9171	2.1029	2.0632	1.7283	1.8902	0.3227	1.8223	1.8707	1.7672	2.4433	2.1928	1.0163	1.6275	1.9864	2.0373	2.0956	2.0363
6105	T450	SRR1945654	2.2538	2.2358	2.1457	1.949	2.1367	2.1082	1.9457	2.0039	1.8666	1.9423	2.2813	2.6173	1.9528	2.2212	2.0655	2.0106	2.0007	2.141	1.7354	0.361	1.8831	1.8542	1.9791	3.3219	2.2365	1.1867	2.3783	2.1215	1.9563	2.1724	2.0647
6106	T460	SRR1945655	1.896	1.8879	2.1202	1.8531	1.7903	1.7735	1.7163	1.7946	1.6872	1.7886	2.1532	1.911	1.8044	1.875	1.7847	1.9892	1.977	2.1292	2.3006	0.3031	1.5895	1.5846	2.0252	3.4136	1.7837	1.648	1.5645	1.9618	1.9651	2.0079	1.7846
6107	T470	SRR1945656	2.1112	2.2142	2.0781	2.1477	2.042	1.7778	1.9243	1.9732	1.7439	1.8228	2.1572	2.3063	1.7687	2.4006	1.7709	2.4491	2.4626	2.4055	2.0622	0.2338	1.8679	1.8332	2.0312	3.8165	2.1007	1.6827	1.764	1.8545	1.9898	2.0711	2.0706
6108	T480	SRR1945657	2.1031	2.1139	2.1948	2.1314	2.1472	1.7871	1.7546	1.9137	2.0595	1.7873	1.7796	1.9094	1.814	2.1319	1.7816	2.3375	2.2301	1.9633	1.7597	2.3259	1.978	1.7886	2.0157	2.9058	1.8756	1.0738	1.9845	2.0941	1.7483	2.0891	2.2165
6109	T510	SRR1945658	2.082	2.1984	1.976	1.8223	2.0146	2.1041	2.1422	2.0234	2.1465	2.141	2.3221	2.4824	1.9376	2.1263	2.1258	2.1254	2.0338	2.3281	1.956	0.365	2.6306	2.091	2.0467	3.154	2.2036	1.0554	2.1136	1.9814	2.3233	2.2156	2.1366
6111	T530	SRR1945659	1.8544	1.9446	2.148	1.777	1.7501	1.7348	1.7406	2.0861	1.8578	1.6056	1.8045	2.0494	1.8444	1.9598	1.558	2.0101	2.1023	2.3077	2.0442	2.0041	1.7668	1.7436	1.7456	3.8462	1.6483	1.5299	1.679	2.0402	1.9617	1.9571	2.1818
6112	T540	SRR1945660	1.4226	2.2258	1.8842	2.0471	1.8343	1.6189	1.5797	2.1515	1.7424	1.7442	1.8902	2.1173	1.5995	1.7243	1.6767	1.91	1.8883	1.8128	1.5552	2.1389	1.746	1.6259	1.7373	2.2309	1.4301	0.9862	1.5077	1.8509	1.9754	1.6506	1.9162
6113	T550	SRR1945661	1.6265	2.1464	2.032	1.9713	1.8614	1.7061	1.6665	2.0169	2.1477	1.8569	2.0173	1.8101	1.9018	2.187	1.7218	2.0807	2.167	1.9646	1.8122	0.2817	1.6816	1.7534	1.8244	2.3875	1.7652	1.0816	1.7182	1.7363	2.061	1.603	1.9632
6114	T570	SRR1945662	1.8105	2.2843	2.2339	2.1223	1.8442	1.8443	1.7488	1.9116	2.0798	1.7156	2.1681	1.9921	2.1788	2.0927	1.7576	2.0534	2.3973	1.9533	2.3714	0.2202	1.716	1.7172	2.0456	3.6144	1.8338	1.6569	1.8663	2.0342	1.7574	1.9424	1.8597
6115	T580	SRR1945663	2.0983	2.1034	2.14	1.8267	2.1611	2.0987	1.9197	2.1133	2.2088	2.1418	2.3163	2.4629	1.9583	2.4638	2.0392	2.135	1.9651	2.0803	1.9947	0.4009	2.1168	2.1006	2.025	3.1847	2.2626	1.1328	2.2401	2.2099	2.0463	2.0928	2.2661
6118	T610	SRR1945664	2.1942	2.3298	2.1893	2.0586	1.7334	2.2098	1.9942	2.2102	2.3568	2.2763	1.7197	2.5612	1.8774	1.7954	2.2491	2.1561	2.2609	2.0272	1.9586	0.3746	2.3267	2.2664	2.2845	3.3156	2.0544	1.1495	1.911	1.9053	1.8099	2.1619	2.074
6119	T620	SRR1945665	2.0704	2.1568	2.0089	1.8779	2.0088	2.2352	2.1094	2.1738	2.2762	2.259	2.0867	2.4561	1.9741	1.7319	2.1754	2.1396	1.8583	2.1411	2.1107	0.3819	2.1792	2.2141	2.2023	3.1072	2.0796	1.1936	2.3018	2.1389	1.9353	2.1315	2.2788
6122	T670	SRR1945666	2.5282	2.3544	2.1291	1.9834	2.213	2.0974	2.0663	2.2576	2.1001	2.0365	2.0291	2.5193	2.1309	2.4836	2.1625	2.0064	2.0827	2.1345	2.2565	0.4132	2.0306	2.2268	1.9418	4.5952	2.253	1.5629	2.0792	2.7004	2.0714	2.3022	2.0596
6123	T680	SRR1945667	2.0772	2.0409	1.9405	1.9567	2.0526	2.1818	2.1393	2.0512	2.2302	2.273	2.0427	2.6318	1.8895	2.0475	2.2618	2.1655	1.9787	2.4276	2.0057	0.3047	2.0947	2.0355	2.2208	3.0029	2.0362	1.2037	2.1464	2.0948	2.0124	2.0616	2.2448
6124	T690	SRR1945668	1.6324	1.7254	1.8585	2.0254	1.8412	2.353	1.9793	1.629	2.013	2.2316	2.2254	2.0072	2.0264	1.9917	2.0821	2.1083	1.7306	2.1821	1.9843	0.283	1.9318	1.9934	2.11	2.6799	1.6206	1.0888	2.067	1.7756	2.4267	1.7717	1.6126
6125	T710	SRR1945669	1.5124	1.9201	2.0631	1.5436	1.8572	1.6517	1.7146	2.274	1.6533	1.4839	1.9852	1.8492	1.7656	2.0968	1.6427	2.1701	2.1949	1.8287	1.5308	0.3077	1.5975	1.7045	1.9162	2.88	1.8128	1.0543	1.9083	1.6347	1.8474	1.8952	2.1118
6126	T720	SRR1945670	1.6433	2.147	1.9927	2.0305	2.2008	1.4882	1.6323	2.094	1.7444	1.4151	2.0718	2.2158	2.0876	2.0873	1.7909	1.9209	2.1482	2.0136	1.6345	0.2818	1.7966	1.9353	1.7662	2.7546	1.8989	1.0504	2.0883	2.2435	1.816	1.8406	1.9332
6128	T740	SRR1945671	2.0935	2.2675	2.0923	1.9754	2.1596	1.7352	1.6251	1.9697	1.6514	1.7844	1.7666	2.3379	1.6697	2.1793	1.801	2.1114	2.2052	1.6948	2.1026	0.2779	1.8881	1.8155	1.8204	3.6584	2.2845	1.4987	1.7525	2.018	1.9704	1.8843	2.0929
6131	T780	SRR1945672	1.9824	2.0006	2.1381	2.1428	1.9252	1.8763	1.7932	1.9152	1.9005	1.5464	1.7889	2.0058	2.1588	2.0573	1.7823	2.066	2.0843	1.8561	2.1615	0.2513	1.8609	1.7567	1.9012	3.8898	1.96	1.6399	1.8774	1.9772	2.0432	2.1828	1.7969
6132	T790	SRR1945673	1.6197	2.0642	2.1047	1.8881	1.871	1.4312	1.4962	1.9536	1.5931	1.4884	1.7238	1.9129	1.5606	1.6841	1.6214	1.861	2.0638	1.5753	1.7014	0.1865	1.5622	1.6264	1.6478	2.4611	1.7755	1.0609	1.9009	1.8264	1.9359	1.7994	1.9417
6133	T800	SRR1945674	1.723	2.1586	2.1347	1.9623	1.8312	1.5973	1.6701	1.9237	1.7319	1.6796	1.9808	2.1939	1.8425	2.1303	1.6614	2.1234	2.2023	2.1012	1.7582	0.2864	1.5228	1.626	1.8166	2.5891	1.786	1.0687	1.7127	1.9063	1.9555	1.7333	2.1165
6134	T810	SRR1945675	1.8879	2.2223	1.8391	1.9536	1.9127	2.1385	2.0712	1.9269	2.2548	2.2771	2.0206	2.6056	1.7726	2.1877	2.2102	2.2092	2.0059	2.3922	2.0539	0.3655	1.9687	2.1334	1.9514	2.8411	2.0031	1.17	1.8499	1.9171	1.7901	1.7742	2.0843
6136	T840	SRR1945676	1.9026	2.0686	2.0139	1.7485	2.0065	1.5473	1.7041	2.0354	1.7037	1.6579	1.7061	1.6181	1.7934	1.9936	1.6081	2.1627	2.152	1.839	2.3155	0.3011	1.8547	1.7333	1.97	3.7568	2.1727	1.5942	1.732	2.1604	2.0029	2.1	2.1294
6137	T850	SRR1945677	2.1423	2.0837	2.1785	0.0086	0	1.5272	0.0041	1.8177	1.9116	1.7935	2.0203	2.1685	2.0026	2.1737	1.7033	2.1718	2.2007	2.0259	1.8293	0.2946	1.6121	2.0749	1.8086	2.8654	1.9642	1.0693	2.0566	2.0385	1.8463	1.8511	1.8378
6138	T860	SRR1945678	1.7014	2.1661	1.9069	1.9517	1.7062	1.8858	1.605	1.8644	1.886	1.6836	1.9824	1.8475	1.8646	1.9008	1.6961	1.9436	1.9647	1.9324	1.7241	0.2943	1.7775	1.6163	1.7424	2.1832	1.8279	1.062	1.8667	1.6982	1.8393	1.8035	1.5946
6140	T880	SRR1945679	1.7924	1.9794	1.9746	2.1036	1.9192	1.5646	1.8135	1.844	1.6247	1.5931	1.696	1.8933	1.7011	2.0695	1.6746	1.9152	2.1076	1.6549	2.0566	1.9732	1.6897	1.9069	1.719	3.977	1.9173	1.4799	1.786	1.997	1.9095	1.9974	2.0629
6141	T890	SRR1945680	2.0121	1.907	2.1323	1.8696	1.9806	1.6938	1.9134	2.0381	2.0509	1.9275	1.8082	2.2327	1.7621	1.8115	2.1523	1.8718	2.0355	2.2891	1.9362	0.3339	1.9193	2.1523	1.8735	2.7972	2.1381	1.014	1.9771	1.8871	2.1682	1.6941	1.8681
6142	T900	SRR1945681	1.7437	2.2422	2.0754	2.0824	1.8365	1.6979	1.9173	2.1986	1.7252	1.8094	1.6854	1.9789	2.0746	1.7061	1.906	2.1036	2.0469	2.1232	1.8938	0.3627	1.8448	1.8399	1.8534	2.4802	1.6588	1.0267	1.5587	1.9182	2.1726	1.872	1.9511
6145	T930	SRR1945682	1.9683	2.2882	2.0933	1.8829	1.9744	1.572	1.6708	2.0738	1.8835	1.7237	1.7825	1.8066	1.9464	1.8315	1.8569	2.0014	2.1267	1.7734	1.7406	0.2489	1.8779	1.8194	1.6891	2.6317	1.7723	1.0214	1.7488	1.8637	2.0451	1.8392	1.8916
6148	T960	SRR1945683	1.5846	2.2302	2.0817	1.8021	1.9043	1.8842	1.8723	1.7157	1.8358	1.6453	1.6982	2.11	1.9217	1.5073	1.7875	2.256	1.8999	2.0711	1.6375	0.2177	1.6748	1.6679	1.8753	2.3715	1.9243	0.9945	1.6891	1.7338	1.995	1.8171	1.7762
6149	T970	SRR1945684	2.0364	2.2276	2.094	1.7906	2.0251	2.1522	1.9418	2.2623	2.2049	1.9654	2.0756	2.0946	2.1852	2.2039	2.0304	1.9131	2.1521	2.046	1.9943	0.3538	2.2557	2.2132	1.9493	3.2846	2.0356	1.0784	2.3132	2.2647	2.055	2.1305	2.2295
6150	T980	SRR1945685	2.0739	2.1085	1.9172	0	0.0057	1.4032	0.0037	1.9123	1.9466	1.5779	1.8622	2.1249	2.0864	1.7068	1.8629	2.0606	2.0939	1.9751	1.6489	2.1339	1.345	1.7567	1.8934	2.5671	1.7891	1.0503	1.825	1.8766	2.1544	1.8388	1.9393
6151	T990	SRR1945686	1.756	1.887	1.8534	2.0057	1.7895	1.7405	1.5707	1.8566	1.5917	1.5908	1.6432	1.6804	1.7432	1.8128	1.6519	1.8463	2.0656	1.8387	1.6688	2.1041	1.9664	1.6541	1.788	2.4681	1.7868	0.923	1.7422	1.9081	1.8034	1.9308	1.9294
6153	TAA 03	SRR1945687	2.1214	2.552	1.9365	1.9575	2.2045	2.2394	2.0236	2.1764	2.2484	2.144	2.0703	2.4555	2.2755	1.9067	2.3027	2.2245	2.1266	2.2513	2.1485	0.3156	2.0807	1.7701	2.1672	3.398	1.894	1.2618	1.9659	2.0056	2.2235	1.8427	2.0193
6154	TAA 04	SRR1945688	1.9233	2.2783	2.0541	2.2161	1.8475	1.4007	1.6977	1.7894	1.8109	1.524	1.8284	1.7859	1.5958	2.0462	1.6952	1.8218	2.2619	1.763	1.8448	0.2023	1.5545	1.9034	1.7287	3.4955	1.9269	1.3246	1.7119	2.0744	2.0483	1.9382	1.7943
6163	TAA 14	SRR1945689	2.0013	2.4775	1.9483	1.967	1.9269	1.4578	1.7693	2.0359	1.7852	1.6393	1.6669	1.938	1.5876	2.205	1.6098	1.8314	2.1414	1.9609	2.1582	0.2486	1.5859	1.6589	1.818	4.0919	1.8981	1.2438	1.6729	1.9434	1.9314	2.0277	2.1457
6166	TAA 17	SRR1945690	1.9999	2.0798	1.7956	1.794	1.7339	1.4269	1.63	1.9238	1.7394	1.758	1.6359	1.9	1.8527	1.9428	1.7726	2.0932	1.9796	2.012	2.1113	0.2922	1.6303	1.7017	1.754	3.5992	1.8732	1.4214	1.755	1.6303	1.8826	1.9782	1.6857
6169	TÅD 01	SRR1945691	1.6507	1.9839	1.9007	1.7383	1.8123	1.6346	1.7244	2.0804	1.6022	1.6008	1.7334	1.9423	2.0393	1.818	1.6786	2.065	2.1343	1.8319	1.7082	0.2228	1.5038	1.8123	1.8043	2.4296	1.6271	1.1039	1.6561	1.8921	2.105	1.8526	1.8699
6172	TÅD 04	SRR1945692	1.9086	1.9152	2.0268	1.9671	1.8213	1.5556	1.678	2.0678	1.7669	1.6499	1.8902	2.2377	1.8578	1.9575	1.6518	1.9683	2.2142	1.9366	2.0652	0.3115	1.7496	1.8456	1.7874	3.7587	1.953	1.4864	2.0041	2.129	1.8933	1.9065	1.9925
6173	TÅD 05	SRR1945693	1.7724	2.0479	2.1159	1.7798	1.7217	1.5249	1.67	1.9572	1.7138	1.615	1.6558	1.9156	1.9401	2.0057	1.7646	2.0602	1.8192	1.7789	1.8483	0.2584	1.7035	1.7541	1.6	2.3373	1.7309	1.1373	1.4535	1.8315	2.3474	1.8364	1.6804
6174	TÅD 06	SRR1945694	1.9868	1.9697	2.0608	1.9054	1.9716	1.5822	1.7876	1.7448	1.8754	1.7533	1.9453	1.752	1.9452	2.4666	1.7263	2.1539	2.2387	1.9344	2.2087	0.2958	1.6701	1.7158	1.7919	3.7279	1.7901	1.4281	1.7853	1.9125	1.7447	2.1239	1.9041
6177	TÄL 03	SRR1945695	1.6829	2.0095	2.0944	1.8222	1.8174	1.5036	1.548	2.0495	1.8708	1.8069	2.1822	1.9379	1.6268	1.6602	1.6319	2.0298	2.0411	1.9561	5.2366	0.2066	1.7184	1.6657	1.7941	0	0	0.0143	1.5747	1.7644	2.0164	1.74	1.8907
6180	TÄL 07	SRR1945696	1.8018	2.1704	2.0002	1.8757	1.7734	1.9552	1.4877	1.8423	1.7029	1.4709	1.9586	1.8325	1.993	1.8199	1.716	1.8873	2.1291	1.9218	1.8067	2.0254	1.5986	1.6045	1.7565	2.2882	1.7406	0.9013	1.611	1.732	1.6744	1.6316	1.9192
6184	TBÖ 01	SRR1945697	1.6625	2.0784	2.0186	1.773	1.6481	1.5934	1.5436	1.9157	1.9631	1.6769	1.8621	1.7993	2.0828	1.8182	1.7029	1.9803	1.9106	1.8719	5.5017	0.2313	1.695	1.7314	1.7827	0.0074	0	0.0112	1.6363	1.7471	2.1865	1.7304	2.0623
6188	TDr-1	SRR1945698	1.6152	2.4814	2.0017	1.4108	2.1265	1.23	1.6067	2.1768	1.2361	1.2236	2.1878	2.2124	1.9622	2.5105	2.1921	1.9768	2.3526	2.265	1.9482	0.3088	1.1836	2.0021	1.7476	2.7231	2.3015	0.9014	1.9259	2.4727	2.2251	1.8803	1.9311
6189	TDr-2	SRR1945699	1.532	2.4629	1.9942	2.1849	1.8076	1.6558	1.6952	1.8445	1.964	1.553	1.9627	1.9831	1.8376	2.2802	1.5918	2.1947	2.2096	1.9131	1.7007	0.3193	2.029	1.8007	1.7166	2.2614	1.6725	0.8958	1.6685	2.0603	1.9911	1.7474	2.296
6191	TDr-4	SRR1945700	2.1291	2.1863	1.9253	2.1018	1.857	2.5036	2.2143	1.9862	1.9881	2.1625	1.8918	2.3265	1.9341	1.7562	2.2893	2.1999	1.8386	1.9376	2.2658	1.3622	2.0466	2.0849	2.1177	2.8758	1.9442	1.2143	2.2743	1.9256	2.1964	2.0129	2.0731
6192	TDr-5	SRR1945701	2.2163	2.2173	1.9334	1.7302	2.1355	2.129	1.961	2.0483	1.5935	2.1658	1.8702	2.0727	1.7761	1.8256	2.0367	1.7246	1.9071	2.3342	1.8769	2.4517	2.2544	2.2528	1.9586	2.8468	1.8922	1.1735	2.2432	1.9915	1.9019	2.4116	1.7843
6193	TDr-7	SRR1945702	1.7133	2.0458	2.0495	1.949	1.9384	1.4226	1.514	2.0668	2.0654	1.6932	1.9705	1.688	1.8062	1.9774	1.5659	1.7735	2.1464	1.8299	1.8232	0.2866	1.871	1.7774	1.6562	2.308	1.893	1.1256	1.5979	1.8955	2.2461	1.7433	2.0392
6194	TDr-8	SRR1945703	1.9165	2.1011	1.9246	2.1024	1.8724	1.8137	1.9043	2.0846	1.806	1.7986	1.9943	1.8524	2.0061	1.8105	1.787	1.9325	2.0222	2.0522	1.957	1.9405	1.9368	1.8981	1.8006	2.526	1.8159	0.9887	1.761	1.9496	2.1716	1.8253	1.8894
6195	TDr-9	SRR1945704	1.5972	1.8781	2.1181	1.9684	2.0022	1.6816	1.8285	1.6854	1.829	1.6665	1.8683	2.181	2.0545	2.2729	2.1514	2.1107	2.1855	1.8621	1.785	0.3589	1.9269	1.7735	1.8925	2.5765	1.895	1.063	1.7881	1.8547	2.1354	1.8178	2.2044
6198	TDr-13	SRR1945705	1.9588	2.2646	2.0362	1.7095	2.1157	1.7339	1.7957	1.7197	1.8638	1.5633	1.9126	2.1069	1.8452	2.0737	1.8857	2.0265	2.2035	2.1678	1.7426	0.3233	1.5676	1.6777	1.856	2.4427	1.81	1.061	1.7416	1.8978	2.2904	1.6888	2.015
6201	TDr-16	SRR1945706	1.618	2.1777	1.9564	2.1583	1.8205	1.5354	1.6538	1.9109	1.9794	1.6341	2.1872	2.0449	2.0795	2.0544	1.796	2.1002	2.3509	1.8145	1.9046	2.0321	1.3797	1.7206	1.8106	2.4067	1.9352	1.0511	1.5115	1.8949	2.0993	1.5867	1.9819
6202	TDr-17	SRR1945707	1.8143	2.3648	1.9513	2.32	1.8582	1.6115	1.681	2.0436	1.9967	1.778	2.2426	2.0183	1.8038	2.2466	1.8878	2.0828	2.4894	1.7751	1.8426	2.1491	1.9572	1.5397	1.8996	2.5698	1.8135	1.0975	1.676	2.0868	1.8773	1.7234	2.2454
6203	TDr-18	SRR1945708	2.0416	2.4539	1.9812	1.7604	2.0949	1.9696	1.9136	2.0454	1.7904	2.0218	2.1512	2.612	2.0516	2.4162	2.0526	1.9606	2.0931	2.1351	2.032	0.4128	2.3647	1.948	1.9397	2.9709	2.2578	1.0902	1.9834	2.0447	1.9477	2.076	2.1172
6209	TEDEN 02	SRR1945709	1.8042	2.1336	1.975	1.8923	1.9958	1.4796	1.7047	1.8628	1.9576	1.6635	1.7602	2.067	2.0095	2.0613	1.9272	2.0101	2.0398	1.7954	1.8295	0.287	1.7817	1.7046	1.7114	2.4725	1.731	1.0231	1.9612	1.8039	2.2291	1.6397	1.8873
6210	TEDEN 03	SRR1945710	1.7299	2.4359	2.1623	1.8648	1.9205	1.4982	1.4245	1.7673	1.9082	1.7279	1.9529	2.1668	2.2222	2.2214	1.3999	2.0322	1.9196	1.9823	1.7496	0.2602	1.5609	1.6926	1.7407	2.4594	1.793	0.9202	1.5575	1.8058	2.2733	1.7782	1.8342
6214	TFÄ 04	SRR1945711	2.2867	2.2161	2.1293	2.0441	2.04	2.2141	2.1565	2.3912	2.3971	2.395	1.7928	2.4048	2.1791	2.1823	2.3251	2.175	1.8544	2.095	4.2587	0.4128	2.3065	2.1235	2.0675	0	0	0.0846	1.9668	2.2523	2.3193	2.2437	2.1585
6216	TFÄ 06	SRR1945712	1.9413	2.4092	2.0578	1.7981	1.8034	1.9624	1.6753	2.0337	2.1093	1.9252	1.7915	2.2547	1.8665	1.7734	1.8838	2.3039	1.9391	2.0125	3.7118	0.3146	1.9957	1.7514	1.9246	0	0.0059	0.0282	2.0577	1.9629	2.2603	1.7926	2.0349
6217	TFÄ 07	SRR1945713	1.9489	2.2277	1.9722	1.8842	1.947	1.6004	1.6016	2.0801	1.8079	1.5485	2.0293	1.73	2.0075	1.7621	1.67	1.9494	1.8108	1.9137	1.959	0.2431	1.672	1.6623	1.85	3.7042	1.735	1.3036	1.9377	1.9512	1.8773	1.9647	1.8862
6218	TFÄ 08	SRR1945714	1.9989	2.226	2.1031	1.9725	2.0778	1.6265	1.5554	2.0655	1.8676	1.5408	1.944	2.0873	1.8496	1.9837	1.6867	1.9633	1.9421	1.7953	3.4699	0.2732	1.644	1.8523	1.7305	0	0.0028	0.0063	1.8653	1.8244	2.1804	1.6929	1.886
6220	TGR 01	SRR1945715	1.7277	2.3817	2.3442	2.2865	2.0441	1.7416	1.532	1.9741	1.973	1.6635	1.9014	2.1136	1.6397	2.483	1.6279	2.0225	2.0302	1.8535	4.8108	0.1874	1.6464	1.7111	1.7812	0	0	0	1.6793	1.8517	2.0176	1.6563	2.1848
6221	TGR 02	SRR1945716	2.3991	2.13	1.9515	1.3751	2.0533	1.8645	2.0922	2.2478	1.7049	2.1976	1.7612	1.9202	1.5125	1.6694	2.2336	1.503	1.836	1.831	2.4008	0.3194	1.9485	1.9382	1.9812	4.3141	2.0888	1.69	1.901	1.6981	1.8935	2.2146	2.009
6231	TNY 04	SRR1945717	1.858	2.5957	2.2399	1.8852	2.3008	1.5836	1.6719	2.0083	2.0599	1.6669	1.6878	2.2359	2.3267	1.8037	1.6007	2.1865	2.1235	1.6622	1.9461	0.1674	1.5845	1.3672	1.6873	4.0012	1.793	1.4321	1.6755	1.9305	2.3833	2.2496	2.0775
6235	TOM 01	SRR1945718	2.0126	2.0802	1.8852	2.0305	1.9541	2.0819	2.0609	2.0227	2.104	2.1904	2.1746	2.1707	1.981	2.4454	2.0933	2.1262	1.8502	1.9827	2.1561	0.374	2.123	2.0783	2.0125	2.8163	2.0836	1.1331	2.034	2.2677	2.3771	1.8675	1.9091
6237	TOM 03	SRR1945719	2.3978	2.4386	2.1547	1.7912	2.0527	2.2715	2.0535	2.0784	2.1078	2.3215	2.3079	2.8045	1.9211	2.347	2.2012	1.8114	1.9683	2.4277	2.0111	0.3126	1.9496	1.7391	2.0213	2.7523	1.7731	1.3947	1.9471	1.8472	2.5682	1.7308	2.0972
6238	TOM 04	SRR1945720	1.9378	2.0753	2.2263	1.9446	1.9748	1.7234	1.6637	2.036	1.873	1.8878	1.916	2.3634	1.7161	1.8425	1.901	1.9343	1.738	2.0498	1.7232	0.2774	2.0422	2.0121	1.851	3.2188	1.5534	1.0216	1.9097	2.1721	2.0966	1.7134	1.7968
6240	TOM 06	SRR1945721	1.7961	2.2221	2.0883	1.9691	1.9528	1.5335	1.5699	1.8336	1.8682	1.6525	2.1975	1.6288	1.7996	1.9134	1.5834	2.0787	2.2077	1.7323	1.5939	0.2458	1.6642	1.7649	2.0077	3.1312	1.9763	0.9127	1.9584	2.3082	1.9032	1.3949	2.1074
6241	TOM 07	SRR1945722	1.6902	2.4942	2.0512	2.2876	1.5183	1.3887	1.3736	2.0114	1.4291	1.7311	1.9484	1.9818	1.9395	2.1831	1.4108	1.7519	2.0966	2.4174	1.8175	0.3191	1.5807	1.6437	1.5524	2.0255	1.8169	1.0341	1.9011	1.4621	1.942	1.4202	1.9039
6242	Tomegap-2	SRR1945723	1.8493	2.2071	2.2245	2.225	1.9597	1.559	1.6078	1.9524	2.0889	1.7503	1.608	1.7712	1.7464	2.1449	1.8411	2.0069	2.0346	1.9498	1.5332	0.2546	1.4624	1.9365	2.016	2.6468	1.6909	1.1527	1.9267	1.9314	2.3309	1.6278	2.0563
6243	Tottarp-2	SRR1945724	1.7036	2.1343	1.9146	1.3372	1.5784	1.377	1.5247	1.7689	2.1311	1.713	1.7263	1.6512	1.8146	1.6358	1.745	1.9115	1.9757	2.1034	1.6908	1.8447	1.6699	1.7875	1.6207	2.3872	1.3804	0.9811	1.7448	1.7879	1.907	1.7265	1.6174
6244	TRÄ 01	SRR1945725	1.5442	2.2373	2.115	2.1878	2.1446	1.4344	1.563	2.0405	1.9863	1.501	1.7476	2.2022	1.7903	1.9839	1.6615	1.8565	2.2651	1.5494	1.5288	0.2294	1.43	1.7613	1.7283	2.6481	1.6829	0.8893	1.959	1.5202	1.9204	1.491	1.969
6252	TV-4	SRR1945726	2.0453	2.4718	2.1104	1.6984	1.8544	2.1979	1.8075	1.8992	1.929	1.9858	1.9542	2.6621	2.0976	2.0093	2.0521	2.0663	1.8953	1.9531	1.9266	0.3614	2.1164	2.0026	1.8553	2.6566	1.9921	1.075	2.0032	1.8191	2.023	2.0911	1.9632
6255	TV-7	SRR1945727	1.7421	2.2241	2.1733	2.0946	1.9418	1.5037	1.4628	1.8141	1.9267	1.526	1.772	2.0991	1.7028	1.6725	1.5078	2.1968	1.7703	1.8473	1.8657	0.2376	1.3301	1.7473	1.726	2.4999	1.8069	1.0564	1.6151	1.4541	1.6847	1.6161	1.9688
6258	TV-10	SRR1945728	1.8518	2.2987	2.0709	2.1394	1.8535	1.2102	1.59	1.9116	1.7098	1.4734	1.9026	2.073	1.6202	2.2121	1.5032	2.2515	2.1813	1.8575	1.5156	0.2144	1.5843	1.8742	1.7162	2.4445	1.8396	0.9423	1.9138	1.8318	1.8262	1.6086	2.0595
6268	TV-22	SRR1945729	1.8308	2.2859	2.1623	1.7038	1.7681	2.1209	1.8302	1.797	1.955	1.7655	2.0135	1.9039	1.9088	1.7341	1.9673	1.9905	1.922	2.0054	1.7743	0.2951	1.8728	2.0357	1.8927	2.8979	1.7204	1.1179	1.8442	1.7465	1.898	1.811	1.6874
6276	TV-30	SRR1945730	1.9548	2.016	1.9124	1.9789	2.0214	2.3039	1.934	1.605	2.2887	1.8185	2.0106	2.2339	1.9254	2.0228	1.8971	1.7718	1.7782	2.0651	1.8018	0.2726	2.0124	1.558	2.0732	2.7198	1.7955	1.1563	2.0543	1.8122	1.9311	2.0123	2.0016
6284	TV-38	SRR1945731	1.9042	2.395	2.066	1.8798	1.827	1.6062	1.4934	2.0961	1.7778	1.605	1.9302	1.746	1.9933	2.098	1.7331	2.0252	1.9051	1.9574	1.7623	0.2423	1.5036	1.7355	1.6904	2.9246	1.7433	0.9718	2.0431	1.8834	1.8215	1.9377	1.839
6296	UduI 1-11	SRR1945732	1.9129	1.5545	1.6635	2.1052	1.8482	2.3578	2.4845	1.9077	1.6375	2.2957	2.1775	1.8865	2.3582	1.338	2.1774	1.6733	1.9534	2.0687	2.2562	2.1733	1.9861	1.9972	2.2662	3.7896	1.8885	2.0252	2.04	1.7195	2.0423	2.4126	1.7799
6390	UduI 3-36	SRR1945733	2.032	1.1513	1.8843	2.3097	2.0124	2.2611	2.6125	1.8476	1.5833	2.5247	2.2114	1.5799	2.2573	1.6169	2.1816	1.6751	1.818	2.2008	2.373	1.9782	2.0062	2.1958	2.5251	2.6873	1.918	1.2483	1.9941	1.794	2.449	2.0587	2.0244
6396	UduI 4-9	SRR1945734	1.6842	1.1276	1.9631	2.0671	1.9495	2.0781	2.3983	1.946	2.0085	2.3645	2.2302	1.4587	2.02	1.5075	2.0278	1.8252	1.9621	2.2618	1.8939	1.8471	1.3494	2.1028	2.4574	2.843	1.9038	1.233	1.972	1.641	2.3321	1.6341	2.0857
6413	Ull3-4	SRR1945735	2.177	2.1615	2.0275	2.2287	2.1444	2.0589	1.9688	2.3759	2.0847	1.9089	2.1982	2.6612	2.0215	2.3138	2.0705	2.1005	2.0327	2.0659	1.922	1.7614	1.9255	2.1685	1.8308	2.7314	2.1735	0.9318	2.1753	2.4155	2.1284	2.2942	2.3685
6424	ZdrI 1-23	SRR1945736	1.7138	1.2256	1.6795	1.9825	1.8701	2.4277	2.3847	1.7095	1.6324	2.2425	2.0274	1.5143	2.0476	2.0229	1.9417	1.8652	2.1423	2.2872	2.0544	2.1136	2.5132	2.0807	2.2157	3.1447	2.0196	1.3254	1.9907	1.8807	2.1744	2.2044	1.7566
6434	ZdrI 2-9	SRR1945737	1.7953	1.4467	1.8401	2.2255	1.9749	2.4436	2.7805	1.7919	1.8828	2.3357	2.0695	1.5102	2.3208	1.7873	2.2425	1.8601	2.2913	2.1816	2.4749	2.0892	2.1623	1.8631	2.427	3.9428	1.6876	1.89	2.1739	2.1976	1.9371	2.3885	1.6809
6445	ZdrI 2-21	SRR1945738	1.431	1.6654	2.0986	2.1425	2.1726	2.1996	2.589	1.9269	1.6158	2.4753	2.1147	1.5005	1.9178	1.9675	2.0282	1.8049	2.1062	2.2603	2.23	0.3051	1.6193	2.518	2.3637	2.4622	1.6369	1.3013	1.9031	1.8497	2.568	1.9906	1.7568
6680	ANH-1	SRR1945739	1.8932	1.8634	2.3311	2.0835	1.7308	2.1469	1.7987	1.5538	1.7638	1.9571	1.8852	1.8441	1.8183	1.9009	1.9649	2.1338	1.9278	1.7702	1.9332	0.2877	1.5593	1.6795	1.6564	2.1107	1.8556	1.1431	1.7554	1.7172	2.2293	1.9184	1.9185
6739	CSHL-15	SRR1945740	2.013	2.0475	2.0367	1.9757	2.1283	1.9747	1.8723	2.1399	2.3362	2.0186	1.9515	2.0882	1.8605	2.1038	1.8988	1.9086	1.9004	1.7331	1.9246	2.192	2.1554	1.8725	1.8473	3.453	2.0923	0.9247	2.0825	2.1797	1.8774	1.8321	1.8637
6740	CSHL-17	SRR1945741	1.9585	2.0758	1.9761	2.0921	2.1306	1.8484	1.7215	2.2396	2.0813	1.7116	2.2381	1.9792	2.084	2.093	1.8446	1.8678	1.8317	1.9231	1.8699	2.1723	2.1523	1.9493	1.6909	3.0849	2.2117	0.9829	2.1675	2.1147	1.8034	1.6563	2.0687
6744	CSHL-5	SRR1945742	1.6867	1.4382	1.6104	1.9634	2.3053	2.2252	2.5593	1.3287	1.8328	2.4394	2.1275	1.5477	2.5654	1.6997	2.0789	1.7135	1.8645	2.4295	2.2586	1.6163	2.3566	1.7885	2.4698	3.5591	1.8795	1.8939	2.3049	2.0137	2.2474	2.2768	2.1846
6749	FM-10	SRR1945743	2.309	2.0225	1.962	2.1963	2.0548	1.8957	1.7777	2.1948	2.2756	1.805	2.0725	2.2242	2.2206	2.1872	1.8951	1.9961	2.0429	1.8622	1.7695	2.06	2.114	1.8579	1.8524	2.6929	2.2469	0.9715	2.055	2.0533	1.8873	1.8516	2.1685
6750	FM-11	SRR1945744	2.0594	2.1308	2.0891	1.9613	2.0609	1.8803	1.7639	2.2679	2.2769	1.8074	2.1489	2.2225	2.0965	1.8679	2	1.8752	1.8383	2.0217	1.8707	2.2043	2.0676	1.9892	1.9372	2.9478	2.1067	0.9801	2.1372	2.0871	1.8282	1.8734	2.099
6805	HS-12	SRR1945745	2.2088	1.9594	2.0592	2.1803	2.0657	2.0049	1.8055	2.3061	2.2631	1.8216	2.0985	1.9851	2.0577	2.0722	1.9903	2.0311	1.8747	1.9493	1.7706	2.1196	2.173	2.2348	1.9207	3.1091	2.39	0.9564	2.2234	2.217	1.8892	1.8694	2.0471
6806	HS-17	SRR1945746	2.2039	2.0486	1.9899	2.1857	2.1509	2.0033	1.7357	2.1617	2.2298	1.7842	1.917	2.2713	2.1317	2.1773	1.8679	2.0355	1.9183	2.0899	1.8524	2.0447	2.0694	1.9284	1.8832	3.2085	2.2856	0.9876	2.3121	2.2198	1.8849	1.8234	2.2315
6814	KNO-15	SRR1945747	1.9841	2.1025	1.9334	2.1099	2.1027	2.2645	1.8394	2.2909	2.3631	1.7562	1.9295	2.012	2.4964	2.1421	2.0389	1.9954	1.9299	2.0568	1.8645	2.1205	2.3429	2.0682	1.8783	2.9053	2.2078	1.0217	2.2113	2.0547	1.9441	1.9766	2.1129
6830	Kz-13	SRR1945748	2.1742	1.9948	1.8435	1.9582	2.0767	1.8437	1.7301	2.1963	2.1209	1.78	1.9655	2.2196	2.0321	2.0229	1.9047	2.0408	2.0268	2.0182	1.9068	0.3288	1.969	1.915	1.7421	3.3239	2.2784	0.9957	2.0103	2.2116	2.092	1.8504	2.2717
6897	Ag-0	SRR1945749	2.292	1.7835	2.1215	2.1643	2.0062	2.209	2.0261	2.0127	1.9772	1.8968	1.963	2.2209	1.7779	2.3003	2.0681	2.0889	1.9891	1.9236	2.5892	0.3054	1.9207	2.4056	2.0053	4.8297	1.9496	1.8467	1.62	1.73	1.9445	2.1884	1.6772
6898	An-1	SRR1945750	1.8331	2.2535	2.3606	1.9532	2.2394	1.5934	2.2662	2.274	2.0792	1.9536	2.3114	2.0019	1.797	2.4475	1.7979	2.1015	2.3536	1.6949	1.6311	2.1504	1.6498	1.9052	2.1613	2.7063	2.004	1.19	2.0598	1.7404	1.8164	2.1439	2.7171
6900	Bil-5	SRR1945751	1.627	2.3029	2.1839	1.9522	2.0628	1.5399	1.6541	2.1682	2.0855	1.9278	1.8797	1.5387	1.5995	2.2191	1.7	2.2715	2.4112	1.9415	1.7543	0.1732	1.4139	1.7528	1.79	2.6376	1.581	0.86	1.6314	1.9794	1.7551	1.5893	2.5143
6901	Bil-7	SRR1945752	1.7046	2.386	2.3052	1.7447	1.7402	1.7464	1.8805	1.7941	1.9264	1.9487	1.9506	2.0634	2.4636	2.2954	1.7304	1.9581	2.2316	2.0307	1.9535	0.176	2.0124	1.6821	1.9386	2.9421	1.6644	0.8994	1.9595	1.7262	2.2103	1.7689	1.7795
6903	Bor-4	SRR1945753	1.9876	2.1625	2.0644	1.961	1.7138	1.5923	1.8154	1.6712	2.0987	2.0593	1.9496	2.4635	1.8159	2.2028	1.8277	2.2379	1.8419	1.8414	2.0451	1.9251	1.6651	2.2016	1.8343	2.9725	2.088	1.2119	1.8904	1.8953	2.0498	1.9492	1.7668
6904	Br-0	SRR1945754	1.9174	2.2648	2.2002	2.1199	2.0509	1.9161	1.9919	1.9703	2.0399	2.0363	2.2546	2.3679	1.8459	2.1502	2.0496	2.0746	2.0822	1.8174	1.9003	2.2361	2.1736	2.0711	2.0107	2.8113	1.9199	1.2552	1.9839	2.1852	1.9843	1.9804	2.0901
6907	CIBC-17	SRR1945755	2.1726	2.0363	2.0392	2.0935	2.2974	1.9878	1.8179	2.3988	2.0402	1.7844	2.0696	2.2183	1.709	2.2592	1.9367	2.3667	2.1733	2.3191	1.9918	0.35	1.6569	2.2616	1.7011	3.0541	2.2105	0.9773	2.101	1.6653	1.9255	1.7922	2.3437
6908	CIBC-5	SRR1945756	2.2255	1.9784	2.0429	2.1368	2.2016	1.9259	1.8784	2.2272	2.0861	1.9425	2.0984	2.3288	1.6686	2.4107	1.9306	1.9115	2.0398	2.0794	2.0201	0.2867	1.9942	2.3167	1.833	3.003	2.3446	1.0671	2.2255	2.3205	1.9927	1.9637	2.0585
6909	Col-0	SRR1945757	2.0224	1.8552	2.1344	1.8851	1.8234	2.1596	1.9754	1.9901	2.1455	1.9131	2.0236	2.0696	1.758	1.5886	2.302	1.8344	1.9086	2.216	1.6974	2.3256	1.8996	1.8628	1.8269	3.2251	2.0286	1.0775	1.9776	1.5896	1.9203	2.1194	1.6932
6911	Cvi-0	SRR1945758	2.606	1.9806	1.9286	1.9121	1.939	1.9281	1.6666	2.3737	2.1495	1.9242	2.2216	1.8923	2.039	2.3001	1.9952	2.1357	1.9645	1.8166	1.957	0.3282	1.8033	2.0646	1.704	4.8638	2.6055	1.3853	2.3244	2.4473	1.7721	2.0262	1.9255
6913	Eden-2	SRR1945759	1.6374	2.2267	1.8464	1.4048	1.4374	1.4273	1.6495	1.8587	1.6015	1.4994	1.6066	1.9695	1.4685	1.5199	1.4004	1.7526	1.7258	1.6064	1.7679	0.2694	1.7781	1.6031	1.7464	2.1415	1.6803	0.9659	1.7313	1.6179	2.2804	1.3287	1.9348
6915	Ei-2	SRR1945760	1.8059	2.2292	1.9868	1.8384	2.2323	1.8482	1.8149	2.0615	2.1705	2.0353	2.2286	1.7824	2.1287	2.0465	1.8187	2.1582	1.9059	1.7767	2.128	0.2309	1.8546	1.5812	1.845	2.5496	1.8412	1.1641	1.8952	1.9356	1.802	1.7844	2.283
6917	Fäb-2	SRR1945761	1.9158	2.2458	2.0343	2.1796	1.9263	1.5797	1.9571	2.2455	1.9712	1.9068	1.9394	2.4034	1.1754	2.0644	1.623	2.0772	2.8412	1.8045	3.4557	0.0476	1.4427	1.8603	1.8707	0.0136	0.0094	0.0105	1.7524	2.1879	2.1202	1.8751	2.4181
6918	Fäb-4	SRR1945762	1.9117	2.1358	1.7807	1.7986	2.0841	1.8145	1.7082	2.0279	1.9229	1.5661	1.803	1.9306	1.7668	2.1243	1.5775	1.8923	1.8224	1.8065	3.5952	0.2045	1.5523	1.6717	1.8468	0	0.0098	0.0033	1.4991	1.5648	1.8946	1.6166	1.7993
6919	Ga-0	SRR1945763	1.9071	2.5383	2.1237	1.983	2.0495	1.7094	1.8299	2.513	1.8493	1.9833	2.2	2.3646	1.819	1.9745	1.7176	2.0285	2.1145	1.9594	1.7755	2.3801	1.9251	1.8646	2.0604	2.8	2.0417	1.0976	1.889	2.268	2.0161	1.9779	2.508
6920	Got-22	SRR1945764	2.171	2.0677	2.0989	0	0.0929	1.5392	0.0654	1.9829	1.8402	2.0052	2.2701	2.6186	1.6061	2.1226	1.9194	1.8502	2.0488	2.0393	2.2129	0.3926	1.7986	1.9107	1.8225	4.755	2.3135	1.4397	2.044	2.3193	1.8676	2.1044	1.9069
6922	Gu-0	SRR1945765	1.534	2.2125	1.7491	2.3451	2.0763	1.399	1.6238	2.0453	2.1325	1.7279	2.3043	2.3294	1.6799	2.602	2.09	2.2139	2.2149	1.5231	1.7346	0.1152	1.5627	1.8579	1.7805	2.9002	1.9944	1.1067	2.0224	1.9629	1.9312	1.8892	1.9468
6923	HR-10	SRR1945766	1.8323	2.6015	2.2699	2.0352	2.1263	1.7434	1.6998	1.8301	1.9889	1.6457	2.0972	3.0656	1.9025	1.9225	1.7887	1.8589	1.9921	1.9235	1.9734	2.1998	2.2333	2.2226	1.8596	3.3217	2.2359	1.0059	2.1927	2.2544	2.0312	1.9527	2.1989
6924	HR-5	SRR1945767	1.6039	2.1887	1.9804	1.9869	2.0735	2.0461	2.0083	2.0755	1.9259	1.7815	2.228	1.4318	1.6295	2.2487	1.6715	2.1407	2.2088	2.0272	2.2946	2.3194	2.1429	2.1604	1.8087	2.9138	2.0209	1.1135	1.9879	1.8483	2.3628	1.6608	2.5011
6926	Kin-0	SRR1945768	2.0666	1.956	2.0433	2.0753	1.9802	1.5516	1.7372	2.0389	1.8696	1.8137	2.3258	1.5558	1.5864	2.3031	1.596	2.3201	1.8905	2.1553	1.9783	0.219	1.764	1.8679	1.8502	3.0905	1.9166	1.1294	1.8075	1.7263	1.7149	1.678	2.0798
6927	KNO-10	SRR1945769	2.1231	1.9847	1.9002	2.0063	2.1071	1.851	1.806	2.0892	2.3592	1.7682	2.0534	2.2664	2.3486	1.8473	1.8961	1.9894	1.8133	1.9898	1.7742	2.0473	1.9813	2.001	1.8974	2.9884	2.2975	0.9652	2.0678	2.3073	1.7904	1.8383	2.23
6929	Kondara	SRR1945770	1.6372	1.9684	2.0452	2.0855	2.267	1.6537	1.775	2.1076	1.9406	1.5851	2.2929	1.8779	1.7728	2.0825	1.8656	2.0543	2.209	1.9441	1.6427	0.2989	1.7591	1.9492	1.8094	2.5958	1.8574	1.0715	1.8166	2.1013	1.9479	1.9213	2.4882
6931	Kz-9	SRR1945771	2.209	1.9975	2.1568	2.1938	2.3435	1.5187	1.7865	1.9141	1.9943	1.8036	2.2901	2.526	2.0324	2.1263	1.9663	2.0811	2.4438	1.725	1.9398	0.2991	1.8866	2.0197	1.9084	2.5636	2.0397	1.0988	1.8946	2.1662	2.0552	1.9054	2.4436
6932	Ler-1	SRR1945772	2.7172	2.1425	2.124	1.9781	1.8694	2.2189	2.0533	2.3315	2.2021	2.2686	1.985	2.7413	2.1388	1.8143	2.1406	2.0594	1.9759	2.4416	2.4913	2.2416	2.4163	2.1429	2.0558	4.4706	1.8742	1.798	2.3628	2.258	2.1349	2.4105	1.81
6933	LL-0	SRR1945773	2.0227	1.6608	1.8829	1.8874	1.8879	1.9561	2.0032	2.0009	1.936	1.7562	2.0997	2.8787	2.2265	1.8018	2.0288	2.1432	1.9797	2.1524	1.9524	2.1932	2.4263	2.3394	1.8941	3.7446	2.3574	0.9105	2.1766	2.1046	2.1639	2.1194	2.2512
6938	Ms-0	SRR1945774	1.9514	1.8947	2.0889	2.0511	1.9891	1.9925	2.0912	1.8444	2.0568	1.9858	2.361	2.1927	1.9797	2.1544	1.8496	2.1488	1.9421	1.9187	3.6888	2.182	1.7187	2.1109	1.9986	2.8637	1.9178	1.2274	1.9312	2.3211	2.1123	1.9677	2.0835
6940	Mz-0	SRR1945775	2.0105	2.0294	2.2047	2.1231	2.0829	1.8674	1.8778	2.0566	2.1594	2.0186	2.45	2.2748	2.0768	2.7894	1.8935	2.067	2.1234	1.8667	1.9306	0.2386	1.74	1.8433	1.9147	3.1921	2.0965	1.0732	1.5778	2.1869	1.7602	1.789	2.2771
6943	NFA-10	SRR1945776	2.2137	1.9258	2.2224	2.0686	2.0499	1.9379	1.7671	1.9903	2.0432	1.7853	2.1833	2.9615	1.7266	1.9121	1.8604	2.0562	2.2142	2.311	2.1973	2.3377	2.1718	2.0199	1.832	4.9341	2.1411	1.5777	2.2601	2.2079	1.9503	2.2545	1.8772
6944	NFA-8	SRR1945777	2.1528	1.9351	2.0434	1.9527	2.425	1.8604	1.9104	1.965	2.1301	1.8577	1.9278	1.9912	1.6291	2.0651	2.0361	1.9824	1.9922	2.0299	4.1496	0.3051	2.1049	2.3329	1.9351	4.7994	2.2992	1.6626	2.1663	2.2853	1.9351	2.2866	1.9893
6945	Nok-3	SRR1945778	1.8518	2.1854	2.0996	1.8726	1.8227	1.813	2.0305	1.8899	2.3222	2.1555	2.331	2.256	1.4631	2.5531	2.1265	2.1209	1.9598	1.8228	2.1431	2.1416	1.6366	2.0818	2.0933	3.1684	2.0959	1.105	2.0651	1.9028	2.2596	1.8697	2.1015
6951	Pu2-23	SRR1945779	1.8828	2.1952	2.1089	2.5611	2.143	1.7388	1.7626	2.0244	2.2	1.9213	2.3265	2.2005	1.7055	2.6147	1.9645	2.4137	2.1474	2.2435	1.9049	0.3224	1.6253	1.7202	1.8776	2.7227	2.2053	1.151	2.0535	1.801	2.1215	2.1609	2.1796
6956	Pu2-7	SRR1945780	1.9097	2.1871	2.0418	1.7322	2.0545	1.8517	2.0012	1.9734	1.7236	1.9413	2.1683	2.0814	1.9162	1.9869	1.9403	2.0849	1.9489	1.8486	3.5999	0.3784	1.6193	1.988	1.8393	2.7522	2.1022	1.0999	1.9786	1.789	1.9102	1.3123	1.6113
6957	Pu2-8	SRR1945781	2.1482	2.1167	2.1028	1.8933	2.4518	1.7861	1.989	2.0549	1.9178	1.9311	2.346	2.5911	1.9715	2.5095	1.9556	2.2966	2.0164	2.0697	3.9993	0.352	1.6701	1.9989	1.6547	3.6598	2.2049	1.5123	2.0913	2.2435	2.0574	2.1508	2.2505
6958	Ra-0	SRR1945782	1.9415	1.6891	2.1928	2.1412	1.6483	1.8056	1.9784	1.793	1.7663	1.9473	2.2998	1.7035	2.1455	1.8469	1.8542	1.7806	2.1094	1.7343	2.3514	2.0063	1.0491	1.6196	1.8903	3.933	1.9527	1.9046	1.5862	2.0436	1.9306	2.3119	2.1844
6959	Rennes-1	SRR1945783	2.1622	2.3746	1.9657	1.8876	2.1753	1.9744	1.7991	2.2612	2.0828	1.7616	2.0973	2.7622	1.5674	2.3586	1.9845	2.0835	1.8523	1.7538	1.787	1.728	1.6997	2.4267	1.8552	2.8847	2.3084	1.021	2.1632	2.2748	1.7469	1.9569	1.9276
6960	Rennes-11	SRR1945784	2.0739	2.7068	2.1714	1.991	1.8572	1.8797	1.6133	1.9346	1.927	2.0036	2.0193	2.2791	1.8835	2.1885	1.8677	2.3106	2.098	2.0809	1.4229	1.9647	2.1682	1.8933	1.7474	2.973	2.3068	0.9462	2.2445	2.2385	1.8444	1.9361	2.3251
6961	Se-0	SRR1945785	2.2983	2.1593	2.1777	2.476	1.9585	1.7288	2.2335	1.9551	2.0148	1.9122	2.1278	2.2741	2.0104	1.9157	1.8428	2.1817	1.918	1.9604	2.3539	0.3179	1.9351	1.6588	1.7937	1.9248	0.1255	0.7955	1.655	1.8203	1.8107	2.2083	1.9375
6963	Sorbo	SRR1945786	1.904	2.2605	2.2586	2.3242	1.8962	1.5882	1.9282	2.2491	2.1598	2.1797	2.2472	2.7272	1.5526	2.1754	1.6978	2.1192	2.1135	2.2843	1.9418	0.3061	1.8656	1.9708	2.1618	2.9811	1.9933	1.2495	2.0954	2.2782	2.1505	1.9837	1.9389
6966	Sq-1	SRR1945787	2.14	2.0285	2.0382	1.9671	2.1023	1.9278	1.8872	2.0815	2.1198	1.6904	2.1024	2.0234	1.5453	2.3598	1.734	2.3005	2.061	2.0061	1.9258	2.2205	2.2037	2.1187	1.9252	4.3339	2.625	1.4441	2.4277	1.7295	2.0687	1.8121	2.0172
6967	Sq-8	SRR1945788	2.1702	2.2547	2.3097	2.2638	2.0193	1.921	2.0655	1.868	2.014	1.8523	2.2197	2.1977	1.5652	2.2953	1.9363	2.0408	1.9452	1.6754	1.9576	0.2812	1.8471	1.9035	2.0664	2.782	2.221	1.0508	1.9421	1.9009	1.996	1.9474	2.3912
6968	Tamm-2	SRR1945789	1.5108	1.7467	1.9193	2.0853	1.9752	1.7458	1.4414	2.0123	1.6431	1.6963	1.8845	2.3618	1.3443	2.1747	1.6887	2.0272	2.4172	1.8023	1.6619	2.033	1.0933	1.9853	1.6582	2.3726	1.7413	1.0612	1.856	2.0305	1.9595	1.7059	2.3039
6969	Tamm-27	SRR1945790	1.9023	2.1435	1.8123	2.3296	2.2564	1.6775	1.7873	2.1866	1.9273	1.7883	2.1067	3.1629	1.9414	2.1502	1.8379	2.2083	2.1816	1.8901	1.7216	1.7449	1.4921	2.4748	1.7878	3.1112	2.167	1.1796	1.471	2.3066	1.78	1.8935	1.8221
6970	Ts-1	SRR1945791	2.7551	2.526	2.2227	2.0242	1.7328	1.5866	1.8789	1.9908	1.9874	1.6653	2.4296	2.7428	2.2659	1.8362	1.7578	1.9749	2.2092	1.931	2.3317	0.3702	2.0785	2.1487	2.1814	4.8392	2.1797	1.741	1.817	2.1082	0.682	2.243	2.1581
6971	Ts-5	SRR1945792	2.3068	1.755	1.9851	1.9466	2.1473	1.5936	1.7987	1.909	2.0343	1.7382	2.0094	2.685	2.1494	1.9428	1.6404	2.1834	1.9056	1.824	2.0698	2.0694	2.1556	2.0055	1.658	4.1917	1.9428	1.5285	2.1562	2.1482	2.0398	2.1089	1.911
6973	Ull2-3	SRR1945793	1.496	1.5912	1.794	1.6547	1.6477	1.2871	1.7178	1.6057	1.7108	1.6632	1.885	1.9458	1.8649	1.871	1.5277	2.0544	2.0811	1.8221	3.4316	0.2545	1.6326	1.6119	1.6268	2.2407	1.5545	0.9454	1.6092	1.826	1.8276	1.692	1.8754
6975	Uod-1	SRR1945795	1.7732	2.1008	2.1874	2.1523	2.1157	1.7354	1.6829	2.0426	1.9995	1.7317	2.1287	2.2137	2.0039	2.4981	1.8438	1.9839	2.529	1.6312	1.7503	0.2606	1.863	1.9996	1.9481	2.4819	1.8146	1.0551	1.9065	1.9335	2.0382	1.8219	2.2871
6976	Uod-7	SRR1945796	1.7952	1.8855	2.0836	2.021	2.0409	1.7569	1.7221	1.9332	2.2145	1.8376	2.1293	2.7256	2.103	2.1529	1.6919	2.1878	1.7518	1.9147	3.5222	0.3466	2.0333	2.2094	1.6689	3.1532	2.5405	0.8966	2.0634	2.2762	1.9944	2.1847	2.0399
6979	Wei-0	SRR1945797	2.2669	1.9754	2.1861	2.1213	1.7892	2.1638	1.861	2.0066	2.0603	2.0321	2.1667	1.8884	1.6663	2.6639	1.747	2.1305	2.4282	1.912	1.948	1.9427	1.5438	1.9611	2.04	4.2976	1.8558	1.7916	1.6279	1.9353	1.8744	2.1787	1.9993
6981	Ws-2	SRR1945798	1.716	2.1272	2.1473	2.3573	2.253	1.5488	1.7593	1.9061	1.5626	1.9299	2.389	1.5669	1.8828	2.3859	1.8888	2.0422	2.352	1.7571	1.539	0.221	1.6021	1.919	1.782	2.7655	2.0239	1.0912	2.0858	1.793	1.6828	1.6719	2.0538
6982	Wt-5	SRR1945799	2.1	2.0833	2.1949	1.9186	1.7526	1.9442	2.1917	2.0117	1.9428	2.1253	2.2457	2.5135	1.6574	2.1621	1.9092	1.7717	2.2532	1.831	2.2048	2.3345	1.6582	2.3055	2.0845	5.511	2.1913	1.9854	1.926	2.3423	2.0935	1.9493	2.4428
6984	Zdr-1	SRR1945800	1.7522	2.3049	2.1421	2.2639	1.9343	1.9119	2.0903	2.0776	2.315	1.6263	2.0475	2.3825	1.9273	2.1325	1.8808	2.1956	2.2314	1.9038	1.839	0.2408	1.6384	1.7723	1.8475	2.6827	1.8901	1.2478	1.7268	2.0107	2.1704	2.0584	1.944
6986	Abd-0	SRR1945801	1.9475	2.1197	2.2611	2.0932	1.8944	1.8964	2.1108	1.7724	2.0285	2.0844	2.2609	2.5537	1.8817	1.9712	1.9102	2.3371	2.1821	1.8839	2.2069	2.381	2.0661	2.1377	2.0646	4.5894	2.2742	1.817	1.5223	2.261	1.9791	2.2105	2.0054
6987	Ak-1	SRR1945802	2.438	2.5023	1.9307	1.6166	1.9923	1.8985	1.7772	1.9679	1.9438	2.0058	1.834	2.1416	2.1184	2.1539	1.8583	2.0295	1.9011	1.7913	2.4263	0.2471	1.9531	2.0904	1.8615	4.5055	1.9216	1.6039	1.6187	2.05	1.9256	2.1971	2.112
6989	Alst-1	SRR1945803	2.1073	2.2077	2.2491	2.2649	2.3264	2.0023	2.0156	2.031	2.0156	1.8501	2.0877	2.0832	2.2671	2.1155	1.8234	1.8636	2.1536	1.8629	4.1943	0.2063	1.6426	1.8647	1.9333	4.4722	1.977	1.7286	1.9148	2.2859	2.1104	1.9773	2.2744
6990	Amel-1	SRR1945804	1.7811	2.3334	2.2094	1.8908	1.9899	1.6801	1.9587	2.0933	2.194	1.8968	2.3725	2.401	2.0561	2.0099	1.8938	2.1665	1.7978	1.7754	1.9533	0.2577	1.7631	1.7459	1.8212	2.8925	1.7687	1.1144	1.8728	2.316	2.1141	1.9943	1.7736
6992	Ang-0	SRR1945805	2.0863	2.1067	1.9949	2.2066	2.2923	1.9343	2.0833	1.9457	2.277	2.0087	2.3885	2.4294	1.668	2.8998	1.9042	1.9482	2.0448	1.8112	2.3396	1.8017	1.94	1.6564	1.8344	3.9468	2.0933	1.8516	2.0007	2.0887	2.0637	2.0121	2.2574
6997	Appt-1	SRR1945806	2.623	2.0666	2.1963	1.9754	2.1046	2.3784	2.1678	2.0577	2.2203	1.8796	2.2882	2.1981	1.4459	2.1798	1.796	1.8806	1.9526	1.7908	2.1253	1.7638	1.6921	2.0806	2.2383	4.2611	1.9707	1.5501	2.0495	2.1951	1.9249	2.1958	1.8651
7000	Aa-0	SRR1945807	1.6134	1.8876	1.9291	2.1872	1.9144	1.7156	1.7777	1.6506	2.1711	1.8256	2.0815	1.9841	1.3781	2.1696	2.0236	2.319	1.8735	1.7971	1.6997	2.1637	1.9698	1.6957	1.8063	2.6415	2.0894	1.1417	1.9331	1.7753	1.6403	1.8601	1.8419
7002	Baa-1	SRR1945808	1.8464	2.0731	2.1129	1.758	1.8484	2.0507	2.0168	1.8769	2.0851	2.0284	2.1569	1.8239	2.2198	1.9404	1.9207	1.7807	1.7367	1.9686	1.8236	2.2337	1.7864	2.0358	1.9507	2.8926	1.9487	1.0505	1.7653	1.8874	1.9305	2.0712	2.0592
7003	Bs-1	SRR1945809	2.2743	1.9255	2.0241	2.2623	2.205	2.1077	2.1006	2.3349	2.0168	2.0756	2.1861	2.0935	1.4957	2.0238	1.6045	1.915	1.9889	1.8954	2.2382	0.2073	1.6707	2.037	1.8856	4.678	2.1292	1.4309	2.1499	1.8965	1.6835	2.0238	2.0521
7008	Benk-1	SRR1945810	2.6166	1.8751	2.0504	2.0729	2.5299	1.6278	1.9105	1.9158	1.7672	1.827	2.3206	2.0851	1.7323	2.2407	1.8264	2.1296	2.2518	1.8483	2.558	0.3532	1.9475	2.2414	1.9167	5.3349	2.1633	1.5866	2.1328	1.9765	2.2346	2.4916	2.3185
7013	Bd-0	SRR1945811	2.0316	2.2645	2.2072	2.1833	2.3803	1.6998	1.898	2.1052	1.7191	1.7907	2.2441	2.1435	1.8131	1.9659	1.9982	2.1985	2.2144	1.9173	1.8935	0.2908	1.7911	1.9409	1.9039	2.6406	1.8589	1.1442	1.8166	1.8693	1.8204	1.9503	2.626
7014	Ba-1	SRR1945812	2.2702	2.0444	1.9501	1.9263	2.203	1.8881	2.0061	1.8786	2.0903	2.0422	2.1916	2.0688	1.8659	2.0741	2.1224	2.0106	2.0606	1.8484	2.134	0.4708	1.9934	2.126	1.9602	4.1567	1.9785	1.7198	1.9314	2.0787	1.9687	2.0596	1.9687
7025	Bl-1	SRR1945813	1.9402	2.2546	1.9281	2.3826	2.0748	2.1615	2.0776	2.4977	2.0317	1.8742	2.0324	2.1001	1.9527	2.5851	1.8208	1.9892	2.1002	1.688	1.7751	0.2588	1.7008	1.6894	1.8973	2.7106	2.0951	1.1766	1.7875	2.4482	2.0527	1.9143	2.3308
7026	Boot-1	SRR1945814	1.6933	1.8777	2.1288	1.8089	2.0894	1.9707	1.8966	2.1387	2.1187	2.1029	2.049	1.842	1.935	2.2107	1.9452	2.2962	1.9493	2.1233	2.0574	0.4231	1.7214	2.1521	1.9178	2.9931	1.8511	1.0903	1.8675	1.7379	2.0056	2.1467	1.7372
7028	Bch-1	SRR1945815	2.1894	2.4274	2.2927	0.5902	0	0.0193	2.0322	1.9255	1.9642	1.906	2.0999	2.3681	1.8677	2.1743	1.9081	1.8367	1.9231	2.1423	1.904	0.333	1.6212	1.915	1.9715	2.8513	1.7718	1.1047	1.9677	2.0811	2.0022	1.7397	2.1949
7031	Bsch-0	SRR1945816	2.2074	2.3804	1.806	2.0072	1.8137	2.0026	1.9031	2.3647	2.198	1.938	2.3421	2.5151	1.6964	2.27	1.8952	2.2308	2.1204	2.019	2.1665	2.3193	1.5362	1.6393	2.1338	5.1698	2.1778	1.7029	1.77	1.76	1.9728	1.8688	2.4009
7033	Buckhorn Pass	SRR1945817	2.0942	2.3244	2.0362	1.9512	2.0599	1.7103	1.8744	1.894	1.9506	1.8026	2.1008	2.5281	1.5745	1.9327	1.7699	1.9723	1.7641	1.7081	1.9426	2.1528	1.9076	1.7965	1.8116	2.9346	2.2555	0.9574	1.9883	2.4416	1.7604	1.6537	1.8247
7036	Bu-0	SRR1945818	1.8896	2.2798	2.1372	1.8969	2.1235	2.0031	1.9572	2.0678	2.161	2.1193	2.0213	2.3003	1.9958	1.9231	2.2102	1.9855	2.1172	1.9081	2.0482	0.3122	1.4727	1.9363	1.9578	2.7523	1.8369	0.9975	1.7888	1.8723	1.7456	1.7016	1.977
7058	Bur-0	SRR1945819	2.1901	1.8651	1.8792	2.0712	1.9891	2.2756	2.2227	2.1593	2.0021	2.2654	1.9021	2.2594	1.9371	1.9975	2.2567	1.9548	2.0618	2.6328	1.9794	0.369	2.06	2.083	2.1796	3.0529	2.0632	1.1859	2.5698	2.4151	1.9672	2.2787	2.0422
7061	Cal-0	SRR1945820	1.5134	2.0589	2.1922	1.8519	1.9465	1.823	1.8074	2.0616	2.1696	1.7913	2.1329	1.9673	1.6758	2.0982	1.855	1.9957	1.9313	1.9519	1.9063	0.2581	1.7199	2.0682	1.8204	3.1231	1.9614	1.1048	1.8512	2.0438	1.7836	2.0199	2.0129
7062	Ca-0	SRR1945821	1.7327	2.3336	2.1117	2.1246	2.1262	1.9854	2.011	1.9837	2.3084	2.0165	2.3695	2.0277	1.9552	2.0069	1.9757	2.1	2.1324	2.3155	1.7975	0.2237	1.551	1.911	2.0093	3.2007	2.1628	1.1573	1.6983	2.0117	2.0946	2.1101	1.8731
7063	Can-0	SRR1945822	2.122	2.116	2.0486	2.3191	1.9812	0.0323	2.1711	2.1388	2.0637	1.8362	2.0583	1.9941	2.0099	1.8643	2.0303	2.1423	1.8306	2.3804	2.1837	0.3575	2.1291	1.6133	2.0987	4.3179	1.9764	1.4861	2.1928	2.0023	2.2858	1.9771	2.1947
7064	Cnt-1	SRR1945823	1.913	1.9706	2.2912	2.1235	2.2005	2.0739	1.9737	2.0438	2.2481	2.0325	2.4497	1.9316	1.3832	2.1626	1.9298	2.1039	2.4391	2.2667	2.1313	2.0569	1.7545	1.6242	1.7934	4.2054	2.2325	1.8327	2.0788	2.3766	1.7375	2.3019	2.437
7067	Ct-1	SRR1945824	2.0157	2.1421	1.9479	2.18	1.811	2.2389	1.8823	2.5519	2.127	1.933	1.9975	2.3507	2.7699	1.9696	1.9049	1.9917	1.834	2.2855	1.7924	2.2103	1.6582	1.8907	2.0334	3.0484	2.0126	1.1722	2.0255	2.1718	2.3845	1.8783	2.1616
7068	Cerv-1	SRR1945825	1.6921	1.9271	1.9187	0	0.0458	1.8136	0.0719	2.2658	1.7632	1.698	1.8516	2.9048	2.1612	1.7898	2.0414	2.0607	2.1673	2.014	2.5736	2.1447	1.7094	1.8091	1.6539	4.0884	2.0603	2.0089	2.2929	1.8001	0.5445	2.3794	2.1052
7071	Chat-1	SRR1945826	2.2216	2.311	2.1272	2.0102	2.3756	1.8689	2.0042	2.4083	1.7639	1.887	2.2334	2.2807	1.9549	1.9737	1.5909	2.2889	2.5047	1.9572	2.17	0.3241	1.627	1.9057	1.8711	4.8769	1.9174	1.6451	1.7165	2.3424	1.9804	2.1504	2.0116
7072	Chi-0	SRR1945827	1.9728	2.203	2.1535	1.8314	1.8601	2.1247	1.8836	2.1565	2.0041	2.0105	2.4202	2.2034	1.599	2.3321	1.9931	1.9614	2.3296	2.156	2.0162	2.0089	2.3824	1.927	2.0508	2.3847	1.9889	1.0896	2.0632	2.4403	2.2181	1.7423	2.3271
7077	Co-1	SRR1945828	2.4845	3.0342	2.2405	0	0.0296	1.6529	0.0799	2.263	2.1828	1.9961	2.3891	2.6424	1.7368	2.1717	1.925	2.1722	2.1833	2.111	2.3985	0.2533	2.0025	2.1898	1.9394	4.8691	2.5835	1.7296	1.933	2.1065	1.9938	1.8366	2.3835
7092	Com-1	SRR1945830	2.276	2.2556	2.0509	2.2802	2.3125	1.8372	1.8664	2.2916	2.0458	1.8435	2.4101	1.5173	1.6321	2.1044	1.7901	1.9652	2.3313	1.8142	2.2608	2.1908	1.9873	1.8911	2.1045	4.1038	2.3609	1.8663	1.8067	2.134	1.9256	2.2513	2.0739
7094	Da-0	SRR1945831	1.7854	1.2445	1.6455	1.532	1.8714	2.0421	1.953	1.4223	1.7634	1.8943	1.9105	1.7036	1.7315	1.35	2.003	1.7965	1.9963	1.8706	1.7985	0.2124	2.0036	2.0142	2.1304	2.923	2.0317	1.1116	2.2296	1.7481	1.8831	1.7678	1.9882
7096	Di-G	SRR1945832	1.9959	2.0879	2.3819	1.9458	2.2941	1.8433	1.9815	2.183	1.9317	1.8331	2.1446	2.7339	1.8772	2.0759	1.8356	1.8482	2.1536	1.8819	2.2875	2.29	2.1628	1.9502	1.986	4.5277	2.0738	1.7377	1.5824	2.2879	1.5866	2.3279	2.1338
7102	Do-0	SRR1945833	1.9783	2.1717	2.018	1.9666	1.9676	2.1178	2.0937	2.0519	2.2007	2.1899	2.1539	2.34	2.163	2.2151	2.002	2.057	2.0735	2.0915	1.8873	0.3254	1.758	2.1844	1.9552	3.0492	2.0511	1.124	1.8868	2.0104	1.9099	1.9674	1.9658
7103	Dra-0	SRR1945834	2.2452	2.1812	2.1328	1.7866	2.5155	1.9823	2.1261	2.3622	1.9922	1.8062	2.3229	3.017	1.8147	2.9413	1.9483	2.327	2.7675	2.2473	2.0322	0.2982	1.6466	2.073	1.8817	2.8714	2.2568	1.1316	2.4255	2.2939	2.1549	1.8226	1.9344
7106	Dr-0	SRR1945835	2.3113	1.7625	2.0647	0	0.0459	1.6636	0.051	2.4032	2.1429	1.9406	1.8861	2.417	1.5585	2.6762	1.6549	2.3341	2.3912	1.7238	2.1224	2.0056	2.0302	2.2988	2.0531	4.2907	2.2204	1.7873	2.0061	2.1781	1.8839	2.0974	2.2182
7107	Durh-1	SRR1945836	2.2783	2.1351	2.2083	2.0449	1.8669	1.9709	1.9143	2.3246	1.8522	1.8155	2.2106	1.7393	1.6393	2.3066	2.1685	2.1055	1.9155	1.5926	2.2813	2.2294	2.0276	1.8741	1.9317	5.0347	2.1374	1.7092	1.7906	1.9002	1.9813	2.238	2.0042
7109	Ema-1	SRR1945837	1.9912	1.6451	2.1967	2.0092	2.0722	1.959	1.7852	2.1545	2.0078	1.9429	2.1771	2.3983	1.8211	2.2491	2.0017	1.987	2.1835	1.8907	2.5217	1.9509	1.9906	2.2362	1.889	4.7372	2.1556	1.8801	2.0137	2.1193	1.8786	2.0847	1.8357
7111	Edi-0	SRR1945838	2.1411	1.9253	2.0819	1.9554	2.0935	2.2618	2.1299	2.2318	2.2616	2.1645	1.7842	2.107	2.3528	2.3274	2.0179	2.0482	1.8569	2.1863	1.9598	2.403	2.3722	1.8968	2.0561	3.2522	2.2417	1.0732	2.1525	2.2119	2.4828	1.9196	2.0448
7117	El-0	SRR1945839	1.9962	2.1686	2.1001	2.1256	1.9533	1.996	2.1451	2.1232	2.4422	2.0021	2.2421	2.4133	1.8209	2.35	1.9483	1.978	2.1989	1.9554	1.7424	2.2587	1.9987	2.0392	2.1229	2.6078	1.9371	1.3436	1.7217	2.038	1.9414	2.0712	2.0564
7119	En-2	SRR1945840	1.7892	2.6221	2.3631	2.2876	2.1471	1.6575	1.8473	1.8207	1.8691	1.8692	2.1555	1.8848	2.1004	2.3946	1.7945	1.9546	2.2542	1.8393	2.2673	0.2002	1.3297	1.939	1.946	4.2305	1.8955	1.6709	1.6416	1.8342	1.9273	1.9306	2.1893
7120	En-D	SRR1945841	1.8342	2.1835	2.2013	2.0901	2.1557	1.9286	1.7619	2.0241	1.9322	2.0167	2.2692	2.1767	1.9779	2.6267	1.7244	2.4904	2.2406	1.7252	1.8439	1.8655	1.6011	2.0696	1.7849	2.9761	2.363	1.0642	2.0419	1.9032	1.8942	1.7122	2.2193
7125	Er-0	SRR1945842	1.7969	2.3559	2.0589	1.9734	1.7213	1.7375	1.9333	1.911	2.0144	1.9185	2.2927	2.0166	1.8202	2.1795	1.928	2.0718	2.2701	1.7466	2.181	0.2692	1.8311	1.7701	1.9998	4.3484	2.2503	1.7269	1.7935	2.0942	1.7848	2.1463	1.781
7126	Es-0	SRR1945843	2.0268	2.2314	2.1575	2.5195	2.0172	1.6608	1.8046	1.9693	2.2662	1.9806	2.0207	2.2731	2.2073	2.3921	1.8228	2.1425	2.1532	1.9666	1.8145	2.2618	1.6626	1.5905	1.9988	2.7497	2.1425	0.9087	2.0688	2.0606	1.8944	1.6977	2.2639
7127	Est	SRR1945844	1.8266	2.0396	2.2929	2.0582	1.7781	2.1451	1.8293	2.0145	1.9532	1.8605	2.025	2.4824	1.648	2.607	1.993	2.0368	2.0808	2.4465	1.8801	0.3986	1.9031	1.8279	1.9482	2.5418	2.0062	1.0341	1.9252	2.3873	2.0793	1.8965	2.4948
7130	Et-0	SRR1945845	2.1914	2.0529	2.0525	2.2429	2.1328	1.902	2.0391	1.9006	1.9517	1.9165	2.1254	2.237	1.9399	1.9064	2.0357	2.015	1.9413	1.8305	2.036	2.1711	2.3287	2.0722	2.0007	4.8156	2.1238	1.7137	1.7641	2.1016	1.9653	2.3714	1.7105
7133	Fr-2	SRR1945846	1.6743	1.9479	2.0245	2.1122	1.7643	1.8604	1.9574	1.9327	1.988	2.2921	1.9237	2.3127	1.2342	2.696	1.9866	2.3713	2.2932	1.7505	1.7743	1.8108	1.4856	1.9677	2.0959	2.8055	1.8552	1.1376	1.7832	1.7919	2.133	1.7744	2.3149
7138	Fi-0	SRR1945847	2.2727	2.1108	2.2175	0	0.0478	1.6895	0.1254	1.9455	2.0997	1.9771	2.1731	2.1045	1.8063	2.0795	1.6523	2.1141	2.071	2.1794	2.2367	0.2863	1.4521	2.0567	1.8545	4.441	1.8865	1.7908	1.6201	2.0149	2.128	1.836	1.9802
7143	Gel-1	SRR1945848	2.0116	2.3035	2.0828	2.3329	1.7759	1.8157	1.9509	2.1444	2.216	2.2342	2.2841	1.9181	1.8503	2.105	2.0865	2.1831	2.1544	1.9615	3.8808	0.328	1.779	1.9688	1.7871	3.1193	1.9968	1.1767	2.2376	2.0485	1.9226	2.2192	2.0432
7147	Gie-0	SRR1945849	2.3315	2.0422	2.1013	0	0.1068	1.7476	0.0713	2.2473	2.1896	2.0289	2.1212	2.5437	1.8393	2.11	2.0777	2.0798	1.8923	2.0032	2.1808	1.9937	1.7274	2.0957	1.7996	3.6611	1.8269	1.6413	2.0836	2.2326	1.9092	2.2113	1.6622
7158	Gr-5	SRR1945850	1.4681	2.0838	1.9948	1.9459	2.0044	2.0979	2.2886	2.1207	2.0147	2.2079	2.0262	1.9404	2.081	1.7221	2.1411	1.9666	2.0152	2.0833	2.2969	2.0837	2.4425	2.0583	2.1288	3.5651	2.1534	1.7298	1.756	2.3995	1.9408	2.3519	2.0226
7160	Gre-0	SRR1945851	1.6453	1.7666	1.9015	2.3579	1.7794	1.8549	1.8871	2.4794	2.0718	1.8053	2.4713	2.2864	2.0918	1.8616	1.8195	2.0936	2.5292	1.7207	1.5035	2.2778	2.2356	1.9634	1.8699	2.1264	1.9761	0.9811	1.8084	1.9943	1.8551	1.7262	2.375
7161	Gd-1	SRR1945852	2.0471	1.7342	2.0141	1.6593	2.074	1.5317	1.8568	2.0802	2.1089	1.8282	2.2981	2.6692	2.0465	2.6699	2.4215	1.9652	2.0081	1.9409	1.6993	0.4503	1.911	2.3441	2.0291	3.1102	2.073	0.9011	1.8807	2.0931	2.3545	2.1101	2.1837
7162	Hs-0	SRR1945853	1.8245	2.1543	2.3715	1.9965	2.0802	1.776	1.7999	2.0492	2.2369	1.7545	2.4328	2.3546	2.1306	1.962	1.8684	2.3865	2.2486	2.2238	3.7996	0.2707	1.9266	1.7589	1.8257	3.0767	2.2721	1.1224	1.8272	1.9164	2.121	1.692	2.2433
7163	Ha-0	SRR1945854	1.7643	2.5442	1.9336	2.6888	2.3929	1.5186	1.8407	1.9574	2.1562	1.7431	2.3539	2.3771	2.1147	2.5674	1.6687	1.9027	2.0753	1.8094	2.0279	0.2425	1.6655	2.07	1.8509	2.9398	1.8937	1.1093	1.908	2.1884	2.1922	1.6319	2.2649
7164	Hau-0	SRR1945855	2.0013	2.406	2.3242	2.4376	1.979	1.6866	2.0037	2.1844	2.0102	1.9125	2.5099	2.4858	1.6582	2.189	1.919	2.2149	2.2003	2.2004	1.8935	2.15	1.9519	2.1806	2.0699	2.7671	2.0747	1.0804	1.9193	2.0125	1.891	2.0831	2.0734
7165	Hn-0	SRR1945856	1.9539	2.4899	1.9455	2.0164	1.9898	1.8932	1.9714	1.8366	2.0752	2.0232	2.3666	2.4248	2.2127	2.7813	1.7605	1.959	2.0575	1.8047	1.9812	0.188	1.7639	1.9833	1.7339	3.0777	2.2108	1.1908	1.7272	2.2718	1.9763	1.8447	2.1856
7169	Hh-0	SRR1945857	2.0545	2.1145	2.1619	0	0	1.4685	0	1.8574	1.9906	1.5781	2.0695	2.1741	2.3071	2.2745	1.7754	1.9204	2.4713	1.8409	2.1295	0.2513	1.7044	2.0484	1.8292	2.7807	2.1719	1.2637	2.0726	2.1941	1.715	1.9667	2.6284
7177	Jm-0	SRR1945858	1.8768	2.025	2.0812	2.0448	2.082	2.063	1.9181	2.1185	1.8677	1.8525	1.7547	1.8039	1.7888	2.2947	1.9902	2.1772	2.2882	1.5816	2.0145	1.963	1.5623	1.8036	2.1276	5.0322	1.9932	1.8384	1.8709	2.2576	2.1329	2.0699	2.7157
7181	Je-0	SRR1945859	2.5318	2.1984	2.2966	2.2592	1.9298	1.8204	2.1427	2.0239	2.404	2.0965	2.2224	2.4833	1.3942	2.4719	2.1285	2.0327	2.057	1.9595	2.3528	0.1972	1.5818	1.9571	2.0541	4.2812	2.3395	1.7818	1.9917	2.1146	1.7373	2.0737	2.145
7183	Kas-1	SRR1945860	1.9549	2.395	2.0044	2.0162	2.1967	1.997	1.8589	1.9732	2.1356	1.942	1.9973	2.3136	1.7587	1.8251	1.9336	2.0464	2.1925	1.9345	1.9045	0.3141	1.9492	2.2563	1.9085	3.2014	2.1476	1.0413	2.0527	2.2811	2.106	1.9325	2.2067
7186	Kn-0	SRR1945861	1.9292	2.3037	2.1119	2.1341	1.8385	1.6223	1.8499	2.0071	1.9817	1.9363	2.1062	2.2977	1.8794	2.1824	1.9132	2.0586	1.9765	2.1371	1.8648	0.2634	1.6704	1.675	1.8876	2.5607	1.7591	1.1045	1.9007	1.9119	1.9872	1.9733	2.0032
7192	Kil-0	SRR1945862	1.7207	2.2203	2.1021	2.1972	1.9246	1.4992	1.8169	2.0904	2.2246	1.6866	2.2693	2.0013	1.6456	2.3866	1.8047	2.2593	2.3379	1.7034	1.7475	2.4506	1.8458	2.0414	1.895	2.6907	2.0395	1.0176	1.8408	2.3712	1.891	1.643	2.1235
7199	Kl-5	SRR1945863	1.7459	2.1083	2.165	2.1471	2.2379	1.9765	1.8806	1.9429	2.1152	1.9231	2.1048	2.1566	1.8807	2.4167	2.0953	2.0672	1.9973	1.8646	1.9303	2.5361	2.0729	2.0102	2.0434	2.612	1.9012	1.2202	1.8518	1.9867	1.8505	2.0081	2.2398
7202	Kb-0	SRR1945864	1.9441	2.1879	2.094	2.0468	2.3235	1.6703	1.9238	2.2686	2.0033	1.9131	2.1343	1.9345	1.6304	2.0201	1.8559	2.2456	2.0261	2.0076	1.7719	2.1414	2.2441	2.293	1.8636	3.0518	2.2235	1.1458	2.4631	2.0017	1.8604	2.051	2.1231
7203	Krot-0	SRR1945865	1.7679	2.0364	2.0646	1.9937	2.0267	1.8972	1.961	2.0546	1.8508	1.9638	2.0344	2.2743	2.0883	2.0268	1.8694	1.9235	2.2508	1.9609	1.8548	2.1534	1.4928	2.1709	1.9809	2.8691	1.7498	1.1681	1.7406	1.9292	1.9495	1.8066	1.9485
7207	Kyoto	SRR1945866	1.6894	2.334	2.0708	1.5899	1.9339	1.9866	1.838	2.0058	1.8815	1.8824	2.0504	2.1161	1.3871	2.1858	1.8244	2.1325	2.1076	2.3	1.8081	0.2948	1.8351	1.5546	1.4853	2.6039	2.2422	1.0871	2.0595	1.7909	1.7553	1.6989	2.1266
7208	Lan-0	SRR1945867	2.1531	2.1397	2.2027	2.1549	2.1038	1.9441	1.9727	1.9935	2.1669	1.9918	2.0777	2.3619	1.8999	2.2141	1.9654	2.0272	1.9639	1.8345	2.3038	0.2648	1.8418	2.0708	2.0278	4.3595	2.0409	3.3382	5.5201	2.1842	1.9979	2.0774	2.2204
7209	La-0	SRR1945868	1.9718	2.1696	2.0799	2.2835	2.1712	2.095	1.9573	1.9954	2.0284	2.0421	2.1901	2.3558	2.3093	2.1396	1.9443	2.1914	2.0127	1.9815	1.9626	0.2623	2.0828	1.8112	1.864	2.9719	2.1254	1.1333	1.787	2.0987	1.8077	1.9876	2.0973
7213	Ler-0	SRR1945869	2.1227	2.1127	2.1582	2.3372	1.9869	2.4531	2.2502	2.6381	2.5361	2.26	2.033	2.157	2.1408	1.8818	2.2909	2.2106	2.3532	2.5151	2.2801	2.3291	2.1847	2.217	2.0286	3.8946	1.964	1.3711	2.0144	2.4247	2.0875	2.2776	2.2223
7217	Lm-2	SRR1945870	2.1439	2.0162	2.2515	2.3244	2.032	1.9226	1.8971	2.1176	2.2242	1.8817	2.3635	2.3623	1.7877	2.0424	1.7226	2.2247	2.0593	1.7335	2.0158	2.0832	1.9948	2.1416	2.0079	3.2505	2.0882	1.0985	1.9176	2.4144	2.0066	2.0239	2.3144
7218	Le-0	SRR1945871	2.1905	2.2768	2.2608	1.8177	2.3575	1.6052	2.0382	2.0367	2.0905	1.6082	2.1288	2.2919	1.3599	2.2758	1.7153	1.6906	2.2814	1.9506	1.9879	2.0243	1.6702	1.7589	1.852	4.377	2.0825	2.1434	2.3118	2.1687	1.8358	2.1577	2.2454
7223	Li-2:1	SRR1945872	1.6488	1.9659	2.2289	2.2187	1.7879	2.1273	1.9717	1.9525	2.0007	1.7372	2.3825	2.3197	2.1531	2.3741	1.8067	2.1863	2.2361	1.9876	1.9956	1.6305	1.4286	1.8858	1.6537	2.473	2.0941	1.1146	1.8595	2.2819	2.1867	1.8741	2.1042
7231	Li-7	SRR1945873	2.4533	1.8106	1.921	2.2137	1.6155	2.1211	2.2784	2.1688	1.9501	2.0083	1.4128	2.039	2.6648	1.9922	2.0257	2.0316	1.8689	2.4332	2.2398	0.284	2.3082	2.1443	2.1039	2.7926	1.9671	1.1258	2.0066	2.1319	2.2612	2.1021	2.1025
7236	Litva	SRR1945874	1.9987	2.5023	2.2496	2.0669	2.0089	1.6783	1.9499	2.2077	1.8994	1.854	2.0665	2.0708	2.6801	2.1437	1.6199	1.902	2.2201	1.8691	2.3402	2.2018	1.664	2.0333	1.6807	4.8958	2.1577	1.8426	1.9209	2.2426	1.902	2.0548	2.1436
7244	Mnz-0	SRR1945875	2.2279	2.2108	2.4263	1.8008	2.2837	1.9027	1.9505	1.9245	2.129	1.9524	2.1541	2.0562	1.5227	2.3005	1.7092	2.2832	2.6698	1.6661	1.9114	2.2264	2.1214	2.0394	1.9153	2.5432	2.0475	1.1776	1.7735	2.1841	1.7808	1.3972	2.3899
7248	Mv-0	SRR1945876	2.1642	2.0312	1.7775	2.0612	2.1931	1.7947	1.8032	2.1099	2.0264	1.736	1.8467	2.3033	1.6341	2.1986	1.8623	1.8522	1.8748	1.6561	1.9646	2.0903	2.4348	2.303	1.7502	3.2726	2.0583	1.0873	2.0517	2.2408	1.6879	1.9513	1.9442
7250	Me-0	SRR1945877	1.7898	2.3781	2.111	2.242	1.923	1.756	2.1115	2.238	2.4012	1.9538	1.8017	1.592	1.8555	2.0287	2.0837	2.1391	2.4259	2.2206	1.7325	0.2428	1.9916	2.2459	1.9713	3.4489	2.2553	1.1451	2.165	2.5524	1.8461	1.9756	2.2685
7255	Mh-0	SRR1945878	1.801	1.9288	2.0485	2.236	2.2322	1.8113	1.9079	1.8318	1.7966	1.9861	2.366	2.4087	1.3184	2.2379	1.8538	2.1215	2.6206	1.7344	2.1996	2.1439	1.6397	2.0574	2.1139	2.7512	1.8521	1.1871	1.7001	2.0216	1.8185	1.6397	2.2737
7258	Nw-0	SRR1945879	1.8924	2.1919	2.189	2.1584	2.0258	1.6133	1.8613	1.895	1.8122	1.7439	2.2784	2.4073	2.2416	2.4079	2.105	2.1894	2.0227	2.0237	1.9871	0.2662	1.8865	1.7484	1.8334	3.0228	1.8154	1.2461	1.6402	1.87	1.9443	1.9848	2.427
7268	Np-0	SRR1945880	1.7424	2.2959	1.9444	2.3475	1.9668	1.8083	1.9493	2.08	2.0924	1.5409	2.1991	2.1355	2.5509	2.4901	1.9719	2.0271	2.5355	1.8026	1.722	2.1081	1.9684	2.0609	2.0601	2.4499	1.8222	1.1626	1.9218	2.0079	1.8202	1.7125	2.0902
7273	No-0	SRR1945881	2.0424	1.7656	2.0447	2.0504	2.1494	1.8281	1.9648	2.3721	1.768	1.9504	2.2139	2.2159	2.4079	2.3344	1.9627	2.1337	2.2103	1.9902	2.0314	2.0564	1.8448	1.7378	1.8391	3.7797	1.7007	1.4063	1.817	2.0595	1.9823	1.9044	1.9016
7276	Ob-0	SRR1945882	1.9312	2.4109	2.1601	2.5697	1.9255	1.8102	1.8498	1.9732	1.7511	1.8304	2.2071	2.1285	2.1523	2.1057	1.7203	2.2747	2.2289	2.0526	1.8227	1.9791	1.4239	1.8081	2.1235	2.545	2.0373	1.1829	1.6448	1.8668	2.1579	2.1171	1.9875
7280	Old-1	SRR1945883	1.8975	1.6927	2.0388	2.0157	1.5953	1.6812	1.8382	1.9222	1.823	1.91	2.034	1.5393	1.6597	1.9642	2.0237	1.9602	1.8186	2.1538	3.7958	0.2207	1.9453	1.793	1.9045	4.3357	1.524	1.8507	1.6	1.7843	1.7472	1.9992	1.8749
7282	Or-0	SRR1945884	2.4199	1.8111	2.0041	1.9672	2.2393	2.0776	2.1734	1.9725	2.3913	1.9739	2.2379	2.403	2.0107	2.5257	2.0168	2.2102	1.9879	2.1881	2.2581	2.0292	2.0997	2.1811	1.9583	4.2143	1.9397	1.6396	1.9624	2.305	2.0804	2.1795	2.1708
7287	Ove-0	SRR1945885	1.8975	2.2293	2.1824	1.9855	2.0492	1.9698	1.983	1.9992	2.1525	2.0091	2.0389	2.2566	2.3417	2.0034	2.1007	2.2043	1.9571	2.1359	2.066	2.3305	2.5253	2.1291	1.9821	2.9607	2.0697	1.2367	1.9473	2.0322	2.0515	1.9251	2.1331
7288	Oy-0	SRR1945886	2.5777	2.019	2.0886	2.0014	2.0744	2.3301	2.2444	2.2568	2.3682	1.9039	2.1273	2.6282	2.3822	2.1909	2.1631	2.1913	2.0119	2.5119	2.1902	0.3607	1.9553	2.0817	2.283	4.0346	2.0783	1.3847	1.9972	2.16	2.1879	2.1173	1.8223
7296	Petergof	SRR1945887	2.1592	2.3066	2.1395	2.0391	1.9172	1.9585	2.1696	1.6179	2.1023	2.1149	1.5557	1.4581	2.4807	1.9292	2.0996	1.976	1.9382	2.4527	1.7722	0.3566	2.0975	1.8864	1.9619	3.1238	1.7885	1.0515	2.0722	1.407	1.6849	1.9227	1.8859
7298	Pi-0	SRR1945888	1.9141	2.3053	2.162	2.0192	2.2285	1.8793	1.6713	2.2741	1.8711	1.9812	2.2481	2.0958	1.389	2.2736	1.7058	2.2954	2.4022	1.5411	2.513	0.3069	2.0339	1.7474	1.7605	4.3802	1.8177	1.2588	2.0001	2.1264	2.3369	1.985	1.9831
7305	Pt-0	SRR1945889	1.8153	1.7818	2.2407	1.9462	1.8425	1.8233	1.8831	2.2198	2.1369	1.9545	2.3018	2.7554	1.9646	2.4122	2.0275	2.2009	2.4071	2.3718	2.2925	0.321	1.7084	1.6891	2.0358	2.7049	2.0042	1.3408	2.0311	1.9625	2.1822	1.4998	2.2298
7306	Pog-0	SRR1945890	2.1268	2.582	2.2656	2.0969	1.9448	1.6403	1.8874	1.815	2.1782	2.0306	2.1314	1.8333	1.934	2.4444	1.8624	1.9708	2.2024	2.0809	2.2451	2.1695	1.9796	1.9091	2.0071	4.3113	1.9147	1.8298	1.8745	2.2335	2.0366	2.1015	2.114
7307	Pn-0	SRR1945891	2.3305	2.2194	2.0676	1.8734	1.7597	2.2162	1.9884	2.0185	2.3478	2.2432	1.8836	1.9073	1.5972	2.2942	1.8984	2.1828	1.611	2.1837	1.9646	0.2811	2.5243	2.1456	2.1144	3.0691	2.0611	1.145	2.3615	1.8562	1.8583	2.0708	1.8866
7314	Ragl-1	SRR1945892	1.6319	1.9491	2.1446	1.9387	1.7797	1.5141	1.9275	2.1274	2.0801	2.0463	2.0735	2.4299	1.556	1.8819	1.9477	1.9755	2.1969	2.049	1.7024	0.334	1.7493	1.6857	1.6848	2.3718	1.9412	1.1134	1.901	1.8913	2.1216	1.9003	2.1655
7316	Rhen-1	SRR1945893	2.184	2.3484	1.9806	1.9033	1.8667	1.7961	1.849	2.1273	2.1958	1.9757	2.0209	2.3035	1.6047	2.0023	2.0007	2.2805	1.9884	2.0284	1.7355	2.2728	2.3131	2.2276	1.719	3.4089	2.2009	1.1082	1.9707	2.1942	2.0952	1.7721	2.2559
7319	Rome-1	SRR1945894	1.7711	2.3205	2.3594	2.3735	2.1491	1.5201	1.8425	2.0943	1.8411	1.8256	2.3231	2.1397	1.7843	2.3249	1.8607	2.1441	2.4279	2.0453	1.8809	2.0613	1.8728	2.3458	1.9492	2.7925	1.6857	1.2219	1.7041	2.2425	1.9332	1.9527	2.0401
7320	Rou-0	SRR1945895	2.6374	2.0933	2.1784	2.2964	2.0483	1.5123	1.9616	1.935	2.0802	2.2323	2.1142	1.7502	1.793	2.0745	1.7578	2.1606	2.3852	1.9687	2.4804	2.4726	1.8218	2.3705	2.0512	5.0105	2.3114	1.9062	2.1527	2.3771	2.124	2.107	2.2027
7322	Rsch-4	SRR1945896	1.9925	2.1186	1.8817	1.8454	1.8628	2.0826	2.2294	2.3912	2.3591	2.1306	1.9945	2.1628	2.5285	2.1255	2.0828	2.2094	1.9274	2.1949	1.9608	0.2745	2.0567	1.9334	1.9922	3.001	2.1774	1.1709	2.376	2.046	1.9713	2.1037	2.0647
7323	Rubezhnoe-1	SRR1945897	2.0392	2.4525	2.5505	2.1053	2.125	1.9712	1.9041	2.2356	1.9663	1.8632	2.3085	1.8585	1.8168	2.4333	2.0654	2.1798	2.5264	1.8617	2.1421	1.9575	1.4986	2.1502	1.9353	0	0	0.0179	2.0177	1.837	2.1757	1.923	2.1204
7327	Sf-1	SRR1945898	2.3115	2.3908	2.1082	1.9022	1.9471	1.6894	1.663	2.2592	1.9862	1.677	1.9258	2.9724	1.6198	2.1722	1.7296	1.9385	1.9224	1.4603	2.2477	1.9874	1.9212	1.948	1.9249	4.6917	2.0056	1.5507	2.2634	2.2648	1.9273	2.2192	1.8972
7328	Sf-2	SRR1945899	2.3748	2.0362	2.0995	2.067	1.955	2.5425	2.3441	2.3344	2.0942	2.1614	2.2203	2.3444	2.0289	2.314	1.888	2.2256	2.0414	2.4729	2.4203	0.3216	2.2603	2.1308	2.1187	0.7637	0	0.4142	2.2497	2.2429	1.8128	2.4574	2.1617
7332	Seattle-0	SRR1945900	1.9009	1.9474	2.084	2.2258	2.1228	1.7758	2.0615	2.0367	2.1519	1.9933	2.0966	2.466	2.0594	1.9964	1.7474	2.2543	2.048	2.2017	2.0022	0.1986	1.5324	1.6877	1.8473	3.0781	2.2182	1.0222	1.9794	1.7938	1.9079	2.0305	2.2949
7333	Sei-0	SRR1945901	1.7033	2.2528	2.3106	1.9127	2.0044	1.5447	1.8471	1.9423	2.1567	1.8693	2.3988	2.1961	1.5997	2.1573	1.67	2.2632	2.1874	1.9532	1.7124	2.0763	1.809	1.9316	1.9332	2.7233	2.0069	1.1762	2.122	2.2574	2.0348	2.0844	2.2313
7337	Si-0	SRR1945902	2.2407	2.2082	2.0785	1.8255	2.2109	2.0821	2.0639	2.186	2.1388	2.217	2.2542	2.2762	2.3694	1.9665	1.8837	2.2857	2.2004	1.9237	2.2982	2.0934	1.7683	1.8857	1.8486	4.5039	2.1145	1.561	2.1016	2.3304	2.1084	1.8011	2.0373
7342	Su-0	SRR1945903	1.9136	2.0971	2.1055	1.955	1.8676	1.8885	1.8649	2.1681	2.1008	2.1074	2.1284	2.156	1.5677	1.9284	1.9209	2.088	2.0851	2.029	1.7684	2.3296	2.1642	1.8991	1.9135	3.2136	1.9877	1.0402	1.7967	1.9935	1.9687	1.8702	2.2478
7343	Sp-0	SRR1945904	2.036	2.8068	2.0178	0.4349	0	0	2.1145	1.6727	1.8156	1.9953	2.0463	2.4698	2.1738	2.254	1.894	2.1337	1.9445	1.4566	1.8559	0.3122	1.9545	2.2713	1.898	2.9357	2.1542	0.9858	1.7201	2.0783	1.8878	1.9024	2.3933
7344	Sg-1	SRR1945905	2.0888	2.4652	2.0609	2.1627	1.9857	1.8969	1.8975	2.055	1.9202	1.9293	2.3877	1.7244	2.2779	2.5982	1.464	1.9902	2.4345	1.8899	2.1268	1.9024	1.6821	1.4914	1.818	4.0263	2.1296	1.6554	2.3049	2.0524	1.7754	2.0876	2.2722
7346	Sten-0	SRR1945906	2.0404	1.9344	1.9658	2.0489	1.9942	2.3075	2.3017	1.7786	2.2287	2.1373	1.884	2.0981	1.8178	1.4478	2.1852	2.0124	1.5722	2.1913	2.1648	2.0191	2.0102	2.0213	2.2939	4.8908	1.8621	1.7064	2.1084	1.8389	2.0513	2.1382	2.0532
7347	Stw-0	SRR1945907	1.7184	2.2994	2.1144	2.4306	2.0723	1.7543	1.9216	2.2693	2.4974	1.8736	2.2111	2.2438	1.7186	2.282	1.71	2.2258	2.1588	1.6778	2.1601	0.3355	1.776	2.1815	1.8609	2.8956	1.9735	1.0651	1.8408	2.21	2.2861	1.7068	2.4805
7349	Ta-0	SRR1945908	2.2575	2.2231	2.359	1.9667	2.0465	1.9422	1.771	2.1721	2.0999	1.9413	2.3895	2.3036	1.9422	2.2593	1.8575	2.1895	2.0477	2.0978	2.082	1.8476	1.2758	2.2785	1.8461	2.8277	2.0114	1.0971	1.9739	1.755	2.1691	2.0218	2.313
7350	Tac-0	SRR1945909	2.1698	2.3181	2.1216	2.0577	2.0822	1.8129	2.0858	2.3378	1.7679	1.7969	2.4594	2.3423	2.4189	2.4425	1.913	2.0868	2.177	2.1918	1.9706	2.1643	1.3698	1.7737	2.0243	2.6842	2.2779	1.126	1.8872	1.9305	2.2616	1.7527	2.2853
7353	Tha-1	SRR1945910	1.9892	2.1051	2.0891	2.1546	2.0549	2.0505	2.1926	2.105	1.9082	2.1133	2.1209	2.6494	2.2128	2.2432	1.8196	1.9286	2.135	2.0851	2.0348	2.2841	2.3282	1.6319	2.0032	2.7912	1.8985	1.1151	1.8649	2.0668	2.0447	1.8705	2.1777
7354	Ting-1	SRR1945911	1.6849	2.0175	2.0268	2.3891	2.1557	1.7748	2.2302	2.2556	2.0817	1.8157	2.4334	2.6225	1.5129	2.1605	1.8657	2.4117	1.849	1.9898	2.2767	1.9338	1.6469	2.0521	1.8532	2.4404	1.9927	1.0396	1.5432	2.377	1.9907	1.8662	2.1591
7356	Tol-0	SRR1945912	2.6768	2.3139	2.0649	2.0999	1.984	2.0885	2.2619	2.3032	2.2116	2.2004	2.2523	2.4443	1.9991	2.4679	1.8756	2.1444	1.9599	1.9032	2.6198	2.1597	1.9896	1.8435	2.2507	4.1125	2.3986	1.8092	1.7488	2.3559	1.8787	2.2536	2.1048
7358	Tol-2	SRR1945913	2.2177	2.241	2.0059	2.1568	2.2241	1.9519	1.626	2.2723	2.1915	1.6424	2.167	1.9623	1.9643	2.1216	1.8843	2.0838	1.8597	1.8389	1.8409	2.2411	2.1168	1.9461	1.8101	3.1317	2.2619	0.9546	2.1153	2.4309	1.8027	1.9296	2.1903
7359	Tol-3	SRR1945914	2.0631	2.2918	1.9927	2.1327	2.1103	1.8888	1.7915	2.2022	2.3115	1.8158	2.0065	1.9083	2.0201	2.0454	1.9657	1.8859	1.9448	1.9601	1.9825	2.192	2.0135	1.8536	1.9001	3.007	2.06	0.99	2.0706	2.1506	1.8225	1.9632	2.1643
7372	Tscha-1	SRR1945915	2.0644	2.1902	2.2622	2.0403	2.1211	1.9648	1.9722	2.0767	2.2199	2.0815	2.2003	1.9481	1.5414	2.1347	1.9738	2.1029	2.1429	1.9384	2.079	0.2839	1.6924	1.8174	1.8137	3.1343	2.0982	1.1563	1.9669	1.9556	2.2191	1.982	2.1488
7373	Tsu-0	SRR1945916	2.3195	1.9166	2.0524	2.1199	2.2809	2.4324	2.2159	2.506	2.0338	2.025	2.17	2.3994	2.1666	2.1897	2.095	2.2114	1.9975	2.4114	2.208	2.268	2.2369	2.2078	2.1468	3.8988	2.1544	1.5459	2.107	2.1868	2.1346	2.0287	2.118
7377	Tul-0	SRR1945917	1.8953	2.1195	2.1984	2.067	2.0394	1.9755	1.8804	1.9571	2.1059	2.2271	2.2502	1.8092	1.9456	2.574	2.1267	2.27	2.157	1.8976	2.1188	2.3017	2.172	1.8753	1.7904	2.9093	1.9749	1.191	1.8708	2.255	2.0608	1.7555	2.3476
7378	Uk-1	SRR1945918	2.0921	2.1484	2.2488	1.8976	2.2058	1.3666	1.7621	2.1527	1.9533	2.0001	2.4024	1.6233	1.9431	2.2465	1.7959	1.9847	2.2077	1.7917	2.0319	2.3353	1.4428	2.2867	2.0456	3.9198	1.7417	1.8907	2.1027	1.9462	1.8804	2.1726	2.2433
7382	Utrecht	SRR1945919	2.0193	2.4857	1.94	1.7663	2.1035	1.746	2.1575	2.327	2.212	1.7947	1.8813	2.4303	0.8273	2.5475	1.8426	1.9077	2.416	1.7036	2.5023	2.2517	1.7403	2.0273	1.944	4.5042	2.4146	1.92	1.9976	2.6263	1.9929	2.0663	2.3106
7383	Van-0	SRR1945920	1.9821	2.3098	2.2763	2.3649	1.8923	1.8897	1.7413	1.7054	2.0691	1.7992	2.1161	1.7812	2.1125	1.8935	1.8379	2.2302	2.1808	2.1404	1.8447	1.8468	1.9688	1.7956	1.8065	2.9401	1.7366	1.134	1.8218	1.9854	1.9263	2.0167	2.0465
7384	Ven-1	SRR1945921	2.223	1.8877	2.0041	2.3582	2.0742	2.0247	2.1144	2.1134	2.2859	1.9478	2.4543	2.0634	1.5347	2.5084	1.9819	2.067	2.0093	1.8721	2.7161	0.33	1.6733	2.1108	2.209	4.9235	2.0504	1.836	1.9771	2.1918	2.2032	2.1003	1.8853
7387	Vind-1	SRR1945922	2.1808	2.221	2.194	2.3618	2.1728	1.7447	1.9252	2.2171	1.8268	1.8261	2.4643	1.7039	2.0898	2.6336	1.8939	2.1448	2.2341	2.0757	2.1026	2.1207	2.0372	1.7393	1.9562	4.5377	2.1747	1.8297	2.0571	2.335	1.9869	1.9525	2.3425
7394	Wa-1	SRR1945923	1.9582	2.5658	2.2598	2.1073	1.9744	2.1183	1.9599	2.0381	1.8483	1.6537	2.136	2.5009	2.0625	2.9674	1.8548	2.2317	2	2.017	1.5153	2.1053	1.9013	2.0488	2.0532	2.7047	2.2162	1.1474	1.7687	2.2622	2.2686	1.8851	2.3939
7396	Ws-0.2	SRR1945924	2.2015	2.2665	2.2584	1.9418	1.93	1.9122	2.1902	2.3449	2.1733	2.141	2.114	2.3591	2.2535	2.3168	2.0054	2.131	2.0724	2.1805	2.0877	2.108	2.0606	2.1531	2.0722	3.421	2.2182	1.5405	2.242	2.1084	1.9918	2.0101	2.1459
7404	Wc-1	SRR1945925	1.7585	1.896	2.0805	1.993	2.1422	1.6252	1.6649	2.3687	1.7563	1.6759	2.1271	2.3351	2.094	2.7178	1.8996	2.1817	2.2109	1.7459	1.7521	2.1712	1.7694	1.9446	1.7552	2.3384	1.7402	1.071	1.6624	2.2541	2.0331	1.8018	2.0004
7411	Wl-0	SRR1945926	1.6484	1.8998	1.9134	2.2144	2.1952	1.7786	1.5782	2.5817	2.1227	1.8547	2.0423	2.2071	1.7401	2.4502	1.9218	2.3237	2.0734	2.0649	3.2441	0.2357	1.9734	1.9357	1.6223	2.5536	2.0737	1.118	2.2292	1.9603	2.0475	1.8763	2.2508
7413	Wil-2	SRR1945927	2.0581	2.2568	2.0971	2.0614	2.021	2.3578	1.9431	2.6674	2.0554	1.7436	2.1239	2.1071	2.1933	2.2497	2.0665	2.3219	1.8591	2.3521	2.0904	0.3443	2.1159	1.7639	1.8835	3.0032	2.3226	1.142	2.313	2.1706	2.3554	1.8161	2.1455
7415	Wu-0	SRR1945928	2.2839	2.1292	2.2014	2.2775	1.9957	2.3372	2.1666	2.5303	2.1109	1.9376	2.0919	2.6403	2.445	1.9768	2.1187	2.0825	2.1428	2.3285	1.9383	2.2109	2.1176	1.9723	2.1534	3.0687	2.0368	1.1631	1.8967	2.0178	2.4014	2.1202	2.1559
7416	Yo-0	SRR1945929	2.2653	2.1979	2.1617	2.0923	2.1468	2.1447	2.0682	2.3599	2.2729	2.0895	2.3141	2.3472	2.1241	2.1877	2.1	2.0165	2.0698	2.0774	2.311	2.1575	2.16	2.3462	2.0903	4.8826	2.0092	1.725	2.1102	2.2129	2.1296	2.1954	2.1906
7417	Zu-0	SRR1945930	2.3676	2.2105	2.1876	2.0934	2.0106	2.321	2.1917	2.6076	2.1025	2.1708	1.9112	2.2551	1.9899	2.0154	2.1226	2.0054	1.8571	2.1987	2.4624	0.283	2.1185	2.5302	2.0886	4.0769	1.8815	1.3158	2.514	2.1751	2.0538	2.3742	2.1448
7418	Zu-1	SRR1945931	2.6143	1.3404	1.8814	1.9214	1.9079	2.4696	2.1049	1.5621	2.1231	2.2294	1.8681	1.6915	1.9565	1.705	2.366	1.7549	1.7841	2.1328	2.49	1.8732	2.2786	2.3539	2.1072	5.0821	2.1031	1.8009	2.4128	2.2735	2.3909	2.1862	2.0617
7419	Db-1	SRR1945932	1.9454	2.2885	2.1495	1.891	1.7938	2.0014	1.9558	2.0256	2.0166	1.883	2.3306	2.3044	2.2179	2.2855	2.0947	2.1556	2.1155	1.9096	2.0154	0.2927	1.8752	2.1175	1.8811	2.9335	1.9088	1.0719	2.0728	1.8037	1.9146	1.9624	1.8851
7424	Jl-3	SRR1945933	2.4142	2.199	1.9756	1.9744	2.1591	1.9384	1.8079	2.5075	2.0377	1.7393	2.1773	2.119	0	0	0	1.786	2.256	2.0507	2.3792	2.2298	1.8086	1.9249	1.9539	5.0554	2.1183	1.777	2.2343	2.1193	1.8792	1.8748	2.2188
7427	Ko-2	SRR1945934	1.6307	2.2387	2.1882	2.2125	2.0033	2.3189	2.0015	1.9732	2.2987	2.0882	2.0903	2.639	2.1088	2.3821	2.1146	1.9076	2.0761	2.1545	3.7837	0.4041	1.9287	2.1764	1.9695	2.8686	1.7309	1.181	1.594	2.1252	2.0953	1.7974	2.2736
7430	Nc-1	SRR1945935	1.7618	2.6512	2.3666	2.557	2.1909	1.4358	1.9066	2.3656	2.0057	1.9384	2.368	1.9986	2.3237	2.2777	1.9087	2.1292	2.4412	2.0677	1.5544	0.2667	1.4989	1.9062	2.0076	2.9457	1.9484	1.0768	1.8271	2.3176	1.9507	1.7312	2.4414
7460	Da(1)-12	SRR1945936	1.8075	2.4246	2.0684	2.339	2.1651	1.7286	1.7365	1.9462	1.6337	1.8757	1.9815	1.605	1.9461	2.4075	1.8399	2.02	2.371	1.9157	1.9412	0.1711	1.741	2.1256	1.9053	3.152	1.7795	1.2028	2.0161	2.0697	2.1315	2.1638	2.1421
7461	H55	SRR1945937	2.1978	2.0525	1.9161	2.1387	2.1191	1.94	1.9198	1.8935	2.0199	1.9255	2.1919	2.3825	2.2019	2.0271	2.1642	2.2104	1.8943	2.4058	1.668	0.3566	1.6162	2.3028	1.7194	3.1597	2.0786	1.2813	2.23	2.1342	2.2507	1.5681	1.9422
7471	RLD-1	SRR1945938	1.6251	2.3827	2.1867	2.0712	1.8836	1.5324	1.6811	1.96	2.1627	1.9773	2.1382	1.6547	1.9898	2.6768	1.8613	2.091	2.4377	1.9061	1.924	0.3892	1.5379	1.7918	1.8379	2.1589	2.0338	1.0673	2.1268	2.2025	2.3486	1.5059	2.1822
7475	KEN	SRR1945939	2.0417	2.1115	2.0274	1.9344	2.1668	2.0752	1.8478	2.212	2.3763	1.9211	2.1403	1.9363	2.2598	2.2131	1.863	1.8416	2.0428	2.0084	1.7788	2.234	2.13	2.1233	1.8398	3.2695	2.2463	0.958	2.062	2.0796	1.8782	1.8706	2.0313
7477	WAR	SRR1945940	1.6236	1.8335	1.9387	1.7317	2.0306	2.3781	2.3494	2.3101	1.8669	2.5278	1.9835	2.1256	1.6571	1.8246	1.9476	1.6164	2.1958	2.2459	1.9588	2.0062	2.4097	1.9418	1.895	2.9435	1.7811	1.1639	2.3053	1.8957	2.2583	1.5369	1.9065
7514	RRS-7	SRR1945941	2.0551	2.0575	2.1086	1.702	2.1287	1.7915	1.9739	2.068	2.0915	1.9477	2.2901	2.1698	1.5755	2.3108	1.9455	2.2278	1.9218	1.865	2.176	2.1576	2.2788	1.9182	2.1317	4.4598	2.0002	1.8043	2.1193	2.1244	1.9668	2.3119	1.9835
7515	RRS-10	SRR1945942	1.978	2.0231	1.9301	2.2028	2.246	2.1414	1.7978	2.2967	2.3273	1.8779	2.055	2.0427	1.4649	2.1695	2.1176	2.0978	2.3162	1.8656	2.003	2.2029	2.1667	1.7135	1.8923	2.7223	2.0372	1.1055	1.6871	1.9201	1.6451	1.8386	2.292
7516	Vår2-1	SRR1945943	1.9936	2.2874	2.0065	1.8778	1.8117	1.6565	1.8653	1.9371	1.8301	1.8333	1.9518	2.5471	1.5536	2.1914	1.8707	2.3499	1.8532	1.6926	1.6328	0.1598	1.543	1.8186	1.8111	2.4169	1.7444	1.1886	1.7281	1.8229	2.0879	2.0747	2.0683
7517	Vår2-6	SRR1945944	1.6422	2.8598	2.0213	2.0016	1.9121	1.6276	1.6796	1.9584	1.6988	1.6213	1.8124	2.533	1.3822	1.6897	1.7214	2.2855	2.0072	1.5716	1.8491	0.1998	1.5742	1.7732	1.7426	2.3044	1.6148	1.0886	1.9087	1.8312	2.11	1.8882	2.3404
7520	Lp2-2	SRR1945945	1.9893	2.1032	2.1031	2.1072	2.2084	1.8055	1.8081	2.0045	1.9894	1.7313	2.1427	1.9755	1.3991	2.0416	1.6518	1.8573	2.3453	1.675	3.616	0.2705	1.7326	2.0585	1.8333	2.8197	2.4209	1.0744	2.0817	1.9405	2.0075	1.5557	2.1277
7521	Lp2-6	SRR1945946	2.063	2.1513	1.9757	1.7364	2.1429	1.8457	1.656	2.2276	2.1839	1.7045	1.9835	2.1067	2.0655	1.8942	1.9102	1.9885	2.1767	1.951	1.9639	0.3337	1.7313	2.2248	1.7435	3.2983	2.3887	1.0719	2.2848	2.2776	2.1899	1.8794	2.2823
7523	Pna-17	SRR1945947	1.8561	1.7803	2.058	1.7913	1.9763	2.1184	1.9005	1.9153	1.8488	1.9416	2.017	2.3284	2.3327	1.7097	1.8968	2.2115	1.6462	1.7728	1.9503	2.0827	2.3255	1.5686	2.0064	3.1266	2.1714	1.1948	1.814	2.5512	2.063	1.7946	2.1147
7525	Rmx-A180	SRR1945948	1.8566	2.1306	2.1296	1.7556	2.2549	2.1864	1.7987	1.7736	1.9215	1.7289	1.7056	1.6101	1.7301	1.8453	1.8062	2.069	2.0108	1.7346	1.9572	2.0861	2.236	1.898	1.641	2.9352	2.447	1.0833	2.0245	2.2017	1.9387	1.6916	1.8703
7529	627RMX-1MN4	SRR1945949	2.1265	2.0472	2.0737	2.0673	2.2587	1.8496	1.6863	2.062	2.0888	1.6498	1.9577	2.0515	2.0692	2.0398	1.8515	1.9954	1.9711	1.8023	1.7717	2.2613	2.2449	2.0802	1.8448	3.154	2.1821	0.9844	2.0165	2.2377	1.8741	1.9615	2.1516
7530	627RMX-1MN5	SRR1945950	2.2669	2.0301	2.0954	1.9193	2.1866	1.7675	1.751	2.1684	2.3098	1.8378	1.9966	1.9055	1.991	2.0062	1.9294	2.031	2.0859	1.8642	1.6774	2.1644	1.9965	2.0131	1.8501	2.6956	2.1041	0.9312	2.1118	2.0694	1.7726	1.9761	2.4215
7566	627ME-13Y1	SRR1945951	2.2105	2.2899	1.9827	2.0086	2.128	1.9466	1.8144	2.3224	2.2864	1.838	2.0519	2.1856	1.7623	2.1731	1.9501	1.9753	2.0852	1.807	1.8548	1.9451	2.0122	2.034	1.794	3.055	2.4342	1.0233	2.3449	2.2694	1.7778	1.9492	2.3272
7568	627ME-1MI1	SRR1945952	2.0725	1.9639	1.9433	1.9178	2.119	1.9723	1.7915	2.1355	2.0545	1.8538	1.9371	1.9293	2.0345	1.9703	1.9779	1.9719	2.0649	1.8153	1.8539	2.1298	2.2671	2.1731	1.7855	3.09	2.2555	1.0166	2.085	2.3571	1.7883	1.8304	2.3662
7717	KNO1.37	SRR1945953	1.8434	1.8393	1.6648	1.9736	1.9186	2.3509	2.2087	1.842	2.118	2.3328	1.8647	1.7539	1.9441	1.7416	1.8854	1.7662	1.8705	1.8774	1.7846	2.401	2.7562	2.0953	2.1868	3.4514	1.9645	1.4536	2.0232	1.9995	1.6211	1.9262	2.0498
7757	KNO2.41	SRR1945954	1.906	2.2468	2.0233	1.8747	2.1218	1.9291	1.7359	2.1884	2.1458	1.8559	2.0218	2.0088	2.1737	2.0976	1.9362	2.0512	1.9044	1.9174	1.8372	2.1478	2.0335	1.897	1.8975	2.9529	2.0655	1.0122	2.1477	2.1441	1.8272	2.0402	2.3964
7767	KNO2.54	SRR1945955	2.0429	1.869	2.0744	2.096	2.1414	1.9412	1.8684	2.1682	2.1453	1.8652	2.2545	2.0411	2.1675	2.168	1.9245	2.0513	1.9771	1.7723	1.8396	2.0147	2.0851	1.8824	1.8172	3.2938	2.331	1.0144	2.046	2.1048	1.8662	1.9895	2.1682
7917	PNA3.10	SRR1945956	1.4221	1.7881	1.6252	1.8742	2.0897	2.0177	2.0939	1.8685	1.8981	2.1451	1.5887	1.4249	2.4494	1.3255	1.9499	1.6681	1.9703	1.8918	1.7712	1.7566	2.0856	1.6848	2.267	2.5369	1.6127	1.2652	2.0351	1.8981	1.9773	1.8126	2.051
7947	PNA3.40	SRR1945957	1.6185	1.5069	2.027	2.1047	1.7875	2.2045	2.344	1.4794	1.8589	2.1879	1.7908	1.5511	1.8772	1.4893	2.207	1.7184	2.023	2.0759	2.3261	2.1671	2.3867	2.1268	2.2013	3.1225	1.9778	1.2703	1.954	1.7457	2.5104	2.2113	1.8097
8037	PT1.52	SRR1945958	2.1142	2.1814	1.9355	1.9348	2.039	1.8452	1.8149	2.0978	2.1854	1.8398	1.92	2.1387	1.8454	1.7816	1.8998	2.02	1.9641	2.0221	1.6689	2.0169	2.1408	1.8518	1.8207	2.9581	2.0403	0.9971	2.0985	2.166	1.7939	1.9548	2.204
8057	PT1.85	SRR1945959	1.9404	2.3224	2.1159	2.0612	2.1459	1.9547	1.8071	2.2477	1.9651	1.7356	1.8624	2.1576	2.15	2.1027	1.903	1.942	1.9804	1.7399	1.9456	2.103	2.1584	2.0271	1.8093	2.8131	2.1516	0.9863	2.1236	2.1317	1.8632	1.7132	2.2526
8077	PT2.21	SRR1945960	2.0115	1.3083	1.9867	1.7823	1.5856	2.2978	2.1295	1.9315	1.9015	2.1271	1.8403	2.1567	1.8645	1.5674	2.201	2.1249	1.9776	1.9266	1.8556	2.2096	2.5189	2.0352	2.0064	3.176	1.9535	1.1047	2.0213	1.9693	2.1301	2.2211	1.8946
8132	RMX3.22	SRR1945961	1.6482	1.414	1.8815	1.8571	1.65	2.2797	2.1066	1.8173	1.8132	2.3019	1.8157	1.4754	2.3159	1.7773	2.197	1.8917	1.878	1.7416	1.9362	2.2765	2.2755	2.1251	2.1676	3.348	1.9773	1.3309	2.0267	1.8974	1.7739	2.1053	1.8825
8171	RMX4.118	SRR1945962	2.1567	2.1341	2.0226	2.0521	2.1305	1.8435	1.724	2.2329	2.1765	1.7743	2.2339	1.6444	2.1237	2.1605	1.8561	2.0747	1.8915	1.8966	1.7429	2.1631	2.1106	1.8487	1.79	2.858	2.2364	0.8627	2.0226	2.062	1.7759	1.8326	2.1289
8214	Gy-0	SRR1945963	1.7757	2.6847	2.0747	2.3791	2.4773	2.0557	1.7981	2.1318	2.1985	2.0661	2.4493	2.3676	1.6854	2.3963	1.8312	2.3139	2.2288	1.8744	1.9804	0.2085	1.8817	1.8255	1.8396	2.854	2.209	1.1845	2.0666	2.3959	1.7281	1.8264	2.1988
8222	2-Nov	SRR1945964	1.834	2.0488	1.95	1.7032	1.9627	1.8493	2.1694	1.8026	1.9488	1.6814	1.8399	2.1432	1.9798	1.9963	1.9793	1.9328	1.9088	2.2167	1.9961	2.1624	1.504	1.8003	2.0817	3.7534	1.8059	1.7209	1.8228	1.9549	2.0229	2.0411	1.7067
8227	THÖ 03	SRR1945965	2.4068	1.9522	1.9817	1.9903	2.1846	2.0024	1.8866	1.9478	2.0838	2.0438	2.3527	2.7518	2.2714	2.2799	1.9423	1.9051	1.8995	2.0661	1.9187	0.3795	1.8332	2.1144	1.9596	3.0266	2.3925	1.1201	2.0203	2.0248	2.434	1.7765	1.887
8230	Algutsrum	SRR1945966	2.0654	1.9678	2.0316	0	0	1.5005	0.0041	1.8297	2.0282	1.8146	1.7558	1.6847	1.8	2.049	1.7937	1.89	2.126	2.1092	1.778	0.2377	1.7383	1.6945	1.973	2.4045	1.7862	1.1317	1.7657	1.778	2.0596	1.765	1.8947
8231	Brö1-6	SRR1945967	1.4475	2.7109	2.3424	2.0327	1.4573	1.5957	1.9782	1.5382	1.7863	1.8413	1.3778	1.9301	1.126	1.9301	2.0744	2.123	2.1671	1.9321	1.3943	0.035	1.4065	1.3355	1.5534	2.3224	1.3111	1.0041	1.4704	1.8008	2.1535	1.8168	1.8322
8233	Dem-4	SRR1945968	1.9632	2.4032	1.9029	2.0658	1.9367	1.6006	1.7809	1.5362	2.2642	1.8826	2.206	1.8428	1.5229	2.2035	1.7878	1.9398	2.2671	1.6264	2.0078	1.9957	2.018	1.897	1.9556	3.018	2.1002	1.0864	2.2827	2.5216	1.644	2.1201	2.4395
8234	Gul1-2	SRR1945969	1.8116	2.3626	1.8724	1.7657	2.0657	2.2595	2.015	2.283	2.0083	2.1489	2.0164	2.3177	1.8208	2.1711	2.0402	2.0281	1.6871	2.1917	1.9608	2.208	1.6725	2.0994	1.9604	2.7528	2.1517	1.0439	1.9979	1.8793	2.2493	1.9885	2.3075
8235	Hod	SRR1945970	2.1815	2.4294	2.1214	1.9843	1.7869	1.5177	1.7432	2.0166	2.0891	1.6796	2.0284	2.7999	1.9838	1.8867	1.8409	1.7509	2.008	1.6908	2.1457	1.9513	2.2061	1.6746	1.7681	3.8986	2.3762	1.4832	2.0072	2.2709	1.9034	1.902	1.9311
8236	HSm	SRR1945971	1.9836	2.1661	2.0511	1.9135	1.9229	1.8373	1.7537	1.8589	2.1674	1.8807	2.174	2.381	1.8592	1.9713	1.7489	2.1495	2.1086	2.0333	1.772	0.2506	1.8346	1.9382	1.8159	2.9687	1.8146	1.1281	2.2693	2.1909	2.032	1.9854	1.7104
8237	Kävlinge-1	SRR1945972	2.5026	2.3268	2.3182	2.1601	2.6372	2.5543	1.8316	1.9054	2.1506	2.1856	1.8857	2.6375	1.9736	2.4	2.0697	2.4959	1.9985	2.0461	2.3378	0.2787	1.7489	2.2614	2.3628	3.8566	1.9397	2.1264	2.0673	2.1154	1.9774	2.3241	2.1035
8238	Kent	SRR1945973	2.1235	2.2112	2.0762	1.98	1.9898	1.7428	1.7888	2.2979	2.4383	1.8098	1.9132	1.9763	1.3327	2.3041	1.9231	2.137	1.9176	1.8141	1.8535	0.3146	1.7622	2.1133	1.7212	3.1362	2.1642	0.9496	2.2723	1.8381	1.7524	2.0815	1.8517
8239	PHW-3	SRR1945974	1.9278	2.1358	1.7625	2.1804	2.7794	2.272	2.3162	2.1384	2.4335	2.1447	2.0799	1.9521	2.5327	2.1957	2.1061	2.2109	2.416	2.3519	1.6689	0.2634	1.797	2.0814	1.8225	2.6846	2.3609	0.9652	2.709	1.9706	1.7517	2.1596	1.8647
8240	Kulturen-1	SRR1945975	1.576	2.1617	1.9571	2.0058	1.8344	1.4909	1.4877	1.9924	1.8188	1.6704	1.9763	2.1415	1.362	2.1753	1.6852	1.9763	2.0439	2.1206	1.6132	0.1982	1.5208	1.5843	1.6929	2.3876	1.6573	1.1429	1.5583	1.8911	1.9899	1.5176	2.0413
8241	Liarum	SRR1945976	1.6779	2.0919	2.0285	2.0135	1.9473	1.8117	1.9539	1.8056	1.71	2.0522	1.8754	2.2031	1.837	1.9607	1.8732	1.9993	2.1976	1.9089	1.8398	0.2535	1.7811	1.7201	2.0159	2.5835	1.7208	0.9782	1.5845	2.0682	2.1303	1.6819	2.1435
8242	Lillö-1	SRR1945977	2.1271	2.2851	2.3028	0	0.0549	1.2581	0.0763	2.1232	1.5473	1.6913	2.0747	1.824	2.1558	2.2963	1.6902	2.0783	2.3074	1.7906	2.4815	2.0795	1.9376	1.9052	1.8385	4.1121	2.0897	1.6509	1.6201	2.0558	1.863	1.886	2.1383
8243	PHW-2	SRR1945978	1.8709	2.1995	2.0479	2.042	2.379	1.7746	1.8089	2.0707	2.0641	1.8139	2.3414	2.3385	1.726	1.8668	1.8325	1.9436	2.0564	1.5914	2.0752	2.0609	1.6255	2.339	1.9012	4.1972	2.4352	1.5681	1.9601	2.1556	1.9756	2.1786	1.9847
8244	PHW-34	SRR1945979	2.2279	2.1392	2.1152	2.2826	2.0434	1.7471	1.7626	2.2022	1.8623	1.7486	1.9529	2.5596	1.761	1.8407	1.7749	2.018	2.0628	1.8288	2.2231	2.2604	2.513	2.1456	1.8153	4.4605	2.5851	1.6362	2.3911	2.1423	1.7617	2.017	1.967
8246	NC-6	SRR1945980	1.9833	1.9757	2.0071	2.117	2.152	1.8507	1.7316	1.8393	1.9015	1.735	1.8664	2.2781	1.793	1.7937	1.7941	1.8274	1.7625	1.845	1.6462	0.3234	1.8632	1.9704	1.8679	3.2327	2.0871	0.957	1.8853	2.0537	2.2602	1.9329	1.7413
8247	San-2	SRR1945981	1.5253	2.1941	2.1511	1.9688	1.9652	1.9049	2.0131	2.2251	1.7501	1.7106	1.938	1.989	1.5408	2.1496	1.8871	2.002	2.1889	2.277	1.752	0.2029	1.4921	1.8051	1.7938	2.1409	1.7201	1.0572	1.5941	1.847	2.1022	1.899	2.1333
8249	Vimmerby	SRR1945982	1.6151	2.0635	1.9633	1.681	1.794	1.6089	1.6174	1.795	1.57	1.6764	1.8865	2.1757	2.0403	2.1005	1.9452	2.0265	2.1022	1.8599	1.4721	2.2159	1.7997	1.5147	1.8215	2.4206	1.5429	1.0688	1.4368	1.7574	2.0657	1.6999	1.6958
8256	Bå1-2	SRR1945983	2.0536	1.9469	1.8955	1.8486	1.771	1.5478	2.1024	1.9331	1.7697	1.8528	2.1229	2.4761	1.704	1.9902	1.9418	2.1945	2.2178	2.101	2.2275	0.2409	1.5631	1.8197	1.9354	3.4857	1.7358	1.7468	1.6758	1.8973	2.1558	2.085	2.0602
8258	Bå4-1	SRR1945984	2.1316	2.1583	2.1262	2.1294	1.9226	1.5777	1.9846	1.8833	1.8707	1.8765	1.7973	1.846	1.8741	2.2664	1.7806	2.0374	1.9679	2.0271	2.2037	0.251	1.6097	1.8787	1.8176	3.4539	1.8207	1.7168	1.7694	1.8841	2.0302	2.0576	2.0393
8259	Bå5-1	SRR1945985	2.0566	1.9935	2.0831	2.1403	1.913	1.4556	1.9182	2.0428	1.9284	1.9391	1.956	2.3357	1.4765	2.1866	1.7796	2.0718	2.2113	2.0179	2.1255	0.2679	1.7839	1.9352	1.9994	4.0275	1.7739	1.921	1.6739	1.9189	1.9783	2.1773	2.0536
8264	Bla-1	SRR1945986	2.2181	2.1693	2.158	2.0886	2.4083	2.234	2.2429	1.8866	2.1303	1.8932	2.0885	2.5213	2.365	2.3439	1.9216	2.1295	1.8002	1.988	2.2029	2.2409	2.219	2.069	1.985	4.6768	2.0255	1.8108	2.0583	1.975	2.1223	2.0524	2.0418
8283	Dra3-1	SRR1945987	1.6083	2.0807	1.8603	1.5725	1.4168	1.4092	1.4878	1.8672	1.7481	1.681	1.6504	1.6625	1.6809	1.65	1.5304	1.6769	1.9961	1.668	1.6305	1.9246	1.2474	1.4659	1.5966	2.5065	1.4829	0.7977	1.6237	1.472	2.2698	1.6441	1.5391
8284	DraII-1	SRR1945988	1.5959	1.4132	2.02	1.792	2.3313	1.3618	1.8083	2.0176	2.2907	1.5686	1.9632	2.4357	2.4366	1.8258	1.8033	2.0039	1.6324	1.6194	2.047	0.3326	1.5541	2.1617	1.8368	3.604	1.9994	1.0201	2.2803	2.2869	2.4487	1.6261	1.8794
8285	DraIII-1	SRR1945989	1.9286	2.2399	2.0529	1.9546	1.7263	1.6906	1.7103	2.0994	1.8771	1.9507	2.0772	2.29	2.2792	2.3758	1.9788	1.9749	1.8522	2.0142	1.6244	0.3577	1.4871	2.105	1.6713	2.8709	1.5601	0.9596	2.3636	2.3074	2.1059	1.5307	2.0983
8290	En-1	SRR1945990	1.6857	1.7614	2.0535	1.9387	1.7514	1.7723	1.5329	1.3692	2.0366	1.9044	1.7328	1.5169	1.9801	2.0549	1.9222	2.125	1.8809	2.2385	2.0217	1.9596	1.5228	2.048	1.6682	2.4246	2.1227	1.029	2.4241	2.0131	2.1142	1.7796	2.4327
8297	Ge-0	SRR1945991	2.0699	2.1981	1.9367	2.0685	2.1352	1.8697	1.7863	1.7129	2.2308	1.7632	2.1143	2.4304	1.4921	2.1123	1.6971	1.9916	2.1482	1.9709	1.6763	2.111	2.1942	2.0196	1.8653	3.0437	2.044	1.0271	2.4124	2.2978	1.9047	1.9347	1.9769
8306	Hov4-1	SRR1945992	1.754	2.061	2.0832	2.2325	1.9207	1.5415	1.7876	2.0011	1.7299	1.9092	1.8455	2.4024	1.6935	2.3408	1.7333	2.0745	2.0371	1.8681	1.7823	0.2162	1.9146	1.7536	1.8645	2.5749	2.0321	1.0943	1.7491	1.733	1.9651	1.6571	2.0227
8307	Hovdala-6	SRR1945993	2.1064	2.1191	2.0835	2.0328	2.0701	2.1122	2.0234	2.341	2.2981	2.222	1.941	2.2762	2.2346	2.1453	2.1438	2.0976	1.8621	2.269	2.0931	0.2829	2.3252	2.3413	2.1303	3.4305	2.0289	1.1805	2.1662	1.9306	1.8867	2.0883	2.1641
8311	In-0	SRR1945994	1.8286	1.9175	1.9617	1.7591	2.3472	2.2107	2.042	2.352	1.9112	1.9177	1.9172	2.5174	1.8192	2.258	1.6766	2.4989	2.1316	2.2661	1.9686	2.1366	1.862	1.7568	1.9964	3.2535	2.0814	1.1508	1.9167	2.267	2.1196	1.4856	1.7038
8312	Is-0	SRR1945995	1.9758	2.1609	2.0894	2.0024	2.1802	1.7472	1.8736	2.3117	2.1156	1.9443	2.5123	1.7276	1.5704	1.9111	1.8825	2.0006	2.0606	2.0266	1.7228	0.334	2.0021	1.7805	1.8621	2.9168	1.7411	1.0927	1.6178	1.9175	1.8294	2.1521	2.1409
8326	1-Nov	SRR1945996	2.2301	2.1496	2.0382	2.1188	2.0098	2.0367	1.9336	2.0136	2.1644	2.0907	2.3255	2.371	2.1911	2.2123	2.1188	2.3272	1.9726	2.2198	1.8954	2.1668	1.4776	1.9152	1.8613	3.2781	2.1278	1.0612	2.5033	2.1261	2.088	1.8571	1.9951
8334	Lu-1	SRR1945997	1.6316	2.2684	2.0976	2.2004	1.7534	1.6452	1.6991	1.9645	1.8088	1.7663	2.0429	2.0036	1.9628	2.1966	1.8225	2.1556	2.4013	1.8981	1.9365	1.8266	1.2943	1.772	1.8222	2.2917	1.849	1.0391	1.8534	2.0407	2.0805	1.5776	2.0567
8335	Lund	SRR1945998	1.7647	1.9781	1.9986	2.0321	1.8084	1.7493	1.8538	2.1817	1.7769	2.1202	1.7436	1.7983	1.8042	2.2594	1.92	2.1019	1.9919	1.7243	1.8848	0.2151	1.7006	1.7159	1.8395	2.5014	1.6554	1.186	1.7615	1.971	1.9618	2.0085	2.0257
8337	Mir-0	SRR1945999	2.4982	2.2538	2.1666	2.3803	1.8878	1.9142	2.1477	0.7181	2.1154	2.0572	1.7808	2.191	1.7679	2.0533	1.89	1.8365	1.8369	1.9922	2.1708	2.123	1.6522	2.232	1.9981	4.6807	2.2345	1.6032	2.0662	2.1399	1.9313	2.1173	2.3774
8343	Na-1	SRR1946000	1.9738	2.1846	2.4343	2.0062	1.929	1.8539	1.7863	1.7865	1.91	1.8967	1.6713	2.4361	1.3538	1.8768	1.848	2.2051	2.106	2.3471	2.3134	0.3885	1.8613	1.8833	2.1956	2.865	2.0584	1.0685	1.7709	2.1779	2.1963	1.6793	2.5612
8351	Ost-0	SRR1946001	1.737	1.9586	1.9166	1.6565	1.9481	2.2136	1.9751	1.9993	1.5989	1.9353	2.0056	2.5254	1.9432	2.0096	2.06	2.2197	1.7849	2.4534	1.7958	1.8097	1.8371	1.924	1.9946	3.1164	2.0363	1.0533	1.7695	1.7985	1.7503	1.7697	1.8289
8354	Per-1	SRR1946002	1.9668	2.1399	2.3315	2.5075	1.9325	1.6305	1.9387	2.0789	2.3163	1.9199	2.2873	2.5281	2.2887	2.3922	2.0466	2.1001	2.3273	1.9559	2.4465	2.1589	1.5373	1.9095	1.8427	4.1862	2.0873	1.8852	1.641	1.9447	2.0121	2.1177	1.9329
8357	Pla-0	SRR1946003	2.3235	2.3929	2.1775	1.9792	2.1826	2.0157	2.0729	1.9824	2.0779	2.0969	2.2091	2.4217	2.0511	1.9701	2.049	2.1667	2.0747	1.9944	4.1239	0.2836	2.1473	2.0654	2.0723	4.2455	2.1312	1.6978	1.8056	2.0488	2.0924	2.133	2.1384
8365	Rak-2	SRR1946004	1.8088	2.5174	2.0026	1.5852	1.9944	1.8027	1.8516	1.9896	2.0134	1.8483	2.1393	3.0111	2.0512	2.2652	1.8603	2.3053	2.0862	1.9466	1.8385	2.0592	1.8265	2.3425	1.614	3.2678	2.5125	1.0259	2.2585	2.4882	2.3312	1.8065	1.8625
8366	Rd-0	SRR1946005	1.7603	1.9673	2.165	1.9358	1.9372	1.8099	1.8676	1.9867	2.1112	1.8698	2.2014	1.9449	1.6172	2.2391	2.3237	2.1732	2.183	1.7543	1.8804	0.3399	2.0911	2.0781	1.9606	2.6885	1.7643	1.0159	1.9085	2.0263	2.103	2.0188	2.2013
8369	Rev-1	SRR1946006	1.6497	2.0018	2.0917	1.888	2.0267	1.7958	1.8283	2.3251	1.7227	1.8053	1.7411	2.6548	1.7878	2.0125	1.6922	2.2016	2.1051	1.7856	1.8005	0.1229	1.6851	1.8777	1.8593	2.346	1.8786	0.9973	1.601	1.9488	2.3605	1.8345	2.0144
8376	Sanna-2	SRR1946007	1.4187	2.0765	1.7437	1.5718	1.7174	1.5	1.2819	1.5255	1.9994	1.728	1.7907	1.7601	1.5149	1.5272	1.8256	2.4773	2.165	2.0261	1.4143	0.281	1.8027	1.3807	1.4612	1.8667	1.3333	0.8376	1.6148	1.6265	1.6761	1.5974	1.3888
8386	Sr:5	SRR1946008	2.1948	2.5957	2.0489	1.7651	1.8228	1.7983	1.4844	1.7955	1.7878	1.6174	1.9852	2.0461	1.7542	1.9135	1.9483	2.0015	2.2999	1.6822	2.4402	0.3096	1.6318	1.8355	1.8447	4.2364	1.8293	1.7049	1.7589	2.0338	1.9164	2.1905	2.0874
8387	St-0	SRR1946009	1.5851	2.2181	1.7262	1.5734	1.6601	1.651	1.5018	1.7618	1.3541	1.5682	1.6049	1.2966	1.3856	1.4961	1.576	1.985	1.7825	1.8875	1.5245	0.107	1.461	1.2465	1.4581	2.0028	1.6215	0.9438	1.3729	1.4653	1.7424	1.5296	1.7965
8419	Wil-1	SRR1946010	1.7896	2.2996	2.0136	1.8295	2.2748	1.8704	1.8048	1.9282	2.0408	1.8329	1.7793	2.6081	1.7577	2.0703	1.7571	2.1929	2.1861	1.7368	1.985	0.3667	2.0423	1.9872	1.7136	2.9438	2.4687	0.9208	2.3946	2.1098	1.961	1.7686	1.7415
8420	Kelsterbach-4	SRR1946011	1.7768	1.9662	2.2701	2.0395	2.1291	1.9622	1.776	2.043	1.8956	1.7624	2.448	2.0894	2.4016	2.252	1.8831	2.1011	2.1919	1.7413	1.8114	2.3262	1.9876	1.7279	2.0335	2.7684	2.1824	1.1856	1.9047	2.144	1.7529	1.8603	2.1399
8422	Fjä1-1	SRR1946012	1.7476	2.1189	1.9436	1.8505	1.8431	1.7146	1.6086	1.9522	1.8139	1.6387	1.7646	2.0098	1.4021	1.8092	1.7867	1.989	2.0882	1.8051	1.7635	2.1844	1.795	1.5635	1.7675	2.5207	1.7853	1.0891	1.7856	1.7282	1.9416	1.7258	1.9975
8424	Kas-2	SRR1946013	2.2217	2.1168	2.076	2.0439	2.2257	1.8357	1.7357	2.1587	2.1502	1.8073	2.1344	2.9703	1.7757	1.8212	1.8419	1.9741	2.1054	2.0489	1.8075	0.4143	1.7176	2.0143	1.8131	3.4268	2.5692	0.9318	2.1383	2.5949	2.2156	1.8271	2.0988
8426	Ull1-1	SRR1946014	2.216	2.0935	1.8357	1.8293	2.1242	1.8717	1.8905	2.229	1.8132	2.0009	2.2143	2.1598	1.9182	2.331	1.8158	1.9686	2.0121	2.1384	1.7827	0.4611	1.9455	1.836	2.002	3.0538	2.3595	1.0915	2.1595	2.1256	1.8934	2.1676	2.094
8427	Ull2-13	SRR1946015	2.2814	1.9916	2.0826	2.4514	1.9157	2.1158	1.9752	1.9165	2.2463	2.1471	2.1385	2.6374	2.1806	1.9719	2.1109	2.3133	1.8895	2.2367	2.0656	0.3339	2.3122	2.2249	2.0305	3.1366	2.0712	1.1854	2.1897	1.8877	1.9722	2.1125	2.1096
8464	LP3413.31	SRR1946016	2.1722	1.8848	1.8954	2.0009	2.0896	1.8963	1.7189	2.3943	2.2814	1.6602	2.2303	2.0691	2.0039	2.2183	1.9486	1.9095	2.0193	1.86	1.6741	2.0375	2.1389	1.9782	1.8122	3.0501	2.1558	0.9663	2.2071	2.0548	1.7653	1.8062	2.4945
8483	LP3413.53	SRR1946017	2.0366	2.144	2.0732	2.1184	2.0346	1.8823	1.7209	2.1702	2.3685	1.7109	2.1266	2.2177	2.0941	1.9163	1.7742	2.0133	1.8458	1.8771	1.8083	2.0458	2.0404	1.9954	1.7686	3.0292	2.1162	1.0179	2.0562	2.0095	1.6736	2.0188	2.1601
8699	328PNA062	SRR1946018	2.1846	2.0257	2.0809	2.1511	1.9508	2.0456	1.9288	2.2452	2.1353	1.8341	1.8491	1.9798	1.3294	2.1249	1.9374	1.9424	2.1751	1.6052	1.7985	2.1561	2.2456	2.0933	1.9078	3.0989	2.2608	1.1878	2.2315	2.2655	1.8765	2.0477	2.379
8723	11PNA1.14	SRR1946019	2.2157	2.1387	1.9715	2.1465	2.107	2.1519	1.8847	2.1542	2.4575	1.874	1.7851	1.6913	1.2847	1.6247	1.967	2.1907	2.0506	1.7069	1.8174	2.002	1.9701	1.8317	1.7029	2.662	2.2112	1.1499	2.1502	2.2402	1.9717	2.1179	2.268
9027	RMX413.85	SRR1946020	2.0271	2.2221	2.2051	2.125	2.0947	1.955	1.9476	2.1541	2.0552	1.8543	1.9068	2.1314	1.9638	2.4355	1.9026	2.0331	1.8663	1.8384	1.7974	2.11	2.1133	2.0372	1.8376	3.3236	2.3023	1.029	2.1113	2.1254	1.8049	1.9812	2.2762
9057	Vinslöv	SRR1946021	1.5629	1.9928	1.9179	1.9632	2.1327	1.7019	1.5951	2.1152	1.9452	1.5353	2.1094	1.9254	1.8435	2.541	1.7856	2.1599	2.0578	1.9207	1.8656	0.3157	1.5258	1.6081	1.8122	2.7793	2.1277	1.0375	1.8058	2.0324	1.8508	1.9083	2.0942
9058	Västervik	SRR1946022	1.7139	1.9308	1.9689	1.8253	1.9209	1.3016	1.6613	1.8859	1.631	1.6071	1.9943	1.7308	1.6841	1.8964	1.5619	1.8756	1.9935	1.8617	2.0154	0.2395	2.0637	1.6442	1.8211	3.8909	1.9893	1.3679	1.8816	2.0972	1.8425	2.0455	1.7802
9067	Xan-3	SRR1946023	1.9952	2.0346	1.843	2.0722	1.9682	2.1009	1.925	1.9078	1.6757	2.214	2.0854	1.2858	2.3568	1.9786	2.1103	1.9606	1.9582	2.2337	2.606	0.2419	2.2681	2.2308	2.1097	4.4059	1.6969	1.8202	2.2015	1.6315	0.7092	2.1552	1.8448
9069	Xan-5	SRR1946024	2.0729	1.61	1.8722	2.1184	2.1152	2.2317	2.2787	1.8865	2.0939	2.3123	2.3597	1.7746	2.4006	1.9649	2.2974	2.1662	2.0779	1.7028	2.3374	0.2243	2.1908	2.4033	2.2915	1.3728	0.044	0.6689	2.2007	2.0621	2.2286	2.3993	2.1272
9070	Xan-6	SRR1946025	2.1015	1.6722	1.8034	2.0157	2.1097	2.0725	2.5022	1.9923	1.7634	2.0916	2.1586	1.7576	2.3201	1.7306	2.2446	2.1453	1.9045	1.7192	2.2033	0.3263	2.333	2.1984	2.216	1.7326	0.0116	0.6063	2.1777	2.0421	2.0629	2.2121	2.1177
9075	Lerik1-4	SRR1946026	2.1323	1.1436	1.7153	1.9046	2.1654	2.343	2.0979	1.9061	2.0844	2.2612	1.8969	1.7643	2.1901	2.1696	2.116	1.9324	1.7613	2.0724	2.0413	1.8634	2.1319	2.172	1.9196	4.3717	1.7387	1.7295	2.0564	1.9437	2.0533	2.1447	2.012
9078	Lerik1-7	SRR1946027	2.1573	1.7651	2.1186	2.1983	2.3711	2.3901	2.4225	1.7032	1.8907	2.3316	2.0623	2.1103	2.0149	2.1227	2.1488	2.083	1.9001	1.8486	2.2072	2.1767	2.0467	1.9124	2.1696	4.5052	1.8691	1.8153	2.3031	1.9856	2.1605	2.4103	2.1708
9079	Lerik2-1	SRR1946028	2.214	1.9691	2.0292	1.7473	1.6704	2.2366	2.0139	2.002	1.9163	2.0748	1.7001	1.9662	2.2499	2.3601	2.1823	1.8534	2.0738	2.1249	2.1282	0.3777	1.7549	1.9621	2.0084	5.0782	1.9855	1.7838	2.1838	2.0493	0.4235	2.1421	1.9414
9081	Lerik2-3	SRR1946029	2.3115	1.3612	1.8237	2.1697	1.8356	2.423	2.3279	1.5552	1.7696	2.1947	2.0582	2.1624	2.2065	2.2303	2.0505	2.1571	1.975	1.8046	2.1894	0.296	1.9142	2.1932	2.044	1.3093	0.0448	0.6427	2.0834	1.7857	2.0415	2.2189	2.29
9084	Lerik2-6	SRR1946030	1.8819	1.9907	1.7172	2.3874	2.4553	1.9723	2.3045	1.7388	2.2494	2.1367	1.8218	1.5159	2.2627	2.0224	2.1576	2.1085	2.166	1.9852	1.9781	0.3685	1.8803	2.1583	2.2236	4.8061	2.1198	1.9327	1.9933	2.2778	0.8047	2.3235	2.0493
9085	Lerik2-7	SRR1946031	1.9748	1.5437	2.1276	2.3793	2.0541	1.9999	2.0691	1.7624	1.9597	2.1636	1.884	2.1592	2.4559	1.9472	2.0113	1.7064	2.084	1.6227	2.3732	0.29	1.8872	2.1136	2.1196	4.2126	1.9336	1.7766	2.0245	1.9259	0.5206	2.0842	1.7985
9089	Nar-3	SRR1946032	2.1428	1.546	2.0537	2.0176	2.017	2.1515	2.2731	2.0343	2.0053	2.1273	2.0142	1.929	2.6926	1.6853	2.2522	1.9755	1.7451	1.7422	2.2741	0.3021	2.2361	2.0394	2.1601	1.6296	0.0732	0.6448	2.572	1.9565	1.8186	2.1346	1.9357
9091	Nar-5	SRR1946033	2.7635	1.9816	2.153	2.1197	1.961	2.4959	2.0166	2.2252	2.5789	1.9771	1.8568	3.0998	2.1005	2.1198	2.1196	2.3126	1.8345	2.6774	2.4084	0.2352	2.5614	2.1443	2.1512	1.4379	0	0.5444	1.9772	2.0104	1.9538	2.2842	1.8552
9095	Istisu-5	SRR1946034	2.03	1.6799	1.8735	2.181	2.1468	2.1262	2.4042	1.9143	1.9646	2.2748	2.244	1.4266	1.6546	2.2071	2.1938	2.0281	1.8373	2.2881	2.4018	0.3203	2.1491	2.4311	2.2156	1.3072	0.011	0.5826	2.121	1.8696	2.072	2.3136	1.9885
9099	Istisu-9	SRR1946035	2.1629	2.0019	1.9	1.9481	1.9821	2.0211	2.0303	1.8668	1.7176	2.209	1.7473	1.1838	1.9481	1.472	2.0104	1.7623	1.378	2.2014	2.0083	1.8476	2.8757	1.8752	2.0704	3.6831	1.8107	1.5534	2.1004	1.9625	1.8769	2.0631	1.6096
9100	Lag1-2	SRR1946036	2.2538	1.7697	1.8238	1.9001	2.1334	2.2104	2.3286	1.8974	1.9915	2.2972	2.1213	1.7117	2.3102	2.1651	2.1733	2.0896	2.0471	1.9475	2.4407	2.0076	2.5214	2.1327	2.2041	4.6126	2.1148	1.7034	2.1986	1.8572	0.0945	2.2821	2.1175
9102	Lag1-4	SRR1946037	2.2645	1.7293	1.9943	2.1564	2.2116	2.2199	2.4201	1.7665	2.0163	2.1912	2.0389	1.8834	1.772	2.1185	2.119	1.9961	1.7588	1.8457	2.1958	2.0169	2.34	2.2219	2.2414	4.4949	1.6805	1.8302	2.3651	1.7072	0.1059	2.166	1.7525
9103	Lag1-5	SRR1946038	2.1475	1.7898	1.9915	2.2062	2.369	2.1526	2.1045	1.9158	1.9331	2.348	2.0313	1.8311	2.2611	1.9685	2.2592	2.034	2.05	1.9976	2.145	2.1543	2.3615	2.2189	2.1263	4.6332	1.9859	1.7752	1.9403	1.6178	0.0714	2.2964	2.0608
9104	Lag1-6	SRR1946039	1.9577	1.8326	1.756	2.0059	1.9629	2.1219	2.1718	2.0681	1.9463	2.3216	1.959	2.407	1.9195	1.7133	2.092	2.03	1.9967	2.2575	2.118	2.0069	2.2519	1.8376	2.1772	4.195	1.8936	1.703	2.1133	1.7907	0.0975	2.2477	1.8735
9105	Lag1-7	SRR1946040	2.444	2.3919	2.2096	1.7803	2.128	2.2958	2.0505	2.1771	2.2732	2.0749	2.0018	2.9187	2.3799	2.1974	2.1761	2.407	1.6764	1.7799	1.9137	2.1995	2.5512	2.3447	1.9729	5.1798	2.0023	1.6043	2.3853	2.0491	0.0942	2.1958	1.74
9106	Lag1-8	SRR1946041	1.9321	1.9567	1.8612	2.3337	1.548	1.9767	2.2067	2.1026	2.1203	2.2504	1.9316	1.6105	1.8555	1.5681	2.146	2.2968	1.9148	2.0787	2.2104	1.8909	2.4613	1.9948	2.0993	3.9009	1.8119	1.729	2.0683	1.9613	1.5406	1.944	1.9105
9111	Lag2-4	SRR1946042	1.9813	1.7528	1.9577	2.1982	2.1031	2.2776	2.3326	2.0145	2.0023	2.3698	2.0543	1.8564	2.3417	1.7068	2.2486	1.9026	1.9462	1.9343	2.3686	0.2675	2.4699	2.3439	2.2188	4.4915	2.0125	1.7569	2.2276	2.1612	2.1926	2.1273	2.0131
9113	Lag2-6	SRR1946043	2.1254	1.7419	2.1387	2.2035	2.1265	2.0216	2.3136	1.9048	1.9812	1.9435	2.0192	1.8837	1.7947	0	1.9017	1.786	2.0478	2.0469	2.2534	0.2368	1.8347	2.1813	2.3336	4.1547	2.2952	1.788	2.1708	1.9084	1.8641	2.2161	1.8226
9114	Lag2-7	SRR1946044	2.1079	1.3282	1.8577	2.2141	2.2241	2.1995	2.3076	1.9241	1.9355	2.2212	1.9196	1.6656	2.0516	0	1.8858	2.2157	1.784	1.8258	2.2535	1.9088	2.201	1.9822	2.2939	4.4837	1.9326	1.9114	2.2053	2.1938	0.617	2.2244	2.2562
9115	Lag2-10	SRR1946045	2.2979	1.8408	2.1288	2.1155	1.8566	2.1672	1.8478	2.1899	2.4289	2.3944	1.9599	2.3861	1.8275	0	2.082	2.0047	1.9512	1.5906	2.1038	2.2843	2.3073	2.2513	2.1154	5.2987	1.829	1.7285	2.2784	1.9697	0.6075	2.1825	1.8239
9121	Bak-5	SRR1946046	2.2357	1.5846	1.825	1.9616	1.982	2.3876	2.3328	1.789	1.9017	2.2675	2.2837	1.3875	2.3849	1.8917	2.0924	2.0116	2.145	2.0121	2.2944	0.2654	2.0179	2.5005	2.2254	4.2493	1.9654	1.9972	1.9568	2.1484	1.9548	2.0547	2.0452
9125	Geg-14	SRR1946047	2.1258	1.9441	1.9288	2.1294	2.3096	1.9401	2.2493	1.8978	1.9491	2.2794	1.9787	2.1163	1.8987	1.5891	2.13	1.6817	1.9082	1.9953	1.9648	0.365	2.2315	2.2549	2.0813	4.0264	2.0638	1.832	2.0575	2.0751	2.0041	2.1532	1.974
9128	Yeg-2	SRR1946048	2.0032	2.1018	1.9344	1.955	1.9451	2.3459	2.2994	1.7433	1.9304	2.2502	1.8937	1.9522	2.45	2.3155	2.2943	1.985	1.9649	1.5653	1.9832	0.3806	1.9853	2.1747	2.0859	3.2519	1.7586	1.2609	2.0353	1.7675	2.3724	1.743	2.1004
9130	Yeg-4	SRR1946049	1.6915	1.9662	1.8996	2.0679	2.0141	2.1095	2.2357	1.8901	2.0177	2.1328	1.8686	1.8359	2.2201	2.0727	1.9126	2.0375	2.0613	1.5409	2.0158	0.2801	2.0699	2.1475	2.1188	2.8564	2.0941	1.3403	1.907	1.7667	2.1047	1.7796	2.0298
9131	Yeg-5	SRR1946050	1.8128	1.5237	2.01	1.9113	1.9281	1.9499	2.3074	2.0193	1.9941	2.1878	2.1656	1.8286	1.9936	1.7829	2.0729	1.6849	2.0918	1.9434	2.13	0.3102	1.897	2.1538	2.1569	3.2228	2.0419	1.2108	2.1847	1.9006	2.2871	2.0255	2.0299
9133	Yeg-7	SRR1946051	1.9148	1.6046	2.1285	1.9293	1.9756	2.1822	2.0972	1.9878	2.1875	2.128	1.9671	1.8601	2.2439	1.8823	2.1647	2.0397	2.0448	2.128	2.0992	0.2627	2.2121	2.1631	2.1965	3.0775	1.996	1.2411	2.0084	1.9516	2.2073	1.9774	2.1107
9134	Yeg-8	SRR1946052	2.0007	1.5753	1.948	2.1227	2.173	2.1944	2.1561	2.1639	1.9142	2.2083	2.1327	1.7	2.0843	2.2144	2.092	1.8165	2.0693	1.794	2.0434	0.2508	2.2608	2.0634	2.0749	2.9252	1.8895	1.1853	2.0836	2.1514	2.3805	1.8812	1.7903
9298	Edi-1	SRR1946053	2.2584	1.55	1.6887	2.4701	1.9243	2.276	2.285	1.7596	1.8742	2.0908	1.9807	1.5172	1.9958	1.5437	2.1379	1.8339	1.954	1.9633	2.3362	2.1219	2.6194	2.4009	2.1632	5.1105	1.6755	1.9896	2.3985	1.768	1.9173	2.3604	1.6562
9312	Ullapool-8	SRR1946054	2.0224	1.2085	1.6001	2.1116	1.8135	2.3184	2.5249	2.1341	1.5887	2.3162	1.7108	1.3207	2.0095	2.0668	1.9589	2.0677	1.7673	2.3424	2.1748	2.1968	2.3711	1.9404	2.3234	4.6176	2.1618	1.9431	1.8127	2.1088	2.1663	1.8588	1.6193
9314	Gol-2	SRR1946055	2.0581	1.9307	1.8066	1.891	1.7571	2.1426	2.4145	2.075	2.4152	1.9206	1.7544	1.8963	2.622	1.8236	1.9752	1.6455	1.7554	2.1299	3.8064	0.2933	2.4156	2.0076	2.011	4.3173	1.7467	1.7654	2.0692	1.4658	2.0788	1.9618	1.9067
9321	Ådal 1	SRR1946056	1.9122	2.3458	2.0805	1.9847	2.0093	1.4716	1.5463	2.1877	1.7251	1.5358	1.8204	2.2826	1.6744	2.0243	1.7132	2.0396	2.0812	1.8066	1.5982	0.2629	1.5992	1.8516	1.6035	2.7402	1.995	0.9975	1.9806	1.9047	2.1012	1.718	1.8611
9323	Ådal 3	SRR1946057	2.009	2.2022	2.0164	2.0448	2.0881	1.5491	1.5413	1.8218	1.9058	1.5854	1.7649	2.0489	2.1907	1.925	1.8805	2.1535	2.1493	1.8311	1.7646	0.3182	1.6168	1.8996	1.6269	2.5115	1.8177	1.0354	1.7839	2.0592	2.1407	1.8367	1.8548
9332	Bar 1	SRR1946058	2.1383	2.2859	2.1386	1.9349	2.2063	1.955	1.7606	2.4368	1.943	2.0715	2.3067	2.5562	1.5239	1.8513	2.1201	1.8489	2.0848	2.064	3.8488	0.3585	2.0742	2.0284	1.8844	3.8865	2.1665	1.2531	1.9598	2.1233	2.2714	2.2262	1.91
9336	Bön 1	SRR1946059	1.852	2.01	1.9527	1.7262	1.9726	2.072	1.9765	2.0286	1.9307	1.9476	2.1358	2.3615	2.1824	2.0056	2.0728	1.8951	1.8353	2.1606	1.963	0.3269	1.9684	1.967	2.0026	3.2779	1.9747	1.1468	1.9872	1.9376	2.2966	2.0501	1.9917
9339	Böt 1	SRR1946060	2.265	2.2353	1.965	1.852	2.0161	2.0531	2.1049	2.1597	2.1887	2.3778	2.1616	2.3221	2.0657	1.9627	2.0923	1.9887	2.0587	2.3139	2.0157	2.2211	1.9619	1.996	2.0327	2.7845	1.9055	1.1523	2.0341	1.8739	2.1828	2.0315	1.9394
9343	Dju-1	SRR1946061	2.0331	2.1116	2.1108	1.9499	1.876	2.2667	2.1831	1.9187	2.1491	2.3725	1.9113	2.6234	1.9397	2.1933	2.3748	1.9903	2.0248	2.2954	2.1519	2.2096	1.7234	2.3272	2.0831	3.31	2.0609	1.4415	1.9196	2.0594	1.8489	2.072	1.9628
9352	Död 2	SRR1946062	1.912	2.2619	2.0659	1.7025	1.8638	2.1897	1.9684	1.7637	1.905	2.1085	1.9031	2.0728	2.1356	1.8003	2.2021	1.7699	1.9283	2.0505	1.9163	0.3876	2.1275	1.8506	2.055	2.9729	1.7952	1.1294	1.8339	1.9065	2.1398	2.0971	1.8106
9353	Död 3	SRR1946063	2.2092	2.116	1.9366	1.7923	1.9426	2.0912	2.0766	1.9468	2.129	2.1319	1.982	2.1736	2.1148	2.0082	2.1685	2.1284	2.0374	2.0906	1.9519	0.3827	2.3259	1.9247	2.0474	3.1851	2.1002	1.1521	1.9868	2.003	2.2125	1.9365	1.9724
9363	EdJ 2	SRR1946064	2.5183	1.9923	1.9542	2.0484	2.3077	2.1531	2.0756	2.3161	2.2451	2.1177	2.4743	3.398	2.2827	2.4849	2.2142	2.3043	2.2079	2.3712	2.1236	0.4451	2.4548	2.0584	2.0433	3.3655	2.7371	1.3669	2.2451	2.3773	2.811	2.1633	2.3825
9369	EkS 2	SRR1946065	2.4752	2.2644	2.153	1.9784	2.3366	1.8559	1.9869	2.3942	1.9148	1.9543	2.2273	2.6237	2.2244	2.3678	2.0819	2.2024	2.1321	2.1201	2.14	2.085	2.1699	1.9999	2.0589	3.41	2.3141	1.0867	2.4518	2.2542	2.3339	2.1481	1.8833
9370	EkS 3	SRR1946066	2.3948	1.9839	1.9012	2.0412	1.9798	2.3709	2.1454	1.9566	2.1284	2.3049	1.7769	2.7949	2.1179	2.1534	2.1842	2.1133	1.838	2.425	2.1959	2.0813	1.3514	2.1015	2.042	3.2928	1.7719	1.2088	2.257	2.3425	2.2212	2.0846	2.1156
9371	FäL 1	SRR1946067	2.0798	2.2772	2.0047	1.9665	2.1123	1.7393	1.5405	1.9508	1.6989	1.6135	1.9373	2.0824	1.717	2.2175	1.742	2.1895	2.2151	1.7791	3.4842	0.2895	1.8233	1.8519	1.8123	0	0	0.0045	1.7605	2.0827	2.2331	1.7081	2.0738
9380	FlyA 3	SRR1946068	1.7847	2.3354	2.0412	1.7234	1.8391	2.141	2.0757	2.07	1.9937	2.1266	1.9336	2.3112	1.9022	1.9927	2.1094	1.7918	2.0057	2.1748	1.8586	0.4071	2.3098	2.2522	2.0718	3.1101	2.0531	1.0735	2.0464	2.1303	2.1451	2.1141	1.816
9381	Fri 1	SRR1946069	2.5005	2.1297	2.0505	1.559	2.2047	2.2011	1.9739	2.1011	1.9257	1.978	2.1288	2.3504	1.7145	1.5294	2.079	1.9764	1.7748	2.0616	5.973	0.3869	2.1142	2.1853	2.0761	5.5291	2.2915	1.6399	2.6345	2.4093	1.9987	2.12	1.9173
9382	Fri 2	SRR1946070	1.7145	1.8545	1.9233	2.1464	1.8725	1.4779	1.6536	1.7574	1.8101	1.524	1.8541	2.1939	1.8588	2.2487	1.7201	2.0031	2.248	1.8723	1.741	2.1796	1.5299	1.8326	1.8291	2.7007	2.0185	0.9613	1.9816	2.2036	1.9216	1.9227	2.1969
9383	Fri 3	SRR1946071	2.0676	2.3284	1.8208	1.951	2.1022	2.1473	2.119	2.1788	1.6366	1.7281	2.0091	2.2565	1.9342	2.2281	1.9205	1.7463	2.0429	1.9312	1.927	2.1631	1.9894	2.1968	1.9632	3.1931	2.2231	1.2445	2.2503	2.3356	2.0727	2.1251	2.0449
9386	Grön 12	SRR1946072	1.9609	1.8221	2.0228	2.114	2.0027	1.4617	1.6317	2.0878	1.7387	1.6692	1.9119	2.1341	2.02	1.6409	1.8373	2.1632	1.9708	1.9295	5.1982	0.2586	1.7508	1.9163	1.6853	0	0	0.0017	1.8541	2.0313	2.2182	1.8315	2.0463
9388	Grön 14	SRR1946073	2.1319	2.003	1.8522	1.9475	1.9024	1.7248	1.7975	2.1182	2.0579	1.7065	2.051	2.0089	2.112	2.0182	1.9765	2.1084	2.0144	1.9084	1.864	0.2819	1.9569	1.7145	1.8874	4.1573	1.9053	1.5407	1.9292	1.9447	1.8736	2.0159	1.965
9390	Hadd-1	SRR1946074	2.0251	2.1997	2.0827	1.8985	1.9829	1.7648	1.4318	1.8618	1.9076	1.5657	1.9528	2.1322	1.9232	1.9672	1.6574	2.0648	1.8623	1.9049	3.3802	0.3175	1.5667	1.8605	1.5967	2.9279	1.7903	1.0031	1.8583	1.8859	2.0604	1.5039	1.7374
9391	Hadd-2	SRR1946075	1.8008	2.4313	2.0757	1.9241	1.8967	1.7127	1.6581	1.9058	1.8205	1.6273	1.9315	2.0834	2.0476	2.1112	1.8316	1.976	2.0585	2.0819	3.4996	0.2563	1.6825	1.8734	1.6851	2.6288	2.0556	1.0182	1.7966	1.8649	2.0359	1.7617	1.9015
9392	Hadd-3	SRR1946076	1.7985	2.2199	2.0599	1.9037	1.9322	2.055	1.9204	2.141	1.9542	1.8943	2.0508	2.356	2.1486	2.0465	2.0121	2.0782	1.8839	2.2926	3.8561	0.33	1.8216	2.038	1.9147	2.9123	2.0698	1.0415	1.9328	2.1424	2.2328	2.1206	1.8473
9394	Hag-2	SRR1946077	1.8698	2.133	1.9794	2.1176	1.9111	1.4892	1.5814	1.9383	1.7781	1.6003	1.7772	2.0675	1.4074	2.0954	1.5269	2.012	1.9648	1.6987	1.3821	0.2872	1.4802	1.7623	1.7211	2.7161	1.7696	0.9918	1.9011	2.1184	1.7832	1.7569	2.0973
9395	Hal-1	SRR1946078	1.6992	2.5189	2.0205	1.974	1.7664	1.8913	1.5823	1.9473	2.1083	1.6454	1.7468	1.8139	1.9895	2.0332	1.6633	1.7554	1.8622	1.646	1.6163	2.1696	1.744	2.0014	1.8107	2.4148	1.8545	1.0414	1.9878	1.8433	2.4098	2.0653	1.9871
9399	Hamm-1	SRR1946079	2.019	2.7005	2.1809	2.0118	2.0222	1.1786	1.4458	1.9734	1.6812	1.3422	1.6239	2.0005	0.1228	0.1697	1.5165	1.9149	1.8636	1.8911	1.868	0.2219	1.6109	1.7464	1.7906	3.5219	2.094	1.3785	1.9682	1.9152	1.7428	1.8892	1.7606
9402	Hel-3	SRR1946080	2.0527	2.4429	2.1886	0	0	1.628	0	1.9854	1.9238	1.7783	2.0143	2.4561	2.0373	1.9976	1.9398	2.0228	2.0825	2.1803	3.6264	0.2894	1.7595	1.6125	1.837	3.039	1.7583	1.0228	1.8989	1.9441	2.358	1.7647	1.8858
9404	HolA-1 1	SRR1946081	2.147	2.4207	2.1432	1.9141	2.0468	1.8303	1.8392	1.9269	2.0069	1.8572	2.1119	2.126	1.9502	2.2011	1.9115	2.2039	1.9803	2.0095	2.1808	0.3164	1.8808	1.915	1.8836	4.0792	2.0641	1.4611	2.0559	2.1224	1.834	2.0033	1.8815
9405	HolA-1 2	SRR1946082	2.0417	2.0127	2.0694	1.84	1.9888	1.6869	1.5748	1.8799	1.7844	1.5586	1.8389	1.626	2.3102	1.9474	1.8395	2.1214	2.0537	1.6456	2.3046	0.2805	1.594	1.6412	1.8054	3.2779	1.8707	1.5308	1.6213	2.1499	1.7673	2.0407	1.8093
9407	HolA-2 2	SRR1946083	1.8121	2.2377	2.0522	1.7842	1.9212	1.5761	1.3701	1.9113	1.62	1.5532	1.9738	1.7515	2.0058	1.9662	1.6636	1.7424	1.7193	1.4261	2.145	0.2596	1.65	1.6385	1.8646	3.6291	1.9925	1.3984	1.7268	1.9007	1.8192	2.3361	2.1354
9408	Kal 1	SRR1946084	2.1378	2.036	2.0057	1.9487	2.0977	1.4119	1.425	2.1963	1.8836	1.6287	1.7903	2.0122	2.2412	2.1477	1.6453	2.0259	1.9171	2.1478	2.279	0.2632	1.5677	1.759	1.8918	4.0909	1.961	1.4729	1.8348	2.0013	1.8086	1.7741	1.9851
9409	Kia 1	SRR1946085	1.785	1.9598	2.0147	2.0636	1.6413	1.2334	1.5557	1.6426	1.6909	1.369	1.7904	1.9469	1.8583	1.8755	1.7691	2.0466	2.0057	1.8587	1.7271	0.1156	1.5557	1.7981	1.777	2.4217	1.817	1.0052	1.9969	1.7311	1.7137	1.9012	1.7494
9412	Kor 3	SRR1946086	1.8869	2.2585	2.2501	2.2043	1.9977	1.8613	1.7551	1.741	1.8715	1.5149	1.8139	2.0926	1.6266	1.7743	1.897	1.9468	1.9645	2.2508	1.955	0.2811	1.8696	1.9531	1.9162	2.8418	2.0377	0.9722	1.762	1.9882	1.8885	1.7904	2.2136
9413	Kor 4	SRR1946087	1.9837	2.0997	2.1064	1.785	1.9904	2.1487	1.9056	2.1358	2.0123	1.8898	2.1616	2.6063	1.703	2.219	2.1033	2.1744	1.9988	2.2657	1.9283	0.3902	2.3787	1.9993	1.8227	2.9813	2.0692	1.1355	1.9389	2.1189	2.0057	2.0517	2.0427
9416	Kru-3	SRR1946088	1.7689	2.5438	1.9657	1.8947	1.8618	1.5512	1.6055	1.9065	1.828	1.6795	2.1932	2.1626	2.1193	2.1165	1.7464	2.1996	1.8467	1.8973	1.7912	0.3006	1.6809	1.8198	1.7174	2.5298	1.922	1.0994	1.7934	1.9656	2.1354	1.6646	2.0647
9421	Lan 1	SRR1946089	1.8826	2.2791	2.0441	2.0945	1.9333	1.7763	1.8356	2.04	2.0452	1.6854	2.2641	2.1753	1.9113	1.8652	1.8555	2.1837	1.9939	1.8985	2.0272	2.0299	1.6468	1.8939	1.7656	2.7942	1.7112	1.1476	2.0226	2.1185	2.04	1.917	1.8813
9427	Näs 2	SRR1946090	2.1644	2.2698	2.0344	2.0773	2.0133	1.7395	1.7821	1.9569	1.9717	1.7105	1.9176	1.8614	2.4902	2.1089	1.8449	1.9332	1.954	1.9256	2.09	0.3177	1.7311	1.9058	1.945	4.0615	1.9739	1.5683	1.8678	2.0848	1.8106	2.1754	1.8017
9433	Nyl 13	SRR1946091	1.8106	2.2672	2.1595	1.9433	1.895	1.6957	1.7971	1.9356	1.9476	1.7737	1.8384	2.0691	1.8332	1.7803	1.7811	2.1085	1.9703	1.5721	3.4178	0.2558	1.6928	1.8059	1.8081	2.4093	2.0238	1.0873	1.7716	1.6892	2.0991	1.7146	1.7594
9436	Puk-1	SRR1946092	2.0302	2.2756	1.8771	1.731	1.9794	2.1189	1.8836	1.9324	2.0082	1.7675	1.9985	2.4217	2.122	2.0368	1.8299	1.879	1.8717	2.1522	1.8745	0.399	2.1649	1.8493	1.8378	3.2078	2.007	1.1285	1.774	2.0682	2.2325	2.1109	1.9711
9437	Puk-2	SRR1946093	2.0814	2.1905	2.0722	1.7873	2.0897	1.6475	1.7446	1.8904	1.9156	1.6768	2.0438	2.4395	1.8655	1.9734	1.8411	2.0488	2.1038	1.9759	2.0342	0.2725	1.5894	1.8256	1.8917	4.0023	1.8401	1.6468	1.9771	1.9682	1.9133	2.042	2.1175
9442	Sim-1	SRR1946094	1.9567	2.1452	2.0084	1.8195	1.7677	2.0554	1.8044	2.0984	1.9361	2.0644	2.1146	2.1275	2.2505	1.9773	1.9347	2.1689	1.8159	1.9683	1.9006	0.2432	1.8343	1.7687	1.9937	2.8345	1.9628	1.0587	1.8625	1.5914	1.8435	1.8582	1.8289
9450	Spro 1	SRR1946095	1.9927	1.9561	2.0902	1.6061	1.9122	1.7925	1.5453	1.8586	1.888	1.7233	1.5725	1.6731	1.8469	2.0557	1.7947	2.0345	2.1153	2.0854	1.904	2.0294	1.6599	1.8914	1.8801	2.7948	1.6584	0.9804	1.7432	1.7481	2.3459	1.5059	1.786
9451	Spro 2	SRR1946096	2.0575	2.1827	2.0694	0	0	1.425	0	1.7964	2.2048	1.8563	1.9745	1.9979	2.1153	2.2877	1.7178	2.0803	2.0139	1.9423	1.9152	1.5868	1.9282	2.0304	1.9047	2.8341	1.9269	1.0953	2.0636	2.0844	2.0532	1.7366	2.202
9452	Spro 3	SRR1946097	1.8943	2.0671	2.0522	0.014	0.0125	1.2601	0.0046	1.7561	1.7256	1.4023	1.7971	1.9712	1.7056	1.933	1.7176	1.94	1.696	1.8415	1.5935	0.3868	1.608	1.8445	1.8446	2.9019	1.9476	0.9748	2.1183	2.0501	2.065	1.6597	1.9876
9453	Stenk-2	SRR1946098	2.0071	2.2134	2.1339	0.0119	0.004	1.5898	0.0059	2.1043	1.8906	1.7987	2.1792	2.0977	1.7828	2.1081	1.8853	2.1408	1.983	2.0463	1.9118	2.1629	1.3125	1.8688	1.9795	2.8834	2.0606	1.1367	1.9516	2.0393	1.8831	1.8722	1.9004
9454	Stenk-3	SRR1946099	1.9279	2.0347	2.0509	2.0308	1.7637	1.9556	1.6052	1.8241	2.0088	1.779	1.7952	1.9292	1.9523	2.1192	1.7867	2.1541	1.9473	1.9591	1.6693	2.1824	1.6204	1.816	1.7759	2.7581	2.0176	1.1099	1.6642	1.9781	2.0755	1.585	1.9632
9455	Stenk-4	SRR1946100	2.0436	2.045	2.1875	0	0.0038	1.5238	0	1.9777	1.8567	1.7539	2.0652	2.1037	2.0726	1.8954	1.7879	2.1009	2.011	1.9834	1.7741	2.1181	1.7671	1.9519	1.8237	2.7974	1.9438	0.986	1.9555	1.9308	1.9252	1.5795	2.0285
9470	Tur-4	SRR1946101	1.7176	2.0997	2.0523	1.9435	1.9547	1.8473	1.666	2.0919	1.8728	1.614	2.0517	1.8506	1.8093	2.0302	1.7346	2.0625	2.129	2.0023	1.7994	2.1812	1.3463	1.8765	1.9059	2.37	2.0275	0.9745	1.936	1.7595	1.8552	1.7437	1.9099
9471	Ull-A-1	SRR1946102	1.9933	2.3954	2.0929	2.0157	2.2158	1.7874	1.8181	2.2038	1.9897	1.7116	1.9126	2.0009	1.8853	2.1442	1.6802	2.005	1.9356	1.8632	1.752	0.3195	1.8403	2.1091	1.8264	2.7975	1.9855	1.0257	1.8103	2.0621	1.8502	1.8423	2.0852
9476	VårA 1	SRR1946103	1.7871	2.0794	1.9816	1.9667	1.7537	1.5589	1.4818	1.722	1.7984	1.6226	1.5512	1.85	2.1214	2.0126	1.4998	2.2675	1.8723	1.8083	1.6735	0.2023	1.6695	1.742	1.6656	2.4719	1.5539	1.1006	1.9552	1.9713	1.7766	1.7872	1.9107
9481	Yst-1	SRR1946104	1.75	2.3656	2.1759	2.0327	1.8749	1.4091	1.4944	1.8484	1.9509	1.5223	1.9506	1.8124	2.1544	2.3607	1.7146	2.0758	1.9351	1.9616	1.6331	0.3188	1.6231	1.7996	1.7102	2.7011	2.1171	1.0307	1.9164	1.9838	1.7977	1.9463	1.9342
9503	11C1	SRR1946105	1.644	1.8347	1.9473	1.9138	2.2177	2.2588	2.3699	1.7934	2.0884	2.3326	1.66	1.3919	2.2691	1.7624	2.03	1.9275	1.8477	1.8623	1.7915	2.2745	2.2328	2.1215	2.0147	2.997	1.7573	1.3518	2.5105	1.8308	2.4509	1.7636	1.7339
9506	IP-Alo-0	SRR1946106	1.9593	1.7239	1.8685	1.9564	1.9653	2.2449	2.3041	1.8257	2.0444	2.2272	1.8061	1.8596	2.6176	1.8369	2.1096	1.9528	2.0237	2.2149	2.3145	1.8544	2.0154	2.0202	1.8265	4.1604	1.9296	1.9172	1.78	2.0739	1.9124	2.4067	1.8148
9507	IP-Coa-0	SRR1946107	2.091	1.7822	1.9798	0.9396	0.8895	2.1674	1.233	2.014	1.9301	2.2346	1.9813	1.7175	2.219	1.8679	2.3504	1.6239	1.8978	2.1974	1.9825	1.2064	2.1629	1.9528	1.9205	3.9828	2.1097	1.384	1.8593	1.8692	2.1718	1.8513	1.9244
9508	IP-Mos-1	SRR1946108	2.2979	1.8109	1.8512	1.9722	1.826	0.0076	2.0443	2.0692	1.9796	2.3086	1.9779	1.9343	2.1784	1.9037	2.1892	1.9829	1.665	2.0362	2.512	0.2685	2.1297	2.1168	2.2171	4.0815	2.0823	1.6581	2.309	1.7839	1.9444	2.3667	1.9724
9509	IP-Reg-0	SRR1946109	1.9225	1.6738	2.1256	0.1289	0.071	1.6235	0.0712	1.6769	1.8953	2.2464	1.7962	1.5238	1.997	1.7179	1.8449	1.6284	2.0744	1.8574	2.2366	0.2144	2.0268	2.0002	2.1828	2.9245	1.593	1.102	1.6144	1.6455	0.395	1.5033	1.5085
9510	IP-Rei-0	SRR1946110	1.9061	1.6951	1.9717	2.0246	2.4177	2.3272	2.2185	2.0728	2.1107	2.2573	1.9389	1.9404	1.7673	1.8028	1.8635	1.9854	1.7699	2.044	1.9999	0.3436	1.8793	2.0434	2.2804	3.0079	2.0178	1.1506	2.0976	1.8088	1.8916	2.0731	1.7362
9511	IP-Vav-0	SRR1946111	1.9887	1.9334	1.83	1.7577	2.0716	2.4473	1.8386	2.2369	2.047	2.1701	1.8673	1.6949	2.2403	1.6028	2.044	1.8239	1.8198	2.06	2.5543	0.1968	1.8849	1.7365	2.0593	4.3169	2.035	1.6593	2.0287	2.0399	1.8982	1.9051	2.0115
9512	IP-Vid-1	SRR1946112	1.9912	1.4649	1.8345	1.9467	2.1238	2.1486	2.3872	1.5569	1.9794	2.2947	2.1476	1.4899	2.0271	2.1131	2.179	1.697	1.7711	2.0231	1.8181	2.0319	2.0033	1.9097	2.0464	3.0636	0.6746	1.0655	1.8504	1.7479	2.057	1.6804	1.7179
9513	IP-Adc-5	SRR1946113	1.9486	1.5518	1.5721	2.2602	1.7568	2.0395	2.0432	1.7391	1.8323	2.1542	1.8023	1.3085	2.1947	1.7396	2.0433	1.8741	2.0207	1.8772	2.3282	0.2684	2.077	1.7989	1.9259	4.2972	2.1066	1.5869	1.718	2.0291	1.8271	1.8171	2.0678
9514	IP-Adm-0	SRR1946114	2.1285	1.4649	1.8058	0.0416	0.0646	1.8833	0.0524	1.8475	1.7244	2.0972	1.9477	2.0473	2.109	2.0911	2.1079	2.0247	1.7046	1.7541	2.3258	0.2765	2.0994	1.9581	2.2333	4.5718	1.9113	1.5994	2.0173	1.6598	1.9227	2.1744	1.8293
9515	IP-Ala-0	SRR1946115	1.8779	1.5673	1.6682	2.0067	2.0809	2.2445	2.3037	1.7711	1.671	2.3721	1.9994	1.5774	2.0091	1.8029	2.302	1.735	1.9451	1.9832	2.0843	0.2254	2.1884	1.8846	2.1094	2.6426	1.8276	1.2026	2.065	1.8726	2.2485	2.0052	1.8592
9517	IP-All-0	SRR1946116	2.3632	1.7057	1.8553	1.8878	0.4644	0.0126	0.0504	1.8639	1.7403	2.243	1.783	1.6301	2.7083	1.6179	1.9754	2.2823	1.9317	1.9043	2.5094	0.2156	1.9726	1.6644	2.3251	3.7471	1.8216	1.7256	1.801	1.768	2.0616	2.2877	2.0632
9518	IP-Alm-0	SRR1946117	2.3324	2.1165	1.9045	2.0503	1.9795	2.2366	2.3178	1.9184	2.0616	2.2843	2.0229	2.2954	1.924	2.1195	2.1694	2.275	2.0506	2.0511	2.5193	1.9085	2.31	2.3739	2.2203	4.7903	2.0504	1.8659	1.7953	2.1587	1.9149	2.3166	2.283
9519	IP-Ang-0	SRR1946118	2.1743	1.7553	1.8549	1.7209	2.0876	2.4574	2.5528	1.8215	1.6268	2.3382	2.0195	1.7311	1.7	1.9967	2.0696	1.5588	2.0639	2.3046	2.5306	0.1833	2.2701	2.0398	2.2822	3.9407	2.0751	1.9895	1.822	1.7123	2.0173	2.1582	1.7421
9520	IP-Ara-4	SRR1946119	1.9035	1.5234	1.6412	1.93	2.2882	2.3998	2.5121	1.855	1.8853	2.2654	1.9486	1.8233	2.4305	1.5569	2.1034	1.9039	1.9919	2.0991	2.2792	0.2414	1.9878	1.8666	2.276	4.0432	1.9167	2.0079	2.2439	2.2244	2.0893	2.2804	1.7969
9521	IP-Bar-1	SRR1946120	1.9005	1.7164	1.9586	1.8841	1.9875	2.1388	2.1202	2.0928	1.7732	2.1935	2.0592	1.9207	2.7782	1.8397	2.0652	1.9221	1.6239	1.9418	2.4334	0.2991	2.0872	2.1783	1.9701	4.3915	1.8786	1.6807	2.0197	1.8647	2.0526	2.2271	1.5847
9522	IP-Bea-0	SRR1946121	1.9144	1.4958	2.0461	2.0384	2.1275	2.2522	2.3123	1.8189	1.9277	2.3179	1.9631	1.6695	1.9725	1.6833	2.0262	2.0207	2.302	1.9565	2.4282	1.9583	2.2348	2.0703	2.1709	3.832	1.7319	1.7891	1.7223	1.4965	0.0706	2.2678	1.9987
9523	IP-Ben-0	SRR1946122	2.3554	1.673	1.7624	1.9299	1.8327	2.3253	2.1574	2.0486	2.0419	2.2397	1.8453	2.5516	2.2517	1.9252	1.9217	1.9915	1.9482	2.1017	4.3063	0.5089	3.499	2.0201	2.0861	4.6542	2.0307	1.6972	2.1838	1.9077	2.3127	2.2962	2.0204
9524	IP-Ber-0	SRR1946123	1.5189	1.6865	1.8864	1.9014	1.7966	2.4557	2.3514	1.9138	1.7746	2.2001	2.2576	1.2041	2.3695	2.3828	2.0387	1.7549	1.8713	1.8055	1.8228	2.074	2.4144	1.9676	2.2255	2.7947	1.6002	1.401	2.0027	1.5566	2.0408	1.7666	1.7635
9525	IP-Bis-0	SRR1946124	1.7074	1.7245	1.7472	1.9491	1.9686	2.1433	2.4469	1.7431	1.8704	2.213	1.813	0.9975	2.4461	1.8399	2.2589	1.7844	1.8237	1.9273	1.8867	0.2343	1.8717	1.7302	2.1735	2.9596	1.5122	1.1379	2.3036	1.8781	1.9219	2.0842	1.621
9526	IP-Cab-3	SRR1946125	2.3118	1.564	1.8787	1.9526	2.0114	2.4402	2.5064	1.8247	1.6821	2.4811	2.1072	1.3505	2.0081	1.9599	2.1596	1.4841	2.0229	2.1951	2.4093	0.2436	2.1275	2.2359	2.2833	4.1554	1.9596	1.9364	2.1898	2.1263	2.1731	2.1568	1.6397
9527	IP-Cad-0	SRR1946126	2.1058	1.3814	1.8124	2.1837	1.8559	2.0858	2.3464	1.9721	1.8364	2.1486	2.0369	1.8452	2.1657	2.001	2.286	2.1005	1.6597	2.2246	2.3395	0.2477	2.1272	1.8943	2.133	4.0183	1.951	1.7802	1.8842	2.0501	2.0416	2.1185	1.5827
9528	IP-Cal-0	SRR1946127	2.1599	1.383	1.6018	1.984	2.3439	2.0826	2.5121	1.7141	1.5581	2.166	1.9962	2.2696	1.8388	1.7207	1.9647	1.5373	1.6417	1.8759	2.5872	0.2432	1.9531	1.9197	2.3047	4.3589	1.8359	1.6832	1.8783	1.7278	1.743	2.3386	1.6231
9529	IP-Cap-1	SRR1946128	1.7476	1.684	1.7865	1.9506	1.9815	2.1208	2.0902	1.9835	2.0385	2.2232	1.7309	1.8815	2.5498	1.9639	2.0694	2.0002	2.1484	2.197	2.1294	0.1756	2.1082	2.0197	1.918	2.8465	1.9199	1.0063	1.969	1.7802	1.6625	2.2309	2.1637
9530	IP-Car-1	SRR1946129	2.2137	1.9099	1.9498	2.1576	2.1835	2.1942	2.4383	1.5583	1.5501	2.2211	2.0232	1.2472	1.9184	1.9632	2.3243	1.8154	1.9832	2.1843	1.9214	0.2337	1.5876	2.2829	2.3873	4.2346	1.7011	1.8549	2.3835	1.5326	1.831	2.4691	1.9637
9531	IP-Cdc-3	SRR1946130	2.1504	1.5856	1.8847	1.8255	2.0163	1.7421	2.129	1.9217	1.9255	2.0302	2.0753	1.5466	2.338	1.8813	2.0859	2.0646	1.813	1.7516	2.5644	0.2503	2.3124	2.2938	2.1068	4.2748	1.6639	1.8012	1.8369	1.9093	1.9098	2.346	1.8033
9532	IP-Cdo-0	SRR1946131	1.8036	1.9944	1.6842	1.7437	1.7549	2.1	2.1449	1.696	2.1408	2.353	2.0017	1.7273	2.4377	1.9728	1.9743	1.9118	2.078	2.2645	1.9212	0.3464	2.0459	2.1351	2.3121	2.9665	1.9535	1.1952	1.8695	1.8957	2.0946	1.67	1.9253
9533	IP-Cem-0	SRR1946132	2.0877	1.6432	2.021	1.9656	1.9831	2.1827	2.0215	2.3646	2.1946	2.129	1.8789	2.2286	1.9098	1.9912	2.0859	2.159	1.9823	1.8845	2.5917	0.2765	2.007	2.089	2.0998	4.4928	2.0687	1.7046	2.0099	2.0678	1.9754	2.4092	2.0439
9534	IP-Cmo-3	SRR1946133	1.76	1.5633	1.8184	1.9948	1.8082	2.1474	2.3803	1.5538	1.6151	2.229	1.683	1.4274	2.4125	1.5715	2.1728	1.9444	2.0265	2.1253	2.1772	0.2438	2.1431	2.1638	2.1574	4.376	1.8853	1.7073	2.2244	1.9763	1.9109	2.2883	1.9149
9535	IP-Coc-1	SRR1946134	2.0528	1.7822	2.0112	2.2926	1.8443	2.0911	2.3115	1.8525	1.6997	2.3705	1.7695	1.8043	1.9912	1.7399	2.0657	1.7416	1.8241	2.3789	2.2068	0.1875	2.1747	2.3619	2.2923	3.7832	1.9514	1.7831	1.9446	2.026	1.8848	2.2065	1.9217
9536	IP-Cor-0	SRR1946135	2.1411	1.7608	1.9907	2.0348	2.1242	2.212	2.0951	2.185	1.8384	2.1231	1.9373	2.0916	2.3466	1.7138	1.9796	1.8965	1.8434	1.9727	2.3792	0.3155	2.5074	2.5474	2.0398	4.5383	1.8236	1.7768	2.0694	1.7463	1.9306	2.4901	1.7448
9537	IP-Cum-1	SRR1946136	2.2571	1.8094	1.8323	2.0766	2.0555	2.4323	2.4365	1.9498	1.6248	2.3138	1.954	1.4454	2.2705	2.0657	2.2648	1.7468	2.0815	1.8823	2.307	2	2.0857	2.3277	2.2194	4.252	1.9037	1.7892	1.7746	1.5351	2.1845	2.3363	1.7763
9539	IP-Deh-1	SRR1946137	1.8531	1.4221	1.6883	1.9537	1.8406	2.1305	2.5483	1.7986	1.6432	2.3805	1.8464	1.4141	2.6931	1.8456	2.1954	1.7611	1.7338	2.0935	2.3454	0.191	2.4232	0.0175	0.0722	3.652	1.7725	1.8321	1.9921	2.1199	2.0183	2.0378	1.8822
9540	IP-Elb-0	SRR1946138	1.9855	1.5205	1.8228	2.003	2.0225	2.1674	2.1469	1.9699	1.8513	2.2484	1.7801	2.1626	2.0793	1.8791	2.0602	1.7892	1.7347	1.7782	1.8724	0.2011	2.4536	2.1043	1.9989	0	0	0	2.3137	1.747	2.1881	1.8565	1.8385
9541	IP-Fue-2	SRR1946139	1.929	1.5904	2.0298	0.0326	0.0124	1.6459	0.0233	2.0469	1.9616	2.2577	1.8046	1.2807	1.9163	1.9163	2.2601	1.9913	1.9195	1.7344	1.7222	0.2806	2.0224	2.0581	2.0548	2.7465	2.0535	1.1975	1.8382	2.0013	2.2522	1.826	1.7597
9542	IP-Fun-0	SRR1946140	2.4607	1.5833	2.0726	2.3467	2.0785	2.2786	1.9528	1.9389	1.8275	2.0638	2.1008	2.0781	0	0	0.0051	1.8111	1.8578	1.9027	2.1318	0.2191	1.8505	1.961	2.0334	4.6597	1.8189	1.5575	2.0169	2.2862	1.9813	2.0289	1.8929
9543	IP-Gra-0	SRR1946141	2.2647	1.4673	1.718	2.1575	2.0254	2.3482	2.155	2.0267	1.6876	2.2457	1.7494	1.62	1.9895	1.5548	2.2142	1.6929	1.9179	2.3705	2.4252	0.2226	1.5977	2.1159	2.1805	4.1078	1.8511	1.6965	1.877	1.8805	1.8666	1.8364	1.6419
9544	IP-Gua-1	SRR1946142	1.9758	1.646	1.9869	1.8262	2.0784	2.2207	2.2588	2.0583	1.9874	2.1054	1.8999	2.0007	2.1736	1.9012	2.0977	2.0574	2.0305	2.1262	2.2204	0.2793	1.9443	2.1629	2.1634	4.3078	1.9519	1.6951	2.2193	1.8881	2.1099	2.0259	1.8598
9545	IP-Her-12	SRR1946143	1.5696	1.5839	1.8148	1.9639	2.3427	0.021	2.1003	1.4851	1.905	2.2288	2.0348	1.7005	2.2641	2.1985	2.3203	1.7925	1.851	2.1919	1.8093	0.2431	1.9659	2.0888	2.2328	3.0363	2.0336	1.2345	2.2082	1.9105	2.5851	1.8239	1.8462
9546	IP-Hom-4	SRR1946144	2.1096	1.3872	1.9223	1.6905	2.0182	2.2396	2.2244	1.7215	1.796	2.0621	1.7158	1.0762	1.9811	1.9694	2.3315	1.7994	1.7354	1.9651	2.123	1.9467	1.6408	2.2044	2.2686	4.5272	1.9721	1.9073	2.1202	1.9079	1.9935	1.953	2.0542
9547	IP-Hor-0	SRR1946145	1.6518	1.6012	2.0105	1.8583	2.1098	2.1984	2.1556	1.9526	1.7337	2.3275	1.9494	1.6359	2.6455	1.687	2.1784	1.7285	1.7667	1.8869	2.2405	0.1537	1.9667	2.1885	2.2911	4.4508	1.672	1.8186	2.0254	1.7503	0.5472	2.2014	1.6068
9548	IP-Hoy-0	SRR1946146	2.1316	1.7614	1.7156	2.0746	2.1782	2.0179	2.2405	1.9663	2.1645	2.0783	2.1178	1.9653	2.1017	2.0113	2.0667	1.8525	1.8004	1.939	2.1817	2.0267	2.2809	2.0029	2.0724	4.6745	2.0399	1.7349	1.8582	2.2274	1.8235	2.2767	2.1949
9549	IP-Hum-2	SRR1946147	2.2808	1.4945	1.865	2.2827	2.278	2.2262	2.2567	2.1386	1.9387	2.1391	1.9104	1.5676	1.7545	1.6788	2.1711	1.9286	1.8912	1.9741	2.1855	1.9187	1.9869	2.2518	2.3074	3.8602	1.6841	1.7676	2.0345	1.6994	2.1071	1.9916	1.6749
9550	IP-Iso-4	SRR1946148	2.2176	1.5368	1.7681	1.8501	1.8292	2.0823	2.1698	2.1204	1.8719	1.9934	1.9743	2.036	1.9924	1.8392	2.0886	1.842	2.1479	2.0683	1.7799	2.1452	1.3116	2.4135	1.9627	3.1146	1.8433	1.1992	2.1958	1.7239	1.8001	1.6825	1.9775
9551	IP-Jim-1	SRR1946149	2.276	1.7967	1.6841	1.6016	1.5792	2.269	2.2	1.7723	1.8271	2.3089	2.1516	1.7271	2.3386	2.0855	2.2011	1.9268	2.1421	1.981	2.3841	0.282	2.2514	2.0849	2.2331	4.0302	1.8306	1.8822	1.8778	2.1149	1.9479	2.0734	2.1233
9552	IP-Lab-7	SRR1946150	2.1145	1.8441	1.9577	2.1012	1.8262	1.9367	2.0937	2.0569	2.152	2.3841	1.8163	2.7373	2.0071	1.7753	2.2877	1.7014	1.8501	2.2019	2.2202	0.2513	1.9965	1.9442	2.1423	4.455	2.2121	1.5788	2.1471	2.0225	1.926	2.4112	1.8939
9553	IP-Ldd-0	SRR1946151	2.2663	1.5254	1.9043	2.0862	1.9256	1.8844	2.4782	1.8222	1.7593	2.388	1.8263	1.3195	1.6115	1.9408	2.2193	1.9042	1.8258	2.1132	2.2832	0.2903	2.25	2.2202	2.1049	4.029	1.9081	1.7155	1.7001	2.1602	2.1334	2.5091	1.9702
9554	IP-Lso-0	SRR1946152	2.0744	1.9602	1.606	2.0323	1.9097	2.4658	2.0223	1.9033	2.0926	2.0859	1.9935	1.4363	2.416	2.0168	2.0993	1.9405	1.9351	2.0042	2.27	0.3176	1.7316	2.0319	2.0501	4.2882	2.2535	1.7488	2.0751	1.7422	2.007	2.4596	2.0122
9555	IP-Mar-1	SRR1946153	2.1203	1.4207	1.7764	1.8151	1.8625	2.5932	2.3231	2.1409	2.0433	2.3333	2.1097	1.5742	1.9925	1.8531	2.1485	1.6471	2.0781	2.0951	2.4681	0.2218	1.7472	2.4289	2.6063	4.236	1.8502	1.809	2.188	1.8936	1.9965	2.2844	2.0164
9556	IP-Men-2	SRR1946154	2.0878	2.428	2.0302	2.1214	1.8364	2.1408	2.2247	1.9941	2.0023	2.1968	1.8712	1.67	1.9775	1.8023	2.1857	2.082	1.8198	1.9906	2.2394	0.3047	2.5109	2.0288	2.0356	4.1246	2.1767	1.6897	1.9801	1.8918	1.9334	2.5374	1.7877
9557	IP-Moa-0	SRR1946155	1.889	1.8391	1.8668	1.7728	2.0994	2.2641	2.3909	1.9045	1.8834	2.3071	1.7718	1.6553	2.2769	1.5413	2.0799	1.5421	1.7869	1.9783	1.9856	0.2516	2.3864	2.2321	2.1249	2.9571	1.76	1.1344	2.127	1.8544	2.0372	1.9171	1.8313
9558	IP-Moc-11	SRR1946156	2.0639	1.8662	1.8755	2.0447	1.9282	2.6052	2.3034	1.9829	2.038	2.0046	1.8113	1.6587	1.8932	1.7401	2.3011	1.8182	1.9671	2.1392	2.439	1.9912	2.2317	2.0712	2.0582	4.3688	1.7015	1.6763	1.8315	1.9243	2.0053	2.1165	1.8266
9559	IP-Mon-5	SRR1946157	1.9633	1.6244	1.9125	0.5475	0.0379	0.0281	2.3392	1.9814	1.9095	2.3004	2.2311	1.4337	1.8685	1.5987	2.1354	2.098	1.9976	1.9515	2.039	0.2366	1.7681	1.8578	2.3263	3.7762	1.9179	1.8321	1.7323	1.794	2.2411	2.0111	1.8651
9560	IP-Mot-0	SRR1946158	1.6684	1.5476	1.874	2.1577	1.9386	2.1031	2.2196	1.3445	1.8441	2.2584	1.9306	1.4003	2.1698	1.8623	2.2424	1.8521	1.6359	1.817	2.2542	0.2338	2.1933	1.8107	2.2662	4.0927	1.6063	1.6009	1.9196	2.0152	1.9399	2.0422	1.9134
9561	IP-Mun-0	SRR1946159	2.1066	1.6945	1.933	2.2565	2.0933	2.2671	2.2021	2.1447	2.1444	2.3586	2.0256	2.3925	2.2754	1.6388	2.2652	2.0534	1.8565	2.2035	2.1416	1.9035	2.1398	2.0233	2.1626	3.0546	2.0098	1.0455	2.0334	1.8035	2.1601	1.9499	2.0724
9562	IP-Mur-0	SRR1946160	2.1582	1.6905	2.0811	1.7243	1.8466	2.5181	2.2035	1.9254	1.9377	2.5919	1.7043	1.4318	1.9697	1.8598	2.2014	1.9687	1.912	1.9279	2.1236	0.2156	2.088	2.3476	2.3096	2.4275	1.9515	1.1415	2.145	1.5566	2.1303	1.8698	1.9981
9564	IP-Nog-17	SRR1946161	1.5186	1.3968	1.6518	2.3435	1.763	2.4339	2.2817	1.8463	1.4674	2.1541	2.0408	1.2747	1.8717	2.0478	2.1167	1.9468	1.8883	1.9118	1.8141	0.2063	1.8941	2.001	2.3416	2.7546	1.8703	1.1747	2.3142	1.7684	2.0388	2.2394	1.6874
9565	IP-Orb-10	SRR1946162	1.7408	1.824	1.8638	1.912	2.0015	2.1022	2.2222	2.1025	2.0147	2.0815	2.1289	1.9113	2.1	1.8213	1.9898	2.0247	1.9301	2.1329	1.9237	2.1084	2.0669	2.0428	2.2477	2.6183	1.8105	1.1847	2.1736	2.0312	2.0494	1.8903	1.8874
9567	IP-Pal-0	SRR1946163	2.1113	1.6483	2.0691	1.7612	1.4859	2.2834	2.3539	1.7066	1.9102	2.2002	1.9415	2.0906	2.4344	1.7749	1.9628	1.923	1.9014	1.9766	2.0599	0.2249	2.292	2.0791	1.8993	2.8725	1.9669	1.1317	1.8094	1.8645	2.3143	1.8743	1.7514
9568	IP-Pan-0	SRR1946164	1.7947	1.4223	1.844	1.8892	1.6298	1.9579	2.1696	1.6043	1.9895	2.4191	2.1202	1.0813	1.7522	1.8026	2.2055	1.9081	1.7267	2.2283	1.8876	0.2392	2.1267	2.1917	2.4214	3.0996	1.3606	1.1008	2.1627	1.6352	1.9904	1.9839	1.8781
9569	IP-Pds-1	SRR1946165	2.4167	2.4297	2.0619	2.0967	2.2682	2.0442	2.5876	2.0395	2.2188	2.4003	2.3931	2.4008	2.3399	2.0313	2.2932	2.0231	1.8594	2.2204	2.3511	1.9465	1.6244	2.4238	2.4109	4.1582	2.0919	1.6577	2.7493	2.2465	2.1434	2.1344	2.2906
9571	IP-Pro-0	SRR1946166	2.1595	1.7031	2.0735	1.9641	2.1612	2.1571	2.1645	2.0678	1.9149	2.2338	2.3123	2.0359	2.4682	1.3165	2.0938	1.9868	1.9528	2.2531	2.2511	2.303	2.2894	2.0113	2.1054	4.1287	2.2411	1.8208	2.2923	1.9716	2.0402	2.3019	1.9816
9573	IP-Rds-0	SRR1946167	2.4689	1.9599	2.2186	2.2634	2.0815	2.4161	2.5143	2.108	1.9134	2.3443	2.2464	2.0705	1.9753	2.3177	2.3493	1.9263	2.3337	2.3287	4.6214	0.2854	2.0502	2.2422	2.2887	3.9889	2.235	1.6362	2.3006	2.3836	0.5912	2.3689	2.1337
9574	IP-Rel-0	SRR1946168	2.0889	1.7894	1.7481	2.1159	0.3717	0.0183	0.0611	1.8011	2.0106	2.4164	1.8442	2.0146	1.8526	1.712	2.2092	1.933	2.2819	2.0559	1.9983	0.2209	1.7941	2.0293	1.6233	3.7419	1.8517	1.4646	2.1545	1.826	1.9864	2.102	1.5172
9576	IP-Rev-0	SRR1946169	2.0403	1.6876	1.9492	2.0895	1.982	2.1226	2.1802	1.8269	1.8287	2.1863	1.9322	1.4296	1.9404	1.8266	2.1918	1.9718	1.8531	2.0828	2.2465	0.2713	1.8205	2.418	2.0555	4.3026	2.0118	1.7965	1.9053	2.1402	1.9579	2.2823	1.7437
9577	IP-Ria-0	SRR1946170	2.3928	1.5888	1.9952	1.6965	2.1798	2.1728	2.0245	2.1066	2.1114	2.12	2.0375	2.3777	2.1642	2.2853	2.1383	1.9545	1.7907	1.9943	2.0609	0.3513	2.397	2.1692	2.0084	3.021	1.9332	1.1312	1.9168	1.7405	1.8729	1.9465	1.8791
9578	IP-Sac-0	SRR1946171	1.8057	1.93	1.8156	2.029	1.9031	2.0614	2.0842	1.8935	2.0791	2.2738	1.9604	1.5036	1.5458	1.7978	2.0973	1.8302	1.8452	1.8459	1.8135	2.1363	1.4608	2.1404	2.106	2.8996	1.8518	1.0479	1.8996	2.0656	2.1785	1.6987	1.9073
9579	IP-San-10	SRR1946172	2.2663	1.7158	1.8143	2.2159	1.873	2.3366	2.1926	1.95	1.7446	2.1521	2.0769	1.8865	1.6036	1.9014	2.2537	1.9237	2.0978	1.9691	2.3352	2.0012	2.207	1.8085	1.9977	4.4462	2.0901	1.7083	2.2169	2.1732	2.106	2.4475	2.0491
9581	IP-Sdv-3	SRR1946173	1.8812	1.8409	2.0175	2.2185	1.9269	1.9703	1.9488	1.8548	2.0009	2.139	1.7713	1.9702	2.072	1.6311	2.1412	1.8628	1.6889	2.0041	2.168	2.1478	1.581	2.0762	1.8677	2.9004	1.9321	1.2575	1.9013	1.8387	2.2455	1.6106	1.8198
9582	IP-Ses-0	SRR1946174	2.221	1.6327	1.7368	1.8866	2.2632	2.1597	2.2711	1.8044	2.3842	2.2099	1.9645	1.8971	2.3636	1.6978	1.8909	1.7998	1.8121	1.9893	2.482	0.2785	2.2867	2.2713	2.3235	4.1596	1.8271	1.6444	2.2434	1.4839	1.9128	2.14	1.7929
9583	IP-Sne-0	SRR1946175	2.4844	1.8829	1.9158	2.0581	2.2651	2.0416	2.1653	1.8144	1.8673	2.1365	2.1396	1.4155	2.0649	1.6221	2.1195	2.1466	1.8139	2.2295	2.7832	1.9182	1.8801	2.0686	1.9851	4.3898	1.8367	1.6847	2.0347	1.8697	1.9003	2.2773	2.0965
9584	IP-Stp-0	SRR1946176	1.7897	1.6456	2.0607	1.8645	2.0447	2.2639	2.1738	1.9283	1.8318	2.3467	1.9857	1.6937	2.4744	1.4874	2.0502	1.6744	1.7933	1.943	2.006	1.7634	1.8579	2.0397	2.1716	2.6122	2.0462	1.1882	1.9945	1.8755	2.24	1.9299	1.5684
9585	IP-Svi-0	SRR1946177	2.1385	1.4192	1.8578	0	0.0109	1.8416	0.0147	1.7666	2.1104	2.2237	2.0704	2.1468	2.449	1.6439	2.1692	2.0099	2.1801	1.9497	1.9633	2.1596	1.9186	1.9276	2.0027	2.804	1.9348	1.0639	2.0951	1.7959	2.0545	2.0711	1.966
9586	IP-Tam-0	SRR1946178	1.8856	1.4003	1.8524	1.9097	2.0146	1.8709	2.3877	2.0634	1.871	2.3596	1.6358	1.1361	2.5776	1.8539	2.4285	1.7826	1.8626	1.9153	2.5375	0.2045	1.9245	1.824	2.1218	4.0572	2.155	1.8458	2.1152	1.8849	1.7722	2.2761	1.8256
9587	IP-Tdc-0	SRR1946179	2.1683	1.8497	2.0581	2.0906	1.9262	2.0354	2.1054	2.281	1.8964	2.2009	2.0945	2.3228	2.0988	1.8894	1.975	2.0632	1.8636	1.7343	1.9418	0.2929	2.0277	2.0933	1.9187	2.4216	1.8771	1.0329	2.1906	1.7156	1.7538	2.0817	1.7883
9588	IP-Tol-7	SRR1946180	1.865	1.5635	1.8342	2.1073	1.9718	1.9568	2.1706	1.5697	1.9151	2.4237	2.0642	1.5426	1.6255	1.8346	2.2051	1.8654	1.593	2.1462	1.7816	0.2375	2.1949	1.8106	1.9299	2.7069	1.956	1.1752	2.1417	1.7858	1.7269	2.0454	1.5913
9589	IP-Tor-1	SRR1946181	2.4718	1.3616	1.7079	1.9405	1.7477	2.1151	2.1655	2.0925	2.265	2.0558	1.7994	2.3503	2.2092	1.9433	2.2514	2.026	1.9064	2.0688	2.2677	0.2325	2.2387	2.1879	2.1779	4.8527	1.7984	1.5654	2.2942	2.2349	1.743	2.3297	2.0952
9590	IP-Trs-0	SRR1946182	1.3315	1.5538	1.939	1.844	2.1227	2.1749	2.4814	1.5195	1.7503	2.2508	1.778	1.6253	1.7598	1.9379	2.0233	1.8202	1.805	2.0292	1.9893	2.0256	2.0445	2.2269	2.078	3.0093	2.008	1.1798	1.8523	1.8955	2.1934	1.6401	1.8514
9591	IP-Vad-0	SRR1946183	2.0881	1.8618	1.8042	2.0165	1.9197	2.0084	2.0075	1.9713	1.8667	2.3873	2.1023	2.2729	1.8859	2.0401	1.896	1.8746	2.2998	2.0039	2.3718	1.9442	1.5552	2.0689	2.2305	3.2334	1.7921	1.1351	2.1576	2.0032	1.9884	1.9342	1.8572
9592	IP-Vae-2	SRR1946184	2.2018	1.4317	1.66	1.9998	1.6834	2.2551	2.3529	1.9008	2.1121	2.2743	1.5881	1.7614	2.0155	1.6034	2.0792	1.9608	2.1085	1.7979	2.4078	1.8789	2.2685	1.8118	2.1849	3.9838	2.1016	1.7261	1.7456	1.9154	2.0791	1.9146	1.613
9593	IP-Vaz-0	SRR1946185	2.2063	1.5634	1.9381	1.8395	1.9602	2.3647	2.288	1.8835	2.1625	2.2509	1.841	1.4024	2.519	1.9446	2.2882	1.8955	1.8824	2.1329	2.3715	2.1126	1.7683	1.9739	2.1138	4.0179	1.9877	1.7812	2.153	2.0561	1.9716	2.2658	1.747
9594	IP-Vdm-0	SRR1946186	1.9877	1.7063	1.9812	1.8207	1.9253	2.003	2.113	1.8887	1.9918	2.0846	2.0623	1.8948	2.0936	2.1311	2.1054	1.7311	1.5951	2.0331	1.7278	0.2959	2.3174	1.8604	1.9553	2.5677	1.8892	1.0209	2.2663	2.1083	1.9697	2.1746	1.7782
9595	IP-Vdt-0	SRR1946187	1.7496	1.6844	1.6114	1.9251	2.0005	2.3667	2.1224	1.8814	1.7433	2.0891	1.8601	1.8358	2.3479	1.6135	1.9968	1.8116	1.7917	2.2219	1.9907	0.3205	2.0136	1.7214	2.0456	2.5894	1.9103	1.145	1.99	1.8323	2.5546	1.8059	2.0117
9596	IP-Ver-5	SRR1946188	2.0204	2.0959	2.0321	2.0372	1.7446	2.2585	2.213	1.7202	2.2425	2.0497	1.9295	1.5198	2.1075	1.4575	2.196	1.7973	1.8233	2.0842	1.7819	1.9768	1.669	1.8797	2.0382	2.7026	2.0867	1.0683	2.0646	2.0401	2.2615	1.7105	1.9321
9597	IP-Vig-1	SRR1946189	1.7777	1.539	1.9184	1.9843	1.7626	2.1526	2.2007	1.5803	1.7744	2.1828	1.9533	1.9962	2.2489	2.0149	2.144	1.9533	1.7688	2.0871	1.894	0.2324	2.0516	2.0978	2.0278	2.7292	1.9841	1.1044	2.055	2.0381	2.0397	2.122	2.2208
9598	IP-Vim-0	SRR1946190	2.2333	1.3018	1.8899	1.9681	2.3472	2.0817	2.0149	1.8181	1.6041	2.1372	1.98	1.5143	1.8741	1.6803	2.2104	1.7576	1.7567	1.92	1.9339	2.1313	1.959	2.355	2.3704	4.2425	2.0745	1.7587	2.3342	1.509	1.9317	2.4086	1.6895
9599	IP-Vin-0	SRR1946191	2.2024	1.6563	1.9282	2.0638	2.0311	1.9498	2.0709	1.8491	1.9127	2.045	2.0369	2.1173	2.1909	1.8538	2.0834	2.1354	1.9507	1.8431	2.2833	2.0211	1.8545	1.8943	2.1164	4.7589	1.9298	1.5993	1.9197	1.7903	1.8643	2.175	1.8697
9600	IP-Vis-0	SRR1946192	2.017	1.3654	1.9162	1.843	1.9253	2.2124	2.0071	2.0094	1.9258	2.3243	1.9619	1.7286	2.3729	1.6963	2.256	1.8546	1.9838	2.0054	2.4384	0.3112	1.7636	2.207	2.1249	4.0532	1.8561	1.648	2.2322	1.9059	1.876	2.1205	1.8446
9601	IP-Voz-0	SRR1946193	2.0663	1.6621	1.7715	1.9255	1.8685	2.2456	2.0408	2.0617	1.999	1.9763	2.0885	2.3055	2.2849	1.8411	2.2518	2.132	1.9969	2.0294	2.3032	0.3659	2.0985	2.4184	2.1692	4.5296	2.1491	1.6163	1.9011	1.8997	1.8912	2.0615	1.5979
9602	IP-Vpa-1	SRR1946194	2.1236	1.6749	1.8191	2.2244	2.1442	1.948	2.1333	1.7955	1.9854	2.2317	2.0028	1.7027	2.2256	1.9125	2.1426	2.0403	1.7083	1.8887	2.3198	0.338	2.5352	2.0636	2.1128	4.5787	2.0932	1.7152	1.9969	2.078	1.9635	2.2526	1.7786
9606	Aitba-1	SRR1946195	2.4891	2.0129	1.8063	1.6963	2.0072	2.1501	1.8914	2.1976	2.3674	2.3222	1.8228	2.2837	2.5746	1.9623	2.4752	1.9784	1.7638	1.7503	2.4879	2.173	2.0049	2.1205	1.9486	4.8487	2.0444	1.6829	2.0605	1.9246	2.0342	2.4026	2.139
9607	Panik-1	SRR1946196	1.9116	1.4809	2.0576	1.6763	1.7628	2.1821	2.2366	1.9263	1.9911	1.6579	1.7776	1.8667	2.0961	1.9152	1.8969	1.6303	1.7701	2.3169	2.0967	0.2553	2.1229	1.9679	2.0336	4.3928	1.9162	1.6338	1.9249	1.6205	1.7648	2.4335	1.8944
9608	Karag-2	SRR1946197	1.9441	2.1337	1.8317	2.0165	1.7255	2.2418	2.1635	2.0083	1.9233	2.0153	1.9411	1.6695	2.047	1.3335	2.181	1.6105	1.905	1.9773	2.1665	0.2353	2.1631	2.1689	1.9865	2.671	2.0538	1.1629	1.9377	1.71	2.0633	1.8893	1.9658
9609	Adam-1	SRR1946198	1.7853	1.8722	1.9042	2.0954	1.7808	1.8	2.1065	1.6438	1.8563	2.0607	2.0666	2.3118	1.9216	1.9558	1.8368	1.8592	2.1113	2.2111	2.3754	0.2612	2.1883	1.6878	1.7428	2.822	1.8538	1.211	1.7112	2.1281	1.656	1.904	1.9114
9610	Lesno-4	SRR1946199	1.8259	1.9511	1.9017	1.9894	2.1955	2.2908	2.2659	1.9949	2.3853	2.2788	2.07	2.05	1.7349	1.843	2.1474	2.0747	1.6316	1.979	1.9771	0.3582	2.2014	2.1547	2.367	3.3489	1.9019	1.1067	2.2907	2.1403	2.2176	1.9998	1.8913
9611	Lesno-1	SRR1946200	1.7479	1.6785	1.7507	1.6267	1.5147	1.8807	2.0128	1.7278	1.9553	2.1653	2.0255	1.7608	1.7911	1.6354	2.0582	1.9658	2.2097	2.3752	2.2638	0.2488	1.9855	1.9114	1.9909	2.9642	1.9962	1.1096	2.0737	1.7688	2.0307	1.7114	1.7906
9612	Lesno-2	SRR1946201	2.0234	1.7797	1.7885	2.048	1.8839	2.0745	2.252	1.8129	1.7982	2.3179	1.9822	2.1393	1.9315	1.7964	2.047	2.0988	1.9433	2.3447	2.4781	0.2625	2.1024	1.9155	2.049	2.8912	2.0538	1.2303	1.9905	1.8093	2.2193	2.0067	1.5789
9613	Balan-1	SRR1946202	2.3701	1.7969	2.205	2.3963	2.1063	2.3059	2.0922	2.1625	1.7657	2.1054	2.1294	2.0017	1.6962	1.8687	2.2361	1.4858	1.7344	2.1276	2.244	2.116	2.3663	1.9517	2.0341	4.4918	2.4328	1.7235	1.9263	2.1282	0.0366	2.6849	2.0777
9615	Parti-1	SRR1946203	2.134	1.6956	2.029	1.9538	1.7903	2.1383	2.1991	1.8895	2.1192	2.2617	1.7104	2.2804	2.2277	1.8188	2.046	1.832	1.5792	2.3028	10.8113	2.2264	2.2897	1.9441	2.1784	1.3485	0.0342	0.7254	1.8842	1.9668	2.0505	2.1904	1.8706
9616	Krazo-1	SRR1946204	2.1726	2.0494	2.0795	2.8235	2.0229	2.2815	2.3071	2.1753	1.9898	2.4614	1.9044	1.5569	2.2327	1.5891	1.9067	1.8639	1.8681	2.1678	2.3472	0.2576	2.332	2.2499	2.3431	4.3305	1.9102	1.8802	2.4708	2.0957	1.6616	2.3116	2.126
9617	Karag-1	SRR1946205	1.9908	1.4587	1.9833	1.6402	1.864	1.9989	2.1895	1.6338	1.8156	2.1977	1.8785	2.0372	1.6567	1.597	2.0909	1.6192	2.1003	2.5776	1.9291	0.2208	2.1989	2.0201	2.1035	3.2626	1.7066	1.0212	2.3016	2.0847	2.3618	2.0085	1.8466
9619	Basta-1	SRR1946206	1.9749	2.4035	2.1705	2.5141	1.8729	2.1358	2.0134	1.9847	2.0478	2.3674	1.8053	1.6698	1.3811	1.9997	2.0549	1.7825	1.981	1.7626	2.2141	0.2682	1.8262	1.7017	2.0947	3.2195	1.8699	1.1057	2.0075	1.8012	2.2269	2.0868	2.1382
9620	Basta-2	SRR1946207	2.1719	1.4731	1.6653	2.5587	2.1202	2.0139	2.0722	1.8836	1.6363	1.9765	2.1817	2.172	1.997	2.4266	2.0582	1.8892	1.9486	1.7008	2.0973	0.3158	1.9518	2.0464	2.081	2.869	1.8272	1.2016	1.9808	1.9574	2.1482	1.6567	2.0299
9621	Basta-3	SRR1946208	1.9645	1.6029	1.9555	2.0264	1.9198	2.0442	1.9818	1.9102	1.9762	2.2311	2.0189	2.593	1.761	1.6841	2.1845	1.9544	1.6756	1.509	1.988	0.2129	1.9967	2.136	2.1141	3.206	1.9534	1.0855	2.0788	2.0921	1.9149	1.6666	1.6248
9622	Bijisk-4	SRR1946209	2.5651	2.0321	2.1098	2.1397	2.022	2.1925	2.6011	2.1591	2.0841	1.8323	1.7175	1.4553	2.1238	2.08	2.1944	1.8255	1.9094	2.5271	4.9747	0.3301	2.0729	2.1712	1.9761	4.5844	1.6612	1.9555	2.0117	1.979	0.135	2.2598	1.9475
9624	Chaba-2	SRR1946210	1.8006	1.9597	1.8676	1.7466	2.1135	2.079	2.2	1.9648	2.2912	2.0115	2.256	1.6842	2.0506	1.6658	2.0254	2.1212	2.0703	1.6403	1.9469	0.2467	2.0666	1.8341	1.994	3.3682	2.1474	1.1665	1.9959	1.5873	1.7366	1.8584	2.0807
9625	Kolyv-2	SRR1946211	1.9413	1.6015	2.0456	2.3559	1.8002	2.336	2.1292	1.7083	1.9217	2.381	2.1507	2.4038	2.6991	1.8847	2.1599	1.8655	1.5249	1.8917	1.8984	0.3508	2.0891	1.8153	2.1789	2.8749	1.9659	1.1645	1.9986	1.9567	2.2114	1.9877	1.8682
9626	Kolyv-3	SRR1946212	2.0102	1.6735	1.8628	1.916	2.1744	2.3803	1.8833	1.8916	2.0013	2.176	2.1673	1.9382	2.1342	2.2589	2.1697	1.8754	2.276	1.8742	2.0073	0.3559	2.2267	1.9837	2.1334	2.3489	2.2056	1.2194	2.2167	1.885	2.1388	2.0757	2.0085
9627	Kolyv-5	SRR1946213	1.3377	2.487	1.9279	1.3316	1.693	1.799	2.3427	1.5266	2.1333	2.1497	1.9928	2.0724	1.2439	1.9274	2.1053	1.9653	1.9585	2.3872	2.0734	0.1863	2.1722	1.8276	2.2269	3.2104	1.9991	1.2193	2.4672	2.5494	2.1424	2.1726	2.2747
9628	Kolyv-6	SRR1946214	1.9664	1.777	1.8548	2.1899	1.8568	1.9851	2.1805	1.743	2.1119	2.3459	2.2081	2.0428	1.9161	2.2205	2.051	1.9598	2.1198	2.0109	2.2404	0.2469	1.9598	1.9049	2.0898	2.677	1.9112	1.013	1.9617	1.7225	2.22	2.2143	1.7993
9629	K-oze-1	SRR1946215	2.1295	2.0213	1.8722	2.5926	2.0976	2.0208	2.0822	1.9427	2.1539	2.2562	2.2727	2.1422	2.2059	2.2293	1.9585	2.1239	1.8352	2.1637	2.2068	0.3128	2.0749	2.2744	2.2671	3.119	1.965	1.208	2.298	1.6463	2.2407	1.8751	1.9328
9630	K-oze-3	SRR1946216	2.1838	1.9985	1.9438	2.3031	1.816	2.158	2.1181	1.9107	2.3372	2.028	2.1466	1.6585	2.0475	2.1101	2.0824	2.126	1.6656	1.7488	1.7436	0.2054	1.9678	2.2423	2.3219	3.1401	1.8761	1.0823	2.3326	2.1508	1.9909	1.8915	1.7249
9631	Lebja-1	SRR1946217	1.9866	1.9363	2.1012	2.132	1.8944	1.9384	2.148	2.1435	1.9302	2.1254	2.0072	1.9115	1.8587	1.6256	2.0985	1.9636	1.7279	1.7108	1.8816	0.2581	1.9548	2.1247	2.1966	2.5524	2.1571	1.1629	1.7556	1.8888	1.8006	1.6926	1.9189
9632	Lebja-2	SRR1946218	2.0301	1.5825	1.7524	1.9754	1.8318	2.0767	2.171	1.6288	1.6815	2.3129	1.8512	1.6547	2.1689	1.6051	2.0424	1.9448	1.7846	2.076	2.3111	0.313	1.9951	1.6601	2.1637	3.3365	1.8151	1.1497	2.0903	1.6467	2.1134	1.8319	2.1958
9633	Lebja-4	SRR1946219	1.8706	2.0176	1.8374	1.5036	1.9352	1.8268	2.3157	1.7171	1.5162	2.1206	1.5464	1.1713	2.1785	1.6592	1.9146	1.7629	1.5073	1.7058	1.7146	0.169	1.7135	1.5447	2.2071	2.8306	1.8049	0.9436	1.5556	1.9675	1.9061	1.9215	1.929
9634	Masl-1	SRR1946220	2.1225	1.6025	1.7012	1.8547	1.5868	1.915	2.0891	2.0708	1.9688	1.9403	2.2437	2.2944	2.4054	1.949	2.1664	2.2303	2.0476	2.0661	1.7364	0.3122	1.4826	1.8669	2.1879	3.1823	2.2581	1.0992	1.929	1.7599	1.8235	2.0855	1.7032
9635	Nosov-1	SRR1946221	2.2599	1.8544	2.1211	1.9452	1.6393	2.2004	2.0678	2.0122	1.8381	1.9496	2.137	1.6508	1.9298	1.8824	2.1061	2.0713	1.782	2.1248	1.8979	0.3771	2.0478	1.7981	2.3056	3.2466	1.779	1.0681	2.2577	1.5495	1.9241	1.7865	1.6941
9636	Noveg-1	SRR1946222	1.9672	1.7611	2.0134	1.9933	1.9385	2.0452	2.3532	2.0006	2.0159	2.268	2.0803	1.3885	1.9338	1.851	2.1521	2.0298	1.7751	2.1934	2.1492	0.2499	2.0158	1.6985	2.0912	3.0452	1.9474	1.2067	2.0294	2.0909	2.2521	2.0169	1.9275
9637	Noveg-2	SRR1946223	1.9303	1.9396	2.0196	1.8461	1.8376	2.0111	1.9759	1.8682	2.0377	1.9654	1.6752	2.6685	1.8629	1.9406	1.9319	1.6832	1.9488	1.9001	2.2438	0.252	1.9628	2.0334	2.0228	3.0619	1.9917	1.0462	2.0018	1.9325	2.1067	1.9757	2.3722
9638	Noveg-3	SRR1946224	1.6159	1.8519	1.9972	2.2653	2.2337	2.2049	2.1819	2.1293	1.9003	2.2551	1.7346	1.7352	1.7467	2.1305	2.1224	2.0169	1.9036	1.7801	1.635	0.2046	1.7453	1.7648	2.1228	2.7663	2.3675	1.043	1.7371	1.8988	2.191	1.8968	2.1045
9639	Panke-1	SRR1946225	1.6956	1.6112	1.7176	2.0021	2.1202	2.2347	1.9083	1.9802	2.3969	2.1103	2.3488	1.8441	1.8146	2.0357	2.5395	2.2421	1.8839	1.8012	1.9071	0.2807	1.9651	2.1185	2.13	3.0951	1.7296	1.2598	1.8841	2.166	1.9464	1.8065	2.1152
9640	Rakit-1	SRR1946226	1.8043	1.8597	1.8273	1.764	1.8617	2.1832	2.3023	1.9805	1.9348	2.1171	1.9087	2.0317	2.253	1.5667	2.0184	2.2034	2.0406	1.7637	2.1419	0.336	1.9954	1.9768	2.006	2.7458	2.1097	1.196	2.0162	1.813	2.0822	2.0759	1.7035
9641	Rakit-2	SRR1946227	1.9158	1.9536	1.7733	1.9324	2.0198	2.056	2.1627	2.0794	2.0781	2.1005	2.1387	1.8545	2.3343	1.9357	2.3431	1.865	2.0738	1.9846	2.169	0.2946	1.9941	1.9959	2.33	2.9934	2.1914	1.1507	1.7191	1.4145	2.3303	2.0304	1.9886
9642	Rakit-3	SRR1946228	1.5892	1.57	1.8383	1.6848	1.9081	2.0684	2.4472	1.7642	1.9953	2.122	2.2471	1.7545	1.9407	1.4755	1.8254	1.8901	1.8235	1.4051	1.9291	0.3294	1.9972	1.9876	2.1517	2.9387	1.9919	1.1696	1.9619	1.7974	2.1997	1.6168	1.7332
9643	Sever-1	SRR1946229	1.4313	2.3639	2.2666	2.1511	1.9253	1.8797	2.1315	2.1479	1.6481	1.9603	2.0687	1.6799	2.033	1.7041	2.0553	2.2728	1.8379	1.6176	2.2202	0.282	1.9564	1.9295	2.1928	3.1926	2.0358	1.0803	2.2186	1.631	2.3851	1.8832	1.9896
9644	Zupan-1	SRR1946230	1.9053	1.6283	2.0277	2.2355	1.4989	2.3126	1.858	1.868	1.9206	2.1319	2.0647	2.1625	1.8549	1.7517	2.0048	1.7527	1.877	1.8636	3.4615	0.2292	1.7343	2.0489	2.1452	2.7192	2.0235	1.1664	1.9453	1.9713	1.9102	1.9819	1.8039
9645	Gradi-1	SRR1946231	1.8687	1.7756	2.0802	2.0963	2.0921	1.904	2.2554	1.6737	1.8215	1.9743	1.9268	2.1859	1.6307	1.5347	2.1046	1.8225	2.0738	2.2806	1.9908	0.1726	2.4161	2.3639	2.0856	2.533	1.8819	1.2114	2.3017	1.9148	1.6899	2.0569	1.8825
9646	Aiell-1	SRR1946232	1.9852	1.7353	1.9623	2.1574	1.8407	2.2922	2.153	1.8537	2.0295	2.3652	1.8301	1.5492	2.0309	1.8625	1.8317	1.6604	2.2709	1.9685	2.2833	0.2162	2.531	1.7542	2.3462	3.7239	2.0839	1.7327	1.8526	2.0279	2.0062	2.128	1.3347
9647	Basen-1	SRR1946233	2.2244	1.6065	1.7679	2.0793	1.9463	2.0018	2.3067	1.8927	1.9316	2.2978	2.0504	2.0895	1.81	1.4819	2.2305	1.6691	1.7872	2.0012	2.1228	0.2349	2.4079	2.3158	2.2269	4.2422	1.6503	1.4828	2.0744	1.8448	1.8093	2.4436	2.1757
9648	Bisig-1	SRR1946234	2.3534	1.4237	2.1204	1.8288	1.5751	2.419	1.8705	1.3949	1.94	1.9177	1.7066	1.8638	2.4331	1.6445	1.6603	1.9264	2.0625	1.7089	2.3026	0.305	1.6808	1.9924	1.9622	3.657	2.3278	1.3373	2.1359	1.8747	2.2071	1.7285	1.8563
9649	Bivio-1	SRR1946235	2.7215	1.9195	1.7945	1.9716	1.8273	2.1522	2.2868	1.7374	2.1838	2.3673	2.0092	1.5761	1.7658	1.9347	2.3885	2.1557	1.8992	2.303	2.2309	0.3107	2.5236	2.0289	2.3035	4.0176	1.6065	1.7106	1.7441	1.8544	2.1171	2.2639	1.7215
9651	Filet-1	SRR1946236	2.2552	1.6655	2.0346	2.006	1.9966	2.2818	2.4181	1.9791	2.0486	2.3033	2.0434	2.3747	2.183	1.8274	2.424	1.7816	1.7505	2.0309	2.4453	0.2337	2.3425	1.7407	1.8839	4.128	1.7062	1.7881	2.324	1.9672	2.1656	2.254	1.806
9653	Giffo-1	SRR1946237	2.3736	1.6687	1.9412	2.3759	1.9524	2.4362	2.1477	1.7644	2.4169	2.1859	2.144	2.4904	1.8056	1.6033	2.1644	2.0971	2.0953	2.1454	2.2993	0.2354	2.4791	2.2324	2.1265	4.229	1.6585	1.6724	2.1895	2.0123	2.2792	2.1908	1.8875
9655	Marce-1	SRR1946238	2.1239	1.4795	1.8945	2.0074	2.1237	2.2776	2.0191	2.2021	2.2297	2.0617	1.9044	1.7169	1.7556	2.1487	2.4784	2.0056	2.1975	1.9839	2.4196	0.2213	2.0057	1.5427	2.1736	4.3173	1.815	1.7544	1.9029	2.0155	2.3477	2.2802	1.8996
9656	Marti-1	SRR1946239	1.7996	1.7049	2.0192	1.6804	1.722	2.0627	2.4975	1.8717	1.8667	1.8584	2.0125	1.903	2.0332	1.9006	2.136	1.911	2.1176	2.0183	1.8002	0.2479	2.0763	1.8421	2.1622	2.5742	2.0938	1.2349	1.7218	1.9655	2.3447	1.9405	1.8826
9657	Melic-1	SRR1946240	2.0689	2.0892	1.911	1.9495	1.7538	2.2248	2.1228	2.0817	1.9076	2.0778	1.7149	2.0729	2.3143	1.7723	2.0199	1.5887	2.1373	1.8707	1.4826	2.0931	2.4005	2.0616	2.1881	2.7987	2.1619	1.1374	2.3215	2.3322	2.2271	2.1373	1.5312
9658	Nicas-1	SRR1946241	2.5449	1.5254	1.6973	2.2267	1.7733	2.5112	1.7585	1.6555	1.8946	2.1694	1.7284	1.6259	2.5125	1.8172	2.087	2.1184	1.9261	2.0437	1.8791	0.2685	2.0327	2.1715	2.109	3.1273	1.9471	1.1617	2.1493	2.2002	2.3486	2.2803	1.818
9659	Pigna-1	SRR1946242	2.5086	1.7026	2.1113	2.1887	1.783	2.3355	2.2965	2.2557	2.1733	1.9549	1.9306	2.0923	2.3311	1.366	2.0684	1.6873	2.0607	1.9176	2.2439	1.9149	2.3127	2.0756	2.2924	4.8079	1.6333	1.729	1.9507	2.0379	2.1508	2.1376	1.8755
9660	Sarno-1	SRR1946243	1.6543	1.9594	2.102	2.4005	1.9085	2.3265	2.1274	2.2321	1.9467	2.1882	1.9168	2.0207	1.9611	1.8704	2.218	2.0246	2.0926	1.9785	2.1896	0.2792	1.755	2.3891	2.0872	3.4098	2.0747	0.9632	2.469	1.7251	2.3968	1.9917	1.9649
9661	Cimin-1	SRR1946244	2.6032	1.7543	1.8785	0	0.1092	1.8509	0.0853	1.8991	2.1603	2.3287	1.6959	1.9098	2.4109	1.8332	2.2558	1.8344	1.588	1.9097	2.325	2.1349	2.3087	1.91	2.2123	4.7072	1.8928	1.719	2.2468	1.675	1.9894	2.4438	2.1722
9663	Teano-1	SRR1946245	2.2532	2.0906	2.1998	1.8381	2.2541	2.2664	2.4	2.0742	2.5635	2.1578	1.4626	2.0884	2.4267	2.1842	2.0051	1.981	1.9623	2.0769	2.3529	0.2791	2.8421	1.9584	2.1923	5.2302	2.0846	1.6244	1.7131	1.6283	1.9834	2.3565	1.8927
9664	Mitterberg-1-179	SRR1946246	2.0102	1.5239	1.5792	3.9133	1.9523	2.1562	2.2902	2.0045	1.994	2.2538	1.8333	1.7157	1.6858	2.1292	2.1833	1.4699	1.8044	2.044	2.1043	1.9054	1.7355	2.2622	1.8608	3.2414	1.8415	1.1705	2.0431	2.1083	2.225	1.8576	1.7995
9665	Mitterberg-1-180	SRR1946247	1.9077	1.677	1.8135	4.0592	1.8772	2.3189	2.356	2.2234	2.0715	2.159	1.7981	1.6143	1.9287	1.5866	2.3991	2.1404	1.7768	2.1289	2.0168	2.2911	1.909	1.9597	2.121	3.0098	1.9211	1.1299	1.9725	1.8404	2.1831	1.7805	2.0678
9666	Mitterberg-1-182	SRR1946248	1.9147	1.7559	1.9741	2.349	1.9345	2.1599	2.1867	1.5707	1.9611	1.9918	2.1342	1.7905	2.8268	1.7988	2.1614	2.2097	1.9849	2.0266	2.2732	1.1121	2.1794	1.7675	2.0505	2.9578	1.913	1.0211	1.8281	1.4881	1.2028	1.6818	1.4886
9667	Mitterberg-1-183	SRR1946249	2.0258	1.4818	1.7443	3.7623	1.7345	2.0831	2.0867	1.6319	1.8494	1.8444	2.4135	1.5731	2.3813	2.0581	1.9614	2.001	1.7496	1.8516	2.3086	1.9121	1.8199	2.293	1.893	2.7534	1.9041	1.1276	1.8641	1.8226	0.9245	1.0427	1.7206
9668	Mitterberg-2-184	SRR1946250	2.0821	2.2218	1.9022	2.9685	1.8381	1.7371	2.1783	1.525	1.8615	2.0552	1.8297	1.6179	1.6134	1.9248	2.0844	1.904	1.855	2.1303	1.9618	1.2485	2.4118	1.8702	1.9102	3.1321	1.9587	1.0567	1.8933	1.8719	1.8774	2.1359	1.7276
9669	Mitterberg-2-185	SRR1946251	1.6587	1.4778	2.0078	4.6143	1.831	2.1164	2.1404	2.1895	1.8566	2.0771	1.8499	1.2829	2.0933	1.6852	2.1698	1.9407	1.6835	1.8754	1.8627	2.073	2.1216	1.901	2.1202	2.8339	1.9519	1.1518	2.0108	1.5652	0.9654	1.3382	2.1451
9670	Mitterberg-2-186	SRR1946252	1.5839	2.0197	1.844	1.9534	1.9674	1.8715	2.29	1.8452	1.7266	2.2703	1.8387	1.8223	2.1025	1.4089	2.3078	1.6213	1.8767	2.4173	1.7079	1.7224	1.9639	2.0465	2.2075	2.3672	1.7162	1.1693	1.9229	2.0599	2.0751	1.9561	1.8473
9671	Mitterberg-3-187	SRR1946253	1.6111	1.5286	2.1489	1.9603	1.8211	2.2639	2.1166	1.8883	2.3206	2.2048	2.1932	1.9531	2.2086	1.888	2.2006	1.8964	1.5888	1.9689	1.9811	2.0922	2.4152	2.0853	2.087	2.7242	1.6902	1.2155	2.0161	1.8626	2.1855	2.1034	2.409
9672	Mitterberg-3-188	SRR1946254	1.745	1.5576	2.0244	1.7651	1.8882	2.2708	2.2187	1.8164	1.794	2.3454	2.133	1.6439	2.4619	1.7931	1.9737	1.5447	1.8151	2.237	2.2462	0.3354	2.164	2.1465	2.1151	3.2776	1.8866	1.1131	1.9854	2.3788	2.1965	1.8904	1.5942
9673	Mitterberg-3-189	SRR1946255	1.7456	1.6913	1.9313	2.1103	1.7809	2.0596	2.0236	2.0253	1.7945	2.3279	2.0015	1.3598	1.9261	1.8279	2.1722	1.8175	1.6443	2.2055	1.9818	1.7309	2.1562	2.1735	2.2034	2.9803	2.0741	1.1896	1.8765	1.8146	1.9477	1.7709	1.9254
9676	Mitterberg-4-192	SRR1946256	1.8169	1.6814	1.822	1.9107	1.7002	2.5128	1.9748	1.6277	1.5764	2.3641	1.8319	1.5028	2.3382	1.617	1.9746	1.8018	1.813	1.6696	1.3934	1.5986	2.0143	2.3526	1.9398	2.4297	1.8326	1.1988	2.1312	2.0271	1.7438	1.8617	1.6135
9677	Mitterberg-4-193	SRR1946257	1.9821	1.7552	1.522	0.8685	1.057	2.1479	1.1786	1.7627	1.8549	2.3327	1.5329	1.4885	1.554	1.4842	2.0042	1.6978	1.7685	1.8383	2.0533	1.1474	2.4881	2.2662	2.1401	3.0943	1.9346	1.3557	2.2433	1.8066	1.9217	2.1334	1.8885
9678	Mitterberg-4-194	SRR1946258	1.8051	1.9742	1.9639	1.879	1.8422	2.1926	1.9209	1.7136	1.8929	2.4543	1.8635	1.7498	1.6428	1.7678	2.0865	1.846	1.9838	2.3718	2.1361	1.0192	2.3474	2.5495	2.0792	2.8281	2.0523	1.1595	2.1668	1.6999	2.3414	1.7001	1.6305
9679	Castelfed-1-195	SRR1946259	2.044	1.4865	1.9327	2.3414	2.4309	2.257	2.0985	1.9026	2.0371	2.5163	1.5899	1.7935	2.0223	1.8742	2.2674	1.9155	1.8812	2.3023	2.0121	1.8577	2.5434	2.258	2.1426	3.0176	2.1729	1.2544	2.3694	1.9662	2.1997	2.1179	1.9874
9680	Castelfed-1-196	SRR1946260	2.0581	1.5632	1.8645	1.8661	1.9715	2.3569	2.0726	2.0071	1.7041	2.0296	1.9926	1.6908	2.1684	1.9627	2.2227	1.752	2.0171	2.0428	1.8214	1.647	2.3596	1.9147	2.0936	2.7015	2.3457	1.132	1.6226	1.7124	2.2262	1.6045	2.0066
9681	Castelfed-1-197	SRR1946261	1.8237	2.4559	1.9803	2.0788	1.7008	2.2331	2.0694	1.7832	2.2133	2.2815	2.0538	1.6272	1.6978	2.1793	1.9213	2.1325	2.0931	2.2917	1.8849	1.7119	2.2557	2.0841	2.0416	3.0799	2.1085	1.0297	2.1795	1.7582	2.0737	1.7986	1.8039
9682	Castelfed-1-198	SRR1946262	1.758	2.3624	1.9867	2.4258	1.9744	2.2971	1.7552	1.9444	2.2262	2.2516	1.8545	3.0096	1.7339	1.9634	2.2665	1.7748	1.6715	2.3555	1.8214	2.0665	2.3462	1.9933	1.8043	3.4096	2.2161	1.053	2.2384	1.9498	2.4628	2.0816	2.1384
9683	Castelfed-1-199	SRR1946263	2.0465	1.8537	1.7628	1.6509	1.9565	2.2323	2.1671	1.9497	1.8101	2.3087	1.8633	1.3609	2.3081	2.3141	2.0716	1.8522	1.98	2.12	1.953	2.0468	2.4664	2.353	1.919	3.3925	1.9447	1.1813	2.4474	1.9407	2.2158	2.002	1.9673
9684	Castelfed-2-200	SRR1946264	1.8056	1.7059	1.8088	1.9943	1.5596	2.2713	2.2749	1.9256	2.2712	2.3069	2.0941	1.4421	1.6333	1.7104	2.332	1.7924	1.7107	2.1349	2.0821	1.9621	2.4252	1.9903	2.1688	3.0363	2.2133	1.2213	1.861	1.8036	2.1708	1.9288	1.926
9685	Castelfed-2-201	SRR1946265	1.8494	1.6668	1.7338	2.1729	2.0141	2.1714	2.0455	1.9145	1.7964	2.2331	1.9151	1.8958	1.5228	1.8612	2.1745	2.0865	1.7509	2.2177	1.9826	1.9718	2.4996	2.2103	2.1941	2.9647	1.7763	1.1695	1.9007	1.9399	1.7876	1.9626	1.8193
9686	Castelfed-2-202	SRR1946266	2.3675	2.1245	1.8825	0.0506	0.0196	1.7864	0.0264	2.1681	2.3081	2.2558	2.0033	2.7138	2.0542	1.7409	2.2596	2.1119	2.0633	1.9973	1.862	2.1529	2.4572	2.4316	2.2323	3.7379	2.2982	1.1121	2.1311	2.1181	2.1868	1.9073	1.9844
9687	Castelfed-2-203	SRR1946267	2.303	1.6572	1.7877	1.5151	1.9998	1.6119	2.1571	1.8547	1.7966	2.0141	1.936	1.7432	2.2819	1.5667	2.0698	1.7926	1.6683	2.127	2.0908	1.9187	2.0502	2.161	2.0335	2.6027	1.9635	1.0595	1.9692	1.7741	2.1162	1.5183	1.6579
9689	Castelfed-3-205	SRR1946268	1.7141	1.7657	1.8358	0	0.0339	1.8498	0.0151	1.7455	2.2599	2.2014	1.8757	1.095	1.8483	1.8269	1.9314	1.7623	1.9905	2.0539	2.0319	0.3303	1.9078	2.0338	1.9636	2.6277	2.4023	1.0728	2.0996	1.9103	2.1675	1.8238	1.7153
9690	Castelfed-3-206	SRR1946269	2.3077	2.0031	1.9763	0	0	1.6727	0	2.0643	2.2145	2.3424	1.8645	1.9773	1.9484	1.6121	2.0506	1.8521	1.9876	2.0682	2.2071	0.232	1.9186	2.1358	2.0624	2.8908	1.6878	1.1952	2.0979	1.744	2.3532	1.9201	2.0131
9691	Castelfed-3-207	SRR1946270	1.5752	1.8782	1.5605	2.2235	2.1307	1.8582	1.8418	2.1311	2.04	2.0938	1.8363	1.4741	1.4736	1.6194	1.8374	2.102	1.6538	2.2186	1.9273	0.3201	1.7931	1.9822	1.9841	4.8298	1.4826	1.681	2.0886	1.9184	1.8224	2.2281	1.8415
9692	Castelfed-3-208	SRR1946271	2.1894	1.4679	1.7322	0.0174	0.0131	1.7973	0.0238	1.7473	2.1049	2.3522	1.7916	1.554	2.2445	1.787	2.0941	2.0323	1.6391	1.9821	2.2239	0.2661	2.0155	2.0716	2.0771	2.8272	1.7819	1.1128	2.1291	1.9267	2.028	1.6502	1.6509
9693	Castelfed-3-209	SRR1946272	2.0503	1.8032	1.7874	0.021	0.0159	1.5521	0.0362	1.9683	1.9363	2.1256	1.8016	1.5432	2.3751	1.3264	1.9049	1.6936	1.9248	2.084	1.7712	0.3143	2.1072	2.2352	2.2705	3.3617	2.0062	1.1966	2.1873	1.8321	2.1532	1.8313	1.9143
9694	Castelfed-4-210	SRR1946273	1.9061	1.6927	1.8891	1.8202	1.7941	2.2845	2.2556	1.7136	1.9013	2.5368	2.0896	1.5057	2.1886	1.7026	2.1093	1.7161	1.8954	2.2617	2.1302	1.6415	2.4869	2.1866	1.9549	2.6037	2.0934	1.041	2.31	2.0939	2.0952	1.8865	1.7078
9695	Castelfed-4-211	SRR1946274	1.8709	1.5302	1.7798	2.3382	1.7846	2.2063	2.2782	2.2223	2.0686	2.5708	2.1025	2.5663	2.2535	1.736	2.0222	1.7586	2.2089	2.3572	2.17	1.7798	2.4254	1.7839	2.1936	3.1172	2.3653	1.3313	2.3351	1.7339	2.4295	2.0369	1.9171
9696	Castelfed-4-214	SRR1946275	1.9736	1.7361	2.0604	2.0101	2.1083	2.3137	1.9556	1.8348	1.8868	2.3795	2.0102	1.5557	2.2224	2.3908	2.1736	2.1885	2.2689	2.4186	1.8405	2.0351	2.6966	2.0712	2.417	3.0648	1.782	1.1865	2.109	1.6777	2.0935	1.5508	1.818
9697	Dolen-1	SRR1946276	1.7508	1.5919	2.1198	2.198	2.042	2.2543	2.2615	1.927	1.8472	2.2749	1.9744	1.7079	1.8124	2.0415	2.0866	1.8617	2.1882	2.2168	2.7684	0.2465	2.3466	1.7646	2.1797	4.3765	2.1377	1.7856	2.1353	1.7305	2.1011	2.0502	1.8775
9698	Goced-1	SRR1946277	2.1457	1.5888	2.0682	2.133	1.9212	2.283	2.1514	1.7867	1.8786	2.2771	1.9416	1.662	2.2353	2.1481	2.2048	2.1281	1.8884	2.0054	2.5163	2.039	2.3426	2.2472	2.1241	4.1591	1.7756	1.8191	1.9366	1.9198	2.0133	2.1956	1.8959
9699	Kolar-1	SRR1946278	2.4557	1.875	1.6943	0.022	0.1333	1.9116	0.0877	2.0887	1.6979	2.3243	1.8382	2.2799	2.1112	1.9884	2.3035	1.9004	2.131	2.2194	2.2291	0.273	2.7333	2.1956	2.3402	4.2413	2.4469	1.6702	2.2695	2.1318	1.9042	2.2811	2.0303
9700	Dolna-1-10	SRR1946279	2.114	1.7685	1.8516	1.928	2.356	1.9775	2.0517	1.7424	1.877	2.0729	2.1921	1.8044	1.268	1.5403	2.2111	1.7279	2.0769	2.2256	2.3448	2.1882	2.2008	1.8659	2.3407	3.838	1.877	1.6894	2.241	2.2865	1.8298	2.0967	1.941
9701	Ivano-1	SRR1946280	2.3322	2.0118	2.1012	1.9426	2.0914	2.4288	2.1744	1.8559	1.8183	2.0305	1.8956	1.9418	2.1644	2.1547	2.0632	2.0459	1.8012	2.4228	2.1946	0.2773	1.8112	2.3301	2.1098	1.4264	0.0458	0.5846	2.2736	2.1968	0.6733	2.5359	2.0073
9703	Melni-1	SRR1946281	2.0336	1.759	1.9965	1.9641	2.0915	2.212	2.2195	1.9662	2.0327	2.0775	1.7651	1.8045	2.012	1.8672	2.1408	2.0042	1.7427	2.0999	2.2001	0.306	2.1872	2.3428	2.054	4.769	1.7941	1.7798	2.1417	1.7395	1.9599	2.4326	2.0928
9704	Melni-2	SRR1946282	2.1356	1.3999	1.7711	2.4328	1.8996	2.2499	2.1403	1.9566	1.9759	2.3542	2.2608	2.0173	2.1635	1.6883	2.2612	1.5801	2.3573	2.3853	2.2107	0.2696	2.0279	2.48	2.2579	4.8987	1.9906	1.7689	2.3064	2.0188	2.1328	1.9556	2.2618
9705	Choto-1	SRR1946283	2.0624	1.7046	1.7056	0.0122	0.0926	1.8951	0.1128	2.0891	1.906	1.994	1.6749	1.607	2.236	1.695	2.1877	2.0816	2.0977	2.1285	2.1383	0.263	1.9847	1.9655	2.1594	4.8232	1.9805	1.8441	1.9621	2.1203	2.1198	2.3783	1.8277
9706	Dospa-1	SRR1946284	2.0317	1.9652	1.7648	2.5014	1.9336	2.2358	2.1929	1.5051	2.0112	2.1011	1.6965	1.4737	2.3443	1.8805	2.1554	1.8603	1.6045	2.2277	1.8488	1.868	2.1726	2.0568	2.0664	2.6943	1.9905	1.0705	2.0263	1.5503	2.054	2.0349	1.9226
9707	Podvi-1	SRR1946285	1.9799	1.761	1.7169	2.195	1.9586	2.2439	2.3325	1.8877	1.8127	2.144	2.0371	1.5938	2.489	1.9642	2.1717	1.91	1.8238	2.2166	1.9832	0.3241	2.0338	1.8712	2.0786	4.5874	2.012	1.6955	2.3493	1.9009	2.0659	2.5285	1.7979
9708	Kardz-1	SRR1946286	2.1827	1.9286	2.0375	0	0.0373	1.8713	0.0702	1.7951	1.7169	2.3472	1.9858	1.613	2.1488	1.6586	2.1403	1.7317	1.7388	1.7328	2.1992	0.229	1.9635	2.0085	2.1338	4.4426	2.0309	1.8363	1.9843	1.883	2.0881	2.1178	1.7826
9709	Zerev-1-34	SRR1946287	2.1141	1.763	2.0643	1.7774	1.8896	2.4511	2.1389	1.7803	1.8589	2.2772	1.9275	1.878	1.7143	1.7936	2.0513	2.041	2.0178	1.9753	2.1865	0.2954	2.3882	2.0428	2.199	3.6006	1.831	1.7678	1.986	1.958	1.8101	2.357	1.7033
9710	Zerev-1-35	SRR1946288	1.8152	1.9656	2.0267	2.0142	2.1367	2.2804	2.3648	2.0553	1.5505	1.9893	2.0707	1.3321	1.9547	2.176	2.1048	1.553	1.836	1.8209	2.4026	0.2923	1.9781	2.2818	2.1264	4.1961	1.8062	1.8769	2.4462	2.3172	1.8666	2.1716	2.0218
9711	Dolna-1-39	SRR1946289	1.9614	1.7703	2.0987	1.9455	1.953	2.2611	2.4841	2.0701	2.0955	2.1743	2.0173	2.2346	1.9361	1.7922	2.1964	2.0901	1.8315	2.1277	2.2076	1.6828	2.1074	2.2096	2.1944	4.412	1.9541	1.8194	2.2569	2.1039	1.9394	2.2305	2.0713
9712	Dolna-1-40	SRR1946290	2.5634	1.9832	1.9364	2.2849	1.8918	1.9058	2.3302	1.8658	2.0007	2.1045	2.3307	2.2697	0.7548	1.6546	2.0424	1.9854	1.9249	2.3441	2.3969	2.1472	2.2027	2.0985	2.1445	5.0229	2.0452	1.7689	2.1529	2.1439	2.2636	2.4382	1.951
9713	Stara-1	SRR1946291	2.572	1.4658	1.9501	1.9878	2.4593	2.0593	2.3108	1.9992	2.1296	2.0823	2.1276	1.9199	1.9444	2.158	2.0593	1.957	1.9697	2.1617	2.4052	0.2615	2.2101	2.1756	2.0462	4.2698	2.0947	1.5897	2.1298	2.05	2.1064	2.3958	2.0876
9714	Grivo-1	SRR1946292	1.976	2.3229	2.0089	1.7054	1.9077	2.2329	2.044	1.8205	2.0883	2.292	2.1555	2.2377	2.245	1.8678	2.1952	1.7823	1.6826	2.5589	2.3687	0.302	2.139	2.0956	2.1462	1.616	0.058	0.6375	1.7876	2.3206	0.6789	2.1989	1.9306
9716	Leska-1-44	SRR1946293	2.3477	2.0248	2.1147	1.8042	2.2047	2.3897	2.3343	2.0518	2.0425	1.9436	2.1613	1.9407	2.4699	1.6802	2.0666	2.0504	1.8173	1.8402	2.4522	0.356	2.3741	2.193	2.025	4.6255	1.479	1.7128	1.9777	2.2832	2.2368	2.4282	2.0961
9717	Kardz-2	SRR1946294	1.9834	1.8884	2.101	2.0033	2.073	2.0547	2.5044	1.6527	1.805	2.2683	2.0069	2.1262	1.9288	1.8935	2.0808	2.2235	1.8786	2.0323	2.3707	1.9928	2.4604	2.2732	2.2497	4.3919	1.7706	1.8044	2.0764	1.8407	2.0968	2.2645	1.6454
9718	Smolj-1	SRR1946295	1.7897	1.9173	1.8491	1.7431	1.8315	2.1264	2.0697	1.8732	1.7689	1.9384	1.9277	1.4026	2.0971	1.6998	2.1435	2.135	1.5206	2.1408	1.5264	0.2492	2.122	1.9588	2.1654	3.0215	1.8029	1.1167	1.9453	1.6075	1.938	1.5671	1.8262
9719	Koren-1	SRR1946296	2.4048	1.2312	2.0518	1.817	1.5561	2.635	2.3017	1.8931	1.6471	2.0202	2.0693	1.9733	1.9051	1.1767	2.0612	1.9131	1.8968	1.8301	2.2124	2.14	2.6392	2.1951	2.1242	4.3007	2.3145	1.5007	2.159	1.958	2.1704	2.0122	2.2469
9720	Malak-1	SRR1946297	2.2085	2.0523	1.9008	1.5875	1.8771	2.0797	2.1416	2.2513	2.1163	2.1296	1.8745	2.329	2.2716	1.9297	2.0698	1.9687	2.0808	1.9454	2.541	1.9521	2.205	1.8535	2.0465	4.4943	1.9395	1.8372	2.1673	1.8222	2.4123	2.2578	1.7564
9721	Schip-1	SRR1946298	2.2765	1.9194	1.8839	1.8977	2.1059	2.4514	1.8757	1.9615	2.2319	2.2181	1.7987	1.747	2.1584	1.7844	2.1747	2.2167	2.1568	2.4304	2.091	1.8694	2.1067	2.1407	2.1327	3.9095	2.0951	1.6311	2.5905	1.9752	0	2.5236	1.8786
9722	Groch-1	SRR1946299	2.191	1.8046	1.9742	2.4834	1.5747	2.3203	2.0801	1.931	1.7322	2.2887	2.0957	1.5921	2.4961	2.0799	2.2432	2.0826	1.5341	1.9979	2.2527	0.2142	2.0091	2.2049	2.2837	4.4043	2.2988	1.7065	2.0025	2.1304	2.1013	2.0609	1.9829
9723	Slavi-2	SRR1946300	2.138	1.2357	2.165	2.4292	1.9454	2.297	2.5298	1.7665	1.8022	1.8811	1.616	1.4045	1.1802	1.0988	2.0462	1.911	2.1379	2.0025	2.5048	2.2175	2.3124	2.1954	2.3857	4.0515	1.6264	1.7559	1.8844	1.8165	2.1062	2.495	2.133
9725	Epidauros-1	SRR1946301	1.7606	1.3876	2.0251	1.8832	1.8329	2.0345	2.3124	2.0034	1.9055	2.1138	2.1924	1.9018	3.0965	2.0218	1.9335	1.6404	2.1372	1.6397	1.8325	0.3227	2.4915	2.2168	1.9901	3.7934	1.6464	1.0774	2.0583	2.0635	1.9777	1.8202	2.0361
9726	Faneronemi-3	SRR1946302	1.7751	2.283	2.0648	2.1041	1.9314	2.2815	2.3474	1.7552	2.2587	2.2143	2.1541	1.6726	1.7781	1.7377	1.7633	1.9606	1.9814	2.3292	1.9254	2.1987	2.0587	2.3721	2.0207	3.0133	2.1291	1.1388	2.1596	1.781	2.2932	1.899	2.2476
9727	Olympia-2	SRR1946303	1.7245	1.5931	1.8337	4.0056	1.8461	2.272	2.3927	1.8609	1.812	2.3876	1.8338	1.9218	2.3906	1.7692	2.0601	1.9354	2.0833	2.109	1.916	1.966	2.0703	2.153	2.1633	3.171	2.0375	1.2103	2.0238	2.0589	0.867	1.1735	1.9799
9728	Stiav-1	SRR1946304	2.0884	1.2575	1.6925	2.2717	1.9831	2.2362	2.2999	1.5122	1.9801	2.1358	1.8238	0.8851	2.3468	1.5137	2.2028	2.1694	2.2266	1.9811	2.1767	0.1638	1.7294	2.1569	2.1281	4.0609	1.7269	1.2275	2.0555	2.1172	2.319	2.3566	1.7388
9729	Stiav-2	SRR1946305	2.1425	1.3631	1.8339	2.0231	1.963	2.2504	2.244	1.9696	2.086	2.3116	1.9327	1.7307	2.3429	1.9755	2.2104	1.6109	1.9167	2.1446	2.0577	0.3245	2.247	2.3408	2.2749	3.0353	2.0748	1.1491	1.9196	2.1218	2.2255	1.9536	1.6743
9730	Bela-1	SRR1946306	1.9428	1.866	1.9856	1.9253	1.5909	2.3449	2.0713	1.515	2.0028	2.1389	1.8355	1.8001	2.4023	1.2786	2.1635	1.8352	1.6841	2.0566	2.0438	1.9695	1.6756	1.9047	2.0292	3.1856	1.6609	1.0582	2.3765	1.8755	2.0208	1.7318	1.5858
9731	Stiav-3	SRR1946307	1.7906	1.5243	1.6588	2.3434	1.9714	2.2084	2.2281	1.9036	2.1624	2.3533	2.0656	1.6923	1.9899	1.9179	2.2698	1.7093	1.7691	2.1795	1.8922	0.1782	1.6363	2.1872	2.3175	2.9659	1.6822	1.0887	1.9915	1.9798	1.9326	2.1162	1.9343
9732	Halca-1	SRR1946308	1.8331	1.5345	1.7017	1.9722	1.9762	2.1424	2.0395	1.6114	2.0988	2.1121	1.9375	1.1864	1.5475	1.6096	2.0336	1.9132	1.6229	2.2792	1.9637	0.2421	1.9944	2.3095	2.0839	2.6131	1.6961	1.0908	1.9368	1.8106	1.9284	1.927	2.0159
9733	Bela-2	SRR1946309	2.5016	2.0692	1.7373	2.0327	2.0421	2.1077	2.1987	1.7636	2.032	1.786	1.8512	1.7493	1.8266	1.8361	1.9103	2.2746	2.0488	2.372	2.6112	0.2353	1.8639	2.2837	2.3081	3.6187	2.173	1.1394	1.9918	2.1615	2.3739	1.866	2.0112
9735	Bela-4	SRR1946310	1.9884	1.9373	1.7632	1.8062	2.0946	2.1418	2.0734	1.9883	1.3238	2.2482	1.7199	1.5325	2.4499	1.9129	2.0516	1.629	1.9039	2.3053	1.8562	1.9433	1.0979	1.8375	2.2257	3.167	1.8788	1.2089	1.882	2.132	2.1793	1.9042	1.66
9736	Teiu-2	SRR1946311	2.2348	1.3673	2.0192	1.9302	1.7304	2.1261	2.0758	1.7401	1.8678	2.3189	2.3091	2.0138	2.1056	1.3865	2.1924	1.6643	1.6323	2.0394	1.7624	0.1698	1.9544	1.8552	2.0409	4.4486	2.0801	1.7124	1.8958	1.9263	1.8597	2.3555	2.0736
9737	Ulies-1	SRR1946312	1.7939	2.1229	2.0477	2.5091	2.086	2.1943	2.4075	1.7689	2.1211	2.0433	2.2453	1.2446	2.0453	1.9738	2.2697	1.7816	1.7902	2.1259	1.8	0.2308	2.0448	1.8148	2.0872	2.9123	1.802	1.1871	2.1945	2.4594	2.5069	1.666	1.9533
9738	Bran-1	SRR1946313	2.0142	1.4162	1.7645	1.9033	2.585	2.0024	2.2655	1.5443	1.789	2.3544	1.5635	1.8607	1.5932	1.4794	1.9632	1.4174	1.9568	2.3713	2.0407	0.3585	1.7462	1.9648	2.1687	4.1903	1.9266	1.7444	2.0594	1.7989	2.1037	2.198	2.0571
9739	Toc-1	SRR1946314	1.9436	1.8993	1.8242	1.7406	1.7576	2.1563	2.0045	1.7005	2.026	2.1262	1.9749	1.2979	2.2738	1.6784	2.0324	1.785	2.2457	2.3381	3.3962	0.3179	2.6254	2.1361	2.273	2.9064	1.7522	1.1627	1.7622	1.8073	1.8175	2.0692	1.9378
9741	Orast-1	SRR1946315	2.3203	2.0848	2.3796	1.9127	1.9376	2.2161	2.3596	1.92	2.2694	2.1328	1.9631	1.6962	2.1543	1.4894	2.158	1.8447	1.7967	2.2673	2.5179	0.2445	2.2965	1.8004	2.1165	4.736	2.0616	1.72	2.1653	1.9751	2.0228	2.1964	2.0595
9743	Furni-1	SRR1946316	1.9842	1.6149	1.9096	1.8106	1.9295	1.8414	2.1396	2.0373	1.9275	2.1186	1.9068	2.5117	2.1949	2.0481	2.3376	2.0497	1.9668	1.9695	1.9665	0.2851	1.8523	1.9218	2.1179	2.9662	2.0872	1.2146	2.3179	2.0115	2.3373	2.0276	1.9967
9744	Iasi-1	SRR1946317	2.1565	1.7449	1.8028	2.3164	2.0062	1.9593	2.2726	1.8967	1.8847	1.8321	1.8292	2.5677	1.5913	2.0079	2.2523	2.1103	1.969	1.9394	2.0529	0.2825	2.1263	2.0069	2.1327	3.7785	1.8687	1.8631	2.1052	2.0101	2.093	2.5286	1.8375
9745	Sij 1/96	SRR1946318	1.9041	2.1543	1.9633	2.006	2.0108	2.0386	2.4015	1.9104	1.9309	2.3249	2.1236	2.2145	2.3054	1.9222	1.926	2.1468	1.7749	2.1902	2.0292	0.2202	2.0676	1.8983	2.3554	2.8308	2.1197	1.098	2.2535	2.2554	2.1151	2.1292	1.8721
9747	Zabar-1	SRR1946319	2.1986	2.1563	1.9807	2.4625	2.1023	1.9844	2.4777	2.1369	1.7607	1.854	1.7421	1.945	2.1662	1.7427	2.0726	2.3831	1.9598	2.205	6.0038	0.2445	1.6864	1.9665	2.3003	1.5193	0.051	0.6835	1.9223	2.0039	1.9705	2.1834	2.1177
9748	Zagub-1	SRR1946320	1.5981	1.9914	1.7506	2.3022	2.256	2.5057	2.1048	2.0053	1.6651	2.1457	2.2356	1.7885	2.1349	2.285	2.2698	2.055	1.6812	2.1124	3.6712	0.2839	2.0752	1.8631	2.1997	3.2088	1.6334	1.0169	2.0978	1.9869	1.8563	2.104	1.9767
9749	Knjas-1	SRR1946321	2.3458	1.6038	1.7839	2.0382	1.9395	1.9918	1.9348	1.7622	1.8633	2.181	1.9755	2.1822	2.1037	1.7498	1.9453	2.1595	2.0521	2.2746	2.1533	0.1934	1.7641	1.8726	2.05	4.0331	2.2553	1.6572	2.0451	1.9137	2.1278	2.1795	2.0079
9754	Sredn-1	SRR1946322	2.1877	1.709	1.9763	1.9047	2.2277	2.3566	2.3518	1.7797	1.8907	2.2195	2.1208	2.0397	2.0377	2.0928	2.1783	1.903	1.9349	2.3203	2.4748	2.0088	1.9591	2.1532	2.2027	4.0548	1.8797	1.8051	2.0036	2.0499	2.3306	2.2418	1.7525
9755	Vajug-1	SRR1946323	1.9478	1.6645	2.1744	1.8636	1.8609	1.8973	2.091	1.6923	1.7668	2.1266	1.9438	1.9207	1.714	1.8463	2.1237	1.9604	1.6729	2.2731	2.3281	1.9059	2.0771	2.1129	2.1142	4.1811	2.0469	1.6524	2.1108	1.9401	2.038	2.438	2.0263
9756	Staro-2	SRR1946324	2.3439	1.6449	1.8355	2.005	1.9997	2.2494	2.1511	1.7943	1.851	2.152	2.0395	1.4588	2.0336	1.6573	2.2593	1.9076	2.0586	2.062	4.1102	0.3171	2.0943	2.0977	2.0738	4.9011	1.945	1.0658	2.3367	1.9814	2.0584	2.2704	1.8776
9757	Staro-1	SRR1946325	1.9259	1.6106	1.8088	1.8672	1.8119	2.4283	2.3654	2.125	2.0152	2.124	1.7801	1.6317	2.8061	1.5112	2.1099	1.5507	2.1975	2.1892	2.3325	1.6729	2.1688	1.9188	2.0745	2.5528	1.5935	1.0694	2.0559	1.8103	1.9412	1.7113	1.8995
9758	Altai-5	SRR1946326	1.8377	2.1424	2.2296	2.0103	1.8971	1.9135	1.9964	2.0664	2.0417	2.0385	1.928	2.1882	2.0356	2.4506	1.9951	2.0938	2.3062	1.9489	1.952	0.3019	1.6364	1.8502	2.0301	2.6847	1.9345	1.1754	1.7767	2.3273	2.183	1.8694	2.2503
9759	Anz-0	SRR1946327	2.0227	2.8687	2.297	1.919	2.259	1.8609	1.9515	2.2435	2.0097	1.8023	2.1155	2.3866	2.0452	2.486	2.0496	2.4216	2.1106	2.0336	1.9953	2.1835	2.2503	2.2229	2.0565	4.7751	2.3994	1.5716	2.0523	2.1343	2.1057	2.1276	2.0641
9761	Bik-1	SRR1946328	2.1637	2.1448	2.2401	1.9561	1.9034	1.8362	1.8412	1.9749	1.7524	1.9314	2.2419	2.3904	2.0739	1.8986	1.6603	1.9253	1.9567	2.0476	2.0721	2.2695	1.4512	2.024	1.9465	4.4946	2.0632	1.7995	1.6397	2.1997	2.07	2.2835	1.9506
9762	Etna-2	SRR1946329	2.4291	1.4663	1.9538	0	0	0	1.9158	2.0987	2.4302	1.9525	2.3079	2.015	1.5012	2.6902	1.8752	1.7687	2.0354	1.5103	2.0401	0.1803	2.139	2.1749	2.0507	3.0753	1.798	0.8983	1.9506	2.2808	2.5702	1.8242	2.0292
9764	Qar-8a	SRR1946330	2.173	2.4843	2.2084	2.0553	2.0244	1.9513	2.1045	1.9812	2.0719	1.9626	2.3214	2.3183	1.8788	1.926	2.0467	2.0766	2.039	1.7838	2.2319	0.3024	2.1021	1.9917	1.9672	4.1693	2.009	1.661	1.9047	2.0975	0.6499	2.1063	1.8929
9766	Westkar-4	SRR1946331	1.8955	2.64	2.1181	2.2308	1.8942	1.9315	1.7051	1.8613	2.1103	2.0014	2.558	2.2376	1.6029	2.5791	2.0198	2.1248	2.0597	2.4265	1.8502	0.2692	2.3923	2.0712	2.1863	2.947	1.5896	1.0262	1.7303	1.9037	2.0552	2.1704	2.1553
9768	Rü4-16	SRR1946332	2.236	2.1202	1.855	2.0735	2.085	1.9645	2.2919	1.8558	1.6882	2.2359	2.0859	1.7156	2.0215	2.0939	2.0858	1.7454	2.2066	2.046	2.1909	1.9235	2.0787	2.2666	2.3074	4.3337	1.8774	1.7709	1.9906	1.8504	2.0769	2.2927	1.7147
9769	HE-1	SRR1946333	1.8695	1.7438	1.8808	1.9531	1.9764	2.3114	2.255	1.6897	1.784	2.3609	1.6816	1.6067	2.5434	1.8255	2.0945	1.8431	1.9739	2.0524	1.9261	0.3346	2.1385	2.0374	2.1717	2.9448	2.2492	1.2159	2.1187	1.4998	0.2203	1.8973	0.7745
9770	KBG2-13	SRR1946334	2.0963	1.9265	2.0662	1.9671	2.1764	2.0902	2.1387	1.8288	1.9014	2.0907	2.1514	1.8438	1.9653	2.1583	2.0056	1.9313	2.0312	1.8491	2.109	1.9763	1.9217	2.2006	2.0447	4.8408	1.9301	1.7275	1.8553	1.9819	1.9073	2.2184	1.8588
9771	Pfn-N2.2-6	SRR1946335	2.0184	1.8874	2.0244	1.8732	2.0907	2.1564	2.2955	2.0962	1.8909	2.1938	1.6882	1.6415	2.1708	1.9361	2.2441	2.0615	1.9295	1.9526	1.7847	0.3586	1.9381	2.2071	2.1015	2.9342	1.9064	1.1787	2.2277	2.017	2.1357	2.3069	2.02
9772	Höf-1	SRR1946336	1.8973	1.7639	1.9966	2.0796	1.981	2.2057	2.3033	2.0377	1.8873	2.2004	2.0277	1.8228	2.3224	1.9484	2.132	1.9316	2.0198	1.9755	2.1567	2.0657	2.0348	2.1003	2.1669	2.9854	1.8978	1.0628	2.1247	1.9623	2.4431	1.842	1.7743
9774	Alt-1	SRR1946337	1.6286	1.4484	1.851	1.9481	1.7696	1.8394	1.9969	1.7327	2.116	2.3085	2.0079	1.7402	2.0703	2.1028	2.1897	1.7792	1.9683	1.9083	1.8361	0.1822	2.1346	2.1833	2.0313	3.2112	2.004	1.1437	2.1016	2.2294	1.8196	2.0026	2.1857
9775	Berg-1	SRR1946338	1.8023	1.3634	1.7225	1.8478	2.2	2.1842	2.117	1.8062	1.8886	2.276	2.1008	1.6397	2.2755	2.0846	2.0856	2.0876	1.8431	2.0714	2.0671	1.8097	1.874	1.9108	2.2026	3.0534	2.0845	1.2291	2.1016	1.9563	2.0924	1.8164	1.7857
9776	Fell3-7	SRR1946339	1.5178	2.0715	1.8816	2.2775	1.9338	2.2654	2.2585	1.782	1.8025	2.3331	1.847	1.4263	1.9967	2.0808	2.0314	1.9918	2.0016	2.0819	2.0868	1.9813	1.7895	2.291	2.194	3.1154	2.0558	1.2429	2.0649	1.8472	2.1663	1.799	2.0132
9777	Gn-1	SRR1946340	2.3188	1.6982	1.9541	2.1423	1.9142	2.3032	2.2811	1.932	2.0346	2.4683	2.2044	1.7043	2.0993	1.9377	2.1199	1.996	1.9387	2.2111	2.4277	1.9576	2.1424	2.0884	2.3203	4.2425	1.8807	1.8367	2.1236	2.1584	2.1362	2.2321	1.7982
9778	Bach-7	SRR1946341	1.6594	1.704	1.7571	2.1048	2.0849	2.1976	1.8972	2.0406	2.0026	2.1727	1.865	1.7167	1.8395	2.0575	2.0809	2.1818	1.6848	1.7882	1.927	0.2362	1.8943	2.139	2.1909	3.022	2.0292	1.2503	2.0358	1.7823	2.189	2.0222	1.9267
9779	Bai-10	SRR1946342	1.8411	1.7048	1.9137	1.9394	1.9094	2.1047	2.1885	1.8606	1.9754	2.1863	1.6246	1.4831	2.0356	1.6795	2.0857	1.859	1.9957	1.9667	2.2388	1.9672	2.2004	2.3171	1.9767	4.2007	1.8441	1.6893	2.1303	1.8375	2.0584	2.1211	1.8657
9780	Fell2-4	SRR1946343	1.6944	1.5549	2.0489	2.175	1.7806	2.169	2.1415	1.9219	2.0328	2.1389	1.6569	1.7778	2.1553	1.8273	2.1244	1.9379	1.8426	1.8598	1.8182	2.1547	2.0645	1.9692	2.1196	3.0068	1.6865	1.1787	2.0564	2.1333	2.3437	1.7376	1.9604
9781	Kus2-2	SRR1946344	2.528	1.7371	1.9437	2.188	1.9405	1.9033	2.2934	2.0293	1.994	2.3064	2.0777	2.0455	2.7116	2.2117	2.1616	2.0396	1.9436	2.2447	2.5757	1.9575	2.0452	2.0006	2.0196	4.8261	1.9536	1.8097	1.9649	2.0269	2.2645	2.2656	1.7617
9782	Lu3-30	SRR1946345	1.6108	1.5771	1.6967	1.9468	2.0803	2.0645	2.044	1.8159	1.9962	2.309	1.7319	1.5922	2.068	2.127	2.0862	1.9344	1.9219	2.1591	2.0222	1.7493	1.5116	1.8737	2.1458	3.0113	2.0903	1.1431	2.0973	1.9547	2.0981	1.836	2.0585
9783	Tü-PK-7	SRR1946346	2.3314	1.8696	1.7545	2.3065	1.8277	2.1196	2.355	2.029	2.0625	2.0946	2.0797	1.7881	2.1304	2.1663	2.1952	1.9196	1.9226	1.9692	2.563	0.2487	2.2004	2.2247	2.275	4.3203	2.0172	1.7718	1.9264	2.1267	2.3254	2.3054	2.2016
9784	Erg2-6	SRR1946347	1.8724	1.9943	2.0791	2.3651	2.0688	1.8705	2.2217	2.0423	2.1374	2.2265	1.7742	1.8803	1.8848	1.82	1.9853	1.7305	1.9895	1.8983	1.896	0.2837	1.5092	2.0711	2.1974	2.7382	1.831	1.1072	1.9085	1.9114	2.0211	1.9362	1.9586
9785	Ha-HBT1-2	SRR1946348	2.1385	1.9155	1.8817	2.1245	2.0565	2.3358	2.3081	2.1025	1.9047	2.1898	1.9189	1.5959	2.2333	2.1137	2.1209	1.8713	1.9838	1.9531	2.495	2.1157	1.7515	1.8126	2.2077	4.1481	1.9205	1.6821	1.8631	2.1587	1.9014	2.4074	1.8079
9786	Ha-P-13	SRR1946349	2.0293	1.5115	2.0371	1.8611	1.9985	1.9316	2.124	1.9442	1.8449	2.0303	1.8976	1.4288	1.452	1.6942	2.1388	1.8909	1.7249	1.9142	1.9019	1.9625	2.0637	1.8985	1.9915	2.7373	1.778	1.2183	1.9274	1.7367	1.9796	1.8579	2.1366
9787	HI-4	SRR1946350	2.3236	1.7937	1.9413	2.4223	1.7136	2.1295	2.2426	1.8743	1.9391	2.2426	1.9188	1.8129	2.0773	1.668	2.0948	1.8018	1.6483	2.3366	2.3871	1.9913	2.1833	2.1969	2.1147	4.5673	2.0274	1.7608	1.9853	1.9018	2.219	2.132	2.0888
9788	KBG1-14	SRR1946351	1.9561	1.6206	1.935	2.0391	2.2477	2.166	2.2805	2.0937	2.0644	2.3073	1.9148	1.5221	2.2131	1.6172	2.0139	2.1048	1.8422	1.8329	2.3554	2.1883	2.0442	2.304	2.1027	4.4	1.8548	1.7734	2.0431	2.072	1.8253	2.1806	1.8912
9789	Obh-13	SRR1946352	2.303	1.4514	1.8084	2.1426	2.2933	1.9868	2.3784	1.9136	2.1096	2.335	2.0057	1.788	2.0602	1.9466	2.2306	2.0563	1.9158	2.077	2.2214	2.0199	2.1812	2.006	2.2614	4.5762	2.0082	1.8996	2.2659	2.2417	2.1346	2.5101	2.0208
9790	Gn2-3	SRR1946353	2.1639	1.9479	1.9088	1.8506	1.9813	1.8574	2.1583	1.902	1.9941	2.2195	2.1073	1.5445	1.8961	1.8964	2.0695	1.8883	1.798	1.9523	2.5311	2.0177	2.1169	2.2406	2.1427	4.5849	1.8919	1.8067	1.8681	2.078	2.0547	2.3584	1.7582
9791	Haes-1	SRR1946354	1.9865	1.9096	1.9836	2.0257	1.9904	2.3323	2.3059	2.0276	1.9089	2.0284	1.8823	1.6448	2.133	1.9526	2.3776	1.777	1.9334	2.1346	2.0251	1.9832	2.0076	2.2825	2.0922	3.4038	2.2578	1.2502	1.7153	1.8367	2.2691	1.758	1.855
9792	Lu4-2	SRR1946355	1.8567	1.8183	1.7435	2.0825	1.9161	1.9869	2.0453	1.9222	2.0619	2.1178	1.7969	1.5456	1.9103	1.7438	1.986	1.7431	1.9546	2.2488	3.7187	0.3024	1.7887	2.1101	1.9888	2.9092	1.941	1.1317	1.8809	1.8789	2.0963	1.823	1.81
9793	Rü-N2	SRR1946356	2.3213	1.7645	1.9009	2.2173	1.9787	1.9671	2.4337	1.9932	2.0984	2.0065	1.9446	2.1763	2.0777	2.1235	2.0571	1.8595	2.2554	1.8265	2.2775	0.1554	1.4914	1.9603	2.1489	4.3552	2.0044	1.7815	1.948	1.82	2.3187	2.1945	1.6846
9794	Tü-B1-2	SRR1946357	2.0477	1.9793	1.9594	2.0215	1.9331	2.2164	2.1516	1.9573	2.0648	2.0803	1.7453	1.933	1.9252	1.8445	2.1938	1.8115	1.6834	2.1251	1.8557	2.0526	1.9902	1.9018	2.2275	2.8016	2.1994	1.1921	2.3023	1.9929	1.8731	1.884	1.7528
9795	Wank-2	SRR1946358	2.1884	2.4216	2.0827	2.0677	1.9474	1.99	2.1594	2.0951	2.1397	2.1101	2.1032	2.6054	2.4723	1.8902	2.2286	2.1716	2.0239	2.2205	2.4034	1.8404	2.3234	2.5369	1.9822	4.5581	2.3065	1.6857	2.4705	2.1648	2.1377	1.9974	1.9113
9796	Bach2-1	SRR1946359	2.0785	1.7615	1.9853	1.9123	2.13	2.0453	2.1574	2.1003	1.9407	2.1755	2.0182	1.8523	1.9854	1.8913	2.1291	1.9043	1.9353	2.1699	2.0967	2.1422	1.4494	2.2155	2.0329	4.3794	2.163	1.7367	2.1318	2.0767	2.1402	2.3063	1.8296
9797	Ha-HBT2-10	SRR1946360	2.0515	1.9005	1.8361	2.2179	2.1047	2.1055	2.2392	2.0642	1.9799	2.2931	1.9384	1.7141	2.0193	1.9401	1.9711	1.9093	1.8797	2.0377	1.9673	0.219	1.8902	2.2762	2.1285	2.7655	1.909	1.1619	2.2835	1.7656	1.9237	1.9467	1.9877
9798	Ha-P2-1	SRR1946361	1.9258	2.0961	2.1965	2.329	1.7659	2.2555	2.2124	2.1113	2.0281	2.2994	1.8963	1.6856	2.0822	1.7972	2.0182	2.1055	2.0504	2.0193	1.946	0.3058	1.9277	2.1504	2.3584	3.0998	1.9797	1.1819	2.3199	2.0619	2.2885	1.9542	1.955
9799	Hart-2	SRR1946362	1.8608	1.7367	1.842	2.184	1.7673	2.335	2.0089	1.8887	1.8575	2.2708	1.9074	1.627	2.1536	1.8053	2.1265	1.7436	1.6701	2.0835	1.8595	1.8881	2.2902	2.1232	2.17	2.6527	1.7324	0.956	1.9261	1.9442	2.1272	1.519	1.862
9800	Ha-S-B	SRR1946363	1.7309	1.9525	1.9841	2.3679	2.0958	2.025	2.1019	1.8103	1.8036	2.2811	1.9098	1.665	1.7942	1.7602	2.424	1.9511	2.1331	2.0565	2.0554	2.1881	2.0991	2.1888	2.2083	3.4518	1.862	1.1856	2.0834	2.0302	1.7102	2.2772	1.8607
9801	Ha-SP-2	SRR1946364	2.2218	1.7052	1.9177	1.9148	1.8438	2.0741	2.1992	1.9249	1.8942	2.5064	1.7771	1.9805	2.3255	1.8434	2.1626	1.9534	1.8871	1.9177	2.1476	1.8193	1.8892	2.0726	2.2598	3.9477	1.8608	1.7324	2.0025	1.8631	1.7761	2.0606	2.2084
9802	Kus3-1	SRR1946365	1.8874	1.6703	2.0512	1.9773	2.0691	2.0127	2.203	1.9886	2.0349	2.4059	1.9437	1.9033	2.1398	1.9129	2.1196	1.8263	1.8819	2.0264	1.8445	2.1667	2.2259	1.9959	2.0176	2.7269	2.1929	1.2071	1.9393	1.8567	1.9638	1.8219	1.9995
9803	Müh-2	SRR1946366	2.0525	1.8724	1.9113	2.1261	1.8458	2.3891	2.1536	1.9793	2.2272	2.1855	2.2105	1.7421	2.2174	1.6571	2.0018	1.9297	1.9291	2.2099	3.9903	0.2291	1.7896	1.9835	1.992	2.9978	1.7017	0.9974	2.1975	1.943	1.8924	2.0049	1.9398
9804	Obe1-15	SRR1946367	2.4852	1.884	1.8411	1.7631	1.7497	1.998	2.1253	1.6112	1.8468	2.0679	1.8064	1.509	2.0345	1.9505	2.1662	2.0049	1.9815	1.9138	2.278	2.0618	1.815	2.229	2.1058	4.223	1.6951	1.7447	1.8556	1.7628	1.8674	2.0043	1.9534
9805	Pfn-10	SRR1946368	1.9463	2.3107	1.9901	2.0884	1.7628	2.1106	2.3628	1.89	2.2054	2.0928	1.8799	1.7508	1.7747	1.5496	2.0999	2.1751	1.855	1.8641	2.3864	1.7471	2.0669	2.2983	2.0785	4.3556	2.0485	1.6192	2.3225	2.1349	1.9429	2.1434	1.8711
9806	Rü-2	SRR1946369	2.1324	1.6473	2.0621	2.1412	2.1498	1.8729	2.1531	1.8881	1.8023	2.1214	1.6961	1.9071	1.9089	1.9914	2.0348	1.9747	1.835	2.1772	2.2366	2.0201	2.3236	2.2231	2.1243	4.0668	1.9871	1.7242	2.1957	2.2339	2.0182	2.2983	1.7265
9807	Schl-7	SRR1946370	2.0512	1.7672	2.0265	1.9113	2.0465	2.179	2.2582	1.9006	2.207	2.2535	1.962	1.9951	2.1355	1.7519	2.1536	2.0074	1.8826	2.0118	1.6647	0.3052	1.8649	2.205	2.1493	2.6365	1.9641	1.0755	2.2486	1.7686	1.8134	1.8961	2.1734
9808	Tü-B2-3	SRR1946371	1.3871	2.1518	1.9913	1.9614	1.8453	2.088	1.8334	1.6649	1.9986	2.0595	1.7907	1.6652	2.1064	1.615	2.2292	2.1078	1.9867	2.1935	1.7044	1.6755	2.0845	1.867	2.0205	3.14	1.9498	1.0571	1.9375	1.9696	2.0165	1.9916	1.9023
9809	Tü-KB-6	SRR1946372	2.0324	1.806	2.0325	1.9831	1.7759	1.9025	2.0631	1.8794	2.1085	2.0182	1.6797	1.4544	2.0634	1.7337	1.9702	1.6554	1.724	2.1919	1.8188	2.0915	2.3571	2.0892	2.2381	3.0496	1.7026	1.2252	1.9548	1.5995	2.2312	1.7306	1.7381
9810	Tü-KS-7	SRR1946373	1.4115	1.6236	1.8696	2.4287	2.0085	2.3501	1.9586	1.8857	1.8489	2.1823	2.2175	1.6233	2.3327	1.8002	2.0068	2.016	1.9141	1.8886	1.6085	1.6884	1.4935	2.102	2.1263	2.5778	1.9589	1.1294	2.0174	1.4858	2.0235	1.7878	2.2986
9811	Tü-NK-12	SRR1946374	2.0756	1.7314	1.9729	2.2625	1.7736	1.8884	1.9712	1.7697	1.9359	2.1181	1.6885	1.3838	1.9224	2.1141	1.9035	1.6212	1.7828	1.8086	2.0101	1.66	1.7118	1.9891	1.9466	2.5977	1.7537	1.0093	2.1496	1.9315	1.9754	2.1744	2.0149
9812	Tü-W1	SRR1946375	2.1111	1.464	1.7227	1.9095	2.079	2.0897	2.1125	1.5596	1.8516	2.0778	2.0472	1.8852	1.9327	1.5261	1.953	1.5324	1.8923	2.2243	2.0655	0.4079	1.7297	1.943	2.1305	4.4875	1.659	1.3869	2.0787	1.5207	0.3623	2.0476	1.7125
9813	BI-4	SRR1946376	2.2237	2.1014	1.9468	1.7629	1.9599	2.1295	2.0858	2.0295	1.8243	2.169	1.8058	1.3325	2.0007	1.7085	1.9371	2.0592	1.967	1.6915	2.1758	1.8648	2.0887	2.2292	2.309	4.5421	2.1448	1.9496	2.0607	1.9441	2.1437	2.6038	2.0393
9814	Fell1-10	SRR1946377	1.9821	1.8893	2.3477	1.8862	2.1957	2.4246	2.0142	1.729	1.4482	2.1713	2.1066	1.8308	1.7992	1.6983	2.0299	1.7275	2.097	2.5531	1.7635	1.7899	1.6827	1.6287	1.9552	2.7778	1.7642	1.0974	2.0495	1.812	2.2745	1.8245	1.6782
9815	Ha-HBT3-11	SRR1946378	2.1794	1.5205	2.0429	2.3358	1.8425	1.9037	2.1985	1.9411	1.7472	2.2824	1.899	1.6593	1.8405	1.7803	2.0965	1.978	1.8261	2.2005	2.1359	1.9847	1.7895	1.9948	2.2662	4.1723	1.9826	1.7843	2.0215	2.0805	2.1399	2.0321	1.9579
9816	Tü-WH	SRR1946379	1.6706	1.4372	2.1316	2.1867	1.6806	2.0282	2.2749	1.4465	1.8202	2.3121	1.9899	1.4901	2.6994	1.9717	2.129	2.3727	1.6704	2.021	1.9557	2.0958	1.9794	1.8255	2.2709	2.6864	1.7269	1.2416	2.4441	1.5721	1.9571	1.9707	1.9998
9817	Ace-0	SRR1946380	1.77	1.1881	1.7668	2.0573	2.1753	2.3885	2.5081	1.9703	1.8216	2.5684	1.918	1.3382	2.4047	1.7907	2.3228	1.8779	1.9566	2.2312	2.3427	0.2932	2.4288	2.2017	2.3182	3.1469	1.8966	1.3903	2.0287	2.2293	2.4127	1.9449	1.7846
9819	Amu-0	SRR1946381	2.018	1.4886	2.0267	1.954	1.9885	2.5497	2.5861	1.8419	2.0476	2.3645	1.7796	1.7402	2.3329	1.9084	1.9295	2.0484	2.1691	2.2836	2.2246	0.2219	1.8452	2.1519	2.3123	4.6032	2.034	2.014	1.8706	1.6442	2.1572	1.9486	2.1325
9820	Are-0	SRR1946382	2.1579	1.7237	1.7875	2.3889	1.9111	2.6165	2.5158	2.0915	1.7417	2.299	1.8371	1.2626	2.1477	2.3267	2.5542	1.767	2.0384	2.1484	2.7589	0.2275	2.0788	2.3203	2.5375	5.0284	2.1439	2.1197	2.3214	1.9514	2.197	2.092	1.7546
9821	Aru-0	SRR1946383	1.8194	1.5271	1.9213	2.208	1.9454	2.2281	2.4256	1.6887	1.7305	2.3418	1.8789	1.4642	2.0844	1.8441	2.2283	1.615	1.9168	2.4832	2.0905	0.1678	2.0636	2.0459	2.2486	2.5329	1.8582	1.3572	2.296	1.9128	1.4788	1.7618	1.7706
9822	Aul-0	SRR1946384	1.8361	1.6118	2.0114	2.0329	2.275	2.4562	2.1482	1.5089	1.9532	2.554	2.0006	1.6965	2.1831	1.6313	2.2295	1.9795	1.8166	2.2857	2.0008	2.5405	2.5102	2.5494	2.3608	2.6348	2.1097	1.1986	2.1884	1.6849	2.2637	1.5618	1.9197
9823	Bae-0	SRR1946385	1.3906	1.2043	1.7261	1.7597	1.8453	2.1025	2.2149	1.8087	1.8719	2.3202	1.7132	1.2032	1.407	1.8789	2.0395	1.703	1.8683	2.0571	2.3804	2.1804	1.9531	2.4366	2.2271	2.9347	1.8094	1.3896	2.2969	1.6449	1.8877	1.7518	1.8316
9824	Bes-5	SRR1946386	1.5921	1.0302	1.6743	1.7454	1.4896	2.0066	2.5721	1.6181	1.8257	2.3989	1.8409	1.063	2.5246	2.321	2.1317	2.0108	2.0141	2.1475	2.0441	1.9446	1.4926	2.6143	2.0105	2.7179	1.8451	1.3311	1.7301	1.6669	2.3038	1.7717	1.8821
9825	Boa-0	SRR1946387	2.0594	1.5521	2.0275	2.087	2.0149	2.4838	2.4393	1.7478	1.6505	2.2672	1.6959	1.2052	2.0941	1.809	2.3055	1.7453	1.7276	2.1848	2.2039	0.2377	1.8727	2.1247	2.4262	4.4128	1.9036	1.9283	1.7736	1.995	2.2896	1.8521	1.7137
9826	Bor-0	SRR1946388	1.6198	1.6071	1.7795	1.6252	2.0194	2.2191	2.1173	1.5659	1.8379	2.5265	2.1009	1.5325	1.8862	1.6728	2.2129	1.857	1.8726	2.3728	2.219	2.234	2.142	1.9977	2.4744	2.8237	1.8606	1.2038	2.2601	1.6791	2.2669	1.9572	2.0623
9827	Bos-0	SRR1946389	1.7515	1.9074	1.7995	1.7517	2.211	2.3193	2.3129	1.9662	1.9333	2.6204	1.7572	1.7474	1.9119	1.9361	2.4055	1.886	1.8922	2.4377	1.9769	2.3214	2.3706	2.1107	2.4083	3.3633	2.2893	1.5772	2.0765	2.0688	2.4038	2.029	1.6608
9828	Bra-0	SRR1946390	1.6219	1.6585	1.8541	2.1304	1.9118	2.499	2.5005	1.7327	1.9704	2.2624	1.6796	1.6921	2.4343	2.116	1.9927	1.6795	1.8609	1.9729	2.2937	2.0504	2.4649	2.4168	2.4445	3.0125	1.7346	1.3105	2.1327	1.618	2.4372	1.5947	1.8057
9830	IP-Bus-0	SRR1946391	1.7324	1.489	1.7974	2.2118	1.9318	2.2258	2.5196	1.6076	1.9969	2.4789	1.8891	0.9082	2.2893	1.8854	2.135	1.6532	1.5923	2.2596	2.0332	0.2571	1.922	2.2646	2.319	3.4431	1.8542	1.3296	2.2478	1.6228	1.8282	2.2343	1.6833
9831	Cas-0	SRR1946392	2.1043	1.5597	1.8228	1.7621	2.1222	2.2581	2.4976	1.75	1.9126	2.7132	1.6247	1.2658	2.3665	2.0118	2.1012	1.6289	1.892	1.9279	2.1294	0.1457	2.181	2.1582	2.3811	4.687	1.9647	2.018	1.9744	1.9245	1.8286	2.3149	1.478
9832	Cat-0	SRR1946393	1.842	1.5261	1.9703	0.0322	0.0635	1.5665	0.0808	1.7288	2.3081	2.5469	2.1535	1.2966	1.8991	2.2089	2.4576	1.7459	1.9458	2.2828	2.3181	0.1622	1.8352	2.4083	2.4517	4.1712	2.1098	2.0122	2.4102	1.6254	2.0609	2.1962	1.8052
9833	IP-Cha-0	SRR1946394	1.9813	1.8151	1.8577	1.8277	1.8864	2.3722	2.4924	1.794	1.803	2.3683	1.9013	1.2529	1.8012	1.7416	2.4162	1.8814	1.5946	2.3592	2.0468	2.206	2.4899	2.4716	2.4589	2.7866	2.1169	1.3251	2.1689	2.1615	2.2444	2.1311	2.204
9834	Cho-0	SRR1946395	2.1559	1.6016	1.9071	2.2616	2.2823	2.0203	2.48	1.8676	1.7594	2.4853	2.0491	1.4682	2.5334	1.9791	2.3172	1.8277	1.6943	2.374	2.6383	0.2502	3.0169	2.4057	2.5972	4.4851	2.107	1.8343	1.9481	2	1.9961	2.136	1.9759
9835	Cir-0	SRR1946396	1.9269	1.8376	1.8487	2.027	2.3003	2.3307	2.3894	1.9183	2.1162	2.5516	1.9902	1.2366	2.1124	2.4127	2.5268	1.7466	2.0348	1.8896	2.2458	0.3047	2.4258	2.3882	2.7091	3.241	2.0933	1.3534	2.2202	2.1124	2.2251	1.9484	1.9423
9836	Cod-0	SRR1946397	2.0058	1.7065	1.8385	2.1536	2.1215	2.8516	2.3169	2.0594	1.9518	2.4794	1.9005	1.1215	2.9308	1.4139	2.4221	1.7903	2.2579	2.4702	2.2365	0.2312	2.6196	1.8529	2.4439	4.2095	2.2924	2.108	2.4659	1.7795	1.8813	2.5925	1.7951
9837	Con-0	SRR1946398	2.1094	1.4961	1.9792	2.2213	0.4414	0	0.005	1.9115	2.3221	2.6484	1.8228	1.1225	1.7559	1.6767	2.4498	1.671	1.9436	2.3931	2.0615	0.2863	2.0632	2.4046	2.4466	3.3474	1.7935	1.3641	2.5403	1.604	0.2782	1.6828	2.0965
9838	Cot-0	SRR1946399	1.6773	1.9653	1.6529	2.0008	1.8162	2.2075	2.4661	1.6376	1.8976	2.6991	1.7243	1.1691	2.3234	1.8664	2.371	1.7425	2.2736	2.1884	2.2768	1.7826	1.9253	2.1857	2.4972	4.4787	2.0988	1.967	2.2429	2.2362	2.3038	2.2984	2.3134
9839	Coy-0	SRR1946400	2.1372	1.2938	1.8368	1.6184	2.2444	2.4467	2.6806	1.5635	1.9943	2.4577	2.0581	1.6234	2.4711	1.9699	2.5575	2.0493	1.9538	1.8224	2.2941	0.2241	2.3668	2.148	2.4393	5.1008	1.9994	1.9364	2.3052	1.7689	1.8662	2.5023	1.6975
9840	Dar-0	SRR1946401	2.0446	1.3796	1.7668	1.9701	2.0267	2.403	2.5059	1.8336	1.7912	2.1533	1.6916	1.0299	2.15	1.4515	2.1222	1.804	1.8066	1.8645	2.4669	2.1262	2.104	2.5043	2.2394	4.3867	1.6993	2.0871	2.2086	1.822	2.3938	2.2711	1.6408
9841	Ees-0	SRR1946402	1.8727	1.5055	1.6371	2.0796	2.133	2.3597	2.3599	1.7515	1.8411	2.3519	1.8187	1.106	1.9193	1.7807	2.199	1.6674	1.964	2.1711	2.2908	0.2358	2.0542	2.4838	2.3995	4.263	1.9484	1.8909	2.0172	1.9866	2.3231	2.2335	1.9534
9843	Elp-0	SRR1946403	2.1628	1.5163	1.6024	1.931	2.1803	2.2821	2.5217	2.0858	1.919	2.3353	2.1153	1.4931	1.8218	1.6816	2.2326	1.741	1.8671	1.9798	2.3054	0.2333	2.4119	2.3861	2.4556	4.5734	2.1063	1.8177	2.1666	2.3365	1.9213	2.2515	1.6748
9844	Esn-2	SRR1946404	1.729	1.4685	1.8058	1.7905	1.7544	2.1334	1.8631	1.748	1.2528	2.2591	1.8542	1.5795	1.8891	1.1505	2.0943	1.6709	1.822	2.1565	1.4516	0.1911	2.7228	2.0036	2.1026	2.4091	1.7069	1.2203	2.5261	1.4784	1.8899	1.8636	1.9284
9845	Evs-0	SRR1946405	2.266	1.6546	1.8635	2.208	2.2949	2.2807	2.4323	1.8705	1.9443	2.65	2.0303	1.3409	2.3421	1.7468	2.3045	1.6012	1.9465	2.0956	2.402	0.2482	2.4407	2.0368	2.4751	4.2609	1.9817	1.873	2.2019	2.1356	1.9234	2.1961	1.9117
9846	Ezc-2	SRR1946406	2.3127	1.8321	1.8927	2.3348	2.4333	2.504	2.2877	2.128	1.92	2.6422	1.8187	1.2893	2.1549	1.8181	2.4049	1.8721	1.8457	2.0068	2.5307	0.2641	2.1773	1.9617	2.5586	4.121	1.9908	2.125	2.1193	1.8122	2.1239	2.0549	1.6835
9847	Fel-2	SRR1946407	1.7239	1.6088	2.0315	1.4812	1.8273	2.4262	2.1655	1.8515	1.9884	2.307	2.0008	1.3722	2.3765	1.698	2.1591	1.5954	2.0676	2.2082	2.3799	2.1508	1.6502	2.4153	2.2984	2.6061	1.9072	1.2781	2.221	1.8315	2.0831	1.7247	1.8895
9848	Glo-1	SRR1946408	1.9914	1.8671	1.5826	2.1883	2.0081	2.2482	2.4573	1.6691	1.7275	2.4958	1.9377	1.5157	2.1676	1.759	2.27	1.655	1.8026	2.2551	2.604	0.2375	1.9506	2.0859	2.1677	3.8319	1.9035	1.9472	2.0402	1.8535	2.0703	2.0127	1.8795
9849	Gud-3	SRR1946409	2.139	1.7763	1.6992	1.7062	2.2683	2.4323	2.2667	1.7539	2.0684	2.3537	2.0265	2.229	2.599	1.3916	2.3883	1.8459	2.0742	2.166	2.3556	2.1452	1.5906	2.3659	2.1821	4.145	2.0292	1.5775	2.1344	2.044	1.9933	2.3111	1.8861
9850	Hec-0	SRR1946410	1.749	1.7017	2.1347	2.0652	2.2754	2.3696	2.4593	2.1423	2.1212	2.2927	1.9232	2.1006	2.9296	1.9253	2.3752	1.9379	2.2842	2.1643	1.9965	0.2043	2.2252	2.1525	2.2642	3.0212	2.1753	1.2614	2.2879	1.9269	2.0009	2.0052	1.8216
9851	Hue-3	SRR1946411	1.9544	1.638	1.7598	2.3343	2.0881	2.4544	2.2809	1.9972	1.8214	2.5067	1.8245	1.4198	1.7509	1.5209	2.1343	1.8584	2.1074	2.1883	2.2225	0.2915	2.0968	2.0123	2.2609	2.9602	2.1714	1.4772	1.9069	1.9113	2.2081	1.9266	2.2166
9852	Ini-0	SRR1946412	2.3251	1.6589	1.8609	1.9321	2.5169	2.3971	2.438	1.8802	2.023	2.4123	1.8558	1.7933	2.1905	1.7718	2.1926	1.9009	2.0329	2.2554	2.2516	0.3255	2.0867	1.9395	2.4955	4.5713	2.6157	1.8239	2.0776	2.2248	2.0577	2.1108	2.0038
9853	Lac-0	SRR1946413	2.2672	1.4729	2.075	1.9768	2.3677	2.6341	2.6648	1.7112	1.9538	2.5832	2.0122	1.1078	1.9615	2.002	2.2848	1.7197	1.9713	2.2879	2.2671	2.3108	2.5862	2.2663	2.8463	4.3636	1.851	2.1515	2.0946	2.0551	1.8615	2.5343	1.9128
9854	Laf-1	SRR1946414	1.81	1.9544	1.8545	2.0984	1.7546	2.4854	2.2502	1.8536	2.0398	2.2207	1.6572	1.5207	2.2178	1.6314	2.3149	1.9817	1.8195	2.1906	2.5192	2.0729	1.3733	2.1123	2.4209	4.2109	2.1637	2.1221	1.884	1.801	1.8944	2.318	1.7607
9855	Lam-0	SRR1946415	1.9965	1.609	1.9929	2.0616	2.1621	2.2143	2.2264	2.0809	2.0308	2.8268	2.1129	1.8294	2.4521	1.9346	2.1228	1.8621	1.7611	1.9156	2.076	0.2721	2.5349	2.6158	2.5615	4.7904	2.0032	1.7825	2.1204	1.8182	2.1358	2.3326	2.2971
9856	Lch-0	SRR1946416	2.0846	1.4653	2.1214	2.1934	2.2837	1.7911	2.4534	1.7584	1.9302	2.323	2.1924	1.0689	2.1445	2.1684	2.0926	1.5138	2.2482	1.7874	2.1289	0.2302	2.114	2.215	2.4196	4.686	2.0713	1.943	2.3839	1.8846	1.686	2.1527	1.789
9857	Leg-0	SRR1946417	2.2811	1.0399	1.4367	2.286	2.039	2.4478	2.5125	1.3699	1.5937	2.6924	1.8647	1.0817	2.2579	1.9133	2.0526	1.5458	1.865	2.2356	2.0882	0.2286	1.8422	2.1192	2.446	4.6688	1.9855	2.048	2.1563	1.7002	1.7562	2.1735	1.6726
9858	Loz-0	SRR1946418	1.9711	1.7132	1.6189	1.7876	1.9317	2.5552	2.6187	1.6322	1.609	2.6142	1.6233	2.8176	2.5885	1.4199	2.3338	1.5973	1.504	1.7312	1.9792	0.0652	1.9303	2.3274	2.3434	2.631	1.871	1.3757	2.3206	2.0032	2.0171	2.3962	1.8964
9859	Lro-0	SRR1946419	1.7566	1.389	1.7848	2.404	1.9548	2.3788	2.2234	1.6513	2.1313	2.1902	1.7562	1.545	1.9408	2.0485	2.2256	1.653	1.7621	2.3278	2.2429	2.413	2.0114	2.2982	2.3267	2.8283	2.294	1.2708	1.9375	2.4725	1.845	1.9362	1.9165
9860	Lum-0	SRR1946420	1.8993	1.9589	2.0368	2.1163	1.8765	2.7321	2.8723	1.8919	1.5862	2.1644	1.9319	1.5071	3.4793	2.2876	2.4505	1.3856	1.9256	1.7776	2.0828	1.8862	1.6029	2.344	2.4079	2.8283	1.7498	1.5054	2.1331	2.5591	2.2697	1.3475	1.865
9861	Mac-0	SRR1946421	1.5353	1.4776	1.4535	2.1906	1.7245	2.4526	2.214	1.8743	2.0277	2.4144	1.6218	1.4675	2.0052	2.8985	2.1016	1.896	1.7242	2.0685	2.2428	2.3071	2.6011	2.5413	2.4776	3.6603	1.9338	1.3942	2.2706	1.5784	2.3095	2.0354	1.8636
9864	Mat-0	SRR1946423	1.9188	1.3925	1.7256	1.6048	1.9659	2.3051	2.3273	1.7951	1.7272	2.4229	2.166	1.7151	2.0392	1.8381	2.2298	1.6165	1.8854	1.7201	2.4843	0.1335	2.2535	1.9739	2.6209	1.6189	0	0.7306	2.0929	2.2313	1.7352	2.263	2.0886
9866	Mdd-0	SRR1946424	1.6987	1.8305	1.6455	1.9057	2.4579	2.1723	2.0434	2.0819	1.9104	2.4841	1.8016	0.9612	2.4199	1.5042	2.3941	1.9498	1.8092	2.0157	2.0399	2.1935	2.0619	2.1104	2.4391	3.0059	1.8995	1.4602	2.0233	1.9541	2.2834	1.9275	1.9479
9867	Mie-1	SRR1946425	1.7259	1.2495	1.553	2.7262	2.2385	2.185	2.6416	1.8392	1.861	2.2665	1.9138	1.6219	1.7849	2.1385	2.5163	2.0667	2.0176	2.2719	2.243	0.2913	2.3357	2.3823	2.4432	4.3445	1.9955	2.0452	2.2966	1.9418	2.0585	2.1334	1.7179
9868	Moe-0	SRR1946426	1.6755	1.7556	1.7175	1.9713	1.9916	2.2557	2.2333	1.5636	1.8945	2.3745	1.7922	1.2641	2.3618	2.0028	2.2854	1.5362	1.9563	2.2114	1.8817	0.1724	2.4729	2.4249	2.411	2.6489	1.8735	1.2243	2.5677	2.1755	1.9161	1.8955	1.843
9869	Moj-0	SRR1946427	1.8089	1.9056	2.1458	1.9087	1.8913	2.3734	2.5202	1.9993	1.9503	2.4172	1.9661	1.5711	2.0447	2.2114	1.4873	2.2165	1.7628	1.814	2.349	0.2333	1.7907	2.0158	2.2943	4.2689	2.1495	1.8593	1.8871	1.9551	1.8572	2.2385	1.9636
9870	Moz-0	SRR1946428	1.9307	1.6659	1.8348	1.8523	2.094	2.323	2.6113	1.8331	1.8441	2.3424	1.7649	1.4486	2.5195	1.7465	2.2904	1.6539	2.1131	2.1247	1.8645	0.2089	2.1555	2.1113	2.2051	2.7409	1.678	1.3531	1.9562	1.979	2.1933	1.8478	1.5967
9871	Nac-0	SRR1946429	1.9969	1.4257	2.0041	2.1696	1.7975	0.0233	2.4298	2.148	2.0951	2.1913	1.924	1.1189	1.9192	2.0146	2.5497	1.875	2.1623	1.809	2.2733	0.2991	1.7834	2.1483	2.326	2.7856	1.9207	1.2717	2.0836	2.1581	2.2585	1.8097	2.0187
9873	Ndc-0	SRR1946430	2.0934	1.7262	1.8337	1.8719	1.7464	2.515	2.3969	1.7485	2.0767	2.3411	2.0436	1.3925	2.3959	1.8511	2.2667	1.9003	1.8458	2.1464	2.5185	0.1703	2.6152	2.3715	2.4033	4.8126	1.5679	1.8283	2.2712	2.0652	2.0503	2.2449	1.8674
9874	Oja-0	SRR1946431	2.011	1.4636	1.7743	1.9831	2.496	2.2908	2.2623	1.6459	1.6035	2.6404	1.721	1.167	2.0016	1.8515	2.1278	1.9702	2.0088	1.9472	2.0072	0.2638	2.3105	2.147	2.1462	2.4133	1.9644	1.3216	2.1404	1.7349	1.8895	1.9798	1.906
9875	Ovi-1	SRR1946432	2.0332	1.8805	1.9127	2.096	2.0554	2.5022	2.3373	1.8167	1.9256	2.5842	1.956	1.1652	2.3995	2.1758	2.1372	1.722	2.2153	1.8857	2.4194	0.2237	1.7943	2.5334	2.4813	4.6267	2.1684	2.1432	2.2332	1.697	2.1234	2.1221	1.5146
9876	Pad-0	SRR1946433	1.802	1.7291	1.8659	1.8198	2.3476	2.2809	2.5431	1.6871	2.3951	2.2255	2.0072	1.1486	2.1664	2.1274	2.278	1.6739	1.9424	2.2294	2.0889	0.1998	1.9968	2.1118	2.3518	3.0472	1.9068	1.4238	1.9488	1.5446	1.9194	1.7779	2.0026
9877	Pdl-0	SRR1946434	1.6819	1.4983	1.5955	1.6658	2.1046	2.2375	2.3538	1.773	2.0507	2.4927	2.1888	2.1787	1.6877	1.3554	2.0837	1.7275	2.0156	2.0618	2.3769	0.3212	2.0204	2.2289	2.1085	4.4935	2.0125	2.0788	1.9063	2.1092	1.7813	2.2519	1.9895
9878	Pee-0	SRR1946435	1.8085	1.7425	1.7421	2.1161	1.9726	2.2611	2.3712	2.151	1.912	2.3609	1.6663	1.6794	1.9217	1.7544	2.2669	1.6658	1.8009	2.1046	2.581	2.0467	2.2064	2.304	2.4536	4.3756	2.0002	2.0146	2.183	1.924	2.0464	2.1846	2.0057
9879	Per-0	SRR1946436	1.9113	1.3957	1.7225	2.2745	2.1806	2.2662	2.3942	1.6245	1.644	2.4988	1.8343	1.1286	2.1707	1.7311	2.5496	1.8042	2.1175	2.2066	2.5751	0.1803	2.1897	2.2985	2.4255	4.4593	2.0162	2.0483	2.2559	1.7619	1.8882	2.5952	1.6585
9880	Pib-1	SRR1946437	2.3198	1.4709	1.735	1.7792	2.0179	2.2804	2.228	1.7447	1.9513	2.4729	1.6033	1.3861	2.4026	1.5533	2.2659	1.9269	1.7249	2.2727	2.2515	0.228	2.2096	2.095	2.3257	4.2068	1.8244	2.0166	2.1064	1.85	1.8934	2.3372	1.4253
9881	Pie-0	SRR1946438	2.1891	1.647	1.8046	1.874	2.2407	2.1986	2.506	2.1324	1.7592	2.4394	1.8602	1.3896	2.4483	1.9384	2.2599	1.8416	1.8101	1.9624	2.3449	2.0991	1.9291	2.2328	2.4756	4.9254	1.9785	2.0772	2.2516	2.0349	2.0719	1.8982	1.9619
9882	Pil-0	SRR1946439	1.9402	1.4841	1.7673	1.8973	2.2674	2.3939	2.0816	1.7392	2.0004	2.5048	2.1425	1.6901	2.1526	2.0107	2.5219	1.8217	2.0033	2.6437	2.1305	0.2423	2.3779	2.4346	2.3538	4.4278	2.3251	2.171	1.9183	2.0864	2.0048	2.3176	1.9099
9883	Piq-0	SRR1946440	1.8268	1.3901	1.8976	2.2093	1.6712	2.4293	2.576	2.2428	1.8844	2.476	1.8733	1.5199	2.478	1.671	2.5659	1.6353	1.8503	2.7328	2.2393	0.2406	2.3979	2.0921	3.0097	3.3371	1.8258	1.3209	2.4429	2.1461	2.1482	1.8851	2.4015
9885	Prd-0	SRR1946441	1.758	1.3769	1.6929	2.0855	1.9665	2.1654	2.2931	1.9981	1.698	2.244	1.8445	1.1167	2.5399	1.6364	2.1303	1.8107	1.7679	2.1213	2.2019	0.29	2.0323	2.0239	2.2773	3.2176	2.0037	1.1989	2.1022	2.006	1.8267	1.6989	1.851
9886	Pru-0	SRR1946442	2.1884	1.5988	1.7948	1.905	2.0143	2.4407	2.1627	1.6208	1.6349	2.4641	1.9857	1.1611	2.2606	1.8066	2.2683	1.5643	2.0538	2.3629	2.5991	0.2124	2.6005	2.232	2.4703	4.6991	2.129	2.1342	2.5041	1.9445	2.0349	2.0458	1.7056
9887	Pun-0	SRR1946443	2.4459	1.4279	1.7069	1.7496	2.0992	2.3528	2.5195	2.0283	1.7863	2.4571	2.1647	1.2543	2.1342	1.5764	2.4996	1.8455	1.694	2.026	2.9181	0.2114	1.8848	2.0728	2.4493	4.3286	1.7969	2.0733	2.1441	2.098	2.2468	2.1053	1.958
9888	Pva-1	SRR1946444	1.7619	1.5086	1.7986	2.0497	2.0741	1.8891	2.4279	1.9466	1.5523	2.4146	1.7755	1.677	2.4939	2.1833	2.3228	1.4922	1.7778	2.2953	2.1487	0.1753	2.227	2.4903	2.5848	4.236	1.7947	1.9703	1.8782	1.9434	2.0125	1.9924	1.5843
9890	Rib-1	SRR1946445	2.1714	1.8534	1.8112	2.3793	2.1063	2.1181	2.398	1.8996	1.8559	2.4477	1.7789	1.3808	2.0534	1.7843	2.2536	1.6387	1.937	2.2488	2.4381	0.3585	2.141	2.3341	2.3086	2.8578	1.8833	1.1941	2.1609	1.9728	2.0438	1.9272	1.8864
9891	Sal-0	SRR1946446	2.0556	1.5829	1.8883	1.9998	2.1663	2.3012	2.3102	1.5622	1.864	2.3945	2.0305	1.5858	2.156	1.6435	2.1578	1.863	2.0027	2.252	2.2131	0.2583	2.5976	2.1729	2.3358	4.2904	1.9896	1.9377	2.1305	1.8212	0.58	2.3094	2.0977
9892	Sam-0	SRR1946447	2.2261	1.465	2.0729	2.2573	2.1402	2.217	2.6024	1.9918	1.9286	2.5037	2.1153	1.4407	1.7167	1.8288	2.3077	1.6777	1.8703	2.2139	2.4876	0.1992	2.1221	2.6464	2.3979	4.2957	1.9609	2.0871	2.1958	1.7422	1.7183	2.391	2.2789
9894	Sen-0	SRR1946448	1.7868	1.6155	1.7906	2.2305	1.9737	2.5346	2.636	1.7048	1.6832	2.4199	1.9662	1.2832	2.4862	1.6211	2.1278	1.7885	1.9137	2.3544	1.9582	0.2722	2.6118	2.0742	2.3231	2.4833	2.1054	1.5619	2.0548	1.775	2.0915	2.1311	1.7733
9895	Sfb-6	SRR1946449	2.3777	1.5731	1.8443	1.7948	2.1303	2.3796	2.3734	1.947	1.5672	2.519	2.1164	1.8122	2.241	2.0597	2.4546	1.9001	1.9878	2.1745	2.2144	0.2554	2.433	1.9416	2.4485	1.4739	0.1442	0.9034	1.9491	1.7546	2.0117	2.4481	1.6779
9897	Smt-1	SRR1946450	1.5926	1.5008	1.7277	0	0	1.929	0	1.8075	2.0204	2.4403	1.9135	1.7936	0	0	0.007	1.8374	2.1943	2.0595	1.8029	1.9821	1.7167	2.1787	2.409	2.9848	2.1609	1.3538	2.1213	2.2653	2.5579	1.8895	1.7459
9898	Som-0	SRR1946451	1.728	2.03	1.8947	1.8523	1.9079	2.3366	2.3606	1.6863	1.9399	2.4184	1.9742	1.2135	0	0	0	1.951	2.1091	2.2249	1.9432	0.2267	2.227	2.045	2.4276	2.9486	2.0781	1.3603	2.145	2.0332	1.9848	1.7709	2.0051
9899	Tau-0	SRR1946452	1.479	1.3698	1.5914	1.8243	1.8527	2.0581	2.424	1.558	1.8	2.0844	1.6533	1.5	2.2843	1.515	2.0724	2.0253	1.8654	2.3759	2.1049	0.296	2.3652	2.2219	2.5697	2.5647	2.123	1.3196	2.0585	1.4538	1.966	1.9128	1.7341
9900	Tri-0	SRR1946453	1.7399	1.7502	1.8435	2.1479	2.1127	2.4208	2.3494	1.3825	1.5791	2.5983	1.6928	1.3315	2.1999	2.0222	2.3321	1.8005	1.9771	2.2686	2.2584	0.2778	2.4127	1.837	2.4386	4.2973	1.9689	1.9577	2.1849	1.8462	1.624	2.2229	1.5793
9901	Urd-1	SRR1946454	1.9244	1.4645	1.8616	1.7476	1.9489	2.5132	2.3159	1.7787	2.1043	2.3523	1.8997	1.3158	2.1781	1.4373	2.164	1.6222	1.8445	2.1018	1.8523	0.2228	1.9519	2.3155	2.2454	3.1755	1.7955	1.4671	2.1742	1.6766	2.4726	1.7239	1.914
9902	Usa-0	SRR1946455	1.7611	1.1595	1.6404	1.8313	1.918	2.1814	2.611	1.5278	1.9096	2.2717	1.9787	1.4941	2.2818	2.0764	2.3945	1.8793	2.1365	2.2477	2.0348	0.2625	2.5334	2.2266	2.1497	2.9804	1.8236	1.3578	2.0235	1.6277	2.1472	1.7179	1.9118
9903	Val-0	SRR1946456	2.0095	1.7443	1.8966	2.0199	2.0767	2.0771	2.3256	1.7301	1.8299	2.0478	1.9732	1.2115	2.0593	1.5087	1.9081	1.8511	1.977	1.9283	2.3227	0.1666	1.9955	1.8386	2.2952	3.9298	1.9067	2.0898	1.7344	1.9036	2.0382	2.4284	1.7597
9904	Vas-0	SRR1946457	1.8556	1.8212	1.6881	1.9162	2.124	2.369	2.3146	1.9789	1.7045	2.5781	1.7014	1.2674	1.8233	1.5905	2.2896	1.6028	1.8463	2.2236	1.8984	0.2114	2.1165	2.2922	2.1964	2.2939	2.1091	1.2774	2.4045	1.7324	2.0165	2.0548	1.5618
9905	Ven-0	SRR1946458	2.1183	1.3885	1.7529	1.8745	1.9679	2.2172	2.2755	2.0165	1.7019	2.3397	1.718	1.4225	0	0.0401	0	1.5775	1.9556	1.7477	2.2509	0.2585	1.8626	2.0739	2.1904	4.0085	1.6922	1.9054	1.8612	1.3027	2.0474	1.9965	1.8426
9906	Mah-6	SRR1946459	2.5531	1.6619	1.9623	2.3623	2.0975	2.3912	2.4714	1.9799	2.0142	2.4545	1.9098	1.7403	2.2921	1.914	2.5891	2.1861	2.2367	2.3785	1.9452	2.1597	2.1682	2.526	2.3664	4.2197	1.7732	2.2401	1.979	2.0784	1.9709	2.3774	1.8727
9908	ESP-1-11	SRR1946460	2.0652	1.7897	1.9714	1.6834	1.7268	2.421	2.2231	1.8384	1.9279	2.2843	1.7994	1.4091	2.4877	1.5122	2.1662	1.7451	2.1136	1.9767	2.3109	2.0878	2.3308	2.1144	2.1841	5.3551	1.5523	1.8474	1.9981	1.7892	2.0265	2.2665	1.9537
9909	GEN-8	SRR1946461	1.9526	1.7528	1.7528	1.621	1.7988	2.1409	1.986	1.3668	1.7458	2.1645	2.0259	1.4443	1.9312	1.2083	1.9309	1.5824	1.8737	2.282	1.9049	1.8341	2.2765	2.2214	1.8791	3.8312	2.0515	2.2938	1.4571	1.7219	1.9549	2.1506	1.9478
9910	BRI-2	SRR1946462	1.7843	1.4322	1.3954	1.8652	1.682	2.1886	2.3092	1.538	1.6645	2.2673	1.7464	1.7718	2.2665	1.7238	2.0545	2.1037	2.28	1.6207	2.0601	0.2455	1.4647	2.2075	2.0504	2.8855	1.8575	1.0273	2.4807	1.6704	1.9867	2.1206	1.8151
9911	ARGE-1-15	SRR1946463	2.1722	1.4053	1.6934	2.1759	1.8722	2.4404	2.2897	1.7285	1.5234	2.2875	1.7591	1.5673	2.1938	1.666	2.0626	1.7307	1.9466	2.0473	2.1719	2.1529	1.9984	2.1456	2.1709	4.5216	1.7402	1.9408	1.8564	1.7409	2.164	2.5083	1.662
9912	CIRY-13	SRR1946464	2.1838	1.6077	1.8128	1.9819	1.669	2.3671	2.2958	1.4275	1.8467	2.3779	1.532	1.2724	2.4124	1.9685	1.9402	1.5892	1.9773	2.3318	2.5627	2.2055	2.1741	2.594	2.2287	4.9097	1.8757	2.1344	1.6193	1.8559	2.1123	2.2701	1.5543
9914	IST-29	SRR1946465	1.6706	1.9196	1.7592	1.7386	1.7653	2.0587	2.1666	1.8548	1.9837	2.1426	2.0672	1.7275	1.4737	1.5315	2.3868	1.9204	1.7984	1.899	1.8603	2.242	1.8309	1.5954	2.2054	2.3384	1.8743	1.1129	1.776	1.4703	2.1343	1.947	1.6525
9915	MAR-4-16	SRR1946466	1.7689	1.8508	1.8735	1.9048	2.0179	2.1824	1.9848	1.6765	1.8265	2.1392	1.8484	1.8588	2.3409	1.6227	2.1973	1.9151	1.9167	2.1991	1.8827	0.2386	2.0142	1.9676	2.3042	2.4251	1.4441	1.0554	2.294	1.7052	2.0678	1.9757	1.9983
9917	RAD-21	SRR1946467	2.3512	1.5979	1.6185	1.9156	1.9898	2.024	2.2629	1.5826	1.9945	2.2026	1.7035	1.108	2.3329	2.0236	2.0823	2.0166	1.925	2.3271	1.9249	2.1378	2.1718	2.0246	1.9961	3.7773	1.9579	1.8058	1.8767	1.9429	2.0587	2.3115	2.0065
9918	SAUL-24	SRR1946468	1.8862	2.1951	1.9469	1.9228	1.8386	2.2391	2.2733	1.8355	1.921	2.1477	1.4606	1.8944	1.9406	1.8791	2.199	1.7484	1.947	1.858	2.1393	1.9036	2.4871	2.0031	2.2617	3.7455	1.4371	1.7137	2.2288	1.8804	2.0437	1.702	1.9423
9920	DIR-9	SRR1946469	1.7079	1.4723	1.9452	2.0592	2.2461	2.2903	2.0164	1.7959	1.7	2.3515	2.0506	1.0623	2.5229	1.6484	2.0174	2.0693	1.9277	2.1643	1.6401	2.0302	2.2659	2.0156	2.147	2.6056	1.8901	1.2762	2.0602	2.1039	2.1422	1.6803	1.8701
9921	FOR-23	SRR1946470	1.8834	1.2262	1.8836	1.9826	1.7993	2.1343	2.1819	1.8532	1.5663	2.0296	2.0821	1.3844	2.4742	1.6762	2.1882	1.6494	2.0442	2.2003	2.2199	0.1643	2.0789	2.2807	2.1598	2.5654	1.6212	1.0891	2.2327	1.669	2.119	1.7339	1.9318
9924	PLY-20	SRR1946471	1.8769	1.6688	1.7256	1.9913	1.8541	2.179	2.2628	1.9278	1.8488	2.0934	1.7713	1.3396	2.1461	2.0347	2.292	2.148	1.6684	1.9292	1.9818	1.9324	2.1503	2.3408	2.2884	4.1057	1.7397	1.8021	1.8495	1.811	1.9811	2.2055	1.7934
9925	RUM-20	SRR1946472	2.2948	1.2077	1.6418	1.6966	2.1555	2.2679	2.2488	2.0874	1.6777	1.9276	2.2079	1.767	1.3084	1.3069	2.3638	2.0785	1.7882	1.9506	1.97	2.0174	2.1267	1.7765	2.217	4.0638	2.0232	1.9151	1.8685	1.7864	1.956	2.2169	1.7014
9926	TRE-1	SRR1946473	1.6789	2.3294	1.9922	1.9088	2.0831	2.5074	2.3757	1.7599	1.638	2.2889	2.1228	1.3478	2.4768	2.1379	2.3401	1.9397	1.6303	1.8024	2.5845	1.7997	2.3032	1.7068	2.2705	3.9925	1.6758	1.9621	1.7455	2.2604	2.2049	2.3704	1.7166
9927	ARR-17	SRR1946474	1.6118	1.7074	1.8122	1.8128	1.5509	2.3695	2.2914	1.9025	1.9119	2.1453	1.8657	1.2827	1.9385	1.6665	2.1811	1.722	1.5068	1.6032	2.1368	1.8767	1.8357	1.9068	1.8903	3.048	2.1976	1.203	2.0359	1.9611	2.156	1.8153	1.6952
9928	BEZ-9	SRR1946475	2.2287	1.7257	1.8102	1.8652	2.0487	1.8954	2.1781	1.7446	1.9304	2.3741	1.8386	1.5798	2.0033	1.5808	2.0147	1.9266	1.6972	1.9729	2.3445	1.7258	1.6419	1.9281	2.1509	4.3819	2.2059	1.7537	1.9128	2.2069	1.8733	2.3805	1.7066
9929	ISS-20	SRR1946476	1.7086	2.2304	1.741	1.5928	2.2486	2.4775	2.3364	1.9193	2.1012	2.1959	1.8101	2.0215	1.8467	1.4131	2.1655	2.0471	2.1492	2.2709	1.9019	2.0223	2.3614	1.8402	2.2204	2.4869	1.9829	1.3917	1.9305	1.7448	2.2303	1.9273	1.5838
9930	LEC-25	SRR1946477	1.6333	1.3217	1.3243	1.8437	1.8614	2.007	2.2861	1.7721	1.7637	2.2411	2.2414	1.5372	2.5844	1.8141	1.8993	1.7941	1.9857	1.9865	1.8052	0.2144	1.8266	2.332	2.1417	2.7082	2.1104	1.177	2.0816	1.7299	1.8813	1.4686	1.7872
9932	NOZ-6	SRR1946478	1.7795	1.7462	1.7138	2.0231	1.7591	2.2844	2.1432	1.9299	2.0155	2.1993	1.8479	1.554	1.7907	1.959	2.2052	2.3387	1.8658	2.3129	1.9413	2.1877	2.0107	1.8637	2.0303	2.1559	1.857	1.2389	2.4532	1.6309	1.8618	1.7475	1.7
9933	VED-10	SRR1946479	1.7026	1.2962	1.6664	1.6223	2.0247	2.2972	2.2036	2.0935	1.7205	2.3173	1.8886	1.4229	2.5728	1.4784	2.3303	1.722	1.8374	1.9168	1.8769	0.3095	2.0916	2.184	2.1984	2.9588	1.4446	1.098	1.7987	1.9138	2.0071	1.8141	1.7064
9935	BAU-15	SRR1946480	2.1435	1.3809	1.6651	1.8521	1.6218	2.1992	2.0236	1.7135	1.8552	2.0573	1.5948	1.0537	1.9795	1.5026	1.9569	1.4741	1.9321	2.0563	2.2549	1.8287	2.356	2.2448	2.1209	4.4718	1.6011	1.8191	1.835	1.5348	1.8251	2.1861	1.715
9937	CATS-6	SRR1946481	2.2902	1.9425	1.6405	1.9563	1.5729	2.2101	2.2873	1.9079	2.0054	2.2181	1.9078	1.839	2.5378	1.7269	2.1935	1.6989	1.8181	1.9462	2.3624	2.1191	2.341	2.2317	2.3207	4.6499	1.9585	2.1981	2.1287	1.7389	2.1192	2.1119	1.6322
9938	WAV-8	SRR1946482	2.4587	1.5891	1.7608	2.148	1.7342	2.0651	2.3629	2.0837	1.9593	2.1529	1.6918	1.4514	2.0336	1.9519	2.0393	1.7512	1.7837	1.9884	2.2253	2.0381	1.8547	1.9748	2.1235	4.401	1.6888	1.8482	1.9582	2.0104	1.8584	1.9952	1.9321
10020	Jl-2	SRR1946551	3.0316	1.4902	2.0097	2.6946	2.1385	1.9895	2.0577	1.8407	2.4416	2.1068	2.194	2.443	2.3976	2.1585	2.1704	2.1018	1.8535	2.269	2.2725	0.4474	2.19	2.5705	1.9159	3.1285	2.0244	1.2082	1.9038	2.2901	2.5357	1.9837	2.2918
10022	Uk-3	SRR1946552	1.9862	2.1183	1.675	1.581	1.6111	2.0015	1.5655	1.7616	2.0786	1.738	1.3964	1.3831	1.344	0.8466	1.5381	1.5064	1.5467	2.7264	2.0933	2.0338	1.4068	1.6858	1.8814	3.582	2.1956	1.2002	2.0625	1.8619	1.8546	2.2991	2.1021
10023	Strand-1	SRR1946553	2.3482	2.1992	2.0829	2.1755	2.0735	2.3089	2.2106	2.2932	2.2267	2.3372	2.2208	2.4715	1.891	2.4412	2.2414	2.1715	2.1484	2.2411	1.937	2.3092	2.1781	2.1358	2.0239	3.2875	2.3155	1.1179	2.2248	2.2358	2.3767	2.1758	2.5796
10027	Uk-6	SRR1946554	1.4822	1.7523	2.0111	1.3529	1.7501	2.1842	1.8127	1.8546	1.6815	1.9697	2.0374	1.5818	1.6551	1.4935	1.7573	1.9441	1.4966	1.6985	1.8672	1.7342	1.498	1.8599	1.943	2.8653	1.8247	1.041	1.961	1.8321	2.0593	2.105	1.7234
14312	Kos-1	SRR1946555	1.9768	1.8518	2.0682	2.0559	1.7686	1.9677	1.9626	2.1804	1.9802	2.0288	1.8695	2.3836	1.954	1.9797	2.2669	1.9427	1.7462	1.9235	1.9743	1.9483	1.837	2.1393	1.9088	3.2027	2.1374	1.2357	2.0662	1.9824	0.7835	2.1013	1.8654
14313	Kos-2	SRR1946556	1.861	2.0971	1.9685	1.8752	2.098	2.1098	1.9993	1.9181	2.0005	2.0177	1.9392	2.5101	2.2971	1.7449	2.1903	2.0403	1.8531	1.9648	2.064	2.1478	2.1195	1.9832	1.856	3.067	1.8692	1.2007	1.852	2.1777	0.9454	1.8724	2.0441
14314	Radk-1	SRR1946557	1.7144	1.8383	1.9282	1.8158	1.8638	1.9968	1.9926	2.1863	2.05	1.7748	1.7491	1.9259	1.8522	2.152	2.0333	2.0085	1.7673	2.0712	2.0848	0.2414	1.7117	1.6236	1.8983	3.1716	1.8366	0.9543	2.2479	1.7969	1.9794	1.8173	1.921
14315	Radk-2	SRR1946558	2.0422	1.8885	1.8773	1.8814	1.9104	1.9342	2.0438	2.0918	2.0371	1.9559	2.0489	2.5087	2.0481	2.0246	2.1078	1.981	1.9404	2.2141	1.9525	0.2843	1.8632	2.0192	1.9542	3.298	1.9005	0.9959	1.8793	2.0084	2.0833	1.8703	1.7659
14318	Shu-1	SRR1946559	2.0435	2.0889	2.1069	1.9487	1.811	1.9889	2.0426	1.7421	1.9087	2.027	2.1839	2.3829	1.8578	1.6217	2.2294	1.9984	2.0643	2.1313	1.9615	0.3588	2.2958	1.9612	1.9401	2.8558	1.8669	0.9959	1.9148	1.867	1.9746	2.0793	2.0629
14319	Shu-2	SRR1946560	1.9942	1.9873	1.9278	1.7607	1.8497	2.0468	1.9544	1.9451	2.0042	1.8981	1.918	2.417	2.1282	1.8543	1.9824	2.1366	2.0054	2.2412	1.9853	0.3348	1.9022	1.8853	1.9206	2.9112	2.0959	1.1362	2.1297	1.8367	2.0861	2.0469	1.748
15560	Valm	SRR1946561	2.2645	2.0699	2.0832	1.7573	2.0651	2.013	1.9369	2.03	2.1602	2.0976	1.9515	2.4076	2.2502	1.9579	2.0662	1.9758	1.9653	2.0697	2.5553	0.3268	2.1598	2.105	2.0717	4.6636	1.9953	1.5635	2.1996	1.7281	0.0912	2.3123	1.9997
15591	OOE1-1	SRR1946562	1.6356	1.7878	2.0782	1.7206	1.7224	2.1408	1.877	1.8312	1.8821	1.9625	1.5986	2.1087	1.6708	2.063	1.9489	2.109	1.6492	1.9667	1.8174	1.9501	1.9015	1.5335	1.8972	2.3111	1.6685	1.1833	1.61	1.6537	1.6143	1.93	1.7504
15592	OOE3-1	SRR1946563	2.0959	1.6331	1.8003	2.0966	1.8427	2.3667	1.8922	1.7773	1.5722	2.3169	1.7794	1.4788	1.3582	1.584	1.7614	1.7428	1.8604	2.449	2.6043	0.2934	2.1388	1.7339	1.848	3.6782	1.3762	1.6296	1.7447	1.6997	1.774	1.7673	2.0121
15593	OOE3-2	SRR1946564	1.9967	1.6993	1.8662	2.1126	1.7769	2.2326	1.8543	1.7029	1.8484	2.2164	1.8782	1.8417	1.9606	1.7507	1.9615	2.0157	1.7132	2.3309	1.8761	0.2609	2.1709	1.7123	2.0159	2.641	1.8316	1.1087	2.1159	1.8267	1.6319	1.8476	1.6984
18694	Pien	SRR1946565	2.0732	2.0837	2.206	1.8981	1.9345	2.0471	2.134	1.9554	2.2324	2.1989	2.0012	2.4362	1.9726	2.1028	2.2445	1.9309	2.0613	2.111	1.9572	0.3605	2.1818	2.0654	2.0275	3.1642	1.9611	1.066	2.1416	2.2609	2.253	2.1278	2.1534
18696	Samm	SRR1946566	2.3051	2.0826	2.1482	2.285	1.8934	2.1977	2.0947	2.1279	2.1854	2.2405	2.1197	2.6764	1.9958	1.8709	2.0285	2.0695	2.0702	2.1466	2.1206	2.0045	2.1863	1.9689	1.9983	3.1728	2.0675	1.3337	2.3414	2.1063	0.8341	2.0777	2.1294
19949	OOE2-1	SRR1946567	2.3025	2.1092	2.0643	1.9242	2.1754	2.018	1.9835	2.1006	2.0127	2.0952	2.0716	2.5639	1.9348	2.0851	2.2506	2.2492	1.9357	2.3963	2.284	0.3243	1.6423	2.0552	1.9874	4.5247	2.2154	1.5901	2.202	2.2499	1.8192	2.2109	2.149
19950	OOE2-2	SRR1946568	2.4939	2.2396	2.0337	2.032	2.2336	2.1239	2.0332	2.008	1.8978	1.9751	2.142	2.5891	2.0631	2.0336	2.1644	2.1817	2.058	2.4341	2.5639	0.32	1.859	2.1975	2.0892	4.5399	1.8549	1.5631	2.0331	2.1976	1.9173	2.2845	2.151
19951	OOE23	SRR1946569	2.4664	2.1905	2.2536	2.1888	2.0197	2.1417	2.1859	2.1041	2.0716	2.2102	2.1458	2.4526	2.1766	2.1061	2.2219	2.1831	2.0228	2.3528	2.4914	0.3517	1.9398	2.2008	2.0716	4.5192	2.287	1.5886	2.086	2.2794	1.9815	2.3341	1.9678

## Sheet: Table S4
Table S4. Normalized MLPA values for protein-coding genes within MGCs
Accessions			THALIANOL GENE CLUSTER				MARNERAL GENE CLUSTER						ARABIDIOL/BARUOL GENE CLUSTER
			AT5G47980	CYP705A5	CYP708A2	THAS1	CYP705A12		CYP71A16		MRN1		PEN1	CYP705A2	CYP705A3	BARS1	CYP705A4	AT4G15390
ID	Name	NASC ID	MLPA_ A011	MLPA_ E090	MLPA_ C030	MLPA_ E110	MLPA_ E060	MLPA_ E061	MLPA_ E120	MLPA_ E121	MLPA_ E070	MLPA_ E071	MLPA_ E011	MLPA_ E100	MLPA_ E051	MLPA_ C080	MLPA_ E020	MLPA_ E130
430	Gr-1	N76496	2.23246	1.92117	1.92609	2.02303	1.9658	1.96766	1.94957	1.92507	1.89092	1.99113	1.80725	1.86404	1.8865	1.98925	1.9767	2.44132
763	Kar-1	N76522	2.13438	2.00895	2.10257	1.91959	2.0829	1.93192	1.95772	2.05685	1.96603	2.1294	1.97272	1.82643	1.97804	2.08227	2.08275	1.95238
766	Dja-1	N76473	2.10462	1.85367	2.0412	1.83947	2.01172	1.96899	1.97793	1.9224	1.90471	2.02189	1.79189	1.78109	1.77543	2.07382	2.11601	1.92193
770	Kyr-1	N76536	1.68113	1.72019	2.09647	1.80853	1.80598	1.97763	1.68311	1.69436	2.01455	1.98711	1.77448	1.84412	1.69379	2.05332	2.00608	1.84022
5768	UKID63	N78786	1.94651	1.95288	2.07662	2.03645	2.07408	2.09648	2.04268	2.06096	2.123	2.10956	2.00357	3.67867	3.69297	2.10793	2.13456	3.19121
5837	Bor-1	N76453	1.98684	2.04853	2.15952	2.00611	2.05232	1.94307	1.94644	2.12867	1.75925	2.06533	2.03036	1.8677	1.95904	1.99846	2.21546	2.02351
5874	DraII-6	N76814	1.96607	2.00037	1.86159	1.96847	1.97898	1.97003	1.9543	1.93346	1.93172	1.98378	1.97176	1.97694	1.89547	2.02726	1.97649	1.96575
5893	DraIV 1-11	N76816	2.1188	1.99963	2.18257	1.99343	2.07469	2.09894	2.05406	2.05462	2.10483	2.08703	1.99643	2.00445	1.85869	2.08113	2.17045	3.19521
5907	DraIV 2-9	N76818	2.03019	2.11737	1.97142	2.02599	1.9581	1.98871	2.03126	2.0627	2.04629	2.00181	2.02991	1.96966	2.08463	2.06073	2.00138	2.08132
5921	DraIV 3-7	N76819	1.89215	1.8475	2.03901	1.85467	1.92502	1.93583	1.89397	1.86437	1.81945	1.98702	1.85401	1.82461	1.77313	1.9557	2.03231	1.9012
5984	DraIV 6-13	N76822	2.04563	2.05752	2.02805	2.08781	2.19724	2.19498	2.12387	2.09233	2.04169	2.24836	2.09404	2.0882	2.08525	2.13486	2.19333	2.02255
5993	DraIV 6-22	N76823	2.10262	2.10284	2.08742	2.06705	2.11119	2.12607	2.06078	2.06238	2.04991	2.17456	2.01407	2.0154	2.13136	2.09807	2.0729	2.03395
6012	Eden-7	N76829	2.00173	2.24238	1.97938	1.99635	2.18017	1.97332	2.15818	2.2235	1.85643	2.06549	2.25607	0	0.1672	0	2.05966	1.93482
6013	Eden-9	N76830	1.89812	1.89813	1.86377	1.89802	1.91734	1.918	1.90471	1.88501	1.86451	1.95728	1.95474	1.88482	1.96339	1.98099	1.94883	2.95709
6016	Eds-1	N76834	1.67862	1.93337	2.06238	2.02934	1.98282	2.11712	1.95546	1.95787	2.05953	2.06581	1.99993	1.98318	2.04599	2.08337	1.99555	1.91943
6017	Eds-9	N76835	1.92002	1.97237	1.84295	1.96726	1.97596	1.99894	1.91419	1.94664	1.8718	2.00961	1.96862	1.91923	1.99412	1.97509	2.0094	1.97207
6043	Löv-1	N77049	1.89972	1.95226	1.86318	1.96871	1.91598	1.92577	1.99004	2.04022	1.94454	1.86723	2.04938	1.875	2.16249	1.76543	1.84805	2.17075
6076	Rev-2	N77215	1.80569	2.04331	2.22086	2.09062	2.08013	2.05863	1.9416	1.9793	2.05517	2.17582	2.00305	2.02364	2.16449	2.13729	1.95176	2.05931
6092	T1020	N77289	1.91298	2.12378	2.09984	1.98055	2.13378	1.96394	2.11487	2.20941	1.89482	2.14387	2.09318	1.90354	2.28721	2.04954	1.98287	1.94408
6137	T850	N77320	0	0	2.48711	0	1.8179	2.45077	1.98398	1.9068	2.19722	2.28018	2.04328	1.96421	2.03388	2.27376	1.84902	1.88417
6150	T980	N77327	0	0	1.98695	0	2.10095	2.06258	2.25072	2.15651	1.90841	2.02154	2.13194	1.96283	2.23741	1.85538	2.01057	1.96487
6241	TOM 07	N77376	1.972	1.96268	1.96955	1.99883	1.9296	2.00726	2.02998	2.02286	2.07366	1.9559	1.98684	1.88576	2.11686	1.96318	1.96852	2.36325
6897	Ag-0	N76430	2.09321	1.9783	2.00669	2.10756	2.13306	1.93414	2.11283	2.13358	1.97637	2.10192	1.89027	3.44694	2.18685	1.98786	2.11014	2.67008
6898	An-1	N76435	2.03611	2.06999	2.0807	2.17014	2.19169	1.85861	2.24233	2.14898	1.83565	2.13923	2.19474	1.84158	2.17882	1.95944	2.08388	2.98731
6900	Bil-5	N76709	1.98854	2.15322	2.27152	2.00907	2.05936	1.74294	2.03705	2.19141	1.86932	2.10652	2.15643	1.87723	2.229	2.07378	2.12297	2.74423
6901	Bil-7	N76710	1.8669	2.02856	1.98496	1.893	2.16478	1.91375	1.99266	1.99652	1.85816	2.14863	1.87987	1.72591	1.99405	1.90232	2.12487	2.25004
6903	Bor-4	N76454	2.01876	2.08274	2.16345	2.08391	2.22175	1.97014	2.16006	2.1417	1.90697	2.2592	2.16577	1.89653	2.27631	2.10614	2.21715	2.10687
6904	Br-0	N76455	1.99884	2.10398	2.06687	2.18909	2.06438	1.88844	2.15829	2.17001	1.93079	2.13523	2.23921	1.98877	2.19435	2.02888	2.07116	2.70911
6915	Ei-2	N76478	2.43042	1.89838	2.0328	1.82452	1.8491	2.09414	1.90496	1.86092	2.1319	1.98188	1.73431	1.92696	1.53254	2.0823	1.9715	1.86214
6917	Fäb-2	N76850	1.89165	1.99676	1.95083	2.06209	1.9776	2.09275	2.0328	2.03148	2.03154	2.06022	2.24004	0	0.236049	0	1.99901	1.84509
6919	Ga-0	N76490	2.23824	2.06289	2.12654	2.18193	2.02648	2.21817	2.01477	1.97947	2.14511	2.10654	1.95633	2.06723	1.97816	2.14342	2.17559	2.87623
6921	Got-7	N76136	0	0	3.23804	0	2.15924	2.22258	2.08314	2.18261	2.09075	2.44385	2.02654	3.60395	2.15339	2.16961	2.16355	2.56984
6922	Gu-0	N76498	1.98166	1.84737	1.86788	1.98454	1.72628	2.16468	1.74091	1.82121	2.15861	1.86831	1.88074	1.96953	1.69322	1.92642	1.67671	1.77735
6924	HR-5	N76514	1.91489	1.97479	2.07177	1.90415	1.92393	1.95995	1.92141	1.93378	1.99749	2.02717	2.07248	1.79485	1.96827	1.92043	2.02283	2.56418
6926	Kin-0	N76527	1.95292	2.06498	2.15404	1.96589	2.12673	2.02299	2.08523	2.02124	1.91397	1.9094	1.97517	1.75665	1.93718	2.06877	1.99833	1.97671
6928	Knox-18	N76530	1.81136	1.76631	2.10527	1.92809	1.7866	2.31976	1.7196	1.70753	2.17873	1.85862	1.84664	2.05247	1.73614	2.07079	1.87647	2.35932
6929	Kondara	N76532	1.88654	1.75659	2.06897	1.92613	1.92957	2.15649	1.71706	1.79885	2.05856	1.87962	1.87348	1.92436	1.75266	2.02762	2.04045	1.86168
6938	Ms-0	N76555	2.02377	2.01897	2.09875	1.92901	2.12275	1.95374	1.97628	1.99086	1.86411	2.14685	1.95155	1.7856	1.92112	2.12852	2.18286	1.95026
6961	Se-0	N76597	2.04091	2.11552	1.9693	1.91497	2.07645	1.90978	2.02648	2.03443	1.79125	1.98956	2.00367	1.75415	0.0930952	0	1.97153	2.47038
6967	Sq-8	N76604	1.95585	2.01352	1.92837	1.8633	2.04107	1.87233	1.93523	1.93796	1.82105	1.93339	1.97278	1.77945	1.97553	1.98442	1.8618	1.91268
6986	Abd-0	N76429	1.95416	2.00739	2.0875	2.0705	2.0422	2.00633	2.11347	1.96233	1.91366	2.06274	1.95801	3.235	2.06567	2.07507	2.01504	2.65774
6987	Ak-1	N76431	1.88168	2.14082	2.07147	0	2.24064	1.95476	2.19238	2.15607	1.94952	2.12412	2.14433	3.34951	2.10525	1.98595	2.20252	1.98074
6989	Alst-1	N76432	2.05147	2.01373	2.0305	1.99271	2.15882	1.83254	2.07066	2.01702	1.83275	2.02822	1.99123	3.17166	2.09178	1.95208	2.08779	2.0215
6994	Ann-1	N76438	2.25888	2.18946	2.00834	2.01609	2.09164	1.90592	2.27125	2.17895	1.92918	2.09655	2.17164	1.83355	2.23765	2.0112	1.88885	2.05124
6997	Appt-1	N76440	2.03163	1.86097	2.04872	1.88509	2.0135	1.85863	1.91145	1.95772	1.90406	1.95047	1.86758	3.25524	1.84468	1.97034	2.00907	1.82758
7000	Aa-0	N76428	2.11525	2.15854	2.11842	2.04426	2.12132	1.89884	2.15001	2.05834	2.02319	2.15814	2.16963	1.89947	2.22642	2.00678	1.92686	2.0099
7002	Baa-1	N76442	2.31184	2.2761	1.92221	2.18426	2.07113	1.92491	2.25487	2.1799	1.97341	2.0158	2.24586	1.93531	2.38451	2.10647	1.91563	2.1496
7008	Benk-1	N76447	2.14944	2.18868	2.01822	2.03215	2.0662	1.84512	2.06142	2.07605	1.94062	2.07175	2.06623	3.47438	2.21445	2.00936	2.06148	1.91207
7010	Be-0	N76446	1.96413	2.01138	2.26732	2.01856	2.1398	1.90669	2.133	2.1384	1.86652	2.18771	1.91712	3.12123	1.99164	2.10282	2.06704	2.00002
7013	Bd-0	N76445	2.26359	2.09364	2.00127	2.06082	2.04378	1.76341	2.03784	2.20724	1.7771	1.96234	1.94964	1.76526	2.19597	1.88897	1.95426	1.91436
7014	Ba-1	N76441	2.06352	2.08412	1.98707	2.12504	2.13119	2.07995	2.20554	2.16438	2.05884	2.17013	2.12938	3.44041	2.17932	2.03446	1.98795	2.04906
7025	Bl-1	N76450	1.91286	2.07164	2.10598	2.04754	2.10661	1.94254	2.13176	2.00961	1.87284	2.08452	2.00974	1.86467	2.03826	1.94701	2.17349	2.02815
7026	Boot-1	N76452	2.03053	2.2929	2.10097	2.10967	2.15723	1.91904	2.0779	2.08587	1.92519	2.20652	2.05778	1.89674	2.14229	2.04833	2.17407	2.08898
7028	Bch-1	N76444	2.18822	0	0	2.19877	2.10136	2.07967	2.37125	2.48633	2.02517	1.99002	2.34579	2.00765	2.66306	2.03952	1.90221	2.04939
7031	Bsch-0	N76457	2.08291	2.2049	1.97429	1.96436	2.09771	1.86328	2.04713	2.02276	1.86775	2.02521	2.06276	3.17846	2.2061	1.97693	2.11223	2.01108
7036	Bu-0	N78889	2.18459	2.16664	1.96455	1.97277	2.07823	1.89852	2.14906	2.13731	1.93693	2.03076	2.11021	1.9998	2.20124	1.92564	1.8847	1.99745
7061	Cal-0	N76460	1.99385	2.1093	2.00825	2.22389	1.96448	2.08813	1.92878	1.93252	2.17755	1.96873	2.12544	1.9927	2.17181	2.00187	1.77724	2.0612
7062	Ca-0	N76459	2.09324	2.30311	2.12981	2.16845	2.14269	2.02914	2.24256	2.24305	1.98947	2.103	2.32396	1.9987	2.38474	2.01397	1.96683	2.18066
7064	Cnt-1	N76467	2.21803	1.91145	2.01176	1.946	1.96888	1.94975	1.92092	1.95111	1.828	1.85414	1.75597	3.09123	1.70729	1.93201	1.93896	2.51068
7068	Cerv-1	N76462	0	0	2.17721	0	2.22936	2.02681	2.23783	2.21666	2.15545	2.16411	2.29755	3.76765	2.58041	2.04505	2.13865	3.09233
7071	Chat-1	N76463	2.05648	1.9697	2.00863	1.90248	1.95605	1.81387	2.01371	1.95307	1.94616	2.00366	1.82524	3.25623	1.86963	1.95229	2.03712	1.90772
7072	Chi-0	N76464	2.42258	1.95903	2.17049	2.13692	2.13136	2.01588	2.07429	2.13941	1.9717	2.19905	1.80515	1.94677	1.63464	2.09352	2.07822	2.79075
7075	Cit-0	N76466	2.0503	1.82596	2.11608	1.95531	1.95715	1.91969	1.93787	1.87211	1.95925	1.974	1.68792	3.17232	1.62797	2.03632	2.09296	2.62382
7077	Co-1	N76468	0	0	1.99873	0	1.99043	1.89009	2.05559	2.08783	1.86188	1.86557	1.89525	3.16764	1.91021	1.95258	2.02276	1.92386
7092	Com-1	N76469	2.01059	2.01314	1.99232	1.96916	2.21675	1.91014	1.9932	2.12106	1.89368	2.16041	1.67498	3.09219	1.81933	2.15368	2.07433	2.52669
7102	Do-0	N76474	2.30121	1.62428	2.09025	2.00718	1.85039	1.79952	1.95679	1.88323	1.71708	2.02052	1.65726	2.00357	1.41994	2.31105	2.09076	1.83964
7103	Dra-0	N76476	2.58839	1.82262	1.79259	2.32048	1.86934	1.89094	1.87432	2.071	2.02104	1.9041	1.63327	1.79991	1.497	2.01873	1.71345	2.47486
7106	Dr-0	N78897	0	0	1.94071	0	1.85706	1.80056	2.06733	1.99575	2.0763	1.81207	1.80803	2.9571	1.96005	1.93688	1.86774	1.76464
7107	Durh-1	N76477	2.08901	1.90209	1.92952	1.93211	1.86952	1.94884	1.94315	1.90668	2.02513	1.88852	1.81693	2.95944	1.66122	2.00314	1.89123	2.48899
7117	El-0	N76479	2.25501	1.97744	2.01258	2.06618	1.93404	1.92661	2.02226	2.05043	2.00251	1.93432	2.01348	1.91408	1.95064	2.04602	2.08222	2.83989
7120	En-D	N76482	2.00412	2.01008	2.2056	1.9818	2.05246	1.84203	2.0348	1.96687	1.73147	2.02045	1.77212	1.75098	1.79526	2.07044	2.12966	2.62993
7125	Er-0	N78898	2.30276	2.16489	2.13043	2.084	2.13311	1.92586	2.12963	2.21515	2.06724	2.04836	2.0749	3.57936	2.07682	2.15306	2.02392	2.83671
7126	Es-0	N76484	2.06585	1.80934	2.02334	1.97634	1.99078	2.06211	1.94057	1.9445	2.02536	1.99873	1.88942	1.9076	1.90843	2.10185	1.9833	1.93335
7127	Est	N76485	1.99126	2.01352	1.98241	1.95506	2.00509	1.89485	2.01143	2.10517	1.94921	1.96959	2.0018	1.88914	2.12022	1.99902	1.95512	1.98434
7130	Et-0	N76486	1.92069	1.82941	1.91235	1.93444	1.81517	1.95143	1.84747	1.77855	1.95537	1.68215	1.90488	3.38481	1.9994	1.87777	1.92818	1.90956
7133	Fr-2	N76489	1.99273	2.14042	2.05398	2.05303	2.21917	1.92199	2.22399	2.20148	1.85338	2.07371	2.13688	1.81379	2.18421	2.00572	2.16043	2.06195
7143	Gel-1	N76492	1.90941	1.74717	2.00964	1.92407	1.88407	1.96189	1.88052	1.76023	2.12904	2.00402	1.76842	3.17201	1.69168	2.03471	1.98501	1.79039
7147	Gie-0	N76493	0	0	2.10781	0	2.10865	1.82139	2.21482	2.18454	1.93015	1.99217	1.8418	3.19665	1.70101	2.00633	1.99181	1.7808
7148	Gifu-2	N76494	2.15746	1.88286	1.97513	1.97548	1.80793	2.13929	1.90788	1.86335	2.13675	1.95843	1.93486	1.89975	1.75368	2.0125	1.80666	2.35584
7160	Gre-0	N76497	2.13388	1.86379	2.02141	1.96457	2.00965	1.92474	2.12954	2.03581	1.86427	1.92742	1.85375	1.74437	1.82005	2.03981	1.99217	2.6357
7161	Gd-1	N76491	2.61669	2.16506	1.5615	1.88069	1.68613	2.19448	1.73581	1.83914	2.41086	1.51932	1.77226	2.14833	1.48978	1.77564	1.66577	1.81549
7163	Ha-0	N76500	2.10412	1.87823	2.1058	2.03173	1.83603	2.12436	1.90558	1.9094	2.13623	1.95619	1.79979	1.81622	2.14394	1.95658	1.96225	1.9608
7166	Hey-1	N76511	1.78479	1.93425	2.1017	1.88335	1.98678	2.03229	1.86765	1.82543	2.11553	2.05968	1.93244	2.9794	1.91911	2.05073	2.09936	1.94589
7169	Hh-0	N76512	0	0	2.03388	0	1.9701	2.02218	2.01475	1.97834	2.11712	1.96564	1.98449	1.76238	1.97321	2.00753	1.89734	1.84095
7177	Jm-0	N76520	1.88224	1.82384	2.1102	1.94372	1.93041	1.98649	1.79683	1.83929	2.05511	1.92536	1.85822	3.08182	1.80317	1.99415	1.97094	2.53585
7181	Je-0	N76518	1.82356	1.9163	2.12563	1.8173	2.05122	1.86085	1.9207	1.98335	2.00441	2.08508	1.79326	3.03426	1.82113	2.02486	2.15602	2.5452
7192	Kil-0	N76526	2.06141	1.97854	2.09445	1.9142	2.04099	2.03964	2.04622	2.02583	1.93274	2.07112	1.96819	1.84344	1.92758	2.11752	2.07886	2.5139
7199	Kl-5	N76528	1.87187	1.97208	2.18931	1.87748	1.87339	2.01536	1.89799	1.85244	1.95834	2.01152	1.89221	1.78899	1.87371	2.02221	1.86766	1.88717
7207	Kyoto	N76535	2.62723	1.96531	1.5387	2.07591	1.55949	2.26369	1.80371	1.76578	2.79377	1.39736	0	2.36466	1.41312	1.73436	1.25843	1.81261
7208	Lan-0	N76539	2.19419	1.78299	1.69822	1.82674	1.72612	2.08188	1.69672	1.72105	2.26071	1.63439	1.64967	3.25314	1.34854	4.15614	4.63022	1.83744
7209	La-0	N76538	1.91458	2.08467	1.99688	1.95928	2.03881	1.85094	1.93546	2.00505	1.93131	2.06367	1.97248	1.78706	1.9688	1.94317	1.89486	1.95618
7217	Lm-2	N76545	1.71385	1.87674	1.70456	1.73323	1.70812	1.70441	1.74984	1.80523	1.71904	1.66125	1.84204	1.61188	1.87889	1.74296	1.72567	2.28767
7236	Litva	N76543	2.98946	2.27972	1.86344	2.14188	1.62173	2.23955	1.99899	1.96255	2.42076	1.5157	2.11624	3.96712	1.79879	1.89585	1.95391	2.02704
7248	Mv-0	N76556	1.98958	1.82136	1.90854	1.78906	1.95866	1.89099	1.92521	1.9267	1.86793	1.96282	1.92767	1.71516	1.88338	1.97716	1.88464	2.29369
7268	Np-0	N76563	2.11449	2.13228	1.90451	1.95166	2.01787	1.85115	1.97573	2.04695	1.83881	1.98032	2.14262	1.75587	2.0918	2.0076	2.07396	2.57369
7282	Or-0	N76568	2.39181	1.837	1.47377	1.8789	1.47409	2.01066	1.70928	1.6462	2.01389	1.43133	1.69492	3.06578	1.38826	1.73409	1.69373	1.7322
7317	Ri-0	N28686	1.9424	1.87836	2.15252	1.96408	1.94085	2.14583	1.91688	2.01832	2.07711	2.07831	1.88982	1.96471	1.91894	2.0025	1.76795	1.80594
7319	Rome-1	N76590	2.05145	2.08149	1.96842	2.03	2.09635	1.98134	2.08065	2.11946	1.92534	2.01486	2.02448	1.80347	2.02759	2.04118	2.00871	2.55359
7320	Rou-0	N76591	1.7682	1.70143	1.91369	1.87273	1.85221	2.19642	1.78719	1.79336	2.14911	1.98558	1.86689	3.13413	1.84702	2.05469	1.95735	2.18994
7323	Rubezhnoe-1	N76594	1.97907	2.09493	1.91102	2.00636	2.01688	1.9768	2.03721	1.93313	1.94683	2.0036	2.00007	0	0.0895099	0	2.02099	1.95319
7330	Sapporo-0	N76596	2.14316	1.84403	1.48363	1.85963	1.50786	1.96914	1.72074	1.63301	2.28256	1.45229	1.78372	3.36497	1.55086	1.68948	1.60726	1.77459
7343	Sp-0	N76603	2.14229	0	0	2.11069	1.95831	1.90228	2.14917	2.13156	1.93393	1.83478	2.1593	2.06438	2.3298	1.9688	1.82294	1.96941
7350	Tac-0	N76609	1.90825	1.9081	1.90453	1.84163	1.85821	1.96378	1.89034	1.91165	1.90831	1.82372	1.88521	1.75898	1.82648	1.88681	1.82844	1.84275
7383	Van-0	N76623	1.91744	2.12259	1.96912	2.06545	2.01411	1.98523	2.00256	1.98654	1.85625	2.03281	2.06351	1.88264	2.17303	2.01498	2.1001	1.97024
7411	Wl-0	N76630	2.34731	2.28017	1.79939	2.02599	1.70593	1.97062	1.82923	1.64533	2.03678	1.67157	2.03733	2.14445	1.86747	1.8775	1.9789	1.88923
7419	Db-1	N76471	2.13654	2.11137	2.08947	2.0796	2.13989	1.84093	2.1282	2.11718	1.79518	2.0256	1.96101	1.80929	1.92158	2.00352	2.12492	1.9069
7458	Ber	N76448	1.97898	2.08715	2.04246	2.1282	2.22363	2.02628	2.09529	2.18781	1.93116	2.08722	1.97764	1.89117	2.07665	2.03794	2.12566	2.72399
7460	Da(1)-12	N76470	2.01577	2.01553	2.11348	1.95197	2.02654	1.92256	1.92077	1.98425	1.82472	2.0264	1.79423	1.73969	1.80166	1.99813	2.05709	2.66835
7514	RRS-7	N76593	1.84217	1.9278	2.00331	1.85263	1.90418	1.86988	1.83255	1.88239	1.86648	1.98808	1.87265	3.01381	1.75371	1.95304	1.97231	2.38467
7515	RRS-10	N76592	1.82772	1.9815	2.00597	1.93383	1.88972	1.93981	1.86649	1.8273	1.93157	1.98925	1.91689	1.79193	1.92379	2.01792	1.9792	2.40938
7520	Lp2-2	N76546	1.98651	2.1895	2.11284	2.04551	2.18009	1.98549	2.18757	2.16376	1.84114	2.10056	2.12315	1.83904	2.11256	2.08348	2.16374	1.89158
7523	Pna-17	N76575	1.9182	1.90545	2.04809	1.883	1.93024	1.96981	1.94173	1.94382	1.89632	1.95829	1.90278	1.77038	1.89013	2.02231	1.98943	2.50078
7524	Rmx-A02	N76589	2.0223	2.01038	2.02748	1.90347	1.96989	1.9455	1.97082	2.04025	1.92643	2.04991	1.93008	1.75197	1.89063	1.99852	1.74175	1.92308
7526	Pna-10	N76574	2.05447	2.07293	1.89805	1.91158	2.00394	1.8839	2.05645	2.08925	1.92998	2.04772	2.10666	1.80354	2.06799	2.00212	1.99361	2.47686
8215	Fei-0	N76412	2.13707	1.98778	1.86074	1.87667	1.99831	1.87341	2.007	2.06666	1.74229	2.00807	2.06916	1.72858	2.06071	1.82395	1.99023	2.61813
8230	Algutsrum	N76657	0	0	2.41089	0	2.18014	2.38698	2.18706	2.25614	1.96305	2.08543	2.14328	2.03656	2.30739	2.19305	1.90908	2.1597
8231	Brö1-6	N76726	1.88507	1.64915	1.80301	1.96054	1.64877	2.22168	1.67579	1.71531	2.15852	1.70662	1.86911	1.88044	1.80322	1.91914	1.81248	2.15704
8242	Lillö-1	N77039	0	0	2.04512	0	1.94195	2.04539	1.97895	1.97936	2.20925	1.95918	2.37471	3.76823	2.42548	1.98865	2.05041	2.08239
8256	Bå1-2	N76676	1.97914	2.06807	1.96013	2.08658	1.91791	1.96193	2.05455	2.02708	1.9323	1.98433	2.04053	3.53367	2.24049	1.97939	2.04976	2.33939
8264	Bla-1	N76451	1.94513	2.0941	2.19399	1.97259	2.08604	1.95594	1.98058	1.98743	1.94831	2.12167	1.99121	3.46904	2.07595	1.98302	2.156	2.66939
8275	Cen-0	N76461	2.07668	2.04871	2.23018	2.14001	2.29444	1.99198	2.11331	2.11988	1.80763	2.12153	2.10493	1.90159	2.06475	2.06378	2.16864	2.79931
8290	En-1	N76841	1.96377	2.05711	2.41807	2.12487	2.25696	2.04579	2.03541	2.01958	1.96104	2.28092	2.13747	2.0627	1.93242	2.19868	2.27699	3.19477
8312	Is-0	N78904	1.904	2.03603	2.13949	1.88915	2.06756	1.98251	2.00101	2.04079	1.96615	2.05392	1.97446	1.8598	1.97061	2.00729	2.1478	1.98586
8314	Ka-0	N76521	2.2515	1.97033	1.67906	2.00117	1.63415	1.99053	1.74887	1.75083	2.10716	1.65024	1.74308	1.99487	1.55966	1.85837	1.88541	1.90604
8325	Lip-0	N76542	1.98372	2.08426	2.05487	1.92659	2.0559	1.89969	1.94757	1.97226	1.92596	2.07523	1.87686	1.82328	1.94882	2.04051	2.10949	1.9104
8337	Mir-0	N76551	1.92328	2.13241	2.04021	2.00405	0	0	2.07604	2.04924	1.83609	2.05109	2.13767	3.36212	2.10787	1.99108	2.11303	1.86243
8366	Rd-0	N76584	2.11107	1.85277	1.56839	1.77802	1.67535	2.08778	1.75426	1.72494	2.00348	1.57682	1.60983	1.92563	1.31287	1.73988	1.77536	1.83529
8395	Tu-0	N76617	2.01737	2.13693	1.85119	1.95594	2.0581	1.89508	2.02593	2.07121	1.90581	1.9916	2.07842	3.1248	2.07577	1.95614	2.05948	2.01176
8424	Kas-2	N78905	1.99247	1.91042	2.19243	1.82742	2.04149	1.94833	1.86143	1.93448	1.87108	2.14261	1.83117	1.74098	1.80225	2.08658	2.12133	1.91583
9352	Död 2	N76797	1.96353	1.98063	1.86344	1.9286	1.92764	1.93666	1.92095	1.92242	2.02291	1.95395	1.91666	1.98953	2.64414	1.99501	1.98814	1.9216
9371	FäL 1	N76852	1.92833	2.36266	2.26374	2.18753	2.25607	1.95971	2.41283	2.43547	1.84634	2.19367	2.40549	0	1.12058	0	2.23892	2.1657
9386	Grön 12	N76891	1.9626	2.02184	2.03585	1.97862	2.0909	2.03142	2.03198	2.0456	1.90424	2.15178	2.02129	0	0.170553	0	2.14738	1.94181
9402	Hel-3	N76918	0	0	2.1404	0	2.03151	2.1628	1.97927	2.01118	2.13122	2.12417	1.89962	1.9999	2.12006	2.19574	2.14764	1.86528
9452	Spro 3	N77265	0	0	2.044	0	1.81587	2.16124	1.94637	1.96584	2.11145	1.8147	1.90426	2.28655	2.13653	2.132	1.62601	1.89331
9453	Stenk-2	N77274	0	0	2.32251	0	2.10731	2.17653	2.0596	1.99716	1.98301	2.05814	2.06183	1.89234	2.10981	2.13756	1.89721	1.99258
9455	Stenk-4	N77276	0	0	2.24258	0	2.19998	2.0106	2.04642	2.08358	2.00765	2.22144	1.91354	1.84481	1.98622	2.08423	2.16293	2.88076
9507	IP-Coa-0	N76775	1.93343	1.97756	2.13921	2.10697	2.09094	2.12771	1.9327	1.96179	2.0736	2.18588	1.89948	3.38425	1.75178	2.09392	2.10135	1.99371
9508	IP-Mos-1	N77108	2.12036	2.11327	0	2.03788	1.96832	1.97711	2.09822	2.033	2.0721	1.95394	2.14219	3.64209	2.15866	1.98689	1.91745	2.05152
9517	IP-All-0	N76659	1.80738	1.74674	0	0	1.85645	2.18144	1.75811	1.75032	2.24334	1.87848	1.85178	3.96235	1.78635	2.08118	2.0018	1.8708
9539	IP-Deh-1	N76793	1.98887	1.98624	1.85905	2.04431	1.99924	1.95103	1.91974	1.9404	1.95517	2.00303	0	3.29525	1.75943	1.94046	1.9292	1.92574
9545	IP-Her-12	N76920	2.09952	2.08264	0	1.96184	1.94311	1.91975	2.03433	1.96429	1.99571	1.9074	2.05864	1.98613	2.09465	1.98264	1.91497	1.99969
9559	IP-Mon-5	N77107	2.17385	0	0	2.19436	2.00076	1.9303	2.20961	2.14299	2.04462	1.85965	2.156	2.99155	2.20644	1.95113	1.80955	1.91264
9574	IP-Rel-0	N77209	2.08043	2.10459	0	0	1.97126	1.9351	1.96917	2.05168	2.07086	1.97457	2.07833	3.57772	2.05896	1.99093	1.92015	1.92281
9664	Mitterberg-1-179	N78907	3.49133	2.04399	2.08816	2.00657	1.99011	2.02752	2.0452	2.02635	1.9224	1.98909	1.99423	1.98128	2.05918	2.00047	2.03565	2.05606
9669	Mitterberg-2-185	N77086	3.74001	2.29618	2.19855	2.15024	2.32493	2.10643	2.17433	2.13463	2.13738	2.23998	2.12273	2.22242	2.28159	2.30776	2.19868	2.22034
9706	Dospa-1	N76807	1.87077	1.87694	2.08221	1.98689	1.98229	1.93772	1.89671	1.90434	1.86986	2.02103	1.9224	1.90128	1.88196	2.02981	2.06966	2.97195
9758	Altai-5	N76433	2.13268	1.99364	2.08479	2.0718	2.0129	2.00793	1.9968	1.97891	2.06268	2.09821	2.08376	1.94813	2.09002	2.01399	2.03331	2.04553
9759	Anz-0	N76439	2.26144	2.14447	2.00129	1.91663	2.06525	1.96386	2.08943	2.18807	1.93578	2.08034	0.58493	3.48444	1.9783	2.03028	2.0274	2.67031
9760	Baz-0	N76443	2.10201	2.17133	2.06432	2.08836	2.2129	1.91914	2.11946	2.23616	1.9356	2.13502	2.06839	1.88431	2.21535	2.02462	2.01819	2.06785
9762	Etna-2	N76487	0	0	0	1.95259	1.76542	2.09797	1.76056	1.85115	1.9766	1.6309	1.79337	1.86171	1.91017	1.83603	1.80767	1.96848
9767	Had-1b	N76509	2.2044	1.86833	2.0085	1.99679	1.9534	1.87092	2.03528	2.01851	2.01881	1.99432	1.87637	3.25641	1.89014	1.9621	0	1.93138
9784	Erg2-6	N76845	2.01044	2.08799	2.06079	2.04793	2.07596	2.11139	2.05763	2.04985	2.01805	2.09842	2.09543	2.1024	2.01808	2.02714	2.19352	2.06327
9844	Esn-2	N76846	1.88849	1.97578	1.99213	1.97672	2.11534	2.03131	1.92605	1.90524	1.91632	1.99819	1.8819	1.91096	1.87743	1.92141	1.99862	1.93523
9871	Nac-0	N77117	2.00316	2.01516	0	1.98467	2.06943	1.95109	1.95496	1.96135	1.91655	1.94908	2.02785	1.86749	2.00588	1.94621	1.94272	1.99041
9883	Piq-0	N77179	1.95347	2.10665	2.00787	2.06724	2.04623	1.96502	1.99624	1.9864	2.03631	1.9807	2.03672	1.92039	2.05255	1.91223	1.89613	1.98952
9939	Aitba-2	N76347	1.88028	2.1567	2.31983	2.1186	2.08345	2.28367	2.14689	2.16343	2.15774	2.19213	2.16592	3.95193	2.36101	2.10936	2.11524	1.99847
9940	Touf1-1	N76348	1.78874	2.2511	2.07666	2.12852	2.25737	2.0304	2.05178	2.15454	2.1768	2.20268	2.21652	3.78367	2.3699	2.13449	2.12578	2.08794
9942	Agu-1	N76409	1.88255	2.09199	2.04651	2.0494	2.07114	2.09761	2.02487	2.05825	2.1084	2.03042	2.12602	3.67503	2.10232	2.03279	1.92934	1.96952
9943	Cdm-0	N76410	1.70553	1.83621	1.83047	1.94802	1.86287	2.23456	1.87989	1.96669	2.31907	2.01796	2.02968	3.57299	1.93077	2.02224	2.00045	1.93082
9944	Don-0	N76411	1.79184	1.94238	1.86104	1.98318	1.93627	1.98881	2.03666	2.05843	1.934	2.07376	2.07919	1.78073	2.02917	1.9861	2.00696	1.90423
9945	Leo-1	N76413	2.30285	2.33562	2.02553	2.26376	2.08222	2.06408	2.33964	2.4086	2.24777	2.11389	2.2796	3.80195	2.50963	2.17109	2.19686	2.21053
9946	Mer-6	N76414	1.90874	1.99106	1.81173	2.0299	1.86499	1.97343	2.05657	2.02305	1.96838	1.91887	2.22611	3.51666	2.20839	1.93129	2.04744	1.96496
9947	Ped-0	N76415	2.00116	2.1668	0	1.96151	2.12855	1.82121	2.09435	2.04534	1.82659	2.09514	2.06524	3.11461	2.07191	1.93334	2.16128	2.62991
9948	Pra-6	N76416	1.81784	1.92953	1.958	2.06994	1.95444	2.13901	1.92714	1.91343	2.04299	1.95125	2.0261	1.95316	2.13861	1.91563	1.79151	1.99206
9949	Qui-0	N76417	2.18216	2.20409	1.79872	2.1605	1.83658	1.99169	2.16573	2.24332	2.17812	1.87333	0	3.67605	2.47537	2.09168	1.95814	2.25799
9950	Vie-0	N76418	1.94182	1.94614	1.82482	1.99134	1.85104	2.00031	1.93926	2.00096	2.02142	1.85276	2.1213	1.939	2.14221	1.93151	1.74959	1.93401
9951	Kly-1	N76385	1.92086	2.07879	2.09945	1.97114	2.0934	2.00357	2.01043	2.0095	1.95877	2.07097	2.09397	1.87491	2.09848	2.06024	2.11253	1.92817
9952	Kly-4	N76384	1.96805	2.03612	2.13548	1.9546	2.08094	2.01443	2.0126	1.98225	2.01736	2.22675	2.06322	1.86298	2.12746	2.06531	2.21505	1.95006
9953	Koz-2	N76383	1.87667	2.07659	2.06274	2.025	2.06747	1.97489	2.05027	1.96159	1.98796	1.97753	1.99549	1.86587	2.128	1.98657	2.16882	1.98943
9954	Leb-3	N76426	2.05729	2.08024	1.85334	2.09559	1.8531	2.30246	2.02406	1.98847	2.20342	1.98876	2.25159	2.13284	2.37584	2.1421	1.93571	2.12566
9955	Stepn-2	N76377	2.06078	1.94158	2.01001	2.01553	2.00169	2.00672	2.10687	1.99866	1.95856	2.05108	1.84249	1.8592	1.96747	2.07135	2.03869	2.41865
9956	Stepn-1	N76378	2.12106	2.14711	2.06124	2.03007	2.06497	2.0043	2.14296	2.16992	1.96888	1.99806	2.0535	1.84607	2.15532	2.09521	2.12033	1.98559
9957	Borsk-2	N76421	1.96883	1.98206	1.92511	1.87711	1.90751	2.02915	1.98293	2.02315	1.97512	1.99699	2.06426	1.8824	2.0938	2.01435	2.01858	1.91481
9958	Shigu-1	N76375	1.90945	2.03889	1.98214	1.93855	2.1105	2.04969	2.11356	1.96822	1.91286	2.06984	1.99178	1.87227	2.0006	2.01359	1.85694	1.9119
9959	Shigu-2	N76374	2.16257	2.12572	1.93551	2.11805	2.10054	1.94062	2.24415	2.18905	2.09092	2.11378	2.25287	1.91632	2.31164	1.99714	1.97675	2.10226
9960	Kidr-1	N76376	2.00878	1.96184	1.9692	2.01967	2.01472	1.99763	2.06277	1.96078	1.94702	2.01703	2.17353	1.94144	2.05805	1.99616	2.12692	1.96423
9961	Krazo-2	N76422	2.20862	2.43052	2.22898	2.33556	2.24222	2.35327	2.35269	2.45851	2.36834	2.25332	2.51357	2.21117	2.59648	2.31324	2.31292	2.32693
9962	Galdo-1	N76423	2.04783	2.13869	1.91653	2.02952	1.95265	1.98974	2.02145	2.09482	1.98722	1.91103	2.01885	3.3198	2.07023	1.95136	2.03011	1.97191
9964	Mammo-1	N76365	2.6454	1.84209	1.98489	2.43562	1.86541	2.3117	1.91233	2.00371	2.57909	2.07417	2.0537	3.84461	1.76987	2.04102	1.92281	2.1525
9965	Mammo-2	N76364	2.20078	2.21784	2.02737	2.07359	2.09629	2.09961	2.14982	2.14183	2.25806	1.96618	1.91062	3.72953	1.9076	1.97547	2.04439	2.00175
9966	Monte-1	N76361	1.97452	1.90368	1.99298	1.96174	1.89096	2.05486	1.86086	1.9556	2.04657	1.95747	2.0532	1.9759	2.12449	1.94904	1.98857	1.98072
9967	Moran-1	N76363	1.77865	1.7382	1.9333	2.09712	1.80256	2.25786	1.78026	1.78265	2.23616	1.74979	1.77033	2.05877	1.79004	1.97253	1.90548	1.85471
9968	Timpo-1	N76424	1.86237	2.22371	1.96472	2.05109	2.10371	2.03455	2.24136	2.30297	2.01966	2.16816	2.14681	1.92339	2.26343	1.99752	2.14372	2.11089
9969	Valsi-1	N76425	0	0	2.12062	0	2.18919	2.1039	2.10832	2.09688	2.13151	2.15696	2.15828	3.70019	2.25358	2.09192	2.0675	2.20028
9970	Altenb-2	N76353	1.99614	2.0229	2.06483	1.99769	2.06267	2.07891	2.0805	2.14218	2.00493	2.10838	2.07621	1.92239	2.19754	2.0617	2.10945	2.4979
9971	Bozen-1.1	N76357	2.31573	2.06022	2.03671	2.09825	2.04197	1.94093	1.99397	2.02472	1.98991	2.13452	1.95924	1.82653	2.05164	2.08838	2.02012	2.70065
9972	Bozen-1.2	N76358	1.91618	1.98137	1.91593	2.02163	1.8833	2.06115	1.90051	1.93832	1.97557	1.94013	2.0221	1.86507	1.961	1.95424	2.06582	2.50671
9973	Mitterberg-1-181	N76354	2.14077	2.24315	2.01009	2.17727	2.23668	1.96941	2.23802	2.29942	1.96546	2.10859	2.50432	1.91979	2.3198	2.05479	2.04434	1.89485
9974	Castelfed-4-212	N76355	2.13384	2.00576	2.05057	2.11391	2.07593	2.02072	2.02882	2.01768	2.03471	2.05433	2.04856	2.0001	2.01937	1.97648	1.98283	1.88288
9975	Castelfed-4-213	N76356	2.1773	2.23105	1.98343	2.09904	2.16204	1.9389	2.25532	2.21876	1.84724	2.0671	2.28256	1.95722	2.17962	2.00793	2.17887	2.09191
9976	Rovero-1	N76351	1.98143	2.21777	2.13645	2.10671	2.22316	2.01625	2.24324	2.23328	1.89506	2.09171	2.13067	1.9374	2.40035	2.07518	2.15522	2.17004
9977	Vezzano-2.1	N76349	2.16828	2.09155	1.97194	2.1639	2.16169	1.90114	2.21416	2.00259	2.00421	1.98697	2.26529	1.93663	2.09031	2.00098	2.05185	2.01895
9978	Vezzano-2.2	N76350	2.14946	2.29444	2.04385	2.21138	2.0798	1.97254	2.24546	2.22834	1.84704	1.98333	2.19163	1.96278	2.35599	2.02856	1.9928	2.13892
9979	Voeran-1	N76352	2.32841	2.37695	2.29221	2.29587	2.34245	2.00266	2.49275	2.37771	2.08204	2.31189	2.32189	1.99115	2.48032	2.16999	2.31466	2.91385
9981	Angit-1	N76366	2.25901	2.21525	2.20323	2.13854	2.39177	2.19315	2.42	2.33927	2.1482	2.37065	2.245	2.06406	2.36657	2.40344	2.47289	2.28982
9982	Apost-1	N76368	2.07748	2.12275	1.91529	2.0341	2.0532	1.90307	2.08118	2.13128	1.93087	2.02955	2.12597	1.87119	2.05395	1.97074	2.07001	1.96764
9984	Ciste-2	N76360	1.93777	1.99588	1.90329	2.03647	1.88435	2.04073	1.94468	1.97902	2.14907	1.8947	2.01914	3.61957	2.08885	2.00694	2.04442	1.97055
9985	Slavi-1	N76419	2.0996	2.05648	1.79091	1.92181	1.83316	1.99969	1.91823	1.97555	1.95457	1.85929	2.08959	1.85429	2.18973	1.88329	1.90957	2.55861
9986	Jablo-1	N76372	1.83556	1.7736	1.95189	2.06284	1.85425	2.23285	1.89019	1.97561	2.26944	1.89074	2.03774	3.8878	1.92794	2.14132	2.01309	1.85032
9987	Lecho-1	N76371	2.27906	2.05934	2.07562	2.23825	2.02206	2.36237	2.21861	2.17728	2.4591	2.17817	2.21887	4.01725	2.2155	2.12309	2.22301	2.23849
9988	Bak-2	N76392	1.9146	1.9976	1.98866	2.13771	1.95502	1.9866	2.03955	2.02558	1.92766	1.98844	2.08534	1.89291	0.130038	0	1.9692	2.28005
9989	Bak-7	N76393	1.90811	1.906	1.93438	1.85403	1.95115	1.7907	1.88732	1.90231	1.92587	1.96232	1.9545	2.96484	1.91375	1.99293	1.99751	1.87817
9990	Lag2-2	N76390	1.80395	2.1224	2.15405	2.02368	2.11474	2.0273	2.03963	2.03038	2.04393	2.06936	2.01694	3.40524	2.01083	2.02646	2.22597	1.96897
9991	Vash-1	N76391	1.74776	2.18758	1.97068	2.12685	2.17772	1.95206	2.21778	2.26616	1.94824	2.02436	2.14147	3.66243	2.27836	1.96659	2.10444	2.06245
9992	Dog-4	N76386	1.91733	1.93223	2.06931	1.86592	1.99649	1.9408	1.9369	1.95353	1.84102	2.0506	1.99748	1.75104	0.106862	0	2.12997	2.6795
9993	Nemrut-1	N76398	2.2022	2.29487	2.06174	2.20616	2.08826	2.09468	2.19941	2.269	2.15458	2.07035	2.33954	2.04288	0.214203	0	2.06327	2.09795
9994	Ey15-2	N76399	2.12463	2.25724	2.06788	2.10048	2.10366	1.97521	2.21284	2.21809	1.96747	2.07151	2.27591	1.84847	2.34378	1.99569	2.11659	2.08603
9995	HKT2.4	N76404	1.95553	2.11271	2.09588	2.04093	2.08818	2.12259	2.20642	2.18143	2.63253	2.0695	2.18623	3.50211	2.07094	2.08107	2.1047	2.92501
9996	Nie1-2	N76402	1.79066	1.96284	1.88358	1.98456	1.96748	2.04193	1.88046	1.95669	2.17488	1.96072	2.09148	3.34061	2.00551	1.91041	2.03226	2.03414
9997	Rue3-1-31	N76406	2.10235	2.18572	1.72565	1.92691	1.97426	1.82192	2.18188	2.09548	1.83591	1.88702	2.18432	3.19225	2.44044	1.86039	1.96902	1.96496
9998	Star-8	N76400	1.80699	2.09846	1.97379	1.98063	1.97089	1.96816	1.99079	1.94713	1.98549	2.07478	2.16683	3.46688	2.18058	1.95511	2.041	1.9953
9999	TueSB30-3	N76403	2.00669	2.02109	1.86734	1.92565	1.92957	1.94198	1.99809	1.91913	2.17627	1.93259	2.05105	3.21484	2.00163	1.96043	1.9425	2.02501
10000	Tuescha-9	N76401	1.65478	1.80901	1.85725	1.8618	1.88341	2.00183	1.77069	1.76651	2.10469	1.92352	1.90041	3.35093	1.88228	1.97421	1.89285	2.42362
10001	TueV-13	N76407	1.98164	2.13829	1.96331	2.0431	1.97961	2.00355	2.12303	2.14638	1.93787	1.89914	2.246	1.97956	2.43315	1.9396	2.03705	2.70172
10002	TueWa1-2	N76405	1.77619	1.88983	1.79399	1.87219	1.75747	1.97413	1.76401	1.79829	1.94675	1.70341	1.97738	3.20662	1.92257	1.77183	1.90623	2.42024
10003	WalhaesB4	N76408	2.08171	2.41461	2.06252	2.16549	2.25238	2.02973	2.31987	2.36109	2.0535	2.16499	2.17857	3.64795	2.36585	2.09925	2.28534	2.21262
10004	Bolin-1	N76373	2.16807	2.2311	2.06447	2.33417	2.29831	2.12562	2.28142	2.33222	2.08171	2.10935	2.3908	3.81806	2.36049	2.15868	2.2436	2.15897
10005	Copac-1	N76420	1.94145	1.95884	1.73072	1.90028	1.75634	2.00857	1.92815	1.97274	2.06254	1.88709	2.07011	1.86774	2.07874	1.89476	1.78527	2.45916
10006	Kastel-1	N76395	2.03398	2.03036	2.03258	1.95009	2.11727	2.0559	2.13779	2.13924	1.99408	1.97626	2.06276	3.26941	2.07651	2.08934	2.03513	1.91299
10007	Koch-1	N76396	2.34254	2.19012	2.04298	2.00527	2.10873	1.92934	2.25531	2.3135	1.99355	2.05463	2.25434	1.76944	2.35074	2.0254	2.03846	2.11081
10008	Sij-1	N76379	2.00939	2.05232	1.84562	2.12883	1.94066	2.24176	1.93757	1.95801	2.11716	1.91013	2.18682	2.11214	2.12342	2.10623	1.97484	1.95741
10009	Sij-2	N76380	1.98356	2.07664	1.95946	2.03665	2.00617	1.97276	2.06363	2.06617	1.94152	2.01728	2.11115	1.93107	2.15849	2.02226	2.14948	1.94938
10010	Sij-4	N76381	2.1486	2.09627	1.81339	2.12984	2.06717	1.91384	2.18503	2.21456	1.89003	1.94962	2.22122	1.82628	2.50321	1.86556	2.04752	1.97708
10011	Yeg-1	N76394	2.00573	1.98003	1.94801	1.88112	1.95669	1.95564	1.97905	1.99904	2.07355	1.97522	2.06019	1.82332	2.21237	2.01091	1.97356	1.93651
10012	Istisu-1	N76389	1.89885	1.95499	2.08392	2.00743	1.87543	1.98005	1.94698	1.95953	2.21447	1.9806	2.07683	3.50362	2.05598	2.05874	1.78455	2.77731
10013	Lerik1-3	N76388	1.85962	2.05601	1.98181	1.89058	2.01152	1.95184	1.98657	1.90716	2.11986	2.00127	1.32973	3.23491	2.10562	1.97828	1.99892	2.6861
10014	Xan-1	N76387	1.80115	1.93005	1.98584	1.84442	1.9831	2.08782	1.74932	1.84525	2.23761	1.97303	1.92701	3.35129	1.82311	2.04476	2.03708	1.89454
10015	Ara-1 (Sha?)	N76382	1.97712	2.04379	2.05229	2.02544	2.05254	1.98404	2.04019	2.08966	1.97642	1.98562	2.14308	1.89425	2.23032	2.02336	2.08355	2.07299
10016	Del-10	N76397	2.42029	2.31437	2.23311	2.22681	2.32682	2.19023	2.54372	2.57667	2.22434	2.31297	2.29177	1.92222	2.45485	2.22408	2.17003	2.18673
10017	Petro-1	N76370	1.98767	2.15458	1.86535	1.93355	1.87727	1.93029	1.99616	2.06722	1.87607	1.86956	1.97749	3.1625	2.06117	1.91887	1.91045	1.99689
10018	Dobra-1	N76369	2.3037	2.12418	2.06309	2.09628	2.04566	2.0816	2.30535	2.30739	2.08677	2.07324	2.1149	1.98057	2.20224	2.10231	2.07971	2.04949
10020	Jl-2	N76956	2.02051	2.06783	2.09617	2.01768	2.01882	2.00106	1.97111	2.01837	1.94353	2.0226	2.0049	1.96836	1.89821	1.94661	1.97293	2.00031

## Sheet: Table S5
Table S5. ddPCR-based CN estimates for thalianol cluster genes
Accession			THALIANOL GENE CLUSTER
ID	Name	NASC _ID	AT5G47980	CYP705A5	CYP708A2	THAS1
6137	T850	N77320	0	0	2	0
6150	T980	N77327	0	0	2	0
6921	Got-7	N76136	0	0	2	0
7028	Bch-1	N76444	0	0	0	2
7068	Cerv-1	N76462	0	0	2	0
7077	Co-1	N76468	0	0	2	0
7106	Dr-0	N78897	0	0	2	0
7147	Gie-0	N76493	0	0	2	0
7169	Hh-0	N76512	0	0	2	0
7343	Sp-0	N76603	0	0	0	2
8230	Algutsrum	N76657	0	0	2	0
8242	Lillö-1	N77039	0	0	2	0
9402	Hel-3	N76918	0	0	2	0
9451	Spro 2	N77264	0	0	2	0
9452	Spro 3	N77265	0	0	2	0
9453	Stenk-2	N77274	0	0	2	0
9455	Stenk-4	N77276	0	0	2	0
9762	Etna-2	N76487	0	NA	0	2
9947	Ped-0	N76415	2	2	0	2
9969	Valsi-1	N76425	0	0	2	0

## Sheet: Table S6
Table S6 Genotype assignment to protein-coding genes within MGCs as determined from RD, MLPA and ddPCR data
BARS1* - for this gene subsequent analyses resulted in genotype refinement, as presented in the main text and Table S11.
unresolved - data from various datasets were discordant and the differences could not be resolved by manual curation
no data - accessions were analyzed by experimental approaches only that did not cover all genes
							RD	RD	RD	RD; MLPA; ddPCR	RD; MLPA; ddPCR	RD; MLPA; ddPCR	RD; MLPA; ddPCR	RD; MLPA	RD; MLPA	RD; MLPA	RD	RD	RD	RD	RD	RD	RD	RD	RD	RD	RD	RD	RD; MLPA	RD; MLPA	RD; MLPA	RD; MLPA	RD; MLPA	RD; MLPA	RD	RD	RD
			Accessions				THALIANOL GENE CLUSTER							MARNERAL GENE CLUSTER			TIRUCALLADIENOL GENE CLUSTER								ARABIDIOL/BARUOL GENE CLUSTER
Method	ID	Name	NCBI/SRA	NASC ID	Country	1001 Genomes Group	AT5G47950	RABA4C	AT5G47970	AT5G47980	CYP705A5	CYP708A2	THAS1	CYP705A12	CYP71A16	MRN1	CYP716A1	CCB3	AT5G36130	CYP716A2	PEN3	AT5G36160	HCF109	SCPL1	CYP702A2	CYP702A3	CSLB06	CYP705A1	PEN1	CYP705A2	CYP705A3	BARS1*	CYP705A4	AT4G15390	CYP702A5	CYP702A6	BIA1
RD	19951	OOE23	SRR1946569		AUT	Central Europe	REF	REF	REF	REF	REF	REF	REF	REF	REF	REF	REF	REF	REF	REF	REF	REF	REF	REF	REF	LOSS	REF	REF	REF	GAIN	REF	REF	REF	REF	REF	REF	REF
RD	19950	OOE2-2	SRR1946568		AUT	Central Europe	REF	REF	REF	REF	REF	REF	REF	REF	REF	REF	REF	REF	REF	REF	REF	REF	REF	REF	REF	LOSS	REF	REF	REF	GAIN	REF	REF	REF	REF	REF	REF	REF
RD	19949	OOE2-1	SRR1946567		AUT	Central Europe	REF	REF	REF	REF	REF	REF	REF	REF	REF	REF	REF	REF	REF	REF	REF	REF	REF	REF	REF	LOSS	REF	REF	REF	GAIN	REF	REF	REF	REF	REF	REF	REF
RD	18696	Samm	SRR1946566		RUS	Asia	REF	REF	REF	REF	REF	REF	REF	REF	REF	REF	REF	REF	REF	REF	REF	REF	REF	REF	REF	REF	REF	REF	REF	REF	REF	REF	REF	REF	LOSS	REF	REF
RD	18694	Pien	SRR1946565		RUS	Asia	REF	REF	REF	REF	REF	REF	REF	REF	REF	REF	REF	REF	REF	REF	REF	REF	REF	REF	REF	LOSS	REF	REF	REF	REF	REF	REF	REF	REF	REF	REF	REF
RD	15593	OOE3-2	SRR1946564		AUT	Central Europe	REF	REF	REF	REF	REF	REF	REF	REF	REF	REF	REF	REF	REF	REF	REF	REF	REF	REF	REF	LOSS	REF	REF	REF	REF	REF	REF	REF	REF	REF	REF	REF
RD	15592	OOE3-1	SRR1946563		AUT	Central Europe	REF	REF	REF	REF	REF	REF	REF	REF	REF	REF	REF	REF	REF	REF	REF	REF	REF	REF	REF	LOSS	REF	REF	REF	GAIN	REF	REF	REF	REF	REF	REF	REF
RD	15591	OOE1-1	SRR1946562		AUT	Central Europe	REF	REF	REF	REF	REF	REF	REF	REF	REF	REF	REF	REF	REF	REF	REF	REF	REF	REF	REF	REF	REF	REF	REF	REF	REF	REF	REF	REF	REF	REF	REF
RD	15560	Valm	SRR1946561		RUS	Asia	REF	REF	REF	REF	REF	REF	REF	REF	REF	REF	REF	REF	REF	REF	REF	REF	REF	REF	REF	LOSS	REF	REF	REF	GAIN	REF	REF	REF	REF	LOSS	REF	REF
RD	14319	Shu-2	SRR1946560		RUS	Asia	REF	REF	REF	REF	REF	REF	REF	REF	REF	REF	REF	REF	REF	REF	REF	REF	REF	REF	REF	LOSS	REF	REF	REF	REF	REF	REF	REF	REF	REF	REF	REF
RD	14318	Shu-1	SRR1946559		RUS	Asia	REF	REF	REF	REF	REF	REF	REF	REF	REF	REF	REF	REF	REF	REF	REF	REF	REF	REF	REF	LOSS	REF	REF	REF	REF	REF	REF	REF	REF	REF	REF	REF
RD	14315	Radk-2	SRR1946558		RUS	Asia	REF	REF	REF	REF	REF	REF	REF	REF	REF	REF	REF	REF	REF	REF	REF	REF	REF	REF	REF	LOSS	REF	REF	REF	REF	REF	REF	REF	REF	REF	REF	REF
RD	14314	Radk-1	SRR1946557		RUS	Asia	REF	REF	REF	REF	REF	REF	REF	REF	REF	REF	REF	REF	REF	REF	REF	REF	REF	REF	REF	LOSS	REF	REF	REF	REF	REF	REF	REF	REF	REF	REF	REF
RD	14313	Kos-2	SRR1946556		RUS	Asia	REF	REF	REF	REF	REF	REF	REF	REF	REF	REF	REF	REF	REF	REF	REF	REF	REF	REF	REF	REF	REF	REF	REF	REF	REF	REF	REF	REF	LOSS	REF	REF
RD	14312	Kos-1	SRR1946555		RUS	Asia	REF	REF	REF	REF	REF	REF	REF	REF	REF	REF	REF	REF	REF	REF	REF	REF	REF	REF	REF	REF	REF	REF	REF	REF	REF	REF	REF	REF	LOSS	REF	REF
RD	10027	Uk-6	SRR1946554		GER	Central Europe	REF	REF	REF	REF	REF	REF	REF	REF	REF	REF	REF	REF	REF	REF	REF	REF	REF	REF	REF	REF	REF	REF	REF	REF	REF	REF	REF	REF	REF	REF	REF
RD	10023	Strand-1	SRR1946553		NOR	Admixed	REF	REF	REF	REF	REF	REF	REF	REF	REF	REF	REF	REF	REF	REF	REF	REF	REF	REF	REF	REF	REF	REF	REF	REF	REF	REF	REF	REF	REF	REF	REF
RD	10022	Uk-3	SRR1946552		GER	Admixed	REF	REF	REF	REF	REF	REF	REF	REF	REF	REF	REF	REF	REF	LOSS	REF	REF	REF	REF	REF	REF	REF	REF	REF	GAIN	REF	REF	REF	REF	REF	REF	REF
RD; MLPA	10020	Jl-2	SRR1946551	N76956	CZE	Central Europe	REF	REF	REF	REF	REF	REF	REF	REF	REF	REF	REF	REF	REF	REF	REF	REF	REF	REF	REF	LOSS	REF	REF	REF	REF	REF	REF	REF	REF	REF	REF	REF
RD	9938	WAV-8	SRR1946482		FRA	Western Europe	REF	REF	REF	REF	REF	REF	REF	REF	REF	REF	REF	REF	REF	REF	REF	REF	REF	REF	REF	REF	REF	REF	REF	GAIN	REF	REF	REF	REF	REF	REF	REF
RD	9937	CATS-6	SRR1946481		FRA	Western Europe	REF	REF	REF	REF	REF	REF	REF	REF	REF	REF	REF	REF	REF	REF	REF	REF	REF	REF	REF	REF	REF	REF	REF	GAIN	REF	REF	REF	REF	REF	REF	REF
RD	9935	BAU-15	SRR1946480		FRA	Western Europe	REF	REF	REF	REF	REF	REF	REF	REF	REF	REF	REF	REF	REF	REF	REF	REF	REF	REF	REF	REF	REF	REF	REF	GAIN	REF	REF	REF	REF	REF	REF	REF
RD	9933	VED-10	SRR1946479		FRA	Admixed	REF	REF	REF	REF	REF	REF	REF	REF	REF	REF	REF	REF	REF	REF	REF	REF	REF	REF	REF	LOSS	REF	REF	REF	REF	REF	REF	REF	REF	REF	REF	REF
RD	9932	NOZ-6	SRR1946478		FRA	Admixed	REF	REF	REF	REF	REF	REF	REF	REF	REF	REF	REF	REF	REF	REF	REF	REF	REF	REF	REF	REF	REF	REF	REF	REF	REF	REF	REF	REF	REF	REF	REF
RD	9930	LEC-25	SRR1946477		FRA	Central Europe	REF	REF	REF	REF	REF	REF	REF	REF	REF	REF	REF	REF	REF	REF	REF	REF	REF	REF	REF	LOSS	REF	REF	REF	REF	REF	REF	REF	REF	REF	REF	REF
RD	9929	ISS-20	SRR1946476		FRA	Western Europe	REF	REF	REF	REF	REF	REF	REF	REF	REF	REF	REF	REF	REF	REF	REF	REF	REF	REF	REF	REF	REF	REF	REF	REF	REF	REF	REF	REF	REF	REF	REF
RD	9928	BEZ-9	SRR1946475		FRA	Western Europe	REF	REF	REF	REF	REF	REF	REF	REF	REF	REF	REF	REF	REF	REF	REF	REF	REF	REF	REF	REF	REF	REF	REF	GAIN	REF	REF	REF	REF	REF	REF	REF
RD	9927	ARR-17	SRR1946474		FRA	Western Europe	REF	REF	REF	REF	REF	REF	REF	REF	REF	REF	REF	REF	REF	REF	REF	REF	REF	REF	REF	REF	REF	REF	REF	REF	REF	REF	REF	REF	REF	REF	REF
RD	9926	TRE-1	SRR1946473		FRA	Western Europe	REF	REF	REF	REF	REF	REF	REF	REF	REF	REF	REF	REF	REF	REF	REF	REF	REF	REF	REF	REF	REF	REF	REF	GAIN	REF	REF	REF	REF	REF	REF	REF
RD	9925	RUM-20	SRR1946472		FRA	Western Europe	REF	REF	REF	REF	REF	REF	REF	REF	REF	REF	REF	REF	REF	REF	REF	REF	REF	REF	REF	REF	REF	REF	REF	GAIN	REF	REF	REF	REF	REF	REF	REF
RD	9924	PLY-20	SRR1946471		FRA	Admixed	REF	REF	REF	REF	REF	REF	REF	REF	REF	REF	REF	REF	REF	REF	REF	REF	REF	REF	REF	REF	REF	REF	REF	GAIN	REF	REF	REF	REF	REF	REF	REF
RD	9921	FOR-23	SRR1946470		FRA	Western Europe	REF	REF	REF	REF	REF	REF	REF	REF	REF	REF	REF	REF	REF	REF	REF	REF	REF	REF	REF	LOSS	REF	REF	REF	REF	REF	REF	REF	REF	REF	REF	REF
RD	9920	DIR-9	SRR1946469		FRA	Germany	REF	REF	REF	REF	REF	REF	REF	REF	REF	REF	REF	REF	REF	REF	REF	REF	REF	REF	REF	REF	REF	REF	REF	REF	REF	REF	REF	REF	REF	REF	REF
RD	9918	SAUL-24	SRR1946468		FRA	Western Europe	REF	REF	REF	REF	REF	REF	REF	REF	REF	REF	REF	REF	REF	REF	REF	REF	REF	REF	REF	REF	REF	REF	REF	GAIN	REF	REF	REF	REF	REF	REF	REF
RD	9917	RAD-21	SRR1946467		FRA	Western Europe	REF	REF	REF	REF	REF	REF	REF	REF	REF	REF	REF	REF	REF	REF	REF	REF	REF	REF	REF	REF	REF	REF	REF	GAIN	REF	REF	REF	REF	REF	REF	REF
RD	9915	MAR-4-16	SRR1946466		FRA	Central Europe	REF	REF	REF	REF	REF	REF	REF	REF	REF	REF	REF	REF	REF	REF	REF	REF	REF	REF	REF	LOSS	REF	REF	REF	REF	REF	REF	REF	REF	REF	REF	REF
RD	9914	IST-29	SRR1946465		FRA	Central Europe	REF	REF	REF	REF	REF	REF	REF	REF	REF	REF	REF	REF	REF	REF	REF	REF	REF	REF	REF	REF	REF	REF	REF	REF	REF	REF	REF	REF	REF	REF	REF
RD	9912	CIRY-13	SRR1946464		FRA	Western Europe	REF	REF	REF	REF	REF	REF	REF	REF	REF	REF	REF	REF	REF	REF	REF	REF	REF	REF	REF	REF	REF	REF	REF	GAIN	REF	REF	REF	REF	REF	REF	REF
RD	9911	ARGE-1-15	SRR1946463		FRA	Western Europe	REF	REF	REF	REF	REF	REF	REF	REF	REF	REF	REF	REF	REF	REF	REF	REF	REF	REF	REF	REF	REF	REF	REF	GAIN	REF	REF	REF	REF	REF	REF	REF
RD	9910	BRI-2	SRR1946462		FRA	Western Europe	REF	REF	REF	REF	REF	REF	REF	REF	REF	REF	REF	REF	REF	REF	REF	REF	REF	REF	REF	LOSS	REF	REF	REF	REF	REF	REF	REF	REF	REF	REF	REF
RD	9909	GEN-8	SRR1946461		FRA	Western Europe	REF	REF	REF	REF	REF	REF	REF	REF	REF	REF	REF	REF	REF	REF	REF	REF	REF	REF	REF	REF	REF	REF	REF	GAIN	REF	REF	REF	REF	REF	REF	REF
RD	9908	ESP-1-11	SRR1946460		FRA	Western Europe	REF	REF	REF	REF	REF	REF	REF	REF	REF	REF	REF	REF	REF	REF	REF	REF	REF	REF	REF	REF	REF	REF	REF	GAIN	REF	REF	REF	REF	REF	REF	REF
RD	9906	Mah-6	SRR1946459		ESP	Admixed	REF	REF	REF	REF	REF	REF	REF	REF	REF	REF	REF	REF	REF	REF	REF	REF	REF	REF	REF	REF	REF	REF	REF	GAIN	REF	REF	REF	REF	REF	REF	REF
RD	9905	Ven-0	SRR1946458		ESP	Relict	REF	REF	REF	REF	REF	REF	REF	REF	REF	REF	REF	REF	LOSS	LOSS	LOSS	REF	REF	REF	REF	LOSS	REF	REF	REF	GAIN	REF	REF	REF	REF	REF	REF	REF
RD	9904	Vas-0	SRR1946457		ESP	Spain	REF	REF	REF	REF	REF	REF	REF	REF	REF	REF	REF	REF	REF	REF	REF	REF	REF	REF	REF	LOSS	REF	REF	REF	REF	REF	REF	REF	REF	REF	REF	REF
RD	9903	Val-0	SRR1946456		ESP	Spain	REF	REF	REF	REF	REF	REF	REF	REF	REF	REF	REF	REF	REF	REF	REF	REF	REF	REF	REF	LOSS	REF	REF	REF	GAIN	REF	REF	REF	REF	REF	REF	REF
RD	9902	Usa-0	SRR1946455		ESP	Spain	REF	REF	REF	REF	REF	REF	REF	REF	REF	REF	REF	REF	REF	REF	REF	REF	REF	REF	REF	LOSS	REF	REF	REF	REF	REF	REF	REF	REF	REF	REF	REF
RD	9901	Urd-1	SRR1946454		ESP	Spain	REF	REF	REF	REF	REF	REF	REF	REF	REF	REF	REF	REF	REF	REF	REF	REF	REF	REF	REF	LOSS	REF	REF	REF	REF	REF	REF	REF	REF	REF	REF	REF
RD	9900	Tri-0	SRR1946453		ESP	Spain	REF	REF	REF	REF	REF	REF	REF	REF	REF	REF	REF	REF	REF	REF	REF	REF	REF	REF	REF	LOSS	REF	REF	REF	GAIN	REF	REF	REF	REF	REF	REF	REF
RD	9899	Tau-0	SRR1946452		ESP	Spain	REF	REF	REF	REF	REF	REF	REF	REF	REF	REF	REF	REF	REF	REF	REF	REF	REF	REF	REF	LOSS	REF	REF	REF	REF	REF	REF	REF	REF	REF	REF	REF
RD	9898	Som-0	SRR1946451		ESP	Spain	REF	REF	REF	REF	REF	REF	REF	REF	REF	REF	REF	REF	LOSS	LOSS	LOSS	REF	REF	REF	REF	LOSS	REF	REF	REF	REF	REF	REF	REF	REF	REF	REF	REF
RD	9897	Smt-1	SRR1946450		ESP	Admixed	REF	REF	REF	LOSS	LOSS	REF	LOSS	REF	REF	REF	REF	REF	LOSS	LOSS	LOSS	REF	REF	REF	REF	REF	REF	REF	REF	REF	REF	REF	REF	REF	REF	REF	REF
RD	9895	Sfb-6	SRR1946449		ESP	Spain	REF	REF	REF	REF	REF	REF	REF	REF	REF	REF	REF	REF	REF	REF	REF	REF	REF	REF	REF	LOSS	REF	REF	REF	REF	LOSS	REF	REF	REF	REF	REF	REF
RD	9894	Sen-0	SRR1946448		ESP	Admixed	REF	REF	REF	REF	REF	REF	REF	REF	REF	REF	REF	REF	REF	REF	REF	REF	REF	REF	REF	LOSS	REF	REF	REF	REF	REF	REF	REF	REF	REF	REF	REF
RD	9892	Sam-0	SRR1946447		ESP	Admixed	REF	REF	REF	REF	REF	REF	REF	REF	REF	REF	REF	REF	REF	REF	REF	REF	REF	REF	REF	LOSS	REF	REF	REF	GAIN	REF	REF	REF	REF	REF	REF	REF
RD	9891	Sal-0	SRR1946446		ESP	Spain	REF	REF	REF	REF	REF	REF	REF	REF	REF	REF	REF	REF	REF	REF	REF	REF	REF	REF	REF	LOSS	REF	REF	REF	GAIN	REF	REF	REF	REF	LOSS	REF	REF
RD	9890	Rib-1	SRR1946445		ESP	Admixed	REF	REF	REF	REF	REF	REF	REF	REF	REF	REF	REF	REF	REF	REF	REF	REF	REF	REF	REF	LOSS	REF	REF	REF	REF	REF	REF	REF	REF	REF	REF	REF
RD	9888	Pva-1	SRR1946444		ESP	Spain	REF	REF	REF	REF	REF	REF	REF	REF	REF	REF	REF	REF	REF	REF	REF	REF	REF	REF	REF	LOSS	REF	REF	REF	GAIN	REF	REF	REF	REF	REF	REF	REF
RD	9887	Pun-0	SRR1946443		ESP	Relict	REF	REF	REF	REF	REF	REF	REF	REF	REF	REF	REF	REF	REF	REF	REF	REF	REF	REF	REF	LOSS	REF	REF	REF	GAIN	REF	REF	REF	REF	REF	REF	REF
RD	9886	Pru-0	SRR1946442		ESP	Spain	REF	REF	REF	REF	REF	REF	REF	REF	REF	REF	REF	REF	REF	REF	REF	REF	REF	REF	REF	LOSS	REF	REF	REF	GAIN	REF	REF	REF	REF	REF	REF	REF
RD	9885	Prd-0	SRR1946441		ESP	Spain	REF	REF	REF	REF	REF	REF	REF	REF	REF	REF	REF	REF	REF	REF	REF	REF	REF	REF	REF	LOSS	REF	REF	REF	REF	REF	REF	REF	REF	REF	REF	REF
RD; MLPA	9883	Piq-0	SRR1946440	N77179	ESP	Spain	REF	REF	REF	REF	REF	REF	REF	REF	REF	REF	REF	REF	REF	REF	REF	REF	REF	REF	REF	LOSS	REF	REF	REF	REF	REF	REF	REF	REF	REF	REF	REF
RD	9882	Pil-0	SRR1946439		ESP	Spain	REF	REF	REF	REF	REF	REF	REF	REF	REF	REF	REF	REF	REF	REF	REF	REF	REF	REF	REF	LOSS	REF	REF	REF	GAIN	REF	REF	REF	REF	REF	REF	REF
RD	9881	Pie-0	SRR1946438		ESP	Admixed	REF	REF	REF	REF	REF	REF	REF	REF	REF	REF	REF	REF	REF	REF	REF	REF	REF	REF	REF	REF	REF	REF	REF	GAIN	REF	REF	REF	REF	REF	REF	REF
RD	9880	Pib-1	SRR1946437		ESP	Spain	REF	REF	REF	REF	REF	REF	REF	REF	REF	REF	REF	REF	REF	REF	REF	REF	REF	REF	REF	LOSS	REF	REF	REF	GAIN	REF	REF	REF	REF	REF	REF	REF
RD	9879	Per-0	SRR1946436		ESP	Relict	REF	REF	REF	REF	REF	REF	REF	REF	REF	REF	REF	REF	REF	REF	REF	REF	REF	REF	REF	LOSS	REF	REF	REF	GAIN	REF	REF	REF	REF	REF	REF	REF
RD	9878	Pee-0	SRR1946435		ESP	Spain	REF	REF	REF	REF	REF	REF	REF	REF	REF	REF	REF	REF	REF	REF	REF	REF	REF	REF	REF	REF	REF	REF	REF	GAIN	REF	REF	REF	REF	REF	REF	REF
RD	9877	Pdl-0	SRR1946434		ESP	Admixed	REF	REF	REF	REF	REF	REF	REF	REF	REF	REF	REF	REF	REF	REF	REF	REF	REF	REF	REF	LOSS	REF	REF	REF	GAIN	REF	REF	REF	REF	REF	REF	REF
RD	9876	Pad-0	SRR1946433		ESP	Spain	REF	REF	REF	REF	REF	REF	REF	REF	REF	REF	REF	REF	REF	REF	REF	REF	REF	REF	REF	LOSS	REF	REF	REF	REF	REF	REF	REF	REF	REF	REF	REF
RD	9875	Ovi-1	SRR1946432		ESP	Western Europe	REF	REF	REF	REF	REF	REF	REF	REF	REF	REF	REF	REF	REF	REF	REF	REF	REF	REF	REF	LOSS	REF	REF	REF	GAIN	REF	REF	REF	REF	REF	REF	REF
RD	9874	Oja-0	SRR1946431		ESP	Spain	REF	REF	REF	REF	REF	REF	REF	REF	REF	REF	REF	REF	REF	REF	REF	REF	REF	REF	REF	LOSS	REF	REF	REF	REF	REF	REF	REF	REF	REF	REF	REF
RD	9873	Ndc-0	SRR1946430		ESP	Spain	REF	REF	REF	REF	REF	REF	REF	REF	REF	REF	REF	REF	REF	REF	REF	REF	REF	REF	REF	LOSS	REF	REF	REF	GAIN	REF	REF	REF	REF	REF	REF	REF
RD; MLPA	9871	Nac-0	SRR1946429	N77117	ESP	Relict	REF	REF	REF	REF	REF	LOSS	REF	REF	REF	REF	REF	REF	REF	REF	REF	REF	REF	REF	REF	LOSS	REF	REF	REF	REF	REF	REF	REF	REF	REF	REF	REF
RD	9870	Moz-0	SRR1946428		ESP	Spain	REF	REF	REF	REF	REF	REF	REF	REF	REF	REF	REF	REF	REF	REF	REF	REF	REF	REF	REF	LOSS	REF	REF	REF	REF	REF	REF	REF	REF	REF	REF	REF
RD	9869	Moj-0	SRR1946427		ESP	Relict	REF	REF	REF	REF	REF	REF	REF	REF	REF	REF	REF	REF	REF	REF	REF	REF	REF	REF	REF	LOSS	REF	REF	REF	GAIN	REF	REF	REF	REF	REF	REF	REF
RD	9868	Moe-0	SRR1946426		ESP	Spain	REF	REF	REF	REF	REF	REF	REF	REF	REF	REF	REF	REF	REF	REF	REF	REF	REF	REF	REF	LOSS	REF	REF	REF	REF	REF	REF	REF	REF	REF	REF	REF
RD	9867	Mie-1	SRR1946425		ESP	Spain	REF	REF	REF	REF	REF	REF	REF	REF	REF	REF	REF	REF	REF	REF	REF	REF	REF	REF	REF	LOSS	REF	REF	REF	GAIN	REF	REF	REF	REF	REF	REF	REF
RD	9866	Mdd-0	SRR1946424		ESP	Spain	REF	REF	REF	REF	REF	REF	REF	REF	REF	REF	REF	REF	REF	REF	REF	REF	REF	REF	REF	REF	REF	REF	REF	REF	REF	REF	REF	REF	REF	REF	REF
RD	9864	Mat-0	SRR1946423		ESP	Spain	REF	REF	REF	REF	REF	REF	REF	REF	REF	REF	REF	REF	REF	REF	REF	REF	REF	REF	REF	LOSS	REF	REF	REF	REF	LOSS	LOSS	REF	REF	REF	REF	REF
RD	9861	Mac-0	SRR1946421		ESP	Spain	REF	REF	REF	REF	REF	REF	REF	REF	REF	REF	REF	REF	REF	REF	REF	REF	REF	REF	REF	REF	REF	REF	REF	GAIN	REF	REF	REF	REF	REF	REF	REF
RD	9860	Lum-0	SRR1946420		ESP	Spain	REF	REF	REF	REF	REF	REF	REF	REF	REF	REF	REF	REF	GAIN	REF	REF	REF	REF	REF	REF	REF	REF	REF	REF	REF	REF	REF	REF	REF	REF	REF	REF
RD	9859	Lro-0	SRR1946419		ESP	Spain	REF	REF	REF	REF	REF	REF	REF	REF	REF	REF	REF	REF	REF	REF	REF	REF	REF	REF	REF	REF	REF	REF	REF	REF	REF	REF	REF	REF	REF	REF	REF
RD	9858	Loz-0	SRR1946418		ESP	Admixed	REF	REF	REF	REF	REF	REF	REF	REF	REF	REF	REF	REF	REF	REF	REF	REF	REF	REF	REF	LOSS	REF	REF	REF	REF	REF	REF	REF	REF	REF	REF	REF
RD	9857	Leg-0	SRR1946417		ESP	Spain	REF	REF	REF	REF	REF	REF	REF	REF	REF	REF	REF	REF	REF	REF	REF	REF	REF	REF	REF	LOSS	REF	REF	REF	GAIN	REF	REF	REF	REF	REF	REF	REF
RD	9856	Lch-0	SRR1946416		ESP	Spain	REF	REF	REF	REF	REF	REF	REF	REF	REF	REF	REF	REF	REF	REF	REF	REF	REF	REF	REF	LOSS	REF	REF	REF	GAIN	REF	REF	REF	REF	REF	REF	REF
RD	9855	Lam-0	SRR1946415		ESP	Spain	REF	REF	REF	REF	REF	REF	REF	REF	REF	REF	REF	REF	REF	REF	REF	REF	REF	REF	REF	LOSS	REF	REF	REF	GAIN	REF	REF	REF	REF	REF	REF	REF
RD	9854	Laf-1	SRR1946414		ESP	Western Europe	REF	REF	REF	REF	REF	REF	REF	REF	REF	REF	REF	REF	REF	REF	REF	REF	REF	REF	REF	REF	REF	REF	REF	GAIN	REF	REF	REF	REF	REF	REF	REF
RD	9853	Lac-0	SRR1946413		ESP	Western Europe	REF	REF	REF	REF	REF	REF	REF	REF	REF	REF	REF	REF	REF	REF	REF	REF	REF	REF	REF	REF	REF	REF	REF	GAIN	REF	REF	REF	REF	REF	REF	REF
RD	9852	Ini-0	SRR1946412		ESP	Spain	REF	REF	REF	REF	REF	REF	REF	REF	REF	REF	REF	REF	REF	REF	REF	REF	REF	REF	REF	LOSS	REF	REF	REF	GAIN	REF	REF	REF	REF	REF	REF	REF
RD	9851	Hue-3	SRR1946411		ESP	Western Europe	REF	REF	REF	REF	REF	REF	REF	REF	REF	REF	REF	REF	REF	REF	REF	REF	REF	REF	REF	LOSS	REF	REF	REF	REF	REF	REF	REF	REF	REF	REF	REF
RD	9850	Hec-0	SRR1946410		ESP	Spain	REF	REF	REF	REF	REF	REF	REF	REF	REF	REF	REF	REF	REF	REF	REF	REF	REF	REF	REF	LOSS	REF	REF	REF	REF	REF	REF	REF	REF	REF	REF	REF
RD	9849	Gud-3	SRR1946409		ESP	Admixed	REF	REF	REF	REF	REF	REF	REF	REF	REF	REF	REF	REF	REF	REF	REF	REF	REF	REF	REF	REF	REF	REF	REF	GAIN	REF	REF	REF	REF	REF	REF	REF
RD	9848	Glo-1	SRR1946408		ESP	Spain	REF	REF	REF	REF	REF	REF	REF	REF	REF	REF	REF	REF	REF	REF	REF	REF	REF	REF	REF	LOSS	REF	REF	REF	GAIN	REF	REF	REF	REF	REF	REF	REF
RD	9847	Fel-2	SRR1946407		ESP	Western Europe	REF	REF	REF	REF	REF	REF	REF	REF	REF	REF	REF	REF	REF	REF	REF	REF	REF	REF	REF	REF	REF	REF	REF	REF	REF	REF	REF	REF	REF	REF	REF
RD	9846	Ezc-2	SRR1946406		ESP	Spain	REF	REF	REF	REF	REF	REF	REF	REF	REF	REF	REF	REF	REF	REF	REF	REF	REF	REF	REF	LOSS	REF	REF	REF	GAIN	REF	REF	REF	REF	REF	REF	REF
RD	9845	Evs-0	SRR1946405		ESP	Spain	REF	REF	REF	REF	REF	REF	REF	REF	REF	REF	REF	REF	REF	REF	REF	REF	REF	REF	REF	LOSS	REF	REF	REF	GAIN	REF	REF	REF	REF	REF	REF	REF
RD; MLPA	9844	Esn-2	SRR1946404	N76846	ESP	Spain	REF	REF	REF	REF	REF	REF	REF	REF	REF	REF	REF	REF	REF	REF	REF	REF	REF	REF	REF	LOSS	REF	REF	REF	REF	REF	REF	REF	REF	REF	REF	REF
RD	9843	Elp-0	SRR1946403		ESP	Spain	REF	REF	REF	REF	REF	REF	REF	REF	REF	REF	REF	REF	REF	REF	REF	REF	REF	REF	REF	LOSS	REF	REF	REF	GAIN	REF	REF	REF	REF	REF	REF	REF
RD	9841	Ees-0	SRR1946402		ESP	Spain	REF	REF	REF	REF	REF	REF	REF	REF	REF	REF	REF	REF	REF	REF	REF	REF	REF	REF	REF	LOSS	REF	REF	REF	GAIN	REF	REF	REF	REF	REF	REF	REF
RD	9840	Dar-0	SRR1946401		ESP	Spain	REF	REF	REF	REF	REF	REF	REF	REF	REF	REF	REF	REF	REF	REF	REF	REF	REF	REF	REF	REF	REF	REF	REF	GAIN	REF	REF	REF	REF	REF	REF	REF
RD	9839	Coy-0	SRR1946400		ESP	Admixed	REF	REF	REF	REF	REF	REF	REF	REF	REF	REF	REF	REF	REF	REF	REF	REF	REF	REF	REF	LOSS	REF	REF	REF	GAIN	REF	REF	REF	REF	REF	REF	REF
RD	9838	Cot-0	SRR1946399		ESP	Admixed	REF	REF	REF	REF	REF	REF	REF	REF	REF	REF	REF	REF	REF	REF	REF	REF	REF	REF	REF	REF	REF	REF	REF	GAIN	REF	REF	REF	REF	REF	REF	REF
RD	9837	Con-0	SRR1946398		ESP	Relict	REF	REF	REF	REF	LOSS	LOSS	LOSS	REF	REF	REF	REF	REF	REF	REF	REF	REF	REF	REF	REF	LOSS	REF	REF	REF	REF	REF	REF	REF	REF	LOSS	REF	REF
RD	9836	Cod-0	SRR1946397		ESP	Spain	REF	REF	REF	REF	REF	REF	REF	REF	REF	REF	REF	REF	REF	REF	REF	REF	REF	REF	REF	LOSS	REF	REF	REF	GAIN	REF	REF	REF	REF	REF	REF	REF
RD	9835	Cir-0	SRR1946396		ESP	Admixed	REF	REF	REF	REF	REF	REF	REF	REF	REF	REF	REF	REF	REF	REF	REF	REF	REF	REF	REF	LOSS	REF	REF	REF	REF	REF	REF	REF	REF	REF	REF	REF
RD	9834	Cho-0	SRR1946395		ESP	Spain	REF	REF	REF	REF	REF	REF	REF	REF	REF	REF	REF	REF	REF	REF	REF	REF	REF	REF	REF	LOSS	REF	REF	REF	GAIN	REF	REF	REF	REF	REF	REF	REF
RD	9833	IP-Cha-0	SRR1946394		ESP	Spain	REF	REF	REF	REF	REF	REF	REF	REF	REF	REF	REF	REF	REF	REF	REF	REF	REF	REF	REF	REF	REF	REF	REF	REF	REF	REF	REF	REF	REF	REF	REF
RD	9832	Cat-0	SRR1946393		ESP	Relict	REF	REF	REF	LOSS	LOSS	REF	LOSS	REF	REF	REF	REF	REF	REF	REF	REF	REF	REF	REF	REF	LOSS	REF	REF	REF	GAIN	REF	REF	REF	REF	REF	REF	REF
RD	9831	Cas-0	SRR1946392		ESP	Admixed	REF	REF	REF	REF	REF	REF	REF	REF	REF	REF	REF	REF	REF	REF	REF	REF	REF	REF	REF	LOSS	REF	REF	REF	GAIN	REF	REF	REF	REF	REF	REF	REF
RD	9830	IP-Bus-0	SRR1946391		ESP	Admixed	REF	REF	REF	REF	REF	REF	REF	REF	REF	REF	REF	REF	REF	REF	REF	REF	REF	REF	REF	LOSS	REF	REF	REF	GAIN	REF	REF	REF	REF	REF	REF	REF
RD	9828	Bra-0	SRR1946390		ESP	Western Europe	REF	REF	REF	REF	REF	REF	REF	REF	REF	REF	REF	REF	REF	REF	REF	REF	REF	REF	REF	REF	REF	REF	REF	REF	REF	REF	REF	REF	REF	REF	REF
RD	9827	Bos-0	SRR1946389		ESP	Western Europe	REF	REF	REF	REF	REF	REF	REF	REF	REF	REF	REF	REF	REF	REF	REF	REF	REF	REF	REF	REF	REF	REF	REF	REF	REF	REF	REF	REF	REF	REF	REF
RD	9826	Bor-0	SRR1946388		ESP	Western Europe	REF	REF	REF	REF	REF	REF	REF	REF	REF	REF	REF	REF	REF	REF	REF	REF	REF	REF	REF	REF	REF	REF	REF	REF	REF	REF	REF	REF	REF	REF	REF
RD	9825	Boa-0	SRR1946387		ESP	Spain	REF	REF	REF	REF	REF	REF	REF	REF	REF	REF	REF	REF	REF	REF	REF	REF	REF	REF	REF	LOSS	REF	REF	REF	GAIN	REF	REF	REF	REF	REF	REF	REF
RD	9824	Bes-5	SRR1946386		ESP	Admixed	REF	REF	REF	REF	REF	REF	REF	REF	REF	REF	REF	REF	REF	REF	REF	REF	REF	REF	REF	REF	REF	REF	REF	REF	REF	REF	REF	REF	REF	REF	REF
RD	9823	Bae-0	SRR1946385		ESP	Western Europe	REF	REF	REF	REF	REF	REF	REF	REF	REF	REF	REF	REF	REF	REF	REF	REF	REF	REF	REF	REF	REF	REF	REF	REF	REF	REF	REF	REF	REF	REF	REF
RD	9822	Aul-0	SRR1946384		ESP	Spain	REF	REF	REF	REF	REF	REF	REF	REF	REF	REF	REF	REF	REF	REF	REF	REF	REF	REF	REF	REF	REF	REF	REF	REF	REF	REF	REF	REF	REF	REF	REF
RD	9821	Aru-0	SRR1946383		ESP	Spain	REF	REF	REF	REF	REF	REF	REF	REF	REF	REF	REF	REF	REF	REF	REF	REF	REF	REF	REF	LOSS	REF	REF	REF	REF	REF	REF	REF	REF	REF	REF	REF
RD	9820	Are-0	SRR1946382		ESP	Spain	REF	REF	REF	REF	REF	REF	REF	REF	REF	REF	REF	REF	REF	REF	REF	REF	REF	REF	REF	LOSS	REF	REF	REF	GAIN	REF	REF	REF	REF	REF	REF	REF
RD	9819	Amu-0	SRR1946381		ESP	Spain	REF	REF	REF	REF	REF	REF	REF	REF	REF	REF	REF	REF	REF	REF	REF	REF	REF	REF	REF	LOSS	REF	REF	REF	GAIN	REF	REF	REF	REF	REF	REF	REF
RD	9817	Ace-0	SRR1946380		ESP	Spain	REF	REF	REF	REF	REF	REF	REF	REF	REF	REF	REF	REF	REF	REF	REF	REF	REF	REF	REF	LOSS	REF	REF	REF	REF	REF	REF	REF	REF	REF	REF	REF
RD	9816	Tü-WH	SRR1946379		GER	Central Europe	REF	REF	REF	REF	REF	REF	REF	REF	REF	REF	REF	REF	REF	REF	REF	REF	REF	REF	REF	REF	REF	REF	REF	REF	REF	REF	REF	REF	REF	REF	REF
RD	9815	Ha-HBT3-11	SRR1946378		GER	Central Europe	REF	REF	REF	REF	REF	REF	REF	REF	REF	REF	REF	REF	REF	REF	REF	REF	REF	REF	REF	REF	REF	REF	REF	GAIN	REF	REF	REF	REF	REF	REF	REF
RD	9814	Fell1-10	SRR1946377		GER	Central Europe	REF	REF	REF	REF	REF	REF	REF	REF	REF	REF	REF	REF	REF	REF	REF	REF	REF	REF	REF	REF	REF	REF	REF	REF	REF	REF	REF	REF	REF	REF	REF
RD	9813	BI-4	SRR1946376		GER	Central Europe	REF	REF	REF	REF	REF	REF	REF	REF	REF	REF	REF	REF	REF	REF	REF	REF	REF	REF	REF	REF	REF	REF	REF	GAIN	REF	REF	REF	REF	REF	REF	REF
RD	9812	Tü-W1	SRR1946375		GER	Central Europe	REF	REF	REF	REF	REF	REF	REF	REF	REF	REF	REF	REF	REF	REF	REF	REF	REF	REF	REF	LOSS	REF	REF	REF	GAIN	REF	REF	REF	REF	LOSS	REF	REF
RD	9811	Tü-NK-12	SRR1946374		GER	Central Europe	REF	REF	REF	REF	REF	REF	REF	REF	REF	REF	REF	REF	REF	REF	REF	REF	REF	REF	REF	REF	REF	REF	REF	REF	REF	REF	REF	REF	REF	REF	REF
RD	9810	Tü-KS-7	SRR1946373		GER	Central Europe	REF	REF	REF	REF	REF	REF	REF	REF	REF	REF	REF	REF	REF	REF	REF	REF	REF	REF	REF	REF	REF	REF	REF	REF	REF	REF	REF	REF	REF	REF	REF
RD	9809	Tü-KB-6	SRR1946372		GER	Western Europe	REF	REF	REF	REF	REF	REF	REF	REF	REF	REF	REF	REF	REF	REF	REF	REF	REF	REF	REF	REF	REF	REF	REF	REF	REF	REF	REF	REF	REF	REF	REF
RD	9808	Tü-B2-3	SRR1946371		GER	Central Europe	REF	REF	REF	REF	REF	REF	REF	REF	REF	REF	REF	REF	REF	REF	REF	REF	REF	REF	REF	REF	REF	REF	REF	REF	REF	REF	REF	REF	REF	REF	REF
RD	9807	Schl-7	SRR1946370		GER	Central Europe	REF	REF	REF	REF	REF	REF	REF	REF	REF	REF	REF	REF	REF	REF	REF	REF	REF	REF	REF	LOSS	REF	REF	REF	REF	REF	REF	REF	REF	REF	REF	REF
RD	9806	Rü-2	SRR1946369		GER	Central Europe	REF	REF	REF	REF	REF	REF	REF	REF	REF	REF	REF	REF	REF	REF	REF	REF	REF	REF	REF	REF	REF	REF	REF	GAIN	REF	REF	REF	REF	REF	REF	REF
RD	9805	Pfn-10	SRR1946368		GER	Central Europe	REF	REF	REF	REF	REF	REF	REF	REF	REF	REF	REF	REF	REF	REF	REF	REF	REF	REF	REF	REF	REF	REF	REF	GAIN	REF	REF	REF	REF	REF	REF	REF
RD	9804	Obe1-15	SRR1946367		GER	Central Europe	REF	REF	REF	REF	REF	REF	REF	REF	REF	REF	REF	REF	REF	REF	REF	REF	REF	REF	REF	REF	REF	REF	REF	GAIN	REF	REF	REF	REF	REF	REF	REF
RD	9803	Müh-2	SRR1946366		GER	Central Europe	REF	REF	REF	REF	REF	REF	REF	REF	REF	REF	REF	REF	REF	REF	REF	REF	REF	REF	GAIN	LOSS	REF	REF	REF	REF	REF	REF	REF	REF	REF	REF	REF
RD	9802	Kus3-1	SRR1946365		GER	Central Europe	REF	REF	REF	REF	REF	REF	REF	REF	REF	REF	REF	REF	REF	REF	REF	REF	REF	REF	REF	REF	REF	REF	REF	REF	REF	REF	REF	REF	REF	REF	REF
RD	9801	Ha-SP-2	SRR1946364		GER	Central Europe	REF	REF	REF	REF	REF	REF	REF	REF	REF	REF	REF	REF	REF	REF	REF	REF	REF	REF	REF	REF	REF	REF	REF	GAIN	REF	REF	REF	REF	REF	REF	REF
RD	9800	Ha-S-B	SRR1946363		GER	Central Europe	REF	REF	REF	REF	REF	REF	REF	REF	REF	REF	REF	REF	REF	REF	REF	REF	REF	REF	REF	REF	REF	REF	REF	GAIN	REF	REF	REF	REF	REF	REF	REF
RD	9799	Hart-2	SRR1946362		GER	Central Europe	REF	REF	REF	REF	REF	REF	REF	REF	REF	REF	REF	REF	REF	REF	REF	REF	REF	REF	REF	REF	REF	REF	REF	REF	REF	REF	REF	REF	REF	REF	REF
RD	9798	Ha-P2-1	SRR1946361		GER	Central Europe	REF	REF	REF	REF	REF	REF	REF	REF	REF	REF	REF	REF	REF	REF	REF	REF	REF	REF	REF	LOSS	REF	REF	REF	REF	REF	REF	REF	REF	REF	REF	REF
RD	9797	Ha-HBT2-10	SRR1946360		GER	Central Europe	REF	REF	REF	REF	REF	REF	REF	REF	REF	REF	REF	REF	REF	REF	REF	REF	REF	REF	REF	LOSS	REF	REF	REF	REF	REF	REF	REF	REF	REF	REF	REF
RD	9796	Bach2-1	SRR1946359		GER	Central Europe	REF	REF	REF	REF	REF	REF	REF	REF	REF	REF	REF	REF	REF	REF	REF	REF	REF	REF	REF	REF	REF	REF	REF	GAIN	REF	REF	REF	REF	REF	REF	REF
RD	9795	Wank-2	SRR1946358		GER	Central Europe	REF	REF	REF	REF	REF	REF	REF	REF	REF	REF	REF	REF	REF	REF	REF	REF	REF	REF	REF	REF	REF	REF	REF	GAIN	REF	REF	REF	REF	REF	REF	REF
RD	9794	Tü-B1-2	SRR1946357		GER	Central Europe	REF	REF	REF	REF	REF	REF	REF	REF	REF	REF	REF	REF	REF	REF	REF	REF	REF	REF	REF	REF	REF	REF	REF	REF	REF	REF	REF	REF	REF	REF	REF
RD	9793	Rü-N2	SRR1946356		GER	Central Europe	REF	REF	REF	REF	REF	REF	REF	REF	REF	REF	REF	REF	REF	REF	REF	REF	REF	REF	REF	LOSS	REF	REF	REF	GAIN	REF	REF	REF	REF	REF	REF	REF
RD	9792	Lu4-2	SRR1946355		GER	Central Europe	REF	REF	REF	REF	REF	REF	REF	REF	REF	REF	REF	REF	REF	REF	REF	REF	REF	REF	GAIN	LOSS	REF	REF	REF	REF	REF	REF	REF	REF	REF	REF	REF
RD	9791	Haes-1	SRR1946354		GER	Central Europe	REF	REF	REF	REF	REF	REF	REF	REF	REF	REF	REF	REF	REF	REF	REF	REF	REF	REF	REF	REF	REF	REF	REF	GAIN	REF	REF	REF	REF	REF	REF	REF
RD	9790	Gn2-3	SRR1946353		GER	Central Europe	REF	REF	REF	REF	REF	REF	REF	REF	REF	REF	REF	REF	REF	REF	REF	REF	REF	REF	REF	REF	REF	REF	REF	GAIN	REF	REF	REF	REF	REF	REF	REF
RD	9789	Obh-13	SRR1946352		GER	Central Europe	REF	REF	REF	REF	REF	REF	REF	REF	REF	REF	REF	REF	REF	REF	REF	REF	REF	REF	REF	REF	REF	REF	REF	GAIN	REF	REF	REF	REF	REF	REF	REF
RD	9788	KBG1-14	SRR1946351		GER	Central Europe	REF	REF	REF	REF	REF	REF	REF	REF	REF	REF	REF	REF	REF	REF	REF	REF	REF	REF	REF	REF	REF	REF	REF	GAIN	REF	REF	REF	REF	REF	REF	REF
RD	9787	HI-4	SRR1946350		GER	Central Europe	REF	REF	REF	REF	REF	REF	REF	REF	REF	REF	REF	REF	REF	REF	REF	REF	REF	REF	REF	REF	REF	REF	REF	GAIN	REF	REF	REF	REF	REF	REF	REF
RD	9786	Ha-P-13	SRR1946349		GER	Central Europe	REF	REF	REF	REF	REF	REF	REF	REF	REF	REF	REF	REF	REF	REF	REF	REF	REF	REF	REF	REF	REF	REF	REF	REF	REF	REF	REF	REF	REF	REF	REF
RD	9785	Ha-HBT1-2	SRR1946348		GER	Central Europe	REF	REF	REF	REF	REF	REF	REF	REF	REF	REF	REF	REF	REF	REF	REF	REF	REF	REF	REF	REF	REF	REF	REF	GAIN	REF	REF	REF	REF	REF	REF	REF
RD; MLPA	9784	Erg2-6	SRR1946347	N76845	GER	Central Europe	REF	REF	REF	REF	REF	REF	REF	REF	REF	REF	REF	REF	REF	REF	REF	REF	REF	REF	REF	LOSS	REF	REF	REF	REF	REF	REF	REF	REF	REF	REF	REF
RD	9783	Tü-PK-7	SRR1946346		GER	Admixed	REF	REF	REF	REF	REF	REF	REF	REF	REF	REF	REF	REF	REF	REF	REF	REF	REF	REF	REF	LOSS	REF	REF	REF	GAIN	REF	REF	REF	REF	REF	REF	REF
RD	9782	Lu3-30	SRR1946345		GER	Central Europe	REF	REF	REF	REF	REF	REF	REF	REF	REF	REF	REF	REF	REF	REF	REF	REF	REF	REF	REF	REF	REF	REF	REF	REF	REF	REF	REF	REF	REF	REF	REF
RD	9781	Kus2-2	SRR1946344		GER	Central Europe	REF	REF	REF	REF	REF	REF	REF	REF	REF	REF	REF	REF	REF	REF	REF	REF	REF	REF	REF	REF	REF	REF	REF	GAIN	REF	REF	REF	REF	REF	REF	REF
RD	9780	Fell2-4	SRR1946343		GER	Central Europe	REF	REF	REF	REF	REF	REF	REF	REF	REF	REF	REF	REF	REF	REF	REF	REF	REF	REF	REF	REF	REF	REF	REF	REF	REF	REF	REF	REF	REF	REF	REF
RD	9779	Bai-10	SRR1946342		GER	Central Europe	REF	REF	REF	REF	REF	REF	REF	REF	REF	REF	REF	REF	REF	REF	REF	REF	REF	REF	REF	REF	REF	REF	REF	GAIN	REF	REF	REF	REF	REF	REF	REF
RD	9778	Bach-7	SRR1946341		GER	Central Europe	REF	REF	REF	REF	REF	REF	REF	REF	REF	REF	REF	REF	REF	REF	REF	REF	REF	REF	REF	LOSS	REF	REF	REF	REF	REF	REF	REF	REF	REF	REF	REF
RD	9777	Gn-1	SRR1946340		GER	Central Europe	REF	REF	REF	REF	REF	REF	REF	REF	REF	REF	REF	REF	REF	REF	REF	REF	REF	REF	REF	REF	REF	REF	REF	GAIN	REF	REF	REF	REF	REF	REF	REF
RD	9776	Fell3-7	SRR1946339		GER	Central Europe	REF	REF	REF	REF	REF	REF	REF	REF	REF	REF	REF	REF	REF	REF	REF	REF	REF	REF	REF	REF	REF	REF	REF	REF	REF	REF	REF	REF	REF	REF	REF
RD	9775	Berg-1	SRR1946338		GER	Central Europe	REF	REF	REF	REF	REF	REF	REF	REF	REF	REF	REF	REF	REF	REF	REF	REF	REF	REF	REF	REF	REF	REF	REF	REF	REF	REF	REF	REF	REF	REF	REF
RD	9774	Alt-1	SRR1946337		GER	Central Europe	REF	REF	REF	REF	REF	REF	REF	REF	REF	REF	REF	REF	REF	REF	REF	REF	REF	REF	REF	LOSS	REF	REF	REF	REF	REF	REF	REF	REF	REF	REF	REF
RD	9772	Höf-1	SRR1946336		GER	Central Europe	REF	REF	REF	REF	REF	REF	REF	REF	REF	REF	REF	REF	REF	REF	REF	REF	REF	REF	REF	REF	REF	REF	REF	REF	REF	REF	REF	REF	REF	REF	REF
RD	9771	Pfn-N2.2-6	SRR1946335		GER	Central Europe	REF	REF	REF	REF	REF	REF	REF	REF	REF	REF	REF	REF	REF	REF	REF	REF	REF	REF	REF	LOSS	REF	REF	REF	REF	REF	REF	REF	REF	REF	REF	REF
RD	9770	KBG2-13	SRR1946334		GER	Central Europe	REF	REF	REF	REF	REF	REF	REF	REF	REF	REF	REF	REF	REF	REF	REF	REF	REF	REF	REF	REF	REF	REF	REF	GAIN	REF	REF	REF	REF	REF	REF	REF
RD	9769	HE-1	SRR1946333		GER	Central Europe	REF	REF	REF	REF	REF	REF	REF	REF	REF	REF	REF	REF	REF	REF	REF	REF	REF	REF	REF	LOSS	REF	REF	REF	REF	REF	REF	REF	REF	LOSS	REF	LOSS
RD	9768	Rü4-16	SRR1946332		GER	Central Europe	REF	REF	REF	REF	REF	REF	REF	REF	REF	REF	REF	REF	REF	REF	REF	REF	REF	REF	REF	REF	REF	REF	REF	GAIN	REF	REF	REF	REF	REF	REF	REF
RD	9766	Westkar-4	SRR1946331		KGZ	Asia	REF	REF	REF	REF	REF	REF	REF	REF	REF	REF	REF	REF	REF	REF	REF	REF	REF	REF	REF	LOSS	REF	REF	REF	REF	REF	REF	REF	REF	REF	REF	REF
RD	9764	Qar-8a	SRR1946330		LBN	Admixed	REF	REF	REF	REF	REF	REF	REF	REF	REF	REF	REF	REF	REF	REF	REF	REF	REF	REF	REF	LOSS	REF	REF	REF	GAIN	REF	REF	REF	REF	LOSS	REF	REF
RD; MLPA; ddPCR	9762	Etna-2	SRR1946329	N76487	ITA	Admixed	REF	REF	REF	LOSS	LOSS	LOSS	REF	REF	REF	REF	REF	REF	REF	REF	REF	REF	REF	REF	REF	LOSS	REF	REF	REF	REF	REF	REF	REF	REF	REF	REF	REF
RD	9761	Bik-1	SRR1946328		LBN	Central Europe	REF	REF	REF	REF	REF	REF	REF	REF	REF	REF	REF	REF	REF	REF	REF	REF	REF	REF	REF	REF	REF	REF	REF	GAIN	REF	REF	REF	REF	REF	REF	REF
RD; MLPA	9759	Anz-0	SRR1946327	N76439	IRN	Italy/Balkan/Caucasus	REF	REF	REF	REF	REF	REF	REF	REF	REF	REF	REF	REF	REF	REF	REF	REF	REF	REF	REF	REF	REF	REF	unresolved	GAIN	REF	REF	REF	REF	REF	REF	REF
RD; MLPA	9758	Altai-5	SRR1946326	N76433	CHN	Asia	REF	REF	REF	REF	REF	REF	REF	REF	REF	REF	REF	REF	REF	REF	REF	REF	REF	REF	REF	LOSS	REF	REF	REF	REF	REF	REF	REF	REF	REF	REF	REF
RD	9757	Staro-1	SRR1946325		SRB	Italy/Balkan/Caucasus	REF	REF	REF	REF	REF	REF	REF	REF	REF	REF	REF	REF	REF	REF	REF	REF	REF	REF	REF	REF	REF	REF	REF	REF	REF	REF	REF	REF	REF	REF	REF
RD	9756	Staro-2	SRR1946324		SRB	Central Europe	REF	REF	REF	REF	REF	REF	REF	REF	REF	REF	REF	REF	REF	REF	REF	REF	REF	REF	GAIN	LOSS	REF	REF	REF	GAIN	REF	REF	REF	REF	REF	REF	REF
RD	9755	Vajug-1	SRR1946323		SRB	Italy/Balkan/Caucasus	REF	REF	REF	REF	REF	REF	REF	REF	REF	REF	REF	REF	REF	REF	REF	REF	REF	REF	REF	REF	REF	REF	REF	GAIN	REF	REF	REF	REF	REF	REF	REF
RD	9754	Sredn-1	SRR1946322		SRB	Admixed	REF	REF	REF	REF	REF	REF	REF	REF	REF	REF	REF	REF	REF	REF	REF	REF	REF	REF	REF	REF	REF	REF	REF	GAIN	REF	REF	REF	REF	REF	REF	REF
RD	9749	Knjas-1	SRR1946321		SRB	Italy/Balkan/Caucasus	REF	REF	REF	REF	REF	REF	REF	REF	REF	REF	REF	REF	REF	REF	REF	REF	REF	REF	REF	LOSS	REF	REF	REF	GAIN	REF	REF	REF	REF	REF	REF	REF
RD	9748	Zagub-1	SRR1946320		SRB	Admixed	REF	REF	REF	REF	REF	REF	REF	REF	REF	REF	REF	REF	REF	REF	REF	REF	REF	REF	GAIN	LOSS	REF	REF	REF	REF	REF	REF	REF	REF	REF	REF	REF
RD	9747	Zabar-1	SRR1946319		SRB	Central Europe	REF	REF	REF	REF	REF	REF	REF	REF	REF	REF	REF	REF	REF	REF	REF	REF	REF	REF	GAIN	LOSS	REF	REF	REF	REF	LOSS	LOSS	REF	REF	REF	REF	REF
RD	9745	Sij 1/96	SRR1946318		UZB	Asia	REF	REF	REF	REF	REF	REF	REF	REF	REF	REF	REF	REF	REF	REF	REF	REF	REF	REF	REF	LOSS	REF	REF	REF	REF	REF	REF	REF	REF	REF	REF	REF
RD	9744	Iasi-1	SRR1946317		ROU	Admixed	REF	REF	REF	REF	REF	REF	REF	REF	REF	REF	REF	REF	REF	REF	REF	REF	REF	REF	REF	LOSS	REF	REF	REF	GAIN	REF	REF	REF	REF	REF	REF	REF
RD	9743	Furni-1	SRR1946316		ROU	Admixed	REF	REF	REF	REF	REF	REF	REF	REF	REF	REF	REF	REF	REF	REF	REF	REF	REF	REF	REF	LOSS	REF	REF	REF	REF	REF	REF	REF	REF	REF	REF	REF
RD	9741	Orast-1	SRR1946315		ROU	Central Europe	REF	REF	REF	REF	REF	REF	REF	REF	REF	REF	REF	REF	REF	REF	REF	REF	REF	REF	REF	LOSS	REF	REF	REF	GAIN	REF	REF	REF	REF	REF	REF	REF
RD	9739	Toc-1	SRR1946314		ROU	Central Europe	REF	REF	REF	REF	REF	REF	REF	REF	REF	REF	REF	REF	REF	REF	REF	REF	REF	REF	GAIN	LOSS	REF	REF	REF	REF	REF	REF	REF	REF	REF	REF	REF
RD	9738	Bran-1	SRR1946313		ROU	Admixed	REF	REF	REF	REF	REF	REF	REF	REF	REF	REF	REF	REF	REF	REF	REF	REF	REF	REF	REF	LOSS	REF	REF	REF	GAIN	REF	REF	REF	REF	REF	REF	REF
RD	9737	Ulies-1	SRR1946312		ROU	Asia	REF	REF	REF	REF	REF	REF	REF	REF	REF	REF	REF	REF	REF	REF	REF	REF	REF	REF	REF	LOSS	REF	REF	REF	REF	REF	REF	REF	REF	REF	REF	REF
RD	9736	Teiu-2	SRR1946311		ROU	Admixed	REF	REF	REF	REF	REF	REF	REF	REF	REF	REF	REF	REF	REF	REF	REF	REF	REF	REF	REF	LOSS	REF	REF	REF	GAIN	REF	REF	REF	REF	REF	REF	REF
RD	9735	Bela-4	SRR1946310		SVK	Central Europe	REF	REF	REF	REF	REF	REF	REF	REF	REF	REF	REF	REF	REF	REF	REF	REF	REF	REF	REF	REF	REF	REF	REF	REF	REF	REF	REF	REF	REF	REF	REF
RD	9733	Bela-2	SRR1946309		SVK	Central Europe	REF	REF	REF	REF	REF	REF	REF	REF	REF	REF	REF	REF	REF	REF	REF	REF	REF	REF	REF	LOSS	REF	REF	REF	GAIN	REF	REF	REF	REF	REF	REF	REF
RD	9732	Halca-1	SRR1946308		SVK	Central Europe	REF	REF	REF	REF	REF	REF	REF	REF	REF	REF	REF	REF	REF	REF	REF	REF	REF	REF	REF	LOSS	REF	REF	REF	REF	REF	REF	REF	REF	REF	REF	REF
RD	9731	Stiav-3	SRR1946307		SVK	Central Europe	REF	REF	REF	REF	REF	REF	REF	REF	REF	REF	REF	REF	REF	REF	REF	REF	REF	REF	REF	LOSS	REF	REF	REF	REF	REF	REF	REF	REF	REF	REF	REF
RD	9730	Bela-1	SRR1946306		SVK	Central Europe	REF	REF	REF	REF	REF	REF	REF	REF	REF	REF	REF	REF	REF	REF	REF	REF	REF	REF	REF	REF	REF	REF	REF	REF	REF	REF	REF	REF	REF	REF	REF
RD	9729	Stiav-2	SRR1946305		SVK	Central Europe	REF	REF	REF	REF	REF	REF	REF	REF	REF	REF	REF	REF	REF	REF	REF	REF	REF	REF	REF	LOSS	REF	REF	REF	REF	REF	REF	REF	REF	REF	REF	REF
RD	9728	Stiav-1	SRR1946304		SVK	Central Europe	REF	REF	REF	REF	REF	REF	REF	REF	REF	REF	REF	REF	REF	REF	REF	REF	REF	REF	REF	LOSS	REF	REF	REF	GAIN	REF	REF	REF	REF	REF	REF	REF
RD	9727	Olympia-2	SRR1946303		GRC	Central Europe	REF	REF	REF	GAIN	REF	REF	REF	REF	REF	REF	REF	REF	REF	REF	REF	REF	REF	REF	REF	REF	REF	REF	REF	REF	REF	REF	REF	REF	LOSS	REF	REF
RD	9726	Faneronemi-3	SRR1946302		GRC	Italy/Balkan/Caucasus	REF	REF	REF	REF	REF	REF	REF	REF	REF	REF	REF	REF	REF	REF	REF	REF	REF	REF	REF	REF	REF	REF	REF	REF	REF	REF	REF	REF	REF	REF	REF
RD	9725	Epidauros-1	SRR1946301		GRC	Italy/Balkan/Caucasus	REF	REF	REF	REF	REF	REF	REF	REF	REF	REF	REF	REF	REF	REF	REF	REF	REF	REF	REF	LOSS	REF	REF	REF	GAIN	REF	REF	REF	REF	REF	REF	REF
RD	9723	Slavi-2	SRR1946300		BUL	Italy/Balkan/Caucasus	REF	REF	REF	REF	REF	REF	REF	REF	REF	REF	REF	REF	REF	REF	REF	REF	REF	REF	REF	REF	REF	REF	REF	GAIN	REF	REF	REF	REF	REF	REF	REF
RD	9722	Groch-1	SRR1946299		BUL	Italy/Balkan/Caucasus	REF	REF	REF	REF	REF	REF	REF	REF	REF	REF	REF	REF	REF	REF	REF	REF	REF	REF	REF	LOSS	REF	REF	REF	GAIN	REF	REF	REF	REF	REF	REF	REF
RD	9721	Schip-1	SRR1946298		BUL	Italy/Balkan/Caucasus	REF	REF	REF	REF	REF	REF	REF	REF	REF	REF	REF	REF	REF	REF	REF	REF	REF	REF	REF	REF	REF	REF	REF	GAIN	REF	REF	REF	REF	LOSS	REF	REF
RD	9720	Malak-1	SRR1946297		BUL	Italy/Balkan/Caucasus	REF	REF	REF	REF	REF	REF	REF	REF	REF	REF	REF	REF	REF	REF	REF	REF	REF	REF	REF	REF	REF	REF	REF	GAIN	REF	REF	REF	REF	REF	REF	REF
RD	9719	Koren-1	SRR1946296		BUL	Italy/Balkan/Caucasus	REF	REF	REF	REF	REF	REF	REF	REF	REF	REF	REF	REF	REF	REF	REF	REF	REF	REF	REF	REF	REF	REF	REF	GAIN	REF	REF	REF	REF	REF	REF	REF
RD	9718	Smolj-1	SRR1946295		BUL	Italy/Balkan/Caucasus	REF	REF	REF	REF	REF	REF	REF	REF	REF	REF	REF	REF	REF	REF	REF	REF	REF	REF	REF	LOSS	REF	REF	REF	REF	REF	REF	REF	REF	REF	REF	REF
RD	9717	Kardz-2	SRR1946294		BUL	Italy/Balkan/Caucasus	REF	REF	REF	REF	REF	REF	REF	REF	REF	REF	REF	REF	REF	REF	REF	REF	REF	REF	REF	REF	REF	REF	REF	GAIN	REF	REF	REF	REF	REF	REF	REF
RD	9716	Leska-1-44	SRR1946293		BUL	Italy/Balkan/Caucasus	REF	REF	REF	REF	REF	REF	REF	REF	REF	REF	REF	REF	REF	REF	REF	REF	REF	REF	REF	LOSS	REF	REF	REF	GAIN	REF	REF	REF	REF	REF	REF	REF
RD	9714	Grivo-1	SRR1946292		BUL	Italy/Balkan/Caucasus	REF	REF	REF	REF	REF	REF	REF	REF	REF	REF	REF	REF	REF	REF	REF	REF	REF	REF	REF	LOSS	REF	REF	REF	REF	LOSS	LOSS	REF	REF	LOSS	REF	REF
RD	9713	Stara-1	SRR1946291		BUL	Italy/Balkan/Caucasus	REF	REF	REF	REF	REF	REF	REF	REF	REF	REF	REF	REF	REF	REF	REF	REF	REF	REF	REF	LOSS	REF	REF	REF	GAIN	REF	REF	REF	REF	REF	REF	REF
RD	9712	Dolna-1-40	SRR1946290		BUL	Italy/Balkan/Caucasus	REF	REF	REF	REF	REF	REF	REF	REF	REF	REF	REF	REF	LOSS	REF	REF	REF	REF	REF	REF	REF	REF	REF	REF	GAIN	REF	REF	REF	REF	REF	REF	REF
RD	9711	Dolna-1-39	SRR1946289		BUL	Italy/Balkan/Caucasus	REF	REF	REF	REF	REF	REF	REF	REF	REF	REF	REF	REF	REF	REF	REF	REF	REF	REF	REF	REF	REF	REF	REF	GAIN	REF	REF	REF	REF	REF	REF	REF
RD	9710	Zerev-1-35	SRR1946288		BUL	Italy/Balkan/Caucasus	REF	REF	REF	REF	REF	REF	REF	REF	REF	REF	REF	REF	REF	REF	REF	REF	REF	REF	REF	LOSS	REF	REF	REF	GAIN	REF	REF	REF	REF	REF	REF	REF
RD	9709	Zerev-1-34	SRR1946287		BUL	Italy/Balkan/Caucasus	REF	REF	REF	REF	REF	REF	REF	REF	REF	REF	REF	REF	REF	REF	REF	REF	REF	REF	REF	LOSS	REF	REF	REF	GAIN	REF	REF	REF	REF	REF	REF	REF
RD	9708	Kardz-1	SRR1946286		BUL	Italy/Balkan/Caucasus	REF	REF	REF	LOSS	LOSS	REF	LOSS	REF	REF	REF	REF	REF	REF	REF	REF	REF	REF	REF	REF	LOSS	REF	REF	REF	GAIN	REF	REF	REF	REF	REF	REF	REF
RD	9707	Podvi-1	SRR1946285		BUL	Italy/Balkan/Caucasus	REF	REF	REF	REF	REF	REF	REF	REF	REF	REF	REF	REF	REF	REF	REF	REF	REF	REF	REF	LOSS	REF	REF	REF	GAIN	REF	REF	REF	REF	REF	REF	REF
RD; MLPA	9706	Dospa-1	SRR1946284	N76807	BUL	Italy/Balkan/Caucasus	REF	REF	REF	REF	REF	REF	REF	REF	REF	REF	REF	REF	REF	REF	REF	REF	REF	REF	REF	REF	REF	REF	REF	REF	REF	REF	REF	REF	REF	REF	REF
RD	9705	Choto-1	SRR1946283		BUL	Italy/Balkan/Caucasus	REF	REF	REF	LOSS	LOSS	REF	LOSS	REF	REF	REF	REF	REF	REF	REF	REF	REF	REF	REF	REF	LOSS	REF	REF	REF	GAIN	REF	REF	REF	REF	REF	REF	REF
RD	9704	Melni-2	SRR1946282		BUL	Italy/Balkan/Caucasus	REF	REF	REF	REF	REF	REF	REF	REF	REF	REF	REF	REF	REF	REF	REF	REF	REF	REF	REF	LOSS	REF	REF	REF	GAIN	REF	REF	REF	REF	REF	REF	REF
RD	9703	Melni-1	SRR1946281		BUL	Italy/Balkan/Caucasus	REF	REF	REF	REF	REF	REF	REF	REF	REF	REF	REF	REF	REF	REF	REF	REF	REF	REF	REF	LOSS	REF	REF	REF	GAIN	REF	REF	REF	REF	REF	REF	REF
RD	9701	Ivano-1	SRR1946280		BUL	Italy/Balkan/Caucasus	REF	REF	REF	REF	REF	REF	REF	REF	REF	REF	REF	REF	REF	REF	REF	REF	REF	REF	REF	LOSS	REF	REF	REF	REF	LOSS	LOSS	REF	REF	LOSS	REF	REF
RD	9700	Dolna-1-10	SRR1946279		BUL	Italy/Balkan/Caucasus	REF	REF	REF	REF	REF	REF	REF	REF	REF	REF	REF	REF	REF	REF	REF	REF	REF	REF	REF	REF	REF	REF	REF	GAIN	REF	REF	REF	REF	REF	REF	REF
RD	9699	Kolar-1	SRR1946278		BUL	Italy/Balkan/Caucasus	REF	REF	REF	LOSS	LOSS	REF	LOSS	REF	REF	REF	REF	REF	REF	REF	REF	REF	REF	REF	REF	LOSS	REF	REF	REF	GAIN	REF	REF	REF	REF	REF	REF	REF
RD	9698	Goced-1	SRR1946277		BUL	Italy/Balkan/Caucasus	REF	REF	REF	REF	REF	REF	REF	REF	REF	REF	REF	REF	REF	REF	REF	REF	REF	REF	REF	REF	REF	REF	REF	GAIN	REF	REF	REF	REF	REF	REF	REF
RD	9697	Dolen-1	SRR1946276		BUL	Italy/Balkan/Caucasus	REF	REF	REF	REF	REF	REF	REF	REF	REF	REF	REF	REF	REF	REF	REF	REF	REF	REF	REF	LOSS	REF	REF	REF	GAIN	REF	REF	REF	REF	REF	REF	REF
RD	9696	Castelfed-4-214	SRR1946275		ITA	Central Europe	REF	REF	REF	REF	REF	REF	REF	REF	REF	REF	REF	REF	REF	REF	REF	REF	REF	REF	REF	REF	REF	REF	REF	REF	REF	REF	REF	REF	REF	REF	REF
RD	9695	Castelfed-4-211	SRR1946274		ITA	Central Europe	REF	REF	REF	REF	REF	REF	REF	REF	REF	REF	REF	REF	REF	REF	REF	REF	REF	REF	REF	REF	REF	REF	REF	REF	REF	REF	REF	REF	REF	REF	REF
RD	9694	Castelfed-4-210	SRR1946273		ITA	Central Europe	REF	REF	REF	REF	REF	REF	REF	REF	REF	REF	REF	REF	REF	REF	REF	REF	REF	REF	REF	REF	REF	REF	REF	REF	REF	REF	REF	REF	REF	REF	REF
RD	9693	Castelfed-3-209	SRR1946272		ITA	Central Europe	REF	REF	REF	LOSS	LOSS	REF	LOSS	REF	REF	REF	REF	REF	REF	REF	REF	REF	REF	REF	REF	LOSS	REF	REF	REF	REF	REF	REF	REF	REF	REF	REF	REF
RD	9692	Castelfed-3-208	SRR1946271		ITA	Central Europe	REF	REF	REF	LOSS	LOSS	REF	LOSS	REF	REF	REF	REF	REF	REF	REF	REF	REF	REF	REF	REF	LOSS	REF	REF	REF	REF	REF	REF	REF	REF	REF	REF	REF
RD	9691	Castelfed-3-207	SRR1946270		ITA	Admixed	REF	REF	REF	REF	REF	REF	REF	REF	REF	REF	REF	REF	REF	REF	REF	REF	REF	REF	REF	LOSS	REF	REF	REF	GAIN	REF	REF	REF	REF	REF	REF	REF
RD	9690	Castelfed-3-206	SRR1946269		ITA	Central Europe	REF	REF	REF	LOSS	LOSS	REF	LOSS	REF	REF	REF	REF	REF	REF	REF	REF	REF	REF	REF	REF	LOSS	REF	REF	REF	REF	REF	REF	REF	REF	REF	REF	REF
RD	9689	Castelfed-3-205	SRR1946268		ITA	Central Europe	REF	REF	REF	LOSS	LOSS	REF	LOSS	REF	REF	REF	REF	REF	REF	REF	REF	REF	REF	REF	REF	LOSS	REF	REF	REF	REF	REF	REF	REF	REF	REF	REF	REF
RD	9687	Castelfed-2-203	SRR1946267		ITA	Central Europe	REF	REF	REF	REF	REF	REF	REF	REF	REF	REF	REF	REF	REF	REF	REF	REF	REF	REF	REF	REF	REF	REF	REF	REF	REF	REF	REF	REF	REF	REF	REF
RD	9686	Castelfed-2-202	SRR1946266		ITA	Central Europe	REF	REF	REF	LOSS	LOSS	REF	LOSS	REF	REF	REF	REF	REF	REF	REF	REF	REF	REF	REF	REF	REF	REF	REF	REF	GAIN	REF	REF	REF	REF	REF	REF	REF
RD	9685	Castelfed-2-201	SRR1946265		ITA	Central Europe	REF	REF	REF	REF	REF	REF	REF	REF	REF	REF	REF	REF	REF	REF	REF	REF	REF	REF	REF	REF	REF	REF	REF	REF	REF	REF	REF	REF	REF	REF	REF
RD	9684	Castelfed-2-200	SRR1946264		ITA	Central Europe	REF	REF	REF	REF	REF	REF	REF	REF	REF	REF	REF	REF	REF	REF	REF	REF	REF	REF	REF	REF	REF	REF	REF	REF	REF	REF	REF	REF	REF	REF	REF
RD	9683	Castelfed-1-199	SRR1946263		ITA	Central Europe	REF	REF	REF	REF	REF	REF	REF	REF	REF	REF	REF	REF	REF	REF	REF	REF	REF	REF	REF	REF	REF	REF	REF	REF	REF	REF	REF	REF	REF	REF	REF
RD	9682	Castelfed-1-198	SRR1946262		ITA	Central Europe	REF	REF	REF	REF	REF	REF	REF	REF	REF	REF	REF	REF	REF	REF	REF	REF	REF	REF	REF	REF	REF	REF	REF	GAIN	REF	REF	REF	REF	REF	REF	REF
RD	9681	Castelfed-1-197	SRR1946261		ITA	Central Europe	REF	REF	REF	REF	REF	REF	REF	REF	REF	REF	REF	REF	REF	REF	REF	REF	REF	REF	REF	REF	REF	REF	REF	REF	REF	REF	REF	REF	REF	REF	REF
RD	9680	Castelfed-1-196	SRR1946260		ITA	Central Europe	REF	REF	REF	REF	REF	REF	REF	REF	REF	REF	REF	REF	REF	REF	REF	REF	REF	REF	REF	REF	REF	REF	REF	REF	REF	REF	REF	REF	REF	REF	REF
RD	9679	Castelfed-1-195	SRR1946259		ITA	Central Europe	REF	REF	REF	REF	REF	REF	REF	REF	REF	REF	REF	REF	REF	REF	REF	REF	REF	REF	REF	REF	REF	REF	REF	REF	REF	REF	REF	REF	REF	REF	REF
RD	9678	Mitterberg-4-194	SRR1946258		ITA	Central Europe	REF	REF	REF	REF	REF	REF	REF	REF	REF	REF	REF	REF	REF	REF	REF	REF	REF	REF	REF	REF	REF	REF	REF	REF	REF	REF	REF	REF	REF	REF	REF
RD	9677	Mitterberg-4-193	SRR1946257		ITA	Central Europe	REF	REF	REF	REF	REF	REF	REF	REF	REF	REF	REF	REF	REF	REF	REF	REF	REF	REF	REF	REF	REF	REF	REF	REF	REF	REF	REF	REF	REF	REF	REF
RD	9676	Mitterberg-4-192	SRR1946256		ITA	Central Europe	REF	REF	REF	REF	REF	REF	REF	REF	REF	REF	REF	REF	REF	REF	REF	REF	REF	REF	REF	REF	REF	REF	REF	REF	REF	REF	REF	REF	REF	REF	REF
RD	9673	Mitterberg-3-189	SRR1946255		ITA	Central Europe	REF	REF	REF	REF	REF	REF	REF	REF	REF	REF	REF	REF	REF	REF	REF	REF	REF	REF	REF	REF	REF	REF	REF	REF	REF	REF	REF	REF	REF	REF	REF
RD	9672	Mitterberg-3-188	SRR1946254		ITA	Central Europe	REF	REF	REF	REF	REF	REF	REF	REF	REF	REF	REF	REF	REF	REF	REF	REF	REF	REF	REF	LOSS	REF	REF	REF	REF	REF	REF	REF	REF	REF	REF	REF
RD	9671	Mitterberg-3-187	SRR1946253		ITA	Central Europe	REF	REF	REF	REF	REF	REF	REF	REF	REF	REF	REF	REF	REF	REF	REF	REF	REF	REF	REF	REF	REF	REF	REF	REF	REF	REF	REF	REF	REF	REF	REF
RD	9670	Mitterberg-2-186	SRR1946252		ITA	Central Europe	REF	REF	REF	REF	REF	REF	REF	REF	REF	REF	REF	REF	REF	REF	REF	REF	REF	REF	REF	REF	REF	REF	REF	REF	REF	REF	REF	REF	REF	REF	REF
RD; MLPA	9669	Mitterberg-2-185	SRR1946251	N77086	ITA	Central Europe	REF	REF	REF	GAIN	REF	REF	REF	REF	REF	REF	REF	REF	REF	REF	REF	REF	REF	REF	REF	REF	REF	REF	REF	REF	REF	REF	REF	REF	LOSS	REF	REF
RD	9668	Mitterberg-2-184	SRR1946250		ITA	Central Europe	REF	REF	REF	REF	REF	REF	REF	REF	REF	REF	REF	REF	REF	REF	REF	REF	REF	REF	REF	REF	REF	REF	REF	REF	REF	REF	REF	REF	REF	REF	REF
RD	9667	Mitterberg-1-183	SRR1946249		ITA	Central Europe	REF	REF	REF	GAIN	REF	REF	REF	REF	REF	REF	REF	REF	REF	REF	REF	REF	REF	REF	REF	REF	REF	REF	REF	REF	REF	REF	REF	REF	LOSS	REF	REF
RD	9666	Mitterberg-1-182	SRR1946248		ITA	Central Europe	REF	REF	REF	REF	REF	REF	REF	REF	REF	REF	REF	REF	REF	REF	REF	REF	REF	REF	REF	REF	REF	REF	REF	REF	REF	REF	REF	REF	REF	REF	REF
RD	9665	Mitterberg-1-180	SRR1946247		ITA	Central Europe	REF	REF	REF	GAIN	REF	REF	REF	REF	REF	REF	REF	REF	REF	REF	REF	REF	REF	REF	REF	REF	REF	REF	REF	REF	REF	REF	REF	REF	REF	REF	REF
RD; MLPA	9664	Mitterberg-1-179	SRR1946246	N78907	ITA	Central Europe	REF	REF	REF	GAIN	REF	REF	REF	REF	REF	REF	REF	REF	REF	REF	REF	REF	REF	REF	REF	REF	REF	REF	REF	REF	REF	REF	REF	REF	REF	REF	REF
RD	9663	Teano-1	SRR1946245		ITA	Admixed	REF	REF	REF	REF	REF	REF	REF	REF	REF	REF	REF	REF	REF	REF	REF	REF	REF	REF	REF	LOSS	REF	REF	REF	GAIN	REF	REF	REF	REF	REF	REF	REF
RD	9661	Cimin-1	SRR1946244		ITA	Italy/Balkan/Caucasus	REF	REF	REF	LOSS	LOSS	REF	LOSS	REF	REF	REF	REF	REF	REF	REF	REF	REF	REF	REF	REF	REF	REF	REF	REF	GAIN	REF	REF	REF	REF	REF	REF	REF
RD	9660	Sarno-1	SRR1946243		ITA	Italy/Balkan/Caucasus	REF	REF	REF	REF	REF	REF	REF	REF	REF	REF	REF	REF	REF	REF	REF	REF	REF	REF	REF	LOSS	REF	REF	REF	GAIN	REF	REF	REF	REF	REF	REF	REF
RD	9659	Pigna-1	SRR1946242		ITA	Italy/Balkan/Caucasus	REF	REF	REF	REF	REF	REF	REF	REF	REF	REF	REF	REF	REF	REF	REF	REF	REF	REF	REF	REF	REF	REF	REF	GAIN	REF	REF	REF	REF	REF	REF	REF
RD	9658	Nicas-1	SRR1946241		ITA	Italy/Balkan/Caucasus	REF	REF	REF	REF	REF	REF	REF	REF	REF	REF	REF	REF	REF	REF	REF	REF	REF	REF	REF	LOSS	REF	REF	REF	REF	REF	REF	REF	REF	REF	REF	REF
RD	9657	Melic-1	SRR1946240		ITA	Italy/Balkan/Caucasus	REF	REF	REF	REF	REF	REF	REF	REF	REF	REF	REF	REF	REF	REF	REF	REF	REF	REF	REF	REF	REF	REF	REF	REF	REF	REF	REF	REF	REF	REF	REF
RD	9656	Marti-1	SRR1946239		ITA	Italy/Balkan/Caucasus	REF	REF	REF	REF	REF	REF	REF	REF	REF	REF	REF	REF	REF	REF	REF	REF	REF	REF	REF	LOSS	REF	REF	REF	REF	REF	REF	REF	REF	REF	REF	REF
RD	9655	Marce-1	SRR1946238		ITA	Italy/Balkan/Caucasus	REF	REF	REF	REF	REF	REF	REF	REF	REF	REF	REF	REF	REF	REF	REF	REF	REF	REF	REF	LOSS	REF	REF	REF	GAIN	REF	REF	REF	REF	REF	REF	REF
RD	9653	Giffo-1	SRR1946237		ITA	Italy/Balkan/Caucasus	REF	REF	REF	REF	REF	REF	REF	REF	REF	REF	REF	REF	REF	REF	REF	REF	REF	REF	REF	LOSS	REF	REF	REF	GAIN	REF	REF	REF	REF	REF	REF	REF
RD	9651	Filet-1	SRR1946236		ITA	Italy/Balkan/Caucasus	REF	REF	REF	REF	REF	REF	REF	REF	REF	REF	REF	REF	REF	REF	REF	REF	REF	REF	REF	LOSS	REF	REF	REF	GAIN	REF	REF	REF	REF	REF	REF	REF
RD	9649	Bivio-1	SRR1946235		ITA	Italy/Balkan/Caucasus	REF	REF	REF	REF	REF	REF	REF	REF	REF	REF	REF	REF	REF	REF	REF	REF	REF	REF	REF	LOSS	REF	REF	REF	GAIN	REF	REF	REF	REF	REF	REF	REF
RD	9648	Bisig-1	SRR1946234		ITA	Italy/Balkan/Caucasus	REF	REF	REF	REF	REF	REF	REF	REF	REF	REF	REF	REF	REF	REF	REF	REF	REF	REF	REF	LOSS	REF	REF	REF	GAIN	REF	REF	REF	REF	REF	REF	REF
RD	9647	Basen-1	SRR1946233		ITA	Italy/Balkan/Caucasus	REF	REF	REF	REF	REF	REF	REF	REF	REF	REF	REF	REF	REF	REF	REF	REF	REF	REF	REF	LOSS	REF	REF	REF	GAIN	REF	REF	REF	REF	REF	REF	REF
RD	9646	Aiell-1	SRR1946232		ITA	Italy/Balkan/Caucasus	REF	REF	REF	REF	REF	REF	REF	REF	REF	REF	REF	REF	REF	REF	REF	REF	REF	REF	REF	LOSS	REF	REF	REF	GAIN	REF	REF	REF	REF	REF	REF	REF
RD	9645	Gradi-1	SRR1946231		CRO	Central Europe	REF	REF	REF	REF	REF	REF	REF	REF	REF	REF	REF	REF	REF	REF	REF	REF	REF	REF	REF	LOSS	REF	REF	REF	REF	REF	REF	REF	REF	REF	REF	REF
RD	9644	Zupan-1	SRR1946230		CRO	Central Europe	REF	REF	REF	REF	REF	REF	REF	REF	REF	REF	REF	REF	REF	REF	REF	REF	REF	REF	GAIN	LOSS	REF	REF	REF	REF	REF	REF	REF	REF	REF	REF	REF
RD	9643	Sever-1	SRR1946229		RUS	Asia	REF	REF	REF	REF	REF	REF	REF	REF	REF	REF	REF	REF	REF	REF	REF	REF	REF	REF	REF	LOSS	REF	REF	REF	REF	REF	REF	REF	REF	REF	REF	REF
RD	9642	Rakit-3	SRR1946228		RUS	Asia	REF	REF	REF	REF	REF	REF	REF	REF	REF	REF	REF	REF	REF	REF	REF	REF	REF	REF	REF	LOSS	REF	REF	REF	REF	REF	REF	REF	REF	REF	REF	REF
RD	9641	Rakit-2	SRR1946227		RUS	Asia	REF	REF	REF	REF	REF	REF	REF	REF	REF	REF	REF	REF	REF	REF	REF	REF	REF	REF	REF	LOSS	REF	REF	REF	REF	REF	REF	REF	REF	REF	REF	REF
RD	9640	Rakit-1	SRR1946226		RUS	Asia	REF	REF	REF	REF	REF	REF	REF	REF	REF	REF	REF	REF	REF	REF	REF	REF	REF	REF	REF	LOSS	REF	REF	REF	REF	REF	REF	REF	REF	REF	REF	REF
RD	9639	Panke-1	SRR1946225		RUS	Asia	REF	REF	REF	REF	REF	REF	REF	REF	REF	REF	REF	REF	REF	REF	REF	REF	REF	REF	REF	LOSS	REF	REF	REF	REF	REF	REF	REF	REF	REF	REF	REF
RD	9638	Noveg-3	SRR1946224		RUS	Asia	REF	REF	REF	REF	REF	REF	REF	REF	REF	REF	REF	REF	REF	REF	REF	REF	REF	REF	REF	LOSS	REF	REF	REF	REF	REF	REF	REF	REF	REF	REF	REF
RD	9637	Noveg-2	SRR1946223		RUS	Asia	REF	REF	REF	REF	REF	REF	REF	REF	REF	REF	REF	REF	REF	REF	REF	REF	REF	REF	REF	LOSS	REF	REF	REF	REF	REF	REF	REF	REF	REF	REF	REF
RD	9636	Noveg-1	SRR1946222		RUS	Asia	REF	REF	REF	REF	REF	REF	REF	REF	REF	REF	REF	REF	REF	REF	REF	REF	REF	REF	REF	LOSS	REF	REF	REF	REF	REF	REF	REF	REF	REF	REF	REF
RD	9635	Nosov-1	SRR1946221		RUS	Asia	REF	REF	REF	REF	REF	REF	REF	REF	REF	REF	REF	REF	REF	REF	REF	REF	REF	REF	REF	LOSS	REF	REF	REF	REF	REF	REF	REF	REF	REF	REF	REF
RD	9634	Masl-1	SRR1946220		RUS	Asia	REF	REF	REF	REF	REF	REF	REF	REF	REF	REF	REF	REF	REF	REF	REF	REF	REF	REF	REF	LOSS	REF	REF	REF	REF	REF	REF	REF	REF	REF	REF	REF
RD	9633	Lebja-4	SRR1946219		RUS	Asia	REF	REF	REF	REF	REF	REF	REF	REF	REF	REF	REF	REF	REF	REF	REF	REF	REF	REF	REF	LOSS	REF	REF	REF	REF	REF	REF	REF	REF	REF	REF	REF
RD	9632	Lebja-2	SRR1946218		RUS	Asia	REF	REF	REF	REF	REF	REF	REF	REF	REF	REF	REF	REF	REF	REF	REF	REF	REF	REF	REF	LOSS	REF	REF	REF	REF	REF	REF	REF	REF	REF	REF	REF
RD	9631	Lebja-1	SRR1946217		RUS	Asia	REF	REF	REF	REF	REF	REF	REF	REF	REF	REF	REF	REF	REF	REF	REF	REF	REF	REF	REF	LOSS	REF	REF	REF	REF	REF	REF	REF	REF	REF	REF	REF
RD	9630	K-oze-3	SRR1946216		RUS	Asia	REF	REF	REF	REF	REF	REF	REF	REF	REF	REF	REF	REF	REF	REF	REF	REF	REF	REF	REF	LOSS	REF	REF	REF	REF	REF	REF	REF	REF	REF	REF	REF
RD	9629	K-oze-1	SRR1946215		RUS	Asia	REF	REF	REF	REF	REF	REF	REF	REF	REF	REF	REF	REF	REF	REF	REF	REF	REF	REF	REF	LOSS	REF	REF	REF	REF	REF	REF	REF	REF	REF	REF	REF
RD	9628	Kolyv-6	SRR1946214		RUS	Asia	REF	REF	REF	REF	REF	REF	REF	REF	REF	REF	REF	REF	REF	REF	REF	REF	REF	REF	REF	LOSS	REF	REF	REF	REF	REF	REF	REF	REF	REF	REF	REF
RD	9627	Kolyv-5	SRR1946213		RUS	Asia	REF	REF	REF	REF	REF	REF	REF	REF	REF	REF	REF	REF	REF	REF	REF	REF	REF	REF	REF	LOSS	REF	REF	REF	REF	REF	REF	REF	REF	REF	REF	REF
RD	9626	Kolyv-3	SRR1946212		RUS	Asia	REF	REF	REF	REF	REF	REF	REF	REF	REF	REF	REF	REF	REF	REF	REF	REF	REF	REF	REF	LOSS	REF	REF	REF	REF	REF	REF	REF	REF	REF	REF	REF
RD	9625	Kolyv-2	SRR1946211		RUS	Asia	REF	REF	REF	REF	REF	REF	REF	REF	REF	REF	REF	REF	REF	REF	REF	REF	REF	REF	REF	LOSS	REF	REF	REF	REF	REF	REF	REF	REF	REF	REF	REF
RD	9624	Chaba-2	SRR1946210		RUS	Asia	REF	REF	REF	REF	REF	REF	REF	REF	REF	REF	REF	REF	REF	REF	REF	REF	REF	REF	REF	LOSS	REF	REF	REF	REF	REF	REF	REF	REF	REF	REF	REF
RD	9622	Bijisk-4	SRR1946209		RUS	Admixed	REF	REF	REF	REF	REF	REF	REF	REF	REF	REF	REF	REF	REF	REF	REF	REF	REF	REF	GAIN	LOSS	REF	REF	REF	GAIN	REF	REF	REF	REF	LOSS	REF	REF
RD	9621	Basta-3	SRR1946208		RUS	Asia	REF	REF	REF	REF	REF	REF	REF	REF	REF	REF	REF	REF	REF	REF	REF	REF	REF	REF	REF	LOSS	REF	REF	REF	REF	REF	REF	REF	REF	REF	REF	REF
RD	9620	Basta-2	SRR1946207		RUS	Asia	REF	REF	REF	REF	REF	REF	REF	REF	REF	REF	REF	REF	REF	REF	REF	REF	REF	REF	REF	LOSS	REF	REF	REF	REF	REF	REF	REF	REF	REF	REF	REF
RD	9619	Basta-1	SRR1946206		RUS	Asia	REF	REF	REF	REF	REF	REF	REF	REF	REF	REF	REF	REF	REF	REF	REF	REF	REF	REF	REF	LOSS	REF	REF	REF	REF	REF	REF	REF	REF	REF	REF	REF
RD	9617	Karag-1	SRR1946205		RUS	Asia	REF	REF	REF	REF	REF	REF	REF	REF	REF	REF	REF	REF	REF	REF	REF	REF	REF	REF	REF	LOSS	REF	REF	REF	REF	REF	REF	REF	REF	REF	REF	REF
RD	9616	Krazo-1	SRR1946204		RUS	Asia	REF	REF	REF	REF	REF	REF	REF	REF	REF	REF	REF	REF	REF	REF	REF	REF	REF	REF	REF	LOSS	REF	REF	REF	GAIN	REF	REF	REF	REF	REF	REF	REF
RD	9615	Parti-1	SRR1946203		RUS	Asia	REF	REF	REF	REF	REF	REF	REF	REF	REF	REF	REF	REF	REF	REF	REF	REF	REF	REF	GAIN	REF	REF	REF	REF	REF	LOSS	LOSS	REF	REF	REF	REF	REF
RD	9613	Balan-1	SRR1946202		RUS	Italy/Balkan/Caucasus	REF	REF	REF	REF	REF	REF	REF	REF	REF	REF	REF	REF	REF	REF	REF	REF	REF	REF	REF	REF	REF	REF	REF	GAIN	REF	REF	REF	REF	LOSS	REF	REF
RD	9612	Lesno-2	SRR1946201		RUS	Asia	REF	REF	REF	REF	REF	REF	REF	REF	REF	REF	REF	REF	REF	REF	REF	REF	REF	REF	REF	LOSS	REF	REF	REF	REF	REF	REF	REF	REF	REF	REF	REF
RD	9611	Lesno-1	SRR1946200		RUS	Asia	REF	REF	REF	REF	REF	REF	REF	REF	REF	REF	REF	REF	REF	REF	REF	REF	REF	REF	REF	LOSS	REF	REF	REF	REF	REF	REF	REF	REF	REF	REF	REF
RD	9610	Lesno-4	SRR1946199		RUS	Asia	REF	REF	REF	REF	REF	REF	REF	REF	REF	REF	REF	REF	REF	REF	REF	REF	REF	REF	REF	LOSS	REF	REF	REF	REF	REF	REF	REF	REF	REF	REF	REF
RD	9609	Adam-1	SRR1946198		RUS	Asia	REF	REF	REF	REF	REF	REF	REF	REF	REF	REF	REF	REF	REF	REF	REF	REF	REF	REF	REF	LOSS	REF	REF	REF	REF	REF	REF	REF	REF	REF	REF	REF
RD	9608	Karag-2	SRR1946197		RUS	Asia	REF	REF	REF	REF	REF	REF	REF	REF	REF	REF	REF	REF	REF	REF	REF	REF	REF	REF	REF	LOSS	REF	REF	REF	REF	REF	REF	REF	REF	REF	REF	REF
RD	9607	Panik-1	SRR1946196		RUS	Asia	REF	REF	REF	REF	REF	REF	REF	REF	REF	REF	REF	REF	REF	REF	REF	REF	REF	REF	REF	LOSS	REF	REF	REF	GAIN	REF	REF	REF	REF	REF	REF	REF
RD	9606	Aitba-1	SRR1946195		MAR	Relict	REF	REF	REF	REF	REF	REF	REF	REF	REF	REF	REF	REF	REF	REF	REF	REF	REF	REF	REF	REF	REF	REF	REF	GAIN	REF	REF	REF	REF	REF	REF	REF
RD	9602	IP-Vpa-1	SRR1946194		ESP	Spain	REF	REF	REF	REF	REF	REF	REF	REF	REF	REF	REF	REF	REF	REF	REF	REF	REF	REF	REF	LOSS	REF	REF	REF	GAIN	REF	REF	REF	REF	REF	REF	REF
RD	9601	IP-Voz-0	SRR1946193		ESP	Spain	REF	REF	REF	REF	REF	REF	REF	REF	REF	REF	REF	REF	REF	REF	REF	REF	REF	REF	REF	LOSS	REF	REF	REF	GAIN	REF	REF	REF	REF	REF	REF	REF
RD	9600	IP-Vis-0	SRR1946192		ESP	Relict	REF	REF	REF	REF	REF	REF	REF	REF	REF	REF	REF	REF	REF	REF	REF	REF	REF	REF	REF	LOSS	REF	REF	REF	GAIN	REF	REF	REF	REF	REF	REF	REF
RD	9599	IP-Vin-0	SRR1946191		ESP	Western Europe	REF	REF	REF	REF	REF	REF	REF	REF	REF	REF	REF	REF	REF	REF	REF	REF	REF	REF	REF	REF	REF	REF	REF	GAIN	REF	REF	REF	REF	REF	REF	REF
RD	9598	IP-Vim-0	SRR1946190		ESP	Relict	REF	REF	REF	REF	REF	REF	REF	REF	REF	REF	REF	REF	REF	REF	REF	REF	REF	REF	REF	REF	REF	REF	REF	GAIN	REF	REF	REF	REF	REF	REF	REF
RD	9597	IP-Vig-1	SRR1946189		ESP	Spain	REF	REF	REF	REF	REF	REF	REF	REF	REF	REF	REF	REF	REF	REF	REF	REF	REF	REF	REF	LOSS	REF	REF	REF	REF	REF	REF	REF	REF	REF	REF	REF
RD	9596	IP-Ver-5	SRR1946188		ESP	Admixed	REF	REF	REF	REF	REF	REF	REF	REF	REF	REF	REF	REF	REF	REF	REF	REF	REF	REF	REF	REF	REF	REF	REF	REF	REF	REF	REF	REF	REF	REF	REF
RD	9595	IP-Vdt-0	SRR1946187		ESP	Admixed	REF	REF	REF	REF	REF	REF	REF	REF	REF	REF	REF	REF	REF	REF	REF	REF	REF	REF	REF	LOSS	REF	REF	REF	REF	REF	REF	REF	REF	REF	REF	REF
RD	9594	IP-Vdm-0	SRR1946186		ESP	Spain	REF	REF	REF	REF	REF	REF	REF	REF	REF	REF	REF	REF	REF	REF	REF	REF	REF	REF	REF	LOSS	REF	REF	REF	REF	REF	REF	REF	REF	REF	REF	REF
RD	9593	IP-Vaz-0	SRR1946185		ESP	Spain	REF	REF	REF	REF	REF	REF	REF	REF	REF	REF	REF	REF	REF	REF	REF	REF	REF	REF	REF	REF	REF	REF	REF	GAIN	REF	REF	REF	REF	REF	REF	REF
RD	9592	IP-Vae-2	SRR1946184		ESP	Admixed	REF	REF	REF	REF	REF	REF	REF	REF	REF	REF	REF	REF	REF	REF	REF	REF	REF	REF	REF	REF	REF	REF	REF	GAIN	REF	REF	REF	REF	REF	REF	REF
RD	9591	IP-Vad-0	SRR1946183		ESP	Admixed	REF	REF	REF	REF	REF	REF	REF	REF	REF	REF	REF	REF	REF	REF	REF	REF	REF	REF	REF	REF	REF	REF	REF	REF	REF	REF	REF	REF	REF	REF	REF
RD	9590	IP-Trs-0	SRR1946182		ESP	Western Europe	REF	REF	REF	REF	REF	REF	REF	REF	REF	REF	REF	REF	REF	REF	REF	REF	REF	REF	REF	REF	REF	REF	REF	REF	REF	REF	REF	REF	REF	REF	REF
RD	9589	IP-Tor-1	SRR1946181		ESP	Spain	REF	REF	REF	REF	REF	REF	REF	REF	REF	REF	REF	REF	REF	REF	REF	REF	REF	REF	REF	LOSS	REF	REF	REF	GAIN	REF	REF	REF	REF	REF	REF	REF
RD	9588	IP-Tol-7	SRR1946180		ESP	Spain	REF	REF	REF	REF	REF	REF	REF	REF	REF	REF	REF	REF	REF	REF	REF	REF	REF	REF	REF	LOSS	REF	REF	REF	REF	REF	REF	REF	REF	REF	REF	REF
RD	9587	IP-Tdc-0	SRR1946179		ESP	Spain	REF	REF	REF	REF	REF	REF	REF	REF	REF	REF	REF	REF	REF	REF	REF	REF	REF	REF	REF	LOSS	REF	REF	REF	REF	REF	REF	REF	REF	REF	REF	REF
RD	9586	IP-Tam-0	SRR1946178		ESP	Spain	REF	REF	REF	REF	REF	REF	REF	REF	REF	REF	REF	REF	REF	REF	REF	REF	REF	REF	REF	LOSS	REF	REF	REF	GAIN	REF	REF	REF	REF	REF	REF	REF
RD	9585	IP-Svi-0	SRR1946177		ESP	Western Europe	REF	REF	REF	LOSS	LOSS	REF	LOSS	REF	REF	REF	REF	REF	REF	REF	REF	REF	REF	REF	REF	REF	REF	REF	REF	REF	REF	REF	REF	REF	REF	REF	REF
RD	9584	IP-Stp-0	SRR1946176		ESP	Spain	REF	REF	REF	REF	REF	REF	REF	REF	REF	REF	REF	REF	REF	REF	REF	REF	REF	REF	REF	REF	REF	REF	REF	REF	REF	REF	REF	REF	REF	REF	REF
RD	9583	IP-Sne-0	SRR1946175		ESP	Relict	REF	REF	REF	REF	REF	REF	REF	REF	REF	REF	REF	REF	REF	REF	REF	REF	REF	REF	REF	REF	REF	REF	REF	GAIN	REF	REF	REF	REF	REF	REF	REF
RD	9582	IP-Ses-0	SRR1946174		ESP	Spain	REF	REF	REF	REF	REF	REF	REF	REF	REF	REF	REF	REF	REF	REF	REF	REF	REF	REF	REF	LOSS	REF	REF	REF	GAIN	REF	REF	REF	REF	REF	REF	REF
RD	9581	IP-Sdv-3	SRR1946173		ESP	Admixed	REF	REF	REF	REF	REF	REF	REF	REF	REF	REF	REF	REF	REF	REF	REF	REF	REF	REF	REF	REF	REF	REF	REF	REF	REF	REF	REF	REF	REF	REF	REF
RD	9579	IP-San-10	SRR1946172		ESP	Admixed	REF	REF	REF	REF	REF	REF	REF	REF	REF	REF	REF	REF	REF	REF	REF	REF	REF	REF	REF	REF	REF	REF	REF	GAIN	REF	REF	REF	REF	REF	REF	REF
RD	9578	IP-Sac-0	SRR1946171		ESP	Western Europe	REF	REF	REF	REF	REF	REF	REF	REF	REF	REF	REF	REF	REF	REF	REF	REF	REF	REF	REF	REF	REF	REF	REF	REF	REF	REF	REF	REF	REF	REF	REF
RD	9577	IP-Ria-0	SRR1946170		ESP	Spain	REF	REF	REF	REF	REF	REF	REF	REF	REF	REF	REF	REF	REF	REF	REF	REF	REF	REF	REF	LOSS	REF	REF	REF	REF	REF	REF	REF	REF	REF	REF	REF
RD	9576	IP-Rev-0	SRR1946169		ESP	Admixed	REF	REF	REF	REF	REF	REF	REF	REF	REF	REF	REF	REF	REF	REF	REF	REF	REF	REF	REF	LOSS	REF	REF	REF	GAIN	REF	REF	REF	REF	REF	REF	REF
RD; MLPA	9574	IP-Rel-0	SRR1946168	N77209	ESP	Relict	REF	REF	REF	REF	LOSS	LOSS	LOSS	REF	REF	REF	REF	REF	REF	REF	REF	REF	REF	REF	REF	LOSS	REF	REF	REF	GAIN	REF	REF	REF	REF	REF	REF	REF
RD	9573	IP-Rds-0	SRR1946167		ESP	Spain	REF	REF	REF	REF	REF	REF	REF	REF	REF	REF	REF	REF	REF	REF	REF	REF	REF	REF	GAIN	LOSS	REF	REF	REF	GAIN	REF	REF	REF	REF	LOSS	REF	REF
RD	9571	IP-Pro-0	SRR1946166		ESP	Western Europe	REF	REF	REF	REF	REF	REF	REF	REF	REF	REF	REF	REF	REF	REF	REF	REF	REF	REF	REF	REF	REF	REF	REF	GAIN	REF	REF	REF	REF	REF	REF	REF
RD	9569	IP-Pds-1	SRR1946165		ESP	Western Europe	REF	REF	REF	REF	REF	REF	REF	REF	REF	REF	REF	REF	REF	REF	REF	REF	REF	REF	REF	REF	REF	REF	REF	GAIN	REF	REF	REF	REF	REF	REF	REF
RD	9568	IP-Pan-0	SRR1946164		ESP	Spain	REF	REF	REF	REF	REF	REF	REF	REF	REF	REF	REF	REF	REF	REF	REF	REF	REF	REF	REF	LOSS	REF	REF	REF	REF	REF	REF	REF	REF	REF	REF	REF
RD	9567	IP-Pal-0	SRR1946163		ESP	Spain	REF	REF	REF	REF	REF	REF	REF	REF	REF	REF	REF	REF	REF	REF	REF	REF	REF	REF	REF	LOSS	REF	REF	REF	REF	REF	REF	REF	REF	REF	REF	REF
RD	9565	IP-Orb-10	SRR1946162		ESP	Admixed	REF	REF	REF	REF	REF	REF	REF	REF	REF	REF	REF	REF	REF	REF	REF	REF	REF	REF	REF	REF	REF	REF	REF	REF	REF	REF	REF	REF	REF	REF	REF
RD	9564	IP-Nog-17	SRR1946161		ESP	Spain	REF	REF	REF	REF	REF	REF	REF	REF	REF	REF	REF	REF	REF	REF	REF	REF	REF	REF	REF	LOSS	REF	REF	REF	REF	REF	REF	REF	REF	REF	REF	REF
RD	9562	IP-Mur-0	SRR1946160		ESP	Spain	REF	REF	REF	REF	REF	REF	REF	REF	REF	REF	REF	REF	REF	REF	REF	REF	REF	REF	REF	LOSS	REF	REF	REF	REF	REF	REF	REF	REF	REF	REF	REF
RD	9561	IP-Mun-0	SRR1946159		ESP	Admixed	REF	REF	REF	REF	REF	REF	REF	REF	REF	REF	REF	REF	REF	REF	REF	REF	REF	REF	REF	REF	REF	REF	REF	REF	REF	REF	REF	REF	REF	REF	REF
RD	9560	IP-Mot-0	SRR1946158		ESP	Spain	REF	REF	REF	REF	REF	REF	REF	REF	REF	REF	REF	REF	REF	REF	REF	REF	REF	REF	REF	LOSS	REF	REF	REF	GAIN	REF	REF	REF	REF	REF	REF	REF
RD; MLPA	9559	IP-Mon-5	SRR1946157	N77107	ESP	Admixed	REF	REF	REF	LOSS	LOSS	LOSS	REF	REF	REF	REF	REF	REF	REF	REF	REF	REF	REF	REF	REF	LOSS	REF	REF	REF	GAIN	REF	REF	REF	REF	REF	REF	REF
RD	9558	IP-Moc-11	SRR1946156		ESP	Admixed	REF	REF	REF	REF	REF	REF	REF	REF	REF	REF	REF	REF	REF	REF	REF	REF	REF	REF	REF	REF	REF	REF	REF	GAIN	REF	REF	REF	REF	REF	REF	REF
RD	9557	IP-Moa-0	SRR1946155		ESP	Spain	REF	REF	REF	REF	REF	REF	REF	REF	REF	REF	REF	REF	REF	REF	REF	REF	REF	REF	REF	LOSS	REF	REF	REF	REF	REF	REF	REF	REF	REF	REF	REF
RD	9556	IP-Men-2	SRR1946154		ESP	Spain	REF	REF	REF	REF	REF	REF	REF	REF	REF	REF	REF	REF	REF	REF	REF	REF	REF	REF	REF	LOSS	REF	REF	REF	GAIN	REF	REF	REF	REF	REF	REF	REF
RD	9555	IP-Mar-1	SRR1946153		ESP	Relict	REF	REF	REF	REF	REF	REF	REF	REF	REF	REF	REF	REF	REF	REF	REF	REF	REF	REF	REF	LOSS	REF	REF	REF	GAIN	REF	REF	REF	REF	REF	REF	REF
RD	9554	IP-Lso-0	SRR1946152		ESP	Relict	REF	REF	REF	REF	REF	REF	REF	REF	REF	REF	REF	REF	REF	REF	REF	REF	REF	REF	REF	LOSS	REF	REF	REF	GAIN	REF	REF	REF	REF	REF	REF	REF
RD	9553	IP-Ldd-0	SRR1946151		ESP	Spain	REF	REF	REF	REF	REF	REF	REF	REF	REF	REF	REF	REF	REF	REF	REF	REF	REF	REF	REF	LOSS	REF	REF	REF	GAIN	REF	REF	REF	REF	REF	REF	REF
RD	9552	IP-Lab-7	SRR1946150		ESP	Admixed	REF	REF	REF	REF	REF	REF	REF	REF	REF	REF	REF	REF	REF	REF	REF	REF	REF	REF	REF	LOSS	REF	REF	REF	GAIN	REF	REF	REF	REF	REF	REF	REF
RD	9551	IP-Jim-1	SRR1946149		ESP	Admixed	REF	REF	REF	REF	REF	REF	REF	REF	REF	REF	REF	REF	REF	REF	REF	REF	REF	REF	REF	LOSS	REF	REF	REF	GAIN	REF	REF	REF	REF	REF	REF	REF
RD	9550	IP-Iso-4	SRR1946148		ESP	Relict	REF	REF	REF	REF	REF	REF	REF	REF	REF	REF	REF	REF	REF	REF	REF	REF	REF	REF	REF	REF	REF	REF	REF	REF	REF	REF	REF	REF	REF	REF	REF
RD	9549	IP-Hum-2	SRR1946147		ESP	Relict	REF	REF	REF	REF	REF	REF	REF	REF	REF	REF	REF	REF	REF	REF	REF	REF	REF	REF	REF	REF	REF	REF	REF	GAIN	REF	REF	REF	REF	REF	REF	REF
RD	9548	IP-Hoy-0	SRR1946146		ESP	Admixed	REF	REF	REF	REF	REF	REF	REF	REF	REF	REF	REF	REF	REF	REF	REF	REF	REF	REF	REF	REF	REF	REF	REF	GAIN	REF	REF	REF	REF	REF	REF	REF
RD	9547	IP-Hor-0	SRR1946145		ESP	Spain	REF	REF	REF	REF	REF	REF	REF	REF	REF	REF	REF	REF	REF	REF	REF	REF	REF	REF	REF	LOSS	REF	REF	REF	GAIN	REF	REF	REF	REF	LOSS	REF	REF
RD	9546	IP-Hom-4	SRR1946144		ESP	Spain	REF	REF	REF	REF	REF	REF	REF	REF	REF	REF	REF	REF	REF	REF	REF	REF	REF	REF	REF	REF	REF	REF	REF	GAIN	REF	REF	REF	REF	REF	REF	REF
RD; MLPA	9545	IP-Her-12	SRR1946143	N76920	ESP	Relict	REF	REF	REF	REF	REF	LOSS	REF	REF	REF	REF	REF	REF	REF	REF	REF	REF	REF	REF	REF	LOSS	REF	REF	REF	REF	REF	REF	REF	REF	REF	REF	REF
RD	9544	IP-Gua-1	SRR1946142		ESP	Spain	REF	REF	REF	REF	REF	REF	REF	REF	REF	REF	REF	REF	REF	REF	REF	REF	REF	REF	REF	LOSS	REF	REF	REF	GAIN	REF	REF	REF	REF	REF	REF	REF
RD	9543	IP-Gra-0	SRR1946141		ESP	Relict	REF	REF	REF	REF	REF	REF	REF	REF	REF	REF	REF	REF	REF	REF	REF	REF	REF	REF	REF	LOSS	REF	REF	REF	GAIN	REF	REF	REF	REF	REF	REF	REF
RD	9542	IP-Fun-0	SRR1946140		ESP	Relict	REF	REF	REF	REF	REF	REF	REF	REF	REF	REF	REF	REF	LOSS	LOSS	LOSS	REF	REF	REF	REF	LOSS	REF	REF	REF	GAIN	REF	REF	REF	REF	REF	REF	REF
RD	9541	IP-Fue-2	SRR1946139		ESP	Spain	REF	REF	REF	LOSS	LOSS	REF	LOSS	REF	REF	REF	REF	REF	REF	REF	REF	REF	REF	REF	REF	LOSS	REF	REF	REF	REF	REF	REF	REF	REF	REF	REF	REF
RD	9540	IP-Elb-0	SRR1946138		ESP	Spain	REF	REF	REF	REF	REF	REF	REF	REF	REF	REF	REF	REF	REF	REF	REF	REF	REF	REF	REF	LOSS	REF	REF	REF	LOSS	LOSS	LOSS	REF	REF	REF	REF	REF
RD; MLPA	9539	IP-Deh-1	SRR1946137	N76793	ESP	Spain	REF	REF	REF	REF	REF	REF	REF	REF	REF	REF	REF	REF	REF	REF	REF	REF	REF	REF	REF	LOSS	REF	LOSS	LOSS	GAIN	REF	REF	REF	REF	REF	REF	REF
RD	9537	IP-Cum-1	SRR1946136		ESP	Spain	REF	REF	REF	REF	REF	REF	REF	REF	REF	REF	REF	REF	REF	REF	REF	REF	REF	REF	REF	REF	REF	REF	REF	GAIN	REF	REF	REF	REF	REF	REF	REF
RD	9536	IP-Cor-0	SRR1946135		ESP	Admixed	REF	REF	REF	REF	REF	REF	REF	REF	REF	REF	REF	REF	REF	REF	REF	REF	REF	REF	REF	LOSS	REF	REF	REF	GAIN	REF	REF	REF	REF	REF	REF	REF
RD	9535	IP-Coc-1	SRR1946134		ESP	Spain	REF	REF	REF	REF	REF	REF	REF	REF	REF	REF	REF	REF	REF	REF	REF	REF	REF	REF	REF	LOSS	REF	REF	REF	GAIN	REF	REF	REF	REF	REF	REF	REF
RD	9534	IP-Cmo-3	SRR1946133		ESP	Spain	REF	REF	REF	REF	REF	REF	REF	REF	REF	REF	REF	REF	REF	REF	REF	REF	REF	REF	REF	LOSS	REF	REF	REF	GAIN	REF	REF	REF	REF	REF	REF	REF
RD	9533	IP-Cem-0	SRR1946132		ESP	Relict	REF	REF	REF	REF	REF	REF	REF	REF	REF	REF	REF	REF	REF	REF	REF	REF	REF	REF	REF	LOSS	REF	REF	REF	GAIN	REF	REF	REF	REF	REF	REF	REF
RD	9532	IP-Cdo-0	SRR1946131		ESP	Spain	REF	REF	REF	REF	REF	REF	REF	REF	REF	REF	REF	REF	REF	REF	REF	REF	REF	REF	REF	LOSS	REF	REF	REF	REF	REF	REF	REF	REF	REF	REF	REF
RD	9531	IP-Cdc-3	SRR1946130		ESP	Spain	REF	REF	REF	REF	REF	REF	REF	REF	REF	REF	REF	REF	REF	REF	REF	REF	REF	REF	REF	LOSS	REF	REF	REF	GAIN	REF	REF	REF	REF	REF	REF	REF
RD	9530	IP-Car-1	SRR1946129		ESP	Admixed	REF	REF	REF	REF	REF	REF	REF	REF	REF	REF	REF	REF	REF	REF	REF	REF	REF	REF	REF	LOSS	REF	REF	REF	GAIN	REF	REF	REF	REF	REF	REF	REF
RD	9529	IP-Cap-1	SRR1946128		ESP	Admixed	REF	REF	REF	REF	REF	REF	REF	REF	REF	REF	REF	REF	REF	REF	REF	REF	REF	REF	REF	LOSS	REF	REF	REF	REF	REF	REF	REF	REF	REF	REF	REF
RD	9528	IP-Cal-0	SRR1946127		ESP	Spain	REF	REF	REF	REF	REF	REF	REF	REF	REF	REF	REF	REF	REF	REF	REF	REF	REF	REF	REF	LOSS	REF	REF	REF	GAIN	REF	REF	REF	REF	REF	REF	REF
RD	9527	IP-Cad-0	SRR1946126		ESP	Admixed	REF	REF	REF	REF	REF	REF	REF	REF	REF	REF	REF	REF	REF	REF	REF	REF	REF	REF	REF	LOSS	REF	REF	REF	GAIN	REF	REF	REF	REF	REF	REF	REF
RD	9526	IP-Cab-3	SRR1946125		ESP	Spain	REF	REF	REF	REF	REF	REF	REF	REF	REF	REF	REF	REF	REF	REF	REF	REF	REF	REF	REF	LOSS	REF	REF	REF	GAIN	REF	REF	REF	REF	REF	REF	REF
RD	9525	IP-Bis-0	SRR1946124		ESP	Spain	REF	REF	REF	REF	REF	REF	REF	REF	REF	REF	REF	REF	REF	REF	REF	REF	REF	REF	REF	LOSS	REF	REF	REF	REF	REF	REF	REF	REF	REF	REF	REF
RD	9524	IP-Ber-0	SRR1946123		ESP	Spain	REF	REF	REF	REF	REF	REF	REF	REF	REF	REF	REF	REF	REF	REF	REF	REF	REF	REF	REF	REF	REF	REF	REF	REF	REF	REF	REF	REF	REF	REF	REF
RD	9523	IP-Ben-0	SRR1946122		ESP	Admixed	REF	REF	REF	REF	REF	REF	REF	REF	REF	REF	REF	REF	REF	REF	REF	REF	REF	REF	GAIN	LOSS	GAIN	REF	REF	GAIN	REF	REF	REF	REF	REF	REF	REF
RD	9522	IP-Bea-0	SRR1946121		ESP	Spain	REF	REF	REF	REF	REF	REF	REF	REF	REF	REF	REF	REF	REF	REF	REF	REF	REF	REF	REF	REF	REF	REF	REF	GAIN	REF	REF	REF	REF	LOSS	REF	REF
RD	9521	IP-Bar-1	SRR1946120		ESP	Spain	REF	REF	REF	REF	REF	REF	REF	REF	REF	REF	REF	REF	REF	REF	REF	REF	REF	REF	REF	LOSS	REF	REF	REF	GAIN	REF	REF	REF	REF	REF	REF	REF
RD	9520	IP-Ara-4	SRR1946119		ESP	Spain	REF	REF	REF	REF	REF	REF	REF	REF	REF	REF	REF	REF	REF	REF	REF	REF	REF	REF	REF	LOSS	REF	REF	REF	GAIN	REF	REF	REF	REF	REF	REF	REF
RD	9519	IP-Ang-0	SRR1946118		ESP	Spain	REF	REF	REF	REF	REF	REF	REF	REF	REF	REF	REF	REF	REF	REF	REF	REF	REF	REF	REF	LOSS	REF	REF	REF	GAIN	REF	REF	REF	REF	REF	REF	REF
RD	9518	IP-Alm-0	SRR1946117		ESP	Spain	REF	REF	REF	REF	REF	REF	REF	REF	REF	REF	REF	REF	REF	REF	REF	REF	REF	REF	REF	REF	REF	REF	REF	GAIN	REF	REF	REF	REF	REF	REF	REF
RD; MLPA	9517	IP-All-0	SRR1946116	N76659	ESP	Western Europe	REF	REF	REF	REF	LOSS	LOSS	LOSS	REF	REF	REF	REF	REF	REF	REF	REF	REF	REF	REF	REF	LOSS	REF	REF	REF	GAIN	REF	REF	REF	REF	REF	REF	REF
RD	9515	IP-Ala-0	SRR1946115		ESP	Spain	REF	REF	REF	REF	REF	REF	REF	REF	REF	REF	REF	REF	REF	REF	REF	REF	REF	REF	REF	LOSS	REF	REF	REF	REF	REF	REF	REF	REF	REF	REF	REF
RD	9514	IP-Adm-0	SRR1946114		ESP	Spain	REF	REF	REF	LOSS	LOSS	REF	LOSS	REF	REF	REF	REF	REF	REF	REF	REF	REF	REF	REF	REF	LOSS	REF	REF	REF	GAIN	REF	REF	REF	REF	REF	REF	REF
RD	9513	IP-Adc-5	SRR1946113		ESP	Admixed	REF	REF	REF	REF	REF	REF	REF	REF	REF	REF	REF	REF	REF	REF	REF	REF	REF	REF	REF	LOSS	REF	REF	REF	GAIN	REF	REF	REF	REF	REF	REF	REF
RD	9512	IP-Vid-1	SRR1946112		POR	Spain	REF	REF	REF	REF	REF	REF	REF	REF	REF	REF	REF	REF	REF	REF	REF	REF	REF	REF	REF	REF	REF	REF	REF	REF	LOSS	REF	REF	REF	REF	REF	REF
RD	9511	IP-Vav-0	SRR1946111		POR	Spain	REF	REF	REF	REF	REF	REF	REF	REF	REF	REF	REF	REF	REF	REF	REF	REF	REF	REF	REF	LOSS	REF	REF	REF	GAIN	REF	REF	REF	REF	REF	REF	REF
RD	9510	IP-Rei-0	SRR1946110		POR	Spain	REF	REF	REF	REF	REF	REF	REF	REF	REF	REF	REF	REF	REF	REF	REF	REF	REF	REF	REF	LOSS	REF	REF	REF	REF	REF	REF	REF	REF	REF	REF	REF
RD	9509	IP-Reg-0	SRR1946109		POR	Spain	REF	REF	REF	LOSS	LOSS	REF	LOSS	REF	REF	REF	REF	REF	REF	REF	REF	REF	REF	REF	REF	LOSS	REF	REF	REF	REF	REF	REF	REF	REF	LOSS	REF	REF
RD; MLPA	9508	IP-Mos-1	SRR1946108	N77108	POR	Admixed	REF	REF	REF	REF	REF	LOSS	REF	REF	REF	REF	REF	REF	REF	REF	REF	REF	REF	REF	REF	LOSS	REF	REF	REF	GAIN	REF	REF	REF	REF	REF	REF	REF
RD; MLPA	9507	IP-Coa-0	SRR1946107	N76775	POR	Spain	REF	REF	REF	REF	REF	REF	REF	REF	REF	REF	REF	REF	REF	REF	REF	REF	REF	REF	REF	REF	REF	REF	REF	GAIN	REF	REF	REF	REF	REF	REF	REF
RD	9506	IP-Alo-0	SRR1946106		POR	Admixed	REF	REF	REF	REF	REF	REF	REF	REF	REF	REF	REF	REF	REF	REF	REF	REF	REF	REF	REF	REF	REF	REF	REF	GAIN	REF	REF	REF	REF	REF	REF	REF
RD	9503	11C1	SRR1946105		UK	Western Europe	REF	REF	REF	REF	REF	REF	REF	REF	REF	REF	REF	REF	REF	REF	REF	REF	REF	REF	REF	REF	REF	REF	REF	REF	REF	REF	REF	REF	REF	REF	REF
RD	9481	Yst-1	SRR1946104		SWE	South Sweden	REF	REF	REF	REF	REF	REF	REF	REF	REF	REF	REF	REF	REF	REF	REF	REF	REF	REF	REF	LOSS	REF	REF	REF	REF	REF	REF	REF	REF	REF	REF	REF
RD	9476	VårA 1	SRR1946103		SWE	Germany	REF	REF	REF	REF	REF	REF	REF	REF	REF	REF	REF	REF	REF	REF	REF	REF	REF	REF	REF	LOSS	REF	REF	REF	REF	REF	REF	REF	REF	REF	REF	REF
RD	9471	Ull-A-1	SRR1946102		SWE	South Sweden	REF	REF	REF	REF	REF	REF	REF	REF	REF	REF	REF	REF	REF	REF	REF	REF	REF	REF	REF	LOSS	REF	REF	REF	REF	REF	REF	REF	REF	REF	REF	REF
RD	9470	Tur-4	SRR1946101		SWE	South Sweden	REF	REF	REF	REF	REF	REF	REF	REF	REF	REF	REF	REF	REF	REF	REF	REF	REF	REF	REF	REF	REF	REF	REF	REF	REF	REF	REF	REF	REF	REF	REF
RD; MLPA; ddPCR	9455	Stenk-4	SRR1946100	N77276	SWE	South Sweden	REF	REF	REF	LOSS	LOSS	REF	LOSS	REF	REF	REF	REF	REF	REF	REF	REF	REF	REF	REF	REF	REF	REF	REF	REF	REF	REF	REF	REF	REF	REF	REF	REF
RD	9454	Stenk-3	SRR1946099		SWE	South Sweden	REF	REF	REF	REF	REF	REF	REF	REF	REF	REF	REF	REF	REF	REF	REF	REF	REF	REF	REF	REF	REF	REF	REF	REF	REF	REF	REF	REF	REF	REF	REF
RD; MLPA; ddPCR	9453	Stenk-2	SRR1946098	N77274	SWE	South Sweden	REF	REF	REF	LOSS	LOSS	REF	LOSS	REF	REF	REF	REF	REF	REF	REF	REF	REF	REF	REF	REF	REF	REF	REF	REF	REF	REF	REF	REF	REF	REF	REF	REF
RD; MLPA; ddPCR	9452	Spro 3	SRR1946097	N77265	SWE	South Sweden	REF	REF	REF	LOSS	LOSS	REF	LOSS	REF	REF	REF	REF	REF	REF	REF	REF	REF	REF	REF	REF	LOSS	REF	REF	REF	REF	REF	REF	REF	REF	REF	REF	REF
RD; ddPCR	9451	Spro 2	SRR1946096	N77264	SWE	South Sweden	REF	REF	REF	LOSS	LOSS	REF	LOSS	REF	REF	REF	REF	REF	REF	REF	REF	REF	REF	REF	REF	REF	REF	REF	REF	REF	REF	REF	REF	REF	REF	REF	REF
RD	9450	Spro 1	SRR1946095		SWE	South Sweden	REF	REF	REF	REF	REF	REF	REF	REF	REF	REF	REF	REF	REF	REF	REF	REF	REF	REF	REF	REF	REF	REF	REF	REF	REF	REF	REF	REF	REF	REF	REF
RD	9442	Sim-1	SRR1946094		SWE	Germany	REF	REF	REF	REF	REF	REF	REF	REF	REF	REF	REF	REF	REF	REF	REF	REF	REF	REF	REF	LOSS	REF	REF	REF	REF	REF	REF	REF	REF	REF	REF	REF
RD	9437	Puk-2	SRR1946093		SWE	South Sweden	REF	REF	REF	REF	REF	REF	REF	REF	REF	REF	REF	REF	REF	REF	REF	REF	REF	REF	REF	LOSS	REF	REF	REF	GAIN	REF	REF	REF	REF	REF	REF	REF
RD	9436	Puk-1	SRR1946092		SWE	South Sweden	REF	REF	REF	REF	REF	REF	REF	REF	REF	REF	REF	REF	REF	REF	REF	REF	REF	REF	REF	LOSS	REF	REF	REF	REF	REF	REF	REF	REF	REF	REF	REF
RD	9433	Nyl 13	SRR1946091		SWE	North Sweden	REF	REF	REF	REF	REF	REF	REF	REF	REF	REF	REF	REF	REF	REF	REF	REF	REF	REF	GAIN	LOSS	REF	REF	REF	REF	REF	REF	REF	REF	REF	REF	REF
RD	9427	Näs 2	SRR1946090		SWE	North Sweden	REF	REF	REF	REF	REF	REF	REF	REF	REF	REF	REF	REF	REF	REF	REF	REF	REF	REF	REF	LOSS	REF	REF	REF	GAIN	REF	REF	REF	REF	REF	REF	REF
RD	9421	Lan 1	SRR1946089		SWE	South Sweden	REF	REF	REF	REF	REF	REF	REF	REF	REF	REF	REF	REF	REF	REF	REF	REF	REF	REF	REF	REF	REF	REF	REF	REF	REF	REF	REF	REF	REF	REF	REF
RD	9416	Kru-3	SRR1946088		SWE	South Sweden	REF	REF	REF	REF	REF	REF	REF	REF	REF	REF	REF	REF	REF	REF	REF	REF	REF	REF	REF	LOSS	REF	REF	REF	REF	REF	REF	REF	REF	REF	REF	REF
RD	9413	Kor 4	SRR1946087		SWE	South Sweden	REF	REF	REF	REF	REF	REF	REF	REF	REF	REF	REF	REF	REF	REF	REF	REF	REF	REF	REF	LOSS	REF	REF	REF	REF	REF	REF	REF	REF	REF	REF	REF
RD	9412	Kor 3	SRR1946086		SWE	South Sweden	REF	REF	REF	REF	REF	REF	REF	REF	REF	REF	REF	REF	REF	REF	REF	REF	REF	REF	REF	LOSS	REF	REF	REF	REF	REF	REF	REF	REF	REF	REF	REF
RD	9409	Kia 1	SRR1946085		SWE	South Sweden	REF	REF	REF	REF	REF	REF	REF	REF	REF	REF	REF	REF	REF	REF	REF	REF	REF	REF	REF	LOSS	REF	REF	REF	REF	REF	REF	REF	REF	REF	REF	REF
RD	9408	Kal 1	SRR1946084		SWE	South Sweden	REF	REF	REF	REF	REF	REF	REF	REF	REF	REF	REF	REF	REF	REF	REF	REF	REF	REF	REF	LOSS	REF	REF	REF	GAIN	REF	REF	REF	REF	REF	REF	REF
RD	9407	HolA-2 2	SRR1946083		SWE	South Sweden	REF	REF	REF	REF	REF	REF	REF	REF	REF	REF	REF	REF	REF	REF	REF	REF	REF	REF	REF	LOSS	REF	REF	REF	GAIN	REF	REF	REF	REF	REF	REF	REF
RD	9405	HolA-1 2	SRR1946082		SWE	South Sweden	REF	REF	REF	REF	REF	REF	REF	REF	REF	REF	REF	REF	REF	REF	REF	REF	REF	REF	REF	LOSS	REF	REF	REF	REF	REF	REF	REF	REF	REF	REF	REF
RD	9404	HolA-1 1	SRR1946081		SWE	South Sweden	REF	REF	REF	REF	REF	REF	REF	REF	REF	REF	REF	REF	REF	REF	REF	REF	REF	REF	REF	LOSS	REF	REF	REF	GAIN	REF	REF	REF	REF	REF	REF	REF
RD; MLPA; ddPCR	9402	Hel-3	SRR1946080	N76918	SWE	South Sweden	REF	REF	REF	LOSS	LOSS	REF	LOSS	REF	REF	REF	REF	REF	REF	REF	REF	REF	REF	REF	GAIN	LOSS	REF	REF	REF	REF	REF	REF	REF	REF	REF	REF	REF
RD	9399	Hamm-1	SRR1946079		SWE	South Sweden	REF	REF	REF	REF	REF	REF	REF	REF	REF	REF	REF	REF	LOSS	LOSS	REF	REF	REF	REF	REF	LOSS	REF	REF	REF	GAIN	REF	REF	REF	REF	REF	REF	REF
RD	9395	Hal-1	SRR1946078		SWE	South Sweden	REF	REF	REF	REF	REF	REF	REF	REF	REF	REF	REF	REF	REF	REF	REF	REF	REF	REF	REF	REF	REF	REF	REF	REF	REF	REF	REF	REF	REF	REF	REF
RD	9394	Hag-2	SRR1946077		SWE	Admixed	REF	REF	REF	REF	REF	REF	REF	REF	REF	REF	REF	REF	REF	REF	REF	REF	REF	REF	REF	LOSS	REF	REF	REF	REF	REF	REF	REF	REF	REF	REF	REF
RD	9392	Hadd-3	SRR1946076		SWE	South Sweden	REF	REF	REF	REF	REF	REF	REF	REF	REF	REF	REF	REF	REF	REF	REF	REF	REF	REF	GAIN	LOSS	REF	REF	REF	REF	REF	REF	REF	REF	REF	REF	REF
RD	9391	Hadd-2	SRR1946075		SWE	South Sweden	REF	REF	REF	REF	REF	REF	REF	REF	REF	REF	REF	REF	REF	REF	REF	REF	REF	REF	GAIN	LOSS	REF	REF	REF	REF	REF	REF	REF	REF	REF	REF	REF
RD	9390	Hadd-1	SRR1946074		SWE	South Sweden	REF	REF	REF	REF	REF	REF	REF	REF	REF	REF	REF	REF	REF	REF	REF	REF	REF	REF	GAIN	LOSS	REF	REF	REF	REF	REF	REF	REF	REF	REF	REF	REF
RD	9388	Grön 14	SRR1946073		SWE	North Sweden	REF	REF	REF	REF	REF	REF	REF	REF	REF	REF	REF	REF	REF	REF	REF	REF	REF	REF	REF	LOSS	REF	REF	REF	GAIN	REF	REF	REF	REF	REF	REF	REF
RD; MLPA	9386	Grön 12	SRR1946072	N76891	SWE	North Sweden	REF	REF	REF	REF	REF	REF	REF	REF	REF	REF	REF	REF	REF	REF	REF	REF	REF	REF	GAIN	LOSS	REF	REF	REF	LOSS	LOSS	LOSS	REF	REF	REF	REF	REF
RD	9383	Fri 3	SRR1946071		SWE	Admixed	REF	REF	REF	REF	REF	REF	REF	REF	REF	REF	REF	REF	REF	REF	REF	REF	REF	REF	REF	REF	REF	REF	REF	REF	REF	REF	REF	REF	REF	REF	REF
RD	9382	Fri 2	SRR1946070		SWE	Admixed	REF	REF	REF	REF	REF	REF	REF	REF	REF	REF	REF	REF	REF	REF	REF	REF	REF	REF	REF	REF	REF	REF	REF	REF	REF	REF	REF	REF	REF	REF	REF
RD	9381	Fri 1	SRR1946069		SWE	Admixed	REF	REF	REF	REF	REF	REF	REF	REF	REF	REF	REF	REF	REF	REF	REF	REF	REF	REF	GAIN	LOSS	REF	REF	REF	GAIN	REF	REF	REF	REF	REF	REF	REF
RD	9380	FlyA 3	SRR1946068		SWE	South Sweden	REF	REF	REF	REF	REF	REF	REF	REF	REF	REF	REF	REF	REF	REF	REF	REF	REF	REF	REF	LOSS	REF	REF	REF	REF	REF	REF	REF	REF	REF	REF	REF
RD; MLPA	9371	FäL 1	SRR1946067	N76852	SWE	North Sweden	REF	REF	REF	REF	REF	REF	REF	REF	REF	REF	REF	REF	REF	REF	REF	REF	REF	REF	GAIN	LOSS	REF	REF	REF	LOSS	LOSS	LOSS	REF	REF	REF	REF	REF
RD	9370	EkS 3	SRR1946066		SWE	South Sweden	REF	REF	REF	REF	REF	REF	REF	REF	REF	REF	REF	REF	REF	REF	REF	REF	REF	REF	REF	REF	REF	REF	REF	REF	REF	REF	REF	REF	REF	REF	REF
RD	9369	EkS 2	SRR1946065		SWE	South Sweden	REF	REF	REF	REF	REF	REF	REF	REF	REF	REF	REF	REF	REF	REF	REF	REF	REF	REF	REF	REF	REF	REF	REF	GAIN	REF	REF	REF	REF	REF	REF	REF
RD	9363	EdJ 2	SRR1946064		SWE	North Sweden	REF	REF	REF	REF	REF	REF	REF	REF	REF	REF	REF	REF	REF	REF	REF	REF	REF	REF	REF	LOSS	REF	REF	REF	REF	REF	REF	REF	REF	REF	REF	REF
RD	9353	Död 3	SRR1946063		SWE	South Sweden	REF	REF	REF	REF	REF	REF	REF	REF	REF	REF	REF	REF	REF	REF	REF	REF	REF	REF	REF	LOSS	REF	REF	REF	REF	REF	REF	REF	REF	REF	REF	REF
RD; MLPA	9352	Död 2	SRR1946062	N76797	SWE	South Sweden	REF	REF	REF	REF	REF	REF	REF	REF	REF	REF	REF	REF	REF	REF	REF	REF	REF	REF	REF	LOSS	REF	REF	REF	REF	REF	REF	REF	REF	REF	REF	REF
RD	9343	Dju-1	SRR1946061		SWE	Admixed	REF	REF	REF	REF	REF	REF	REF	REF	REF	REF	REF	REF	REF	REF	REF	REF	REF	REF	REF	REF	REF	REF	REF	REF	REF	REF	REF	REF	REF	REF	REF
RD	9339	Böt 1	SRR1946060		SWE	South Sweden	REF	REF	REF	REF	REF	REF	REF	REF	REF	REF	REF	REF	REF	REF	REF	REF	REF	REF	REF	REF	REF	REF	REF	REF	REF	REF	REF	REF	REF	REF	REF
RD	9336	Bön 1	SRR1946059		SWE	Admixed	REF	REF	REF	REF	REF	REF	REF	REF	REF	REF	REF	REF	REF	REF	REF	REF	REF	REF	REF	LOSS	REF	REF	REF	REF	REF	REF	REF	REF	REF	REF	REF
RD	9332	Bar 1	SRR1946058		SWE	North Sweden	REF	REF	REF	REF	REF	REF	REF	REF	REF	REF	REF	REF	REF	REF	REF	REF	REF	REF	GAIN	LOSS	REF	REF	REF	GAIN	REF	REF	REF	REF	REF	REF	REF
RD	9323	Ådal 3	SRR1946057		SWE	North Sweden	REF	REF	REF	REF	REF	REF	REF	REF	REF	REF	REF	REF	REF	REF	REF	REF	REF	REF	REF	LOSS	REF	REF	REF	REF	REF	REF	REF	REF	REF	REF	REF
RD	9321	Ådal 1	SRR1946056		SWE	North Sweden	REF	REF	REF	REF	REF	REF	REF	REF	REF	REF	REF	REF	REF	REF	REF	REF	REF	REF	REF	LOSS	REF	REF	REF	REF	REF	REF	REF	REF	REF	REF	REF
RD	9314	Gol-2	SRR1946055		UK	Western Europe	REF	REF	REF	REF	REF	REF	REF	REF	REF	REF	REF	REF	REF	REF	REF	REF	REF	REF	GAIN	LOSS	REF	REF	REF	GAIN	REF	REF	REF	REF	REF	REF	REF
RD	9312	Ullapool-8	SRR1946054		UK	Western Europe	REF	REF	REF	REF	REF	REF	REF	REF	REF	REF	REF	REF	REF	REF	REF	REF	REF	REF	REF	REF	REF	REF	REF	GAIN	REF	REF	REF	REF	REF	REF	REF
RD	9298	Edi-1	SRR1946053		UK	Western Europe	REF	REF	REF	REF	REF	REF	REF	REF	REF	REF	REF	REF	REF	REF	REF	REF	REF	REF	REF	REF	REF	REF	REF	GAIN	REF	REF	REF	REF	REF	REF	REF
RD	9134	Yeg-8	SRR1946052		ARM	Asia	REF	REF	REF	REF	REF	REF	REF	REF	REF	REF	REF	REF	REF	REF	REF	REF	REF	REF	REF	LOSS	REF	REF	REF	REF	REF	REF	REF	REF	REF	REF	REF
RD	9133	Yeg-7	SRR1946051		ARM	Asia	REF	REF	REF	REF	REF	REF	REF	REF	REF	REF	REF	REF	REF	REF	REF	REF	REF	REF	REF	LOSS	REF	REF	REF	REF	REF	REF	REF	REF	REF	REF	REF
RD	9131	Yeg-5	SRR1946050		ARM	Asia	REF	REF	REF	REF	REF	REF	REF	REF	REF	REF	REF	REF	REF	REF	REF	REF	REF	REF	REF	LOSS	REF	REF	REF	REF	REF	REF	REF	REF	REF	REF	REF
RD	9130	Yeg-4	SRR1946049		ARM	Asia	REF	REF	REF	REF	REF	REF	REF	REF	REF	REF	REF	REF	REF	REF	REF	REF	REF	REF	REF	LOSS	REF	REF	REF	REF	REF	REF	REF	REF	REF	REF	REF
RD	9128	Yeg-2	SRR1946048		ARM	Asia	REF	REF	REF	REF	REF	REF	REF	REF	REF	REF	REF	REF	REF	REF	REF	REF	REF	REF	REF	LOSS	REF	REF	REF	REF	REF	REF	REF	REF	REF	REF	REF
RD	9125	Geg-14	SRR1946047		ARM	Asia	REF	REF	REF	REF	REF	REF	REF	REF	REF	REF	REF	REF	REF	REF	REF	REF	REF	REF	REF	LOSS	REF	REF	REF	GAIN	REF	REF	REF	REF	REF	REF	REF
RD	9121	Bak-5	SRR1946046		GEO	Italy/Balkan/Caucasus	REF	REF	REF	REF	REF	REF	REF	REF	REF	REF	REF	REF	REF	REF	REF	REF	REF	REF	REF	LOSS	REF	REF	REF	GAIN	REF	REF	REF	REF	REF	REF	REF
RD	9115	Lag2-10	SRR1946045		GEO	Italy/Balkan/Caucasus	REF	REF	REF	REF	REF	REF	REF	REF	REF	REF	REF	REF	REF	LOSS	REF	REF	REF	REF	REF	REF	REF	REF	REF	GAIN	REF	REF	REF	REF	LOSS	REF	REF
RD	9114	Lag2-7	SRR1946044		GEO	Italy/Balkan/Caucasus	REF	REF	REF	REF	REF	REF	REF	REF	REF	REF	REF	REF	REF	LOSS	REF	REF	REF	REF	REF	REF	REF	REF	REF	GAIN	REF	REF	REF	REF	LOSS	REF	REF
RD	9113	Lag2-6	SRR1946043		GEO	Italy/Balkan/Caucasus	REF	REF	REF	REF	REF	REF	REF	REF	REF	REF	REF	REF	REF	LOSS	REF	REF	REF	REF	REF	LOSS	REF	REF	REF	GAIN	REF	REF	REF	REF	REF	REF	REF
RD	9111	Lag2-4	SRR1946042		GEO	Italy/Balkan/Caucasus	REF	REF	REF	REF	REF	REF	REF	REF	REF	REF	REF	REF	REF	REF	REF	REF	REF	REF	REF	LOSS	REF	REF	REF	GAIN	REF	REF	REF	REF	REF	REF	REF
RD	9106	Lag1-8	SRR1946041		GEO	Italy/Balkan/Caucasus	REF	REF	REF	REF	REF	REF	REF	REF	REF	REF	REF	REF	REF	REF	REF	REF	REF	REF	REF	REF	REF	REF	REF	GAIN	REF	REF	REF	REF	REF	REF	REF
RD	9105	Lag1-7	SRR1946040		GEO	Italy/Balkan/Caucasus	REF	REF	REF	REF	REF	REF	REF	REF	REF	REF	REF	REF	REF	REF	REF	REF	REF	REF	REF	REF	REF	REF	REF	GAIN	REF	REF	REF	REF	LOSS	REF	REF
RD	9104	Lag1-6	SRR1946039		GEO	Italy/Balkan/Caucasus	REF	REF	REF	REF	REF	REF	REF	REF	REF	REF	REF	REF	REF	REF	REF	REF	REF	REF	REF	REF	REF	REF	REF	GAIN	REF	REF	REF	REF	LOSS	REF	REF
RD	9103	Lag1-5	SRR1946038		GEO	Italy/Balkan/Caucasus	REF	REF	REF	REF	REF	REF	REF	REF	REF	REF	REF	REF	REF	REF	REF	REF	REF	REF	REF	REF	REF	REF	REF	GAIN	REF	REF	REF	REF	LOSS	REF	REF
RD	9102	Lag1-4	SRR1946037		GEO	Italy/Balkan/Caucasus	REF	REF	REF	REF	REF	REF	REF	REF	REF	REF	REF	REF	REF	REF	REF	REF	REF	REF	REF	REF	REF	REF	REF	GAIN	REF	REF	REF	REF	LOSS	REF	REF
RD	9100	Lag1-2	SRR1946036		GEO	Italy/Balkan/Caucasus	REF	REF	REF	REF	REF	REF	REF	REF	REF	REF	REF	REF	REF	REF	REF	REF	REF	REF	REF	REF	REF	REF	REF	GAIN	REF	REF	REF	REF	LOSS	REF	REF
RD	9099	Istisu-9	SRR1946035		AZE	Italy/Balkan/Caucasus	REF	REF	REF	REF	REF	REF	REF	REF	REF	REF	REF	REF	REF	REF	REF	REF	REF	REF	REF	REF	REF	REF	REF	GAIN	REF	REF	REF	REF	REF	REF	REF
RD	9095	Istisu-5	SRR1946034		AZE	Italy/Balkan/Caucasus	REF	REF	REF	REF	REF	REF	REF	REF	REF	REF	REF	REF	REF	REF	REF	REF	REF	REF	REF	LOSS	REF	REF	REF	REF	LOSS	LOSS	REF	REF	REF	REF	REF
RD	9091	Nar-5	SRR1946033		AZE	Italy/Balkan/Caucasus	REF	REF	REF	REF	REF	REF	REF	REF	REF	REF	REF	REF	REF	REF	REF	REF	REF	REF	REF	LOSS	REF	REF	REF	REF	LOSS	LOSS	REF	REF	REF	REF	REF
RD	9089	Nar-3	SRR1946032		AZE	Italy/Balkan/Caucasus	REF	REF	REF	REF	REF	REF	REF	REF	REF	REF	REF	REF	REF	REF	REF	REF	REF	REF	REF	LOSS	REF	REF	REF	REF	LOSS	LOSS	REF	REF	REF	REF	REF
RD	9085	Lerik2-7	SRR1946031		AZE	Italy/Balkan/Caucasus	REF	REF	REF	REF	REF	REF	REF	REF	REF	REF	REF	REF	REF	REF	REF	REF	REF	REF	REF	LOSS	REF	REF	REF	GAIN	REF	REF	REF	REF	LOSS	REF	REF
RD	9084	Lerik2-6	SRR1946030		AZE	Italy/Balkan/Caucasus	REF	REF	REF	REF	REF	REF	REF	REF	REF	REF	REF	REF	REF	REF	REF	REF	REF	REF	REF	LOSS	REF	REF	REF	GAIN	REF	REF	REF	REF	LOSS	REF	REF
RD	9081	Lerik2-3	SRR1946029		AZE	Italy/Balkan/Caucasus	REF	REF	REF	REF	REF	REF	REF	REF	REF	REF	REF	REF	REF	REF	REF	REF	REF	REF	REF	LOSS	REF	REF	REF	REF	LOSS	LOSS	REF	REF	REF	REF	REF
RD	9079	Lerik2-1	SRR1946028		AZE	Italy/Balkan/Caucasus	REF	REF	REF	REF	REF	REF	REF	REF	REF	REF	REF	REF	REF	REF	REF	REF	REF	REF	REF	LOSS	REF	REF	REF	GAIN	REF	REF	REF	REF	LOSS	REF	REF
RD	9078	Lerik1-7	SRR1946027		AZE	Italy/Balkan/Caucasus	REF	REF	REF	REF	REF	REF	REF	REF	REF	REF	REF	REF	REF	REF	REF	REF	REF	REF	REF	REF	REF	REF	REF	GAIN	REF	REF	REF	REF	REF	REF	REF
RD	9075	Lerik1-4	SRR1946026		AZE	Italy/Balkan/Caucasus	REF	REF	REF	REF	REF	REF	REF	REF	REF	REF	REF	REF	REF	REF	REF	REF	REF	REF	REF	REF	REF	REF	REF	GAIN	REF	REF	REF	REF	REF	REF	REF
RD	9070	Xan-6	SRR1946025		AZE	Italy/Balkan/Caucasus	REF	REF	REF	REF	REF	REF	REF	REF	REF	REF	REF	REF	REF	REF	REF	REF	REF	REF	REF	LOSS	REF	REF	REF	REF	LOSS	LOSS	REF	REF	REF	REF	REF
RD	9069	Xan-5	SRR1946024		AZE	Italy/Balkan/Caucasus	REF	REF	REF	REF	REF	REF	REF	REF	REF	REF	REF	REF	REF	REF	REF	REF	REF	REF	REF	LOSS	REF	REF	REF	REF	LOSS	LOSS	REF	REF	REF	REF	REF
RD	9067	Xan-3	SRR1946023		AZE	Italy/Balkan/Caucasus	REF	REF	REF	REF	REF	REF	REF	REF	REF	REF	REF	REF	REF	REF	REF	REF	REF	REF	REF	LOSS	REF	REF	REF	GAIN	REF	REF	REF	REF	LOSS	REF	REF
RD	9058	Västervik	SRR1946022		SWE	Admixed	REF	REF	REF	REF	REF	REF	REF	REF	REF	REF	REF	REF	REF	REF	REF	REF	REF	REF	REF	LOSS	REF	REF	REF	GAIN	REF	REF	REF	REF	REF	REF	REF
RD	9057	Vinslöv	SRR1946021		SWE	South Sweden	REF	REF	REF	REF	REF	REF	REF	REF	REF	REF	REF	REF	REF	REF	REF	REF	REF	REF	REF	LOSS	REF	REF	REF	REF	REF	REF	REF	REF	REF	REF	REF
RD	9027	RMX413.85	SRR1946020		USA	Germany	REF	REF	REF	REF	REF	REF	REF	REF	REF	REF	REF	REF	REF	REF	REF	REF	REF	REF	REF	REF	REF	REF	REF	REF	REF	REF	REF	REF	REF	REF	REF
RD	8723	11PNA1.14	SRR1946019		USA	Germany	REF	REF	REF	REF	REF	REF	REF	REF	REF	REF	REF	REF	REF	REF	REF	REF	REF	REF	REF	REF	REF	REF	REF	REF	REF	REF	REF	REF	REF	REF	REF
RD	8699	328PNA062	SRR1946018		USA	Germany	REF	REF	REF	REF	REF	REF	REF	REF	REF	REF	REF	REF	REF	REF	REF	REF	REF	REF	REF	REF	REF	REF	REF	REF	REF	REF	REF	REF	REF	REF	REF
RD	8483	LP3413.53	SRR1946017		USA	Germany	REF	REF	REF	REF	REF	REF	REF	REF	REF	REF	REF	REF	REF	REF	REF	REF	REF	REF	REF	REF	REF	REF	REF	REF	REF	REF	REF	REF	REF	REF	REF
RD	8464	LP3413.31	SRR1946016		USA	Germany	REF	REF	REF	REF	REF	REF	REF	REF	REF	REF	REF	REF	REF	REF	REF	REF	REF	REF	REF	REF	REF	REF	REF	REF	REF	REF	REF	REF	REF	REF	REF
RD	8427	Ull2-13	SRR1946015		SWE	South Sweden	REF	REF	REF	REF	REF	REF	REF	REF	REF	REF	REF	REF	REF	REF	REF	REF	REF	REF	REF	LOSS	REF	REF	REF	REF	REF	REF	REF	REF	REF	REF	REF
RD	8426	Ull1-1	SRR1946014		SWE	South Sweden	REF	REF	REF	REF	REF	REF	REF	REF	REF	REF	REF	REF	REF	REF	REF	REF	REF	REF	REF	LOSS	REF	REF	REF	REF	REF	REF	REF	REF	REF	REF	REF
RD; MLPA	8424	Kas-2	SRR1946013	N78905	IND	Asia	REF	REF	REF	REF	REF	REF	REF	REF	REF	REF	REF	REF	REF	REF	REF	REF	REF	REF	REF	LOSS	REF	REF	REF	REF	REF	REF	REF	REF	REF	REF	REF
RD	8422	Fjä1-1	SRR1946012		SWE	South Sweden	REF	REF	REF	REF	REF	REF	REF	REF	REF	REF	REF	REF	REF	REF	REF	REF	REF	REF	REF	REF	REF	REF	REF	REF	REF	REF	REF	REF	REF	REF	REF
RD	8420	Kelsterbach-4	SRR1946011		GER	Germany	REF	REF	REF	REF	REF	REF	REF	REF	REF	REF	REF	REF	REF	REF	REF	REF	REF	REF	REF	REF	REF	REF	REF	REF	REF	REF	REF	REF	REF	REF	REF
RD	8419	Wil-1	SRR1946010		LTU	Central Europe	REF	REF	REF	REF	REF	REF	REF	REF	REF	REF	REF	REF	REF	REF	REF	REF	REF	REF	REF	LOSS	REF	REF	REF	REF	REF	REF	REF	REF	REF	REF	REF
RD	8387	St-0	SRR1946009		SWE	Germany	REF	REF	REF	REF	REF	REF	REF	REF	REF	REF	REF	REF	REF	REF	REF	REF	REF	REF	REF	LOSS	REF	REF	REF	REF	REF	REF	REF	REF	REF	REF	REF
RD	8386	Sr:5	SRR1946008		SWE	Central Europe	REF	REF	REF	REF	REF	REF	REF	REF	REF	REF	REF	REF	REF	REF	REF	REF	REF	REF	REF	LOSS	REF	REF	REF	GAIN	REF	REF	REF	REF	REF	REF	REF
RD	8376	Sanna-2	SRR1946007		SWE	North Sweden	REF	REF	REF	REF	REF	REF	REF	REF	REF	REF	REF	REF	REF	REF	REF	REF	REF	REF	REF	LOSS	REF	REF	REF	REF	REF	REF	REF	REF	REF	REF	REF
RD	8369	Rev-1	SRR1946006		SWE	South Sweden	REF	REF	REF	REF	REF	REF	REF	REF	REF	REF	REF	REF	REF	REF	REF	REF	REF	REF	REF	LOSS	REF	REF	REF	REF	REF	REF	REF	REF	REF	REF	REF
RD; MLPA	8366	Rd-0	SRR1946005	N76584	GER	Admixed	REF	REF	REF	REF	REF	REF	REF	REF	REF	REF	REF	REF	REF	REF	REF	REF	REF	REF	REF	LOSS	REF	REF	REF	REF	REF	REF	REF	REF	REF	REF	REF
RD	8365	Rak-2	SRR1946004		CZE	Central Europe	REF	REF	REF	REF	REF	REF	REF	REF	REF	REF	REF	REF	REF	REF	REF	REF	REF	REF	REF	REF	REF	REF	REF	REF	REF	REF	REF	REF	REF	REF	REF
RD	8357	Pla-0	SRR1946003		ESP	Spain	REF	REF	REF	REF	REF	REF	REF	REF	REF	REF	REF	REF	REF	REF	REF	REF	REF	REF	GAIN	LOSS	REF	REF	REF	GAIN	REF	REF	REF	REF	REF	REF	REF
RD	8354	Per-1	SRR1946002		RUS	Asia	REF	REF	REF	REF	REF	REF	REF	REF	REF	REF	REF	REF	REF	REF	REF	REF	REF	REF	REF	REF	REF	REF	REF	GAIN	REF	REF	REF	REF	REF	REF	REF
RD	8351	Ost-0	SRR1946001		SWE	North Sweden	REF	REF	REF	REF	REF	REF	REF	REF	REF	REF	REF	REF	REF	REF	REF	REF	REF	REF	REF	REF	REF	REF	REF	REF	REF	REF	REF	REF	REF	REF	REF
RD	8343	Na-1	SRR1946000		FRA	Admixed	REF	REF	REF	REF	REF	REF	REF	REF	REF	REF	REF	REF	REF	REF	REF	REF	REF	REF	REF	LOSS	REF	REF	REF	REF	REF	REF	REF	REF	REF	REF	REF
RD; MLPA	8337	Mir-0	SRR1945999	N76551	ITA	Western Europe	REF	REF	REF	REF	REF	REF	REF	LOSS	REF	REF	REF	REF	REF	REF	REF	REF	REF	REF	REF	REF	REF	REF	REF	GAIN	REF	REF	REF	REF	REF	REF	REF
RD	8335	Lund	SRR1945998		SWE	South Sweden	REF	REF	REF	REF	REF	REF	REF	REF	REF	REF	REF	REF	REF	REF	REF	REF	REF	REF	REF	LOSS	REF	REF	REF	REF	REF	REF	REF	REF	REF	REF	REF
RD	8334	Lu-1	SRR1945997		SWE	Admixed	REF	REF	REF	REF	REF	REF	REF	REF	REF	REF	REF	REF	REF	REF	REF	REF	REF	REF	REF	REF	REF	REF	REF	REF	REF	REF	REF	REF	REF	REF	REF
RD	8326	1-Nov	SRR1945996		SWE	South Sweden	REF	REF	REF	REF	REF	REF	REF	REF	REF	REF	REF	REF	REF	REF	REF	REF	REF	REF	REF	REF	REF	REF	REF	REF	REF	REF	REF	REF	REF	REF	REF
RD; MLPA	8312	Is-0	SRR1945995	N78904	GER	Germany	REF	REF	REF	REF	REF	REF	REF	REF	REF	REF	REF	REF	REF	REF	REF	REF	REF	REF	REF	LOSS	REF	REF	REF	REF	REF	REF	REF	REF	REF	REF	REF
RD	8311	In-0	SRR1945994		AUT	Central Europe	REF	REF	REF	REF	REF	REF	REF	REF	REF	REF	REF	REF	REF	REF	REF	REF	REF	REF	REF	REF	REF	REF	REF	REF	REF	REF	REF	REF	REF	REF	REF
RD	8307	Hovdala-6	SRR1945993		SWE	South Sweden	REF	REF	REF	REF	REF	REF	REF	REF	REF	REF	REF	REF	REF	REF	REF	REF	REF	REF	REF	LOSS	REF	REF	REF	GAIN	REF	REF	REF	REF	REF	REF	REF
RD	8306	Hov4-1	SRR1945992		SWE	South Sweden	REF	REF	REF	REF	REF	REF	REF	REF	REF	REF	REF	REF	REF	REF	REF	REF	REF	REF	REF	LOSS	REF	REF	REF	REF	REF	REF	REF	REF	REF	REF	REF
RD	8297	Ge-0	SRR1945991		SUI	Western Europe	REF	REF	REF	REF	REF	REF	REF	REF	REF	REF	REF	REF	REF	REF	REF	REF	REF	REF	REF	REF	REF	REF	REF	REF	REF	REF	REF	REF	REF	REF	REF
RD; MLPA	8290	En-1	SRR1945990	N76841	GER	Central Europe	REF	REF	REF	REF	REF	REF	REF	REF	REF	REF	REF	REF	REF	REF	REF	REF	REF	REF	REF	REF	REF	REF	REF	REF	REF	REF	REF	REF	REF	REF	REF
RD	8285	DraIII-1	SRR1945989		CZE	Central Europe	REF	REF	REF	REF	REF	REF	REF	REF	REF	REF	REF	REF	REF	REF	REF	REF	REF	REF	REF	LOSS	REF	REF	REF	REF	REF	REF	REF	REF	REF	REF	REF
RD	8284	DraII-1	SRR1945988		CZE	Central Europe	REF	REF	REF	REF	REF	REF	REF	REF	REF	REF	REF	REF	REF	REF	REF	REF	REF	REF	REF	LOSS	REF	REF	REF	GAIN	REF	REF	REF	REF	REF	REF	REF
RD	8283	Dra3-1	SRR1945987		SWE	South Sweden	REF	REF	REF	REF	REF	REF	REF	REF	REF	REF	REF	REF	REF	REF	REF	REF	REF	REF	REF	REF	REF	REF	REF	REF	REF	REF	REF	REF	REF	REF	REF
RD; MLPA	8264	Bla-1	SRR1945986	N76451	ESP	Spain	REF	REF	REF	REF	REF	REF	REF	REF	REF	REF	REF	REF	REF	REF	REF	REF	REF	REF	REF	REF	REF	REF	REF	GAIN	REF	REF	REF	REF	REF	REF	REF
RD	8259	Bå5-1	SRR1945985		SWE	South Sweden	REF	REF	REF	REF	REF	REF	REF	REF	REF	REF	REF	REF	REF	REF	REF	REF	REF	REF	REF	LOSS	REF	REF	REF	GAIN	REF	REF	REF	REF	REF	REF	REF
RD	8258	Bå4-1	SRR1945984		SWE	South Sweden	REF	REF	REF	REF	REF	REF	REF	REF	REF	REF	REF	REF	REF	REF	REF	REF	REF	REF	REF	LOSS	REF	REF	REF	GAIN	REF	REF	REF	REF	REF	REF	REF
RD; MLPA	8256	Bå1-2	SRR1945983	N76676	SWE	Admixed	REF	REF	REF	REF	REF	REF	REF	REF	REF	REF	REF	REF	REF	REF	REF	REF	REF	REF	REF	LOSS	REF	REF	REF	GAIN	REF	REF	REF	REF	REF	REF	REF
RD	8249	Vimmerby	SRR1945982		SWE	South Sweden	REF	REF	REF	REF	REF	REF	REF	REF	REF	REF	REF	REF	REF	REF	REF	REF	REF	REF	REF	REF	REF	REF	REF	REF	REF	REF	REF	REF	REF	REF	REF
RD	8247	San-2	SRR1945981		SWE	South Sweden	REF	REF	REF	REF	REF	REF	REF	REF	REF	REF	REF	REF	REF	REF	REF	REF	REF	REF	REF	LOSS	REF	REF	REF	REF	REF	REF	REF	REF	REF	REF	REF
RD	8246	NC-6	SRR1945980		USA	Germany	REF	REF	REF	REF	REF	REF	REF	REF	REF	REF	REF	REF	REF	REF	REF	REF	REF	REF	REF	LOSS	REF	REF	REF	REF	REF	REF	REF	REF	REF	REF	REF
RD	8244	PHW-34	SRR1945979		FRA	Western Europe	REF	REF	REF	REF	REF	REF	REF	REF	REF	REF	REF	REF	REF	REF	REF	REF	REF	REF	REF	REF	REF	REF	REF	GAIN	REF	REF	REF	REF	REF	REF	REF
RD	8243	PHW-2	SRR1945978		ITA	Western Europe	REF	REF	REF	REF	REF	REF	REF	REF	REF	REF	REF	REF	REF	REF	REF	REF	REF	REF	REF	REF	REF	REF	REF	GAIN	REF	REF	REF	REF	REF	REF	REF
RD; MLPA; ddPCR	8242	Lillö-1	SRR1945977	N77039	SWE	South Sweden	REF	REF	REF	LOSS	LOSS	REF	LOSS	REF	REF	REF	REF	REF	REF	REF	REF	REF	REF	REF	REF	REF	REF	REF	REF	GAIN	REF	REF	REF	REF	REF	REF	REF
RD	8241	Liarum	SRR1945976		SWE	South Sweden	REF	REF	REF	REF	REF	REF	REF	REF	REF	REF	REF	REF	REF	REF	REF	REF	REF	REF	REF	LOSS	REF	REF	REF	REF	REF	REF	REF	REF	REF	REF	REF
RD	8240	Kulturen-1	SRR1945975		SWE	South Sweden	REF	REF	REF	REF	REF	REF	REF	REF	REF	REF	REF	REF	REF	REF	REF	REF	REF	REF	REF	LOSS	REF	REF	REF	REF	REF	REF	REF	REF	REF	REF	REF
RD	8239	PHW-3	SRR1945974		GER	Germany	REF	REF	REF	REF	REF	REF	REF	REF	REF	REF	REF	REF	REF	REF	REF	REF	REF	REF	REF	LOSS	REF	REF	REF	REF	REF	REF	REF	REF	REF	REF	REF
RD	8238	Kent	SRR1945973		UK	Germany	REF	REF	REF	REF	REF	REF	REF	REF	REF	REF	REF	REF	REF	REF	REF	REF	REF	REF	REF	LOSS	REF	REF	REF	REF	REF	REF	REF	REF	REF	REF	REF
RD	8237	Kävlinge-1	SRR1945972		SWE	South Sweden	REF	REF	REF	REF	REF	REF	REF	REF	REF	REF	REF	REF	REF	REF	REF	REF	REF	REF	REF	LOSS	REF	REF	REF	GAIN	REF	REF	REF	REF	REF	REF	REF
RD	8236	HSm	SRR1945971		CZE	Central Europe	REF	REF	REF	REF	REF	REF	REF	REF	REF	REF	REF	REF	REF	REF	REF	REF	REF	REF	REF	LOSS	REF	REF	REF	REF	REF	REF	REF	REF	REF	REF	REF
RD	8235	Hod	SRR1945970		CZE	Central Europe	REF	REF	REF	REF	REF	REF	REF	REF	REF	REF	REF	REF	REF	REF	REF	REF	REF	REF	REF	REF	REF	REF	REF	GAIN	REF	REF	REF	REF	REF	REF	REF
RD	8234	Gul1-2	SRR1945969		SWE	South Sweden	REF	REF	REF	REF	REF	REF	REF	REF	REF	REF	REF	REF	REF	REF	REF	REF	REF	REF	REF	REF	REF	REF	REF	REF	REF	REF	REF	REF	REF	REF	REF
RD	8233	Dem-4	SRR1945968		USA	Germany	REF	REF	REF	REF	REF	REF	REF	REF	REF	REF	REF	REF	REF	REF	REF	REF	REF	REF	REF	REF	REF	REF	REF	REF	REF	REF	REF	REF	REF	REF	REF
RD; MLPA	8231	Brö1-6	SRR1945967	N76726	SWE	South Sweden	REF	REF	REF	REF	REF	REF	REF	REF	REF	REF	REF	REF	REF	REF	REF	REF	REF	REF	REF	LOSS	REF	REF	REF	REF	REF	REF	REF	REF	REF	REF	REF
RD; MLPA; ddPCR	8230	Algutsrum	SRR1945966	N76657	SWE	South Sweden	REF	REF	REF	LOSS	LOSS	REF	LOSS	REF	REF	REF	REF	REF	REF	REF	REF	REF	REF	REF	REF	LOSS	REF	REF	REF	REF	REF	REF	REF	REF	REF	REF	REF
RD	8227	THÖ 03	SRR1945965		SWE	North Sweden	REF	REF	REF	REF	REF	REF	REF	REF	REF	REF	REF	REF	REF	REF	REF	REF	REF	REF	REF	LOSS	REF	REF	REF	REF	REF	REF	REF	REF	REF	REF	REF
RD	8222	2-Nov	SRR1945964		SWE	South Sweden	REF	REF	REF	REF	REF	REF	REF	REF	REF	REF	REF	REF	REF	REF	REF	REF	REF	REF	REF	REF	REF	REF	REF	GAIN	REF	REF	REF	REF	REF	REF	REF
RD	8214	Gy-0	SRR1945963		FRA	Western Europe	REF	REF	REF	REF	REF	REF	REF	REF	REF	REF	REF	REF	REF	REF	REF	REF	REF	REF	REF	LOSS	REF	REF	REF	REF	REF	REF	REF	REF	REF	REF	REF
RD	8171	RMX4.118	SRR1945962		USA	Germany	REF	REF	REF	REF	REF	REF	REF	REF	REF	REF	REF	REF	REF	REF	REF	REF	REF	REF	REF	REF	REF	REF	REF	REF	REF	REF	REF	REF	REF	REF	REF
RD	8132	RMX3.22	SRR1945961		USA	Germany	REF	REF	REF	REF	REF	REF	REF	REF	REF	REF	REF	REF	REF	REF	REF	REF	REF	REF	REF	REF	REF	REF	REF	REF	REF	REF	REF	REF	REF	REF	REF
RD	8077	PT2.21	SRR1945960		USA	Germany	REF	REF	REF	REF	REF	REF	REF	REF	REF	REF	REF	REF	REF	REF	REF	REF	REF	REF	REF	REF	REF	REF	REF	REF	REF	REF	REF	REF	REF	REF	REF
RD	8057	PT1.85	SRR1945959		USA	Germany	REF	REF	REF	REF	REF	REF	REF	REF	REF	REF	REF	REF	REF	REF	REF	REF	REF	REF	REF	REF	REF	REF	REF	REF	REF	REF	REF	REF	REF	REF	REF
RD	8037	PT1.52	SRR1945958		USA	Germany	REF	REF	REF	REF	REF	REF	REF	REF	REF	REF	REF	REF	REF	REF	REF	REF	REF	REF	REF	REF	REF	REF	REF	REF	REF	REF	REF	REF	REF	REF	REF
RD	7947	PNA3.40	SRR1945957		USA	Germany	REF	REF	REF	REF	REF	REF	REF	REF	REF	REF	REF	REF	REF	REF	REF	REF	REF	REF	REF	REF	REF	REF	REF	REF	REF	REF	REF	REF	REF	REF	REF
RD	7917	PNA3.10	SRR1945956		USA	Germany	REF	REF	REF	REF	REF	REF	REF	REF	REF	REF	REF	REF	REF	REF	REF	REF	REF	REF	REF	REF	REF	REF	REF	REF	REF	REF	REF	REF	REF	REF	REF
RD	7767	KNO2.54	SRR1945955		USA	Germany	REF	REF	REF	REF	REF	REF	REF	REF	REF	REF	REF	REF	REF	REF	REF	REF	REF	REF	REF	REF	REF	REF	REF	REF	REF	REF	REF	REF	REF	REF	REF
RD	7757	KNO2.41	SRR1945954		USA	Germany	REF	REF	REF	REF	REF	REF	REF	REF	REF	REF	REF	REF	REF	REF	REF	REF	REF	REF	REF	REF	REF	REF	REF	REF	REF	REF	REF	REF	REF	REF	REF
RD	7717	KNO1.37	SRR1945953		USA	Germany	REF	REF	REF	REF	REF	REF	REF	REF	REF	REF	REF	REF	REF	REF	REF	REF	REF	REF	REF	REF	REF	REF	REF	GAIN	REF	REF	REF	REF	REF	REF	REF
RD	7568	627ME-1MI1	SRR1945952		USA	Germany	REF	REF	REF	REF	REF	REF	REF	REF	REF	REF	REF	REF	REF	REF	REF	REF	REF	REF	REF	REF	REF	REF	REF	REF	REF	REF	REF	REF	REF	REF	REF
RD	7566	627ME-13Y1	SRR1945951		USA	Germany	REF	REF	REF	REF	REF	REF	REF	REF	REF	REF	REF	REF	REF	REF	REF	REF	REF	REF	REF	REF	REF	REF	REF	REF	REF	REF	REF	REF	REF	REF	REF
RD	7530	627RMX-1MN5	SRR1945950		USA	Germany	REF	REF	REF	REF	REF	REF	REF	REF	REF	REF	REF	REF	REF	REF	REF	REF	REF	REF	REF	REF	REF	REF	REF	REF	REF	REF	REF	REF	REF	REF	REF
RD	7529	627RMX-1MN4	SRR1945949		USA	Germany	REF	REF	REF	REF	REF	REF	REF	REF	REF	REF	REF	REF	REF	REF	REF	REF	REF	REF	REF	REF	REF	REF	REF	REF	REF	REF	REF	REF	REF	REF	REF
RD	7525	Rmx-A180	SRR1945948		USA	Germany	REF	REF	REF	REF	REF	REF	REF	REF	REF	REF	REF	REF	REF	REF	REF	REF	REF	REF	REF	REF	REF	REF	REF	REF	REF	REF	REF	REF	REF	REF	REF
RD; MLPA	7523	Pna-17	SRR1945947	N76575	USA	Germany	REF	REF	REF	REF	REF	REF	REF	REF	REF	REF	REF	REF	REF	REF	REF	REF	REF	REF	REF	REF	REF	REF	REF	REF	REF	REF	REF	REF	REF	REF	REF
RD	7521	Lp2-6	SRR1945946		CZE	Central Europe	REF	REF	REF	REF	REF	REF	REF	REF	REF	REF	REF	REF	REF	REF	REF	REF	REF	REF	REF	LOSS	REF	REF	REF	REF	REF	REF	REF	REF	REF	REF	REF
RD; MLPA	7520	Lp2-2	SRR1945945	N76546	CZE	Central Europe	REF	REF	REF	REF	REF	REF	REF	REF	REF	REF	REF	REF	REF	REF	REF	REF	REF	REF	GAIN	LOSS	REF	REF	REF	REF	REF	REF	REF	REF	REF	REF	REF
RD	7517	Vår2-6	SRR1945944		SWE	Germany	REF	REF	REF	REF	REF	REF	REF	REF	REF	REF	REF	REF	REF	REF	REF	REF	REF	REF	REF	LOSS	REF	REF	REF	REF	REF	REF	REF	REF	REF	REF	REF
RD	7516	Vår2-1	SRR1945943		SWE	Germany	REF	REF	REF	REF	REF	REF	REF	REF	REF	REF	REF	REF	REF	REF	REF	REF	REF	REF	REF	LOSS	REF	REF	REF	REF	REF	REF	REF	REF	REF	REF	REF
RD; MLPA	7515	RRS-10	SRR1945942	N76592	USA	Germany	REF	REF	REF	REF	REF	REF	REF	REF	REF	REF	REF	REF	REF	REF	REF	REF	REF	REF	REF	REF	REF	REF	REF	REF	REF	REF	REF	REF	REF	REF	REF
RD; MLPA	7514	RRS-7	SRR1945941	N76593	USA	Admixed	REF	REF	REF	REF	REF	REF	REF	REF	REF	REF	REF	REF	REF	REF	REF	REF	REF	REF	REF	REF	REF	REF	REF	GAIN	REF	REF	REF	REF	REF	REF	REF
RD	7477	WAR	SRR1945940		USA	Admixed	REF	REF	REF	REF	REF	REF	REF	REF	REF	REF	REF	REF	REF	REF	REF	REF	REF	REF	REF	REF	REF	REF	REF	REF	REF	REF	REF	REF	REF	REF	REF
RD	7475	KEN	SRR1945939		USA	Germany	REF	REF	REF	REF	REF	REF	REF	REF	REF	REF	REF	REF	REF	REF	REF	REF	REF	REF	REF	REF	REF	REF	REF	REF	REF	REF	REF	REF	REF	REF	REF
RD	7471	RLD-1	SRR1945938		UNK	Admixed	REF	REF	REF	REF	REF	REF	REF	REF	REF	REF	REF	REF	REF	REF	REF	REF	REF	REF	REF	LOSS	REF	REF	REF	REF	REF	REF	REF	REF	REF	REF	REF
RD	7461	H55	SRR1945937		CZE	Germany	REF	REF	REF	REF	REF	REF	REF	REF	REF	REF	REF	REF	REF	REF	REF	REF	REF	REF	REF	LOSS	REF	REF	REF	REF	REF	REF	REF	REF	REF	REF	REF
RD; MLPA	7460	Da(1)-12	SRR1945936	N76470	CZE	Central Europe	REF	REF	REF	REF	REF	REF	REF	REF	REF	REF	REF	REF	REF	REF	REF	REF	REF	REF	REF	LOSS	REF	REF	REF	REF	REF	REF	REF	REF	REF	REF	REF
RD	7430	Nc-1	SRR1945935		FRA	Admixed	REF	REF	REF	REF	REF	REF	REF	REF	REF	REF	REF	REF	REF	REF	REF	REF	REF	REF	REF	LOSS	REF	REF	REF	REF	REF	REF	REF	REF	REF	REF	REF
RD	7427	Ko-2	SRR1945934		DEN	Central Europe	REF	REF	REF	REF	REF	REF	REF	REF	REF	REF	REF	REF	REF	REF	REF	REF	REF	REF	GAIN	LOSS	REF	REF	REF	REF	REF	REF	REF	REF	REF	REF	REF
RD	7424	Jl-3	SRR1945933		CZE	Central Europe	REF	REF	REF	REF	REF	REF	REF	REF	REF	REF	REF	REF	LOSS	LOSS	LOSS	REF	REF	REF	REF	REF	REF	REF	REF	GAIN	REF	REF	REF	REF	REF	REF	REF
RD; MLPA	7419	Db-1	SRR1945932	N76471	GER	Germany	REF	REF	REF	REF	REF	REF	REF	REF	REF	REF	REF	REF	REF	REF	REF	REF	REF	REF	REF	LOSS	REF	REF	REF	REF	REF	REF	REF	REF	REF	REF	REF
RD	7418	Zu-1	SRR1945931		SUI	Admixed	REF	REF	REF	REF	REF	REF	REF	REF	REF	REF	REF	REF	REF	REF	REF	REF	REF	REF	REF	REF	REF	REF	REF	GAIN	REF	REF	REF	REF	REF	REF	REF
RD	7417	Zu-0	SRR1945930		SUI	Western Europe	REF	REF	REF	REF	REF	REF	REF	REF	REF	REF	REF	REF	REF	REF	REF	REF	REF	REF	REF	LOSS	REF	REF	REF	GAIN	REF	REF	REF	REF	REF	REF	REF
RD	7416	Yo-0	SRR1945929		USA	Germany	REF	REF	REF	REF	REF	REF	REF	REF	REF	REF	REF	REF	REF	REF	REF	REF	REF	REF	REF	REF	REF	REF	REF	GAIN	REF	REF	REF	REF	REF	REF	REF
RD	7415	Wu-0	SRR1945928		GER	Germany	REF	REF	REF	REF	REF	REF	REF	REF	REF	REF	REF	REF	REF	REF	REF	REF	REF	REF	REF	REF	REF	REF	REF	REF	REF	REF	REF	REF	REF	REF	REF
RD	7413	Wil-2	SRR1945927		LTU	Central Europe	REF	REF	REF	REF	REF	REF	REF	REF	REF	REF	REF	REF	REF	REF	REF	REF	REF	REF	REF	LOSS	REF	REF	REF	REF	REF	REF	REF	REF	REF	REF	REF
RD; MLPA	7411	Wl-0	SRR1945926	N76630	GER	Central Europe	REF	REF	REF	REF	REF	REF	REF	REF	REF	REF	REF	REF	REF	REF	REF	REF	REF	REF	GAIN	LOSS	REF	REF	REF	REF	REF	REF	REF	REF	REF	REF	REF
RD	7404	Wc-1	SRR1945925		GER	Admixed	REF	REF	REF	REF	REF	REF	REF	REF	REF	REF	REF	REF	REF	REF	REF	REF	REF	REF	REF	REF	REF	REF	REF	REF	REF	REF	REF	REF	REF	REF	REF
RD	7396	Ws-0.2	SRR1945924		RUS	Central Europe	REF	REF	REF	REF	REF	REF	REF	REF	REF	REF	REF	REF	REF	REF	REF	REF	REF	REF	REF	REF	REF	REF	REF	GAIN	REF	REF	REF	REF	REF	REF	REF
RD	7394	Wa-1	SRR1945923		POL	Admixed	REF	REF	REF	REF	REF	REF	REF	REF	REF	REF	REF	REF	REF	REF	REF	REF	REF	REF	REF	REF	REF	REF	REF	REF	REF	REF	REF	REF	REF	REF	REF
RD	7387	Vind-1	SRR1945922		UK	Western Europe	REF	REF	REF	REF	REF	REF	REF	REF	REF	REF	REF	REF	REF	REF	REF	REF	REF	REF	REF	REF	REF	REF	REF	GAIN	REF	REF	REF	REF	REF	REF	REF
RD	7384	Ven-1	SRR1945921		NED	Admixed	REF	REF	REF	REF	REF	REF	REF	REF	REF	REF	REF	REF	REF	REF	REF	REF	REF	REF	REF	LOSS	REF	REF	REF	GAIN	REF	REF	REF	REF	REF	REF	REF
RD; MLPA	7383	Van-0	SRR1945920	N76623	CAN	Western Europe	REF	REF	REF	REF	REF	REF	REF	REF	REF	REF	REF	REF	REF	REF	REF	REF	REF	REF	REF	REF	REF	REF	REF	REF	REF	REF	REF	REF	REF	REF	REF
RD	7382	Utrecht	SRR1945919		NED	Admixed	REF	REF	REF	REF	REF	REF	REF	REF	REF	REF	REF	REF	LOSS	REF	REF	REF	REF	REF	REF	REF	REF	REF	REF	GAIN	REF	REF	REF	REF	REF	REF	REF
RD	7378	Uk-1	SRR1945918		GER	Admixed	REF	REF	REF	REF	REF	REF	REF	REF	REF	REF	REF	REF	REF	REF	REF	REF	REF	REF	REF	REF	REF	REF	REF	GAIN	REF	REF	REF	REF	REF	REF	REF
RD	7377	Tul-0	SRR1945917		USA	Germany	REF	REF	REF	REF	REF	REF	REF	REF	REF	REF	REF	REF	REF	REF	REF	REF	REF	REF	REF	REF	REF	REF	REF	REF	REF	REF	REF	REF	REF	REF	REF
RD	7373	Tsu-0	SRR1945916		JPN	Admixed	REF	REF	REF	REF	REF	REF	REF	REF	REF	REF	REF	REF	REF	REF	REF	REF	REF	REF	REF	REF	REF	REF	REF	GAIN	REF	REF	REF	REF	REF	REF	REF
RD	7372	Tscha-1	SRR1945915		AUT	Central Europe	REF	REF	REF	REF	REF	REF	REF	REF	REF	REF	REF	REF	REF	REF	REF	REF	REF	REF	REF	LOSS	REF	REF	REF	REF	REF	REF	REF	REF	REF	REF	REF
[truncated: 566 more rows]

## Sheet: Table S7
Table S7. Manually assigned CN genotypes
[truncated: 39 more rows]

## Sheet: Table S8
Table S8. Large inversions detected within thalianol gene cluster
[truncated: 650 more rows]

[truncated: 9 more sheets: Table S9, Table S10, Table S11, Table S12, Table S13, Table S14, Table S15, Table S16, Table S17]
