# Supplementary material for: Analysis of Arabidopsis non-reference accessions reveals high diversity of metabolic gene clusters and discovers new candidate cluster members
Source: Front Plant Sci. 2023 Jan 26;14:1104303. doi: 10.3389/fpls.2023.1104303 (PMC9909608; doi:10.3389/fpls.2023.1104303)
Supplement: Supplementary Data Sheet 15 — Superposed 3D models of BARS1, BARS2 and human oxidosqualene cyclase proteins. [file DataSheet_1.zip]

Archive with 6 entries (5 files):
- Superposed_3Dmodels/
- Superposed_3Dmodels/1W6K_PDB.pdb
- Superposed_3Dmodels/ATCVI-4G38020_colab.pdb
- Superposed_3Dmodels/ATCVI-4G38110_colab.pdb
- Superposed_3Dmodels/NP_001329547.1_colab.pdb
- Superposed_3Dmodels/NP_193272.1_colab.pdb
