# Supplementary material for: Analysis of Arabidopsis non-reference accessions reveals high diversity of metabolic gene clusters and discovers new candidate cluster members
Source: Front Plant Sci. 2023 Jan 26;14:1104303. doi: 10.3389/fpls.2023.1104303 (PMC9909608; doi:10.3389/fpls.2023.1104303)
Supplement: Supplementary Data Sheet 15 — Superposed 3D models of BARS1, BARS2 and human oxidosqualene cyclase proteins. [file DataSheet_1.zip › Superposed_3Dmodels/1W6K_PDB.pdb]

HEADER    ISOMERASE                               19-AUG-04   1W6K              
TITLE     STRUCTURE OF HUMAN OSC IN COMPLEX WITH LANOSTEROL                     
COMPND    MOL_ID: 1;                                                            
COMPND   2 MOLECULE: LANOSTEROL SYNTHASE;                                       
COMPND   3 CHAIN: A;                                                            
COMPND   4 SYNONYM: OXIDOSQUALENE--LANOSTEROL CYCLASE, OXIDO SQUALENE CYCLASE,  
COMPND   5 2,3-EPOXYSQUALENE--LANOSTEROL CYCLASE, OSC;                          
COMPND   6 EC: 5.4.99.7;                                                        
COMPND   7 ENGINEERED: YES                                                      
SOURCE    MOL_ID: 1;                                                            
SOURCE   2 ORGANISM_SCIENTIFIC: HOMO SAPIENS;                                   
SOURCE   3 ORGANISM_COMMON: HUMAN;                                              
SOURCE   4 ORGANISM_TAXID: 9606;                                                
SOURCE   5 EXPRESSION_SYSTEM: PICHIA PASTORIS;                                  
SOURCE   6 EXPRESSION_SYSTEM_TAXID: 4922;                                       
SOURCE   7 EXPRESSION_SYSTEM_STRAIN: GS115;                                     
SOURCE   8 EXPRESSION_SYSTEM_PLASMID: PPICZB                                    
KEYWDS    CYCLASE, CHOLESTEROL, LANOSTEROL,                                     
KEYWDS   2 MONOTOPIC MEMBRANE PROTEIN, OCTYL-GLUCOSIDE, ISOMERASE,              
KEYWDS   3 STEROID BIOSYNTHESIS                                                 
EXPDTA    X-RAY DIFFRACTION                                                     
AUTHOR    R.THOMA,T.SCHULZ-GASCH,B.D'ARCY,J.BENZ,J.AEBI,H.DEHMLOW,M.HENNIG,     
AUTHOR   2 A.RUF                                                                
REVDAT   4   29-JUL-20 1W6K    1       COMPND REMARK HETNAM SITE                
REVDAT   3 2 24-FEB-09 1W6K    1       VERSN                                    
REVDAT   2 3 23-DEC-04 1W6K    1       REMARK                                   
REVDAT   1 4 29-OCT-04 1W6K    0                                                
JRNL        AUTH   R.THOMA,T.SCHULZ-GASCH,B.D'ARCY,J.BENZ,J.AEBI,H.DEHMLOW,     
JRNL        AUTH 2 M.HENNIG,M.STIHLE,A.RUF                                      
JRNL        TITL   INSIGHT INTO STEROID SCAFFOLD FORMATION FROM THE STRUCTURE   
JRNL        TITL 2 OF HUMAN OXIDOSQUALENE CYCLASE                               
JRNL        REF    NATURE                        V. 432   118 2004              
JRNL        REFN                   ISSN 0028-0836                               
JRNL        PMID   15525992                                                     
JRNL        DOI    10.1038/NATURE02993                                          
REMARK   1                                                                      
REMARK   1 REFERENCE 1                                                          
REMARK   1  AUTH   A.RUF,F.MULLER,B.D'ARCY,M.STIHLE,E.KUZNIR,C.HANDSCHIN,       
REMARK   1  AUTH 2 O.MORAND,R.THOMA                                             
REMARK   1  TITL   THE MONOTOPIC MEMBRANE PROTEIN HUMAN OSC IS ACTIVE AS        
REMARK   1  TITL 2 MONOMER                                                      
REMARK   1  REF    BIOCHEM.BIOPHYS.RES.COMMUN.   V. 315   247 2004              
REMARK   1  REFN                   ISSN 0006-291X                               
REMARK   1  PMID   14766201                                                     
REMARK   1  DOI    10.1016/J.BBRC.2004.01.052                                   
REMARK   2                                                                      
REMARK   2 RESOLUTION.    2.10 ANGSTROMS.                                       
REMARK   3                                                                      
REMARK   3 REFINEMENT.                                                          
REMARK   3   PROGRAM     : BUSTER                                               
REMARK   3   AUTHORS     : BRICOGNE,BLANC,BRANDL,FLENSBURG,KELLER,              
REMARK   3               : PACIOREK,ROVERSI,SHARFF,SMART,VONRHEIN,              
REMARK   3               : WOMACK,MATTHEWS,TEN EYCK,TRONRUD                     
REMARK   3                                                                      
REMARK   3  DATA USED IN REFINEMENT.                                            
REMARK   3   RESOLUTION RANGE HIGH (ANGSTROMS) : 2.10                           
REMARK   3   RESOLUTION RANGE LOW  (ANGSTROMS) : 20.00                          
REMARK   3   DATA CUTOFF            (SIGMA(F)) : 0.000                          
REMARK   3   COMPLETENESS FOR RANGE        (%) : NULL                           
REMARK   3   NUMBER OF REFLECTIONS             : 0                              
REMARK   3                                                                      
REMARK   3  FIT TO DATA USED IN REFINEMENT.                                     
REMARK   3   CROSS-VALIDATION METHOD           : THROUGHOUT                     
REMARK   3   FREE R VALUE TEST SET SELECTION   : RANDOM                         
REMARK   3   R VALUE     (WORKING + TEST SET)  : NULL                           
REMARK   3   R VALUE            (WORKING SET)  : 0.147                          
REMARK   3   FREE R VALUE                      : 0.188                          
REMARK   3   FREE R VALUE TEST SET SIZE   (%)  : 5.000                          
REMARK   3   FREE R VALUE TEST SET COUNT       : NULL                           
REMARK   3   ESTIMATED ERROR OF FREE R VALUE   : NULL                           
REMARK   3                                                                      
REMARK   3  FIT IN THE HIGHEST RESOLUTION BIN.                                  
REMARK   3   TOTAL NUMBER OF BINS USED               : NULL                     
REMARK   3   BIN RESOLUTION RANGE HIGH   (ANGSTROMS) : NULL                     
REMARK   3   BIN RESOLUTION RANGE LOW    (ANGSTROMS) : NULL                     
REMARK   3   BIN COMPLETENESS (WORKING+TEST)     (%) : NULL                     
REMARK   3   REFLECTIONS IN BIN (WORKING + TEST SET) : NULL                     
REMARK   3   BIN R VALUE        (WORKING + TEST SET) : NULL                     
REMARK   3   REFLECTIONS IN BIN        (WORKING SET) : NULL                     
REMARK   3   BIN R VALUE               (WORKING SET) : NULL                     
REMARK   3   BIN FREE R VALUE                        : NULL                     
REMARK   3   BIN FREE R VALUE TEST SET SIZE      (%) : NULL                     
REMARK   3   BIN FREE R VALUE TEST SET COUNT         : NULL                     
REMARK   3   ESTIMATED ERROR OF BIN FREE R VALUE     : NULL                     
REMARK   3                                                                      
REMARK   3  NUMBER OF NON-HYDROGEN ATOMS USED IN REFINEMENT.                    
REMARK   3   PROTEIN ATOMS            : 5816                                    
REMARK   3   NUCLEIC ACID ATOMS       : 0                                       
REMARK   3   HETEROGEN ATOMS          : 116                                     
REMARK   3   SOLVENT ATOMS            : 963                                     
REMARK   3                                                                      
REMARK   3  B VALUES.                                                           
REMARK   3   FROM WILSON PLOT           (A**2) : NULL                           
REMARK   3   MEAN B VALUE      (OVERALL, A**2) : NULL                           
REMARK   3   OVERALL ANISOTROPIC B VALUE.                                       
REMARK   3    B11 (A**2) : NULL                                                 
REMARK   3    B22 (A**2) : NULL                                                 
REMARK   3    B33 (A**2) : NULL                                                 
REMARK   3    B12 (A**2) : NULL                                                 
REMARK   3    B13 (A**2) : NULL                                                 
REMARK   3    B23 (A**2) : NULL                                                 
REMARK   3                                                                      
REMARK   3  ESTIMATED COORDINATE ERROR.                                         
REMARK   3   ESD FROM LUZZATI PLOT                    (A) : NULL                
REMARK   3   DPI (BLOW EQ-10) BASED ON R VALUE        (A) : NULL                
REMARK   3   DPI (BLOW EQ-9) BASED ON FREE R VALUE    (A) : NULL                
REMARK   3   DPI (CRUICKSHANK) BASED ON R VALUE       (A) : NULL                
REMARK   3   DPI (CRUICKSHANK) BASED ON FREE R VALUE  (A) : NULL                
REMARK   3                                                                      
REMARK   3   REFERENCES: BLOW, D. (2002) ACTA CRYST D58, 792-797                
REMARK   3               CRUICKSHANK, D.W.J. (1999) ACTA CRYST D55, 583-601     
REMARK   3                                                                      
REMARK   3 CORRELATION COEFFICIENTS.                                            
REMARK   3   CORRELATION COEFFICIENT FO-FC      : NULL                          
REMARK   3   CORRELATION COEFFICIENT FO-FC FREE : NULL                          
REMARK   3                                                                      
REMARK   3   NUMBER OF GEOMETRIC FUNCTION TERMS DEFINED : 15                    
REMARK   3   TERM                          COUNT    WEIGHT   FUNCTION.          
REMARK   3    BOND LENGTHS              : NULL   ; NULL   ; NULL                
REMARK   3    BOND ANGLES               : NULL   ; NULL   ; NULL                
REMARK   3    TORSION ANGLES            : NULL   ; NULL   ; NULL                
REMARK   3    TRIGONAL CARBON PLANES    : NULL   ; NULL   ; NULL                
REMARK   3    GENERAL PLANES            : NULL   ; NULL   ; NULL                
REMARK   3    ISOTROPIC THERMAL FACTORS : NULL   ; NULL   ; NULL                
REMARK   3    BAD NON-BONDED CONTACTS   : NULL   ; NULL   ; NULL                
REMARK   3    IMPROPER TORSIONS         : NULL   ; NULL   ; NULL                
REMARK   3    PSEUDOROTATION ANGLES     : NULL   ; NULL   ; NULL                
REMARK   3    CHIRAL IMPROPER TORSION   : NULL   ; NULL   ; NULL                
REMARK   3    SUM OF OCCUPANCIES        : NULL   ; NULL   ; NULL                
REMARK   3    UTILITY DISTANCES         : NULL   ; NULL   ; NULL                
REMARK   3    UTILITY ANGLES            : NULL   ; NULL   ; NULL                
REMARK   3    UTILITY TORSION           : NULL   ; NULL   ; NULL                
REMARK   3    IDEAL-DIST CONTACT TERM   : NULL   ; NULL   ; NULL                
REMARK   3                                                                      
REMARK   3   RMS DEVIATIONS FROM IDEAL VALUES.                                  
REMARK   3    BOND LENGTHS                       (A) : NULL                     
REMARK   3    BOND ANGLES                  (DEGREES) : NULL                     
REMARK   3    PEPTIDE OMEGA TORSION ANGLES (DEGREES) : NULL                     
REMARK   3    OTHER TORSION ANGLES         (DEGREES) : NULL                     
REMARK   3                                                                      
REMARK   3  TLS DETAILS                                                         
REMARK   3   NUMBER OF TLS GROUPS  : NULL                                       
REMARK   3                                                                      
REMARK   3  OTHER REFINEMENT REMARKS: NULL                                      
REMARK   4                                                                      
REMARK   4 1W6K COMPLIES WITH FORMAT V. 3.30, 13-JUL-11                         
REMARK 100                                                                      
REMARK 100 THIS ENTRY HAS BEEN PROCESSED BY PDBE ON 19-AUG-04.                  
REMARK 100 THE DEPOSITION ID IS D_1290020825.                                   
REMARK 200                                                                      
REMARK 200 EXPERIMENTAL DETAILS                                                 
REMARK 200  EXPERIMENT TYPE                : X-RAY DIFFRACTION                  
REMARK 200  DATE OF DATA COLLECTION        : 15-OCT-02                          
REMARK 200  TEMPERATURE           (KELVIN) : 100.0                              
REMARK 200  PH                             : NULL                               
REMARK 200  NUMBER OF CRYSTALS USED        : 1                                  
REMARK 200                                                                      
REMARK 200  SYNCHROTRON              (Y/N) : Y                                  
REMARK 200  RADIATION SOURCE               : SLS                                
REMARK 200  BEAMLINE                       : X06SA                              
REMARK 200  X-RAY GENERATOR MODEL          : NULL                               
REMARK 200  MONOCHROMATIC OR LAUE    (M/L) : M                                  
REMARK 200  WAVELENGTH OR RANGE        (A) : 0.979                              
REMARK 200  MONOCHROMATOR                  : NULL                               
REMARK 200  OPTICS                         : NULL                               
REMARK 200                                                                      
REMARK 200  DETECTOR TYPE                  : CCD                                
REMARK 200  DETECTOR MANUFACTURER          : MARRESEARCH                        
REMARK 200  INTENSITY-INTEGRATION SOFTWARE : DENZO                              
REMARK 200  DATA SCALING SOFTWARE          : SCALEPACK                          
REMARK 200                                                                      
REMARK 200  NUMBER OF UNIQUE REFLECTIONS   : 79898                              
REMARK 200  RESOLUTION RANGE HIGH      (A) : 2.000                              
REMARK 200  RESOLUTION RANGE LOW       (A) : 20.000                             
REMARK 200  REJECTION CRITERIA  (SIGMA(I)) : 0.000                              
REMARK 200                                                                      
REMARK 200 OVERALL.                                                             
REMARK 200  COMPLETENESS FOR RANGE     (%) : 99.2                               
REMARK 200  DATA REDUNDANCY                : 5.000                              
REMARK 200  R MERGE                    (I) : 0.08000                            
REMARK 200  R SYM                      (I) : NULL                               
REMARK 200  <I/SIGMA(I)> FOR THE DATA SET  : 14.4000                            
REMARK 200                                                                      
REMARK 200 IN THE HIGHEST RESOLUTION SHELL.                                     
REMARK 200  HIGHEST RESOLUTION SHELL, RANGE HIGH (A) : 2.00                     
REMARK 200  HIGHEST RESOLUTION SHELL, RANGE LOW  (A) : 2.09                     
REMARK 200  COMPLETENESS FOR SHELL     (%) : 96.3                               
REMARK 200  DATA REDUNDANCY IN SHELL       : 5.00                               
REMARK 200  R MERGE FOR SHELL          (I) : 0.49000                            
REMARK 200  R SYM FOR SHELL            (I) : NULL                               
REMARK 200  <I/SIGMA(I)> FOR SHELL         : 3.100                              
REMARK 200                                                                      
REMARK 200 DIFFRACTION PROTOCOL: SINGLE WAVELENGTH                              
REMARK 200 METHOD USED TO DETERMINE THE STRUCTURE: OTHER                        
REMARK 200 SOFTWARE USED: NULL                                                  
REMARK 200 STARTING MODEL: NULL                                                 
REMARK 200                                                                      
REMARK 200 REMARK: NULL                                                         
REMARK 280                                                                      
REMARK 280 CRYSTAL                                                              
REMARK 280 SOLVENT CONTENT, VS   (%): 65.35                                     
REMARK 280 MATTHEWS COEFFICIENT, VM (ANGSTROMS**3/DA): 3.55                     
REMARK 280                                                                      
REMARK 280 CRYSTALLIZATION CONDITIONS: 25% (W/V) PEG3350 0.4M AMMONIUM          
REMARK 280  ACETATE 0.1M TRIS PH 8.5 10% (V/V) ETHYLENE GLYCOL                  
REMARK 290                                                                      
REMARK 290 CRYSTALLOGRAPHIC SYMMETRY                                            
REMARK 290 SYMMETRY OPERATORS FOR SPACE GROUP: C 2 2 21                         
REMARK 290                                                                      
REMARK 290      SYMOP   SYMMETRY                                                
REMARK 290     NNNMMM   OPERATOR                                                
REMARK 290       1555   X,Y,Z                                                   
REMARK 290       2555   -X,-Y,Z+1/2                                             
REMARK 290       3555   -X,Y,-Z+1/2                                             
REMARK 290       4555   X,-Y,-Z                                                 
REMARK 290       5555   X+1/2,Y+1/2,Z                                           
REMARK 290       6555   -X+1/2,-Y+1/2,Z+1/2                                     
REMARK 290       7555   -X+1/2,Y+1/2,-Z+1/2                                     
REMARK 290       8555   X+1/2,-Y+1/2,-Z                                         
REMARK 290                                                                      
REMARK 290     WHERE NNN -> OPERATOR NUMBER                                     
REMARK 290           MMM -> TRANSLATION VECTOR                                  
REMARK 290                                                                      
REMARK 290 CRYSTALLOGRAPHIC SYMMETRY TRANSFORMATIONS                            
REMARK 290 THE FOLLOWING TRANSFORMATIONS OPERATE ON THE ATOM/HETATM             
REMARK 290 RECORDS IN THIS ENTRY TO PRODUCE CRYSTALLOGRAPHICALLY                
REMARK 290 RELATED MOLECULES.                                                   
REMARK 290   SMTRY1   1  1.000000  0.000000  0.000000        0.00000            
REMARK 290   SMTRY2   1  0.000000  1.000000  0.000000        0.00000            
REMARK 290   SMTRY3   1  0.000000  0.000000  1.000000        0.00000            
REMARK 290   SMTRY1   2 -1.000000  0.000000  0.000000        0.00000            
REMARK 290   SMTRY2   2  0.000000 -1.000000  0.000000        0.00000            
REMARK 290   SMTRY3   2  0.000000  0.000000  1.000000       31.00300            
REMARK 290   SMTRY1   3 -1.000000  0.000000  0.000000        0.00000            
REMARK 290   SMTRY2   3  0.000000  1.000000  0.000000        0.00000            
REMARK 290   SMTRY3   3  0.000000  0.000000 -1.000000       31.00300            
REMARK 290   SMTRY1   4  1.000000  0.000000  0.000000        0.00000            
REMARK 290   SMTRY2   4  0.000000 -1.000000  0.000000        0.00000            
REMARK 290   SMTRY3   4  0.000000  0.000000 -1.000000        0.00000            
REMARK 290   SMTRY1   5  1.000000  0.000000  0.000000       94.78500            
REMARK 290   SMTRY2   5  0.000000  1.000000  0.000000      100.73600            
REMARK 290   SMTRY3   5  0.000000  0.000000  1.000000        0.00000            
REMARK 290   SMTRY1   6 -1.000000  0.000000  0.000000       94.78500            
REMARK 290   SMTRY2   6  0.000000 -1.000000  0.000000      100.73600            
REMARK 290   SMTRY3   6  0.000000  0.000000  1.000000       31.00300            
REMARK 290   SMTRY1   7 -1.000000  0.000000  0.000000       94.78500            
REMARK 290   SMTRY2   7  0.000000  1.000000  0.000000      100.73600            
REMARK 290   SMTRY3   7  0.000000  0.000000 -1.000000       31.00300            
REMARK 290   SMTRY1   8  1.000000  0.000000  0.000000       94.78500            
REMARK 290   SMTRY2   8  0.000000 -1.000000  0.000000      100.73600            
REMARK 290   SMTRY3   8  0.000000  0.000000 -1.000000        0.00000            
REMARK 290                                                                      
REMARK 290 REMARK: NULL                                                         
REMARK 300                                                                      
REMARK 300 BIOMOLECULE: 1                                                       
REMARK 300 SEE REMARK 350 FOR THE AUTHOR PROVIDED AND/OR PROGRAM                
REMARK 300 GENERATED ASSEMBLY INFORMATION FOR THE STRUCTURE IN                  
REMARK 300 THIS ENTRY. THE REMARK MAY ALSO PROVIDE INFORMATION ON               
REMARK 300 BURIED SURFACE AREA.                                                 
REMARK 350                                                                      
REMARK 350 COORDINATES FOR A COMPLETE MULTIMER REPRESENTING THE KNOWN           
REMARK 350 BIOLOGICALLY SIGNIFICANT OLIGOMERIZATION STATE OF THE                
REMARK 350 MOLECULE CAN BE GENERATED BY APPLYING BIOMT TRANSFORMATIONS          
REMARK 350 GIVEN BELOW.  BOTH NON-CRYSTALLOGRAPHIC AND                          
REMARK 350 CRYSTALLOGRAPHIC OPERATIONS ARE GIVEN.                               
REMARK 350                                                                      
REMARK 350 BIOMOLECULE: 1                                                       
REMARK 350 AUTHOR DETERMINED BIOLOGICAL UNIT: MONOMERIC                         
REMARK 350 SOFTWARE DETERMINED QUATERNARY STRUCTURE: MONOMERIC                  
REMARK 350 SOFTWARE USED: PQS                                                   
REMARK 350 APPLY THE FOLLOWING TO CHAINS: A                                     
REMARK 350   BIOMT1   1  1.000000  0.000000  0.000000        0.00000            
REMARK 350   BIOMT2   1  0.000000  1.000000  0.000000        0.00000            
REMARK 350   BIOMT3   1  0.000000  0.000000  1.000000        0.00000            
REMARK 400                                                                      
REMARK 400 COMPOUND                                                             
REMARK 400 CATALYTIC ACTIVITY: (S)-2,3-EPOXYSQUALENE = LANOSTEROL.              
REMARK 465                                                                      
REMARK 465 MISSING RESIDUES                                                     
REMARK 465 THE FOLLOWING RESIDUES WERE NOT LOCATED IN THE                       
REMARK 465 EXPERIMENT. (M=MODEL NUMBER; RES=RESIDUE NAME; C=CHAIN               
REMARK 465 IDENTIFIER; SSSEQ=SEQUENCE NUMBER; I=INSERTION CODE.)                
REMARK 465                                                                      
REMARK 465   M RES C SSSEQI                                                     
REMARK 465     MET A     1                                                      
REMARK 465     THR A     2                                                      
REMARK 465     GLU A     3                                                      
REMARK 465     GLY A     4                                                      
REMARK 465     THR A     5                                                      
REMARK 465     GLU A    42                                                      
REMARK 465     ARG A    43                                                      
REMARK 500                                                                      
REMARK 500 GEOMETRY AND STEREOCHEMISTRY                                         
REMARK 500 SUBTOPIC: CLOSE CONTACTS IN SAME ASYMMETRIC UNIT                     
REMARK 500                                                                      
REMARK 500 THE FOLLOWING ATOMS ARE IN CLOSE CONTACT.                            
REMARK 500                                                                      
REMARK 500  ATM1  RES C  SSEQI   ATM2  RES C  SSEQI           DISTANCE          
REMARK 500   O    HOH A  2459     O    HOH A  2955              2.15            
REMARK 500   O    HOH A  2126     O    HOH A  2293              2.15            
REMARK 500   O    HOH A  2509     O    HOH A  2514              2.18            
REMARK 500   O    HOH A  2103     O    HOH A  2104              2.19            
REMARK 500                                                                      
REMARK 500 REMARK: NULL                                                         
REMARK 500                                                                      
REMARK 500 GEOMETRY AND STEREOCHEMISTRY                                         
REMARK 500 SUBTOPIC: COVALENT BOND ANGLES                                       
REMARK 500                                                                      
REMARK 500 THE STEREOCHEMICAL PARAMETERS OF THE FOLLOWING RESIDUES              
REMARK 500 HAVE VALUES WHICH DEVIATE FROM EXPECTED VALUES BY MORE               
REMARK 500 THAN 6*RMSD (M=MODEL NUMBER; RES=RESIDUE NAME; C=CHAIN               
REMARK 500 IDENTIFIER; SSEQ=SEQUENCE NUMBER; I=INSERTION CODE).                 
REMARK 500                                                                      
REMARK 500 STANDARD TABLE:                                                      
REMARK 500 FORMAT: (10X,I3,1X,A3,1X,A1,I4,A1,3(1X,A4,2X),12X,F5.1)              
REMARK 500                                                                      
REMARK 500 EXPECTED VALUES PROTEIN: ENGH AND HUBER, 1999                        
REMARK 500 EXPECTED VALUES NUCLEIC ACID: CLOWNEY ET AL 1996                     
REMARK 500                                                                      
REMARK 500  M RES CSSEQI ATM1   ATM2   ATM3                                     
REMARK 500    ARG A  46   NE  -  CZ  -  NH1 ANGL. DEV. =  -4.5 DEGREES          
REMARK 500    ARG A  46   NE  -  CZ  -  NH2 ANGL. DEV. =   3.4 DEGREES          
REMARK 500    ARG A 129   NE  -  CZ  -  NH1 ANGL. DEV. =   3.3 DEGREES          
REMARK 500    ARG A 129   NE  -  CZ  -  NH2 ANGL. DEV. =  -5.7 DEGREES          
REMARK 500    ARG A 234   NE  -  CZ  -  NH2 ANGL. DEV. =  -3.5 DEGREES          
REMARK 500    ARG A 294   NE  -  CZ  -  NH1 ANGL. DEV. =   3.2 DEGREES          
REMARK 500    ARG A 604   CG  -  CD  -  NE  ANGL. DEV. = -14.7 DEGREES          
REMARK 500    PRO A 732   C   -  N   -  CD  ANGL. DEV. = -15.7 DEGREES          
REMARK 500                                                                      
REMARK 500 REMARK: NULL                                                         
REMARK 500                                                                      
REMARK 500 GEOMETRY AND STEREOCHEMISTRY                                         
REMARK 500 SUBTOPIC: TORSION ANGLES                                             
REMARK 500                                                                      
REMARK 500 TORSION ANGLES OUTSIDE THE EXPECTED RAMACHANDRAN REGIONS:            
REMARK 500 (M=MODEL NUMBER; RES=RESIDUE NAME; C=CHAIN IDENTIFIER;               
REMARK 500 SSEQ=SEQUENCE NUMBER; I=INSERTION CODE).                             
REMARK 500                                                                      
REMARK 500 STANDARD TABLE:                                                      
REMARK 500 FORMAT:(10X,I3,1X,A3,1X,A1,I4,A1,4X,F7.2,3X,F7.2)                    
REMARK 500                                                                      
REMARK 500 EXPECTED VALUES: GJ KLEYWEGT AND TA JONES (1996). PHI/PSI-           
REMARK 500 CHOLOGY: RAMACHANDRAN REVISITED. STRUCTURE 4, 1395 - 1400            
REMARK 500                                                                      
REMARK 500  M RES CSSEQI        PSI       PHI                                   
REMARK 500    PHE A 212       70.57     23.82                                   
REMARK 500    SER A 334     -167.51     62.97                                   
REMARK 500    SER A 445      -86.22   -106.11                                   
REMARK 500    GLU A 476       60.43     62.91                                   
REMARK 500    THR A 502      -86.78    -93.65                                   
REMARK 500    GLU A 504     -133.11   -137.42                                   
REMARK 500    GLU A 519      -41.00     68.74                                   
REMARK 500    CYS A 584      -69.32   -141.13                                   
REMARK 500    GLU A 690     -134.78   -121.06                                   
REMARK 500    LYS A 698      -32.20     75.24                                   
REMARK 500    HIS A 731       80.86     58.52                                   
REMARK 500                                                                      
REMARK 500 REMARK: NULL                                                         
REMARK 525                                                                      
REMARK 525 SOLVENT                                                              
REMARK 525                                                                      
REMARK 525 THE SOLVENT MOLECULES HAVE CHAIN IDENTIFIERS THAT                    
REMARK 525 INDICATE THE POLYMER CHAIN WITH WHICH THEY ARE MOST                  
REMARK 525 CLOSELY ASSOCIATED. THE REMARK LISTS ALL THE SOLVENT                 
REMARK 525 MOLECULES WHICH ARE MORE THAN 5A AWAY FROM THE                       
REMARK 525 NEAREST POLYMER CHAIN (M = MODEL NUMBER;                             
REMARK 525 RES=RESIDUE NAME; C=CHAIN IDENTIFIER; SSEQ=SEQUENCE                  
REMARK 525 NUMBER; I=INSERTION CODE):                                           
REMARK 525                                                                      
REMARK 525  M RES CSSEQI                                                        
REMARK 525    HOH A2011        DISTANCE =  5.86 ANGSTROMS                       
REMARK 525    HOH A2028        DISTANCE =  7.55 ANGSTROMS                       
REMARK 525    HOH A2102        DISTANCE =  7.41 ANGSTROMS                       
REMARK 525    HOH A2128        DISTANCE =  6.55 ANGSTROMS                       
REMARK 525    HOH A2174        DISTANCE =  6.16 ANGSTROMS                       
REMARK 525    HOH A2213        DISTANCE =  6.99 ANGSTROMS                       
REMARK 525    HOH A2235        DISTANCE =  6.04 ANGSTROMS                       
REMARK 525    HOH A2249        DISTANCE =  6.47 ANGSTROMS                       
REMARK 525    HOH A2435        DISTANCE =  6.03 ANGSTROMS                       
REMARK 610                                                                      
REMARK 610 MISSING HETEROATOM                                                   
REMARK 610 THE FOLLOWING RESIDUES HAVE MISSING ATOMS (M=MODEL NUMBER;           
REMARK 610 RES=RESIDUE NAME; C=CHAIN IDENTIFIER; SSEQ=SEQUENCE NUMBER;          
REMARK 610 I=INSERTION CODE):                                                   
REMARK 610   M RES C SSEQI                                                      
REMARK 610     BOG A 1732                                                       
REMARK 610     BOG A 1734                                                       
REMARK 610     BOG A 1736                                                       
REMARK 610     BOG A 1737                                                       
REMARK 610     BOG A 1738                                                       
REMARK 610     BOG A 1739                                                       
REMARK 900                                                                      
REMARK 900 RELATED ENTRIES                                                      
REMARK 900 RELATED ID: 1W6J   RELATED DB: PDB                                   
REMARK 900 STRUCTURE OF HUMAN OSC IN COMPLEX WITH RO 48-8071                    
DBREF  1W6K A    1   732  UNP    P48449   ERG7_HUMAN       1    732             
SEQRES   1 A  732  MET THR GLU GLY THR CYS LEU ARG ARG ARG GLY GLY PRO          
SEQRES   2 A  732  TYR LYS THR GLU PRO ALA THR ASP LEU GLY ARG TRP ARG          
SEQRES   3 A  732  LEU ASN CYS GLU ARG GLY ARG GLN THR TRP THR TYR LEU          
SEQRES   4 A  732  GLN ASP GLU ARG ALA GLY ARG GLU GLN THR GLY LEU GLU          
SEQRES   5 A  732  ALA TYR ALA LEU GLY LEU ASP THR LYS ASN TYR PHE LYS          
SEQRES   6 A  732  ASP LEU PRO LYS ALA HIS THR ALA PHE GLU GLY ALA LEU          
SEQRES   7 A  732  ASN GLY MET THR PHE TYR VAL GLY LEU GLN ALA GLU ASP          
SEQRES   8 A  732  GLY HIS TRP THR GLY ASP TYR GLY GLY PRO LEU PHE LEU          
SEQRES   9 A  732  LEU PRO GLY LEU LEU ILE THR CYS HIS VAL ALA ARG ILE          
SEQRES  10 A  732  PRO LEU PRO ALA GLY TYR ARG GLU GLU ILE VAL ARG TYR          
SEQRES  11 A  732  LEU ARG SER VAL GLN LEU PRO ASP GLY GLY TRP GLY LEU          
SEQRES  12 A  732  HIS ILE GLU ASP LYS SER THR VAL PHE GLY THR ALA LEU          
SEQRES  13 A  732  ASN TYR VAL SER LEU ARG ILE LEU GLY VAL GLY PRO ASP          
SEQRES  14 A  732  ASP PRO ASP LEU VAL ARG ALA ARG ASN ILE LEU HIS LYS          
SEQRES  15 A  732  LYS GLY GLY ALA VAL ALA ILE PRO SER TRP GLY LYS PHE          
SEQRES  16 A  732  TRP LEU ALA VAL LEU ASN VAL TYR SER TRP GLU GLY LEU          
SEQRES  17 A  732  ASN THR LEU PHE PRO GLU MET TRP LEU PHE PRO ASP TRP          
SEQRES  18 A  732  ALA PRO ALA HIS PRO SER THR LEU TRP CYS HIS CYS ARG          
SEQRES  19 A  732  GLN VAL TYR LEU PRO MET SER TYR CYS TYR ALA VAL ARG          
SEQRES  20 A  732  LEU SER ALA ALA GLU ASP PRO LEU VAL GLN SER LEU ARG          
SEQRES  21 A  732  GLN GLU LEU TYR VAL GLU ASP PHE ALA SER ILE ASP TRP          
SEQRES  22 A  732  LEU ALA GLN ARG ASN ASN VAL ALA PRO ASP GLU LEU TYR          
SEQRES  23 A  732  THR PRO HIS SER TRP LEU LEU ARG VAL VAL TYR ALA LEU          
SEQRES  24 A  732  LEU ASN LEU TYR GLU HIS HIS HIS SER ALA HIS LEU ARG          
SEQRES  25 A  732  GLN ARG ALA VAL GLN LYS LEU TYR GLU HIS ILE VAL ALA          
SEQRES  26 A  732  ASP ASP ARG PHE THR LYS SER ILE SER ILE GLY PRO ILE          
SEQRES  27 A  732  SER LYS THR ILE ASN MET LEU VAL ARG TRP TYR VAL ASP          
SEQRES  28 A  732  GLY PRO ALA SER THR ALA PHE GLN GLU HIS VAL SER ARG          
SEQRES  29 A  732  ILE PRO ASP TYR LEU TRP MET GLY LEU ASP GLY MET LYS          
SEQRES  30 A  732  MET GLN GLY THR ASN GLY SER GLN ILE TRP ASP THR ALA          
SEQRES  31 A  732  PHE ALA ILE GLN ALA LEU LEU GLU ALA GLY GLY HIS HIS          
SEQRES  32 A  732  ARG PRO GLU PHE SER SER CYS LEU GLN LYS ALA HIS GLU          
SEQRES  33 A  732  PHE LEU ARG LEU SER GLN VAL PRO ASP ASN PRO PRO ASP          
SEQRES  34 A  732  TYR GLN LYS TYR TYR ARG GLN MET ARG LYS GLY GLY PHE          
SEQRES  35 A  732  SER PHE SER THR LEU ASP CYS GLY TRP ILE VAL SER ASP          
SEQRES  36 A  732  CYS THR ALA GLU ALA LEU LYS ALA VAL LEU LEU LEU GLN          
SEQRES  37 A  732  GLU LYS CYS PRO HIS VAL THR GLU HIS ILE PRO ARG GLU          
SEQRES  38 A  732  ARG LEU CYS ASP ALA VAL ALA VAL LEU LEU ASN MET ARG          
SEQRES  39 A  732  ASN PRO ASP GLY GLY PHE ALA THR TYR GLU THR LYS ARG          
SEQRES  40 A  732  GLY GLY HIS LEU LEU GLU LEU LEU ASN PRO SER GLU VAL          
SEQRES  41 A  732  PHE GLY ASP ILE MET ILE ASP TYR THR TYR VAL GLU CYS          
SEQRES  42 A  732  THR SER ALA VAL MET GLN ALA LEU LYS TYR PHE HIS LYS          
SEQRES  43 A  732  ARG PHE PRO GLU HIS ARG ALA ALA GLU ILE ARG GLU THR          
SEQRES  44 A  732  LEU THR GLN GLY LEU GLU PHE CYS ARG ARG GLN GLN ARG          
SEQRES  45 A  732  ALA ASP GLY SER TRP GLU GLY SER TRP GLY VAL CYS PHE          
SEQRES  46 A  732  THR TYR GLY THR TRP PHE GLY LEU GLU ALA PHE ALA CYS          
SEQRES  47 A  732  MET GLY GLN THR TYR ARG ASP GLY THR ALA CYS ALA GLU          
SEQRES  48 A  732  VAL SER ARG ALA CYS ASP PHE LEU LEU SER ARG GLN MET          
SEQRES  49 A  732  ALA ASP GLY GLY TRP GLY GLU ASP PHE GLU SER CYS GLU          
SEQRES  50 A  732  GLU ARG ARG TYR VAL GLN SER ALA GLN SER GLN ILE HIS          
SEQRES  51 A  732  ASN THR CYS TRP ALA MET MET GLY LEU MET ALA VAL ARG          
SEQRES  52 A  732  HIS PRO ASP ILE GLU ALA GLN GLU ARG GLY VAL ARG CYS          
SEQRES  53 A  732  LEU LEU GLU LYS GLN LEU PRO ASN GLY ASP TRP PRO GLN          
SEQRES  54 A  732  GLU ASN ILE ALA GLY VAL PHE ASN LYS SER CYS ALA ILE          
SEQRES  55 A  732  SER TYR THR SER TYR ARG ASN ILE PHE PRO ILE TRP ALA          
SEQRES  56 A  732  LEU GLY ARG PHE SER GLN LEU TYR PRO GLU ARG ALA LEU          
SEQRES  57 A  732  ALA GLY HIS PRO                                              
HET    BOG  A1732       7                                                       
HET    BOG  A1733      20                                                       
HET    BOG  A1734       6                                                       
HET    BOG  A1735      20                                                       
HET    BOG  A1736       7                                                       
HET    BOG  A1737       8                                                       
HET    BOG  A1738       8                                                       
HET    BOG  A1739       9                                                       
HET    LAN  A1740      31                                                       
HETNAM     BOG OCTYL BETA-D-GLUCOPYRANOSIDE                                     
HETNAM     LAN LANOSTEROL                                                       
FORMUL   2  BOG    8(C14 H28 O6)                                                
FORMUL   0  LAN    C30 H50 O                                                    
FORMUL   1  HOH   *963(H2 O)                                                    
HELIX    1   1 ASP A   21  GLY A   23  5                                   3    
HELIX    2   2 THR A   49  GLY A   57  1                                   9    
HELIX    3   3 THR A   72  GLY A   86  1                                  15    
HELIX    4   4 PHE A  103  ARG A  116  1                                  14    
HELIX    5   5 GLY A  122  GLN A  135  1                                  14    
HELIX    6   6 THR A  150  LEU A  164  1                                  15    
HELIX    7   7 ASP A  170  LYS A  183  1                                  14    
HELIX    8   8 GLY A  185  ILE A  189  5                                   5    
HELIX    9   9 PRO A  190  LEU A  200  1                                  11    
HELIX   10  10 SER A  204  LEU A  208  5                                   5    
HELIX   11  11 PHE A  212  PHE A  218  5                                   7    
HELIX   12  12 HIS A  225  LEU A  229  5                                   5    
HELIX   13  13 TRP A  230  VAL A  246  1                                  17    
HELIX   14  14 ASP A  253  GLN A  261  1                                   9    
HELIX   15  15 ASP A  267  ILE A  271  5                                   5    
HELIX   16  16 TRP A  273  ARG A  277  5                                   5    
HELIX   17  17 ALA A  281  LEU A  285  5                                   5    
HELIX   18  18 SER A  290  HIS A  306  1                                  17    
HELIX   19  19 SER A  308  LYS A  331  1                                  24    
HELIX   20  20 GLY A  336  GLY A  352  1                                  17    
HELIX   21  21 SER A  355  ARG A  364  1                                  10    
HELIX   22  22 ILE A  365  ASP A  367  5                                   3    
HELIX   23  23 SER A  384  ALA A  399  1                                  16    
HELIX   24  24 GLY A  400  ARG A  404  5                                   5    
HELIX   25  25 ARG A  404  GLU A  406  5                                   3    
HELIX   26  26 PHE A  407  GLN A  422  1                                  16    
HELIX   27  27 ASP A  429  TYR A  434  5                                   6    
HELIX   28  28 VAL A  453  CYS A  471  1                                  19    
HELIX   29  29 PRO A  479  ASN A  492  1                                  14    
HELIX   30  30 GLY A  509  ASN A  516  5                                   8    
HELIX   31  31 TYR A  530  PHE A  548  1                                  19    
HELIX   32  32 ARG A  552  GLN A  571  1                                  20    
HELIX   33  33 CYS A  584  MET A  599  1                                  16    
HELIX   34  34 CYS A  609  SER A  621  1                                  13    
HELIX   35  35 PHE A  633  ARG A  639  1                                   7    
HELIX   36  36 GLN A  648  VAL A  662  1                                  15    
HELIX   37  37 ASP A  666  GLN A  681  1                                  16    
HELIX   38  38 SER A  706  TYR A  723  1                                  18    
HELIX   39  39 ARG A  726  GLY A  730  5                                   5    
SHEET    1  AA 2 TRP A  25  GLU A  30  0                                        
SHEET    2  AA 2 ARG A  33  TYR A  38 -1  O  ARG A  33   N  GLU A  30           
SHEET    1  AB 2 LEU A 369  GLY A 372  0                                        
SHEET    2  AB 2 GLY A 375  MET A 378 -1  O  GLY A 375   N  GLY A 372           
SHEET    1  AC 2 GLY A 694  PHE A 696  0                                        
SHEET    2  AC 2 CYS A 700  ILE A 702 -1  O  CYS A 700   N  PHE A 696           
CISPEP   1 GLY A   12    PRO A   13          0         2.76                     
CISPEP   2 VAL A  583    CYS A  584          0       -18.47                     
CRYST1                                                 P 1           1          
ORIGX1      1.000000  0.000000  0.000000        0.00000                         
ORIGX2      0.000000  1.000000  0.000000        0.00000                         
ORIGX3      0.000000  0.000000  1.000000        0.00000                         
SCALE1      1.000000  0.000000  0.000000        0.00000                         
SCALE2      0.000000  1.000000  0.000000        0.00000                         
SCALE3      0.000000  0.000000  1.000000        0.00000                         
ATOM      1  N   CYS A   6       3.930 -23.432  -3.146  1.00 68.09           N  
ATOM      2  CA  CYS A   6       5.356 -23.479  -3.483  1.00 66.48           C  
ATOM      3  C   CYS A   6       5.781 -22.597  -4.673  1.00 59.94           C  
ATOM      4  O   CYS A   6       6.937 -22.180  -4.755  1.00 58.17           O  
ATOM      5  CB  CYS A   6       5.833 -24.910  -3.692  1.00 68.42           C  
ATOM      6  SG  CYS A   6       7.318 -24.992  -4.733  1.00 73.31           S  
ATOM      7  N   LEU A   7       4.865 -22.323  -5.596  1.00 50.81           N  
ATOM      8  CA  LEU A   7       5.151 -21.397  -6.684  1.00 47.43           C  
ATOM      9  C   LEU A   7       5.152 -19.949  -6.118  1.00 42.01           C  
ATOM     10  O   LEU A   7       5.627 -19.016  -6.762  1.00 37.79           O  
ATOM     11  CB  LEU A   7       4.093 -21.530  -7.777  1.00 47.45           C  
ATOM     12  CG  LEU A   7       4.356 -22.595  -8.856  1.00 54.07           C  
ATOM     13  CD1 LEU A   7       5.789 -23.128  -8.785  1.00 53.68           C  
ATOM     14  CD2 LEU A   7       3.342 -23.732  -8.751  1.00 57.55           C  
ATOM     15  N   ARG A   8       4.582 -19.795  -4.925  1.00 33.09           N  
ATOM     16  CA  ARG A   8       4.395 -18.488  -4.277  1.00 32.57           C  
ATOM     17  C   ARG A   8       4.951 -18.537  -2.854  1.00 36.05           C  
ATOM     18  O   ARG A   8       4.944 -19.596  -2.215  1.00 37.17           O  
ATOM     19  CB  ARG A   8       2.894 -18.249  -4.091  1.00 29.93           C  
ATOM     20  CG  ARG A   8       2.266 -17.335  -5.023  1.00 36.03           C  
ATOM     21  CD  ARG A   8       0.765 -17.262  -4.704  1.00 30.78           C  
ATOM     22  NE  ARG A   8       0.034 -17.360  -5.958  1.00 35.65           N  
ATOM     23  CZ  ARG A   8      -0.230 -16.328  -6.740  1.00 47.81           C  
ATOM     24  NH1 ARG A   8       0.118 -15.095  -6.365  1.00 35.73           N  
ATOM     25  NH2 ARG A   8      -0.894 -16.525  -7.864  1.00 42.90           N  
ATOM     26  N   ARG A   9       5.350 -17.387  -2.324  1.00 28.03           N  
ATOM     27  CA  ARG A   9       5.685 -17.302  -0.910  1.00 25.91           C  
ATOM     28  C   ARG A   9       4.805 -16.221  -0.248  1.00 29.88           C  
ATOM     29  O   ARG A   9       5.065 -15.036  -0.397  1.00 30.91           O  
ATOM     30  CB  ARG A   9       7.163 -16.945  -0.726  1.00 20.07           C  
ATOM     31  CG  ARG A   9       7.567 -16.780   0.748  1.00 24.83           C  
ATOM     32  CD  ARG A   9       8.975 -16.144   0.934  1.00 19.46           C  
ATOM     33  NE  ARG A   9      10.020 -16.967   0.303  1.00 26.79           N  
ATOM     34  CZ  ARG A   9      10.654 -16.706  -0.837  1.00 31.00           C  
ATOM     35  NH1 ARG A   9      10.397 -15.589  -1.544  1.00 21.35           N  
ATOM     36  NH2 ARG A   9      11.582 -17.570  -1.276  1.00 21.24           N  
ATOM     37  N   ARG A  10       3.765 -16.619   0.458  1.00 26.06           N  
ATOM     38  CA  ARG A  10       2.891 -15.660   1.121  1.00 26.31           C  
ATOM     39  C   ARG A  10       3.455 -15.461   2.532  1.00 30.38           C  
ATOM     40  O   ARG A  10       4.229 -16.281   3.011  1.00 28.50           O  
ATOM     41  CB  ARG A  10       1.480 -16.249   1.226  1.00 23.19           C  
ATOM     42  CG  ARG A  10       0.906 -16.727  -0.113  1.00 22.63           C  
ATOM     43  CD  ARG A  10      -0.565 -17.013   0.057  1.00 24.65           C  
ATOM     44  NE  ARG A  10      -1.103 -17.673  -1.117  1.00 31.56           N  
ATOM     45  CZ  ARG A  10      -1.740 -17.072  -2.107  1.00 38.64           C  
ATOM     46  NH1 ARG A  10      -1.928 -15.753  -2.097  1.00 31.03           N  
ATOM     47  NH2 ARG A  10      -2.141 -17.804  -3.134  1.00 29.99           N  
ATOM     48  N   GLY A  11       3.021 -14.422   3.224  1.00 26.62           N  
ATOM     49  CA  GLY A  11       3.378 -14.320   4.633  1.00 26.70           C  
ATOM     50  C   GLY A  11       4.597 -13.464   4.989  1.00 33.63           C  
ATOM     51  O   GLY A  11       4.979 -13.346   6.173  1.00 30.53           O  
ATOM     52  N   GLY A  12       5.263 -12.921   3.983  1.00 33.91           N  
ATOM     53  CA  GLY A  12       6.476 -12.124   4.267  1.00 33.41           C  
ATOM     54  C   GLY A  12       6.064 -10.721   4.790  1.00 34.46           C  
ATOM     55  O   GLY A  12       4.896 -10.403   4.861  1.00 35.61           O  
ATOM     56  N   PRO A  13       7.028  -9.917   5.233  1.00 27.94           N  
ATOM     57  CA  PRO A  13       8.476 -10.257   5.201  1.00 25.21           C  
ATOM     58  C   PRO A  13       8.898 -11.309   6.244  1.00 29.09           C  
ATOM     59  O   PRO A  13       8.466 -11.244   7.405  1.00 26.14           O  
ATOM     60  CB  PRO A  13       9.138  -8.921   5.596  1.00 24.55           C  
ATOM     61  CG  PRO A  13       8.189  -7.869   5.011  1.00 27.95           C  
ATOM     62  CD  PRO A  13       6.799  -8.448   5.149  1.00 26.59           C  
ATOM     63  N   TYR A  14       9.868 -12.154   5.887  1.00 24.25           N  
ATOM     64  CA  TYR A  14      10.366 -13.166   6.839  1.00 24.02           C  
ATOM     65  C   TYR A  14      11.783 -12.816   7.241  1.00 27.48           C  
ATOM     66  O   TYR A  14      12.519 -12.183   6.480  1.00 25.77           O  
ATOM     67  CB  TYR A  14      10.383 -14.604   6.266  1.00 24.61           C  
ATOM     68  CG  TYR A  14       9.015 -15.194   6.010  1.00 24.78           C  
ATOM     69  CD1 TYR A  14       8.273 -15.727   7.063  1.00 26.48           C  
ATOM     70  CD2 TYR A  14       8.482 -15.245   4.707  1.00 23.11           C  
ATOM     71  CE1 TYR A  14       7.013 -16.248   6.858  1.00 27.10           C  
ATOM     72  CE2 TYR A  14       7.218 -15.772   4.490  1.00 24.04           C  
ATOM     73  CZ  TYR A  14       6.484 -16.256   5.575  1.00 33.16           C  
ATOM     74  OH  TYR A  14       5.233 -16.773   5.402  1.00 30.51           O  
ATOM     75  N   LYS A  15      12.164 -13.205   8.457  1.00 21.25           N  
ATOM     76  CA  LYS A  15      13.517 -12.944   8.928  1.00 22.60           C  
ATOM     77  C   LYS A  15      14.493 -13.837   8.193  1.00 25.31           C  
ATOM     78  O   LYS A  15      14.287 -15.022   8.052  1.00 24.85           O  
ATOM     79  CB  LYS A  15      13.657 -13.254  10.429  1.00 25.85           C  
ATOM     80  CG  LYS A  15      12.939 -12.295  11.326  1.00 30.10           C  
ATOM     81  CD  LYS A  15      13.097 -12.810  12.771  1.00 46.00           C  
ATOM     82  CE  LYS A  15      12.357 -11.985  13.787  1.00 48.39           C  
ATOM     83  NZ  LYS A  15      13.034 -12.151  15.119  1.00 68.52           N  
ATOM     84  N   THR A  16      15.524 -13.252   7.623  1.00 21.88           N  
ATOM     85  CA  THR A  16      16.493 -14.086   6.913  1.00 19.86           C  
ATOM     86  C   THR A  16      17.848 -13.680   7.466  1.00 22.64           C  
ATOM     87  O   THR A  16      17.983 -12.689   8.188  1.00 20.92           O  
ATOM     88  CB  THR A  16      16.457 -13.847   5.364  1.00 25.44           C  
ATOM     89  OG1 THR A  16      16.721 -12.449   5.095  1.00 23.58           O  
ATOM     90  CG2 THR A  16      15.065 -14.291   4.787  1.00 17.34           C  
ATOM     91  N   GLU A  17      18.883 -14.375   7.031  1.00 22.92           N  
ATOM     92  CA  GLU A  17      20.239 -14.110   7.524  1.00 23.77           C  
ATOM     93  C   GLU A  17      20.773 -12.804   6.985  1.00 24.66           C  
ATOM     94  O   GLU A  17      20.820 -12.615   5.788  1.00 24.51           O  
ATOM     95  CB  GLU A  17      21.154 -15.212   7.019  1.00 26.30           C  
ATOM     96  CG  GLU A  17      22.420 -15.354   7.807  1.00 45.01           C  
ATOM     97  CD  GLU A  17      23.129 -16.627   7.422  1.00 90.66           C  
ATOM     98  OE1 GLU A  17      22.654 -17.718   7.825  1.00109.85           O  
ATOM     99  OE2 GLU A  17      24.057 -16.543   6.586  1.00 75.97           O  
ATOM    100  N   PRO A  18      21.245 -11.933   7.863  1.00 24.40           N  
ATOM    101  CA  PRO A  18      21.632 -10.584   7.445  1.00 24.43           C  
ATOM    102  C   PRO A  18      23.009 -10.550   6.788  1.00 29.35           C  
ATOM    103  O   PRO A  18      23.785 -11.500   6.902  1.00 25.42           O  
ATOM    104  CB  PRO A  18      21.663  -9.810   8.758  1.00 26.14           C  
ATOM    105  CG  PRO A  18      21.968 -10.878   9.833  1.00 28.85           C  
ATOM    106  CD  PRO A  18      21.255 -12.105   9.337  1.00 22.96           C  
ATOM    107  N   ALA A  19      23.308  -9.471   6.062  1.00 24.67           N  
ATOM    108  CA  ALA A  19      24.599  -9.389   5.361  1.00 23.17           C  
ATOM    109  C   ALA A  19      25.480  -8.388   6.079  1.00 27.97           C  
ATOM    110  O   ALA A  19      26.572  -8.094   5.621  1.00 29.16           O  
ATOM    111  CB  ALA A  19      24.438  -8.979   3.874  1.00 23.00           C  
ATOM    112  N   THR A  20      24.992  -7.844   7.196  1.00 22.24           N  
ATOM    113  CA  THR A  20      25.702  -6.818   7.957  1.00 19.91           C  
ATOM    114  C   THR A  20      25.399  -7.138   9.417  1.00 25.83           C  
ATOM    115  O   THR A  20      24.624  -8.026   9.723  1.00 25.10           O  
ATOM    116  CB  THR A  20      25.139  -5.387   7.682  1.00 27.51           C  
ATOM    117  OG1 THR A  20      23.717  -5.383   7.813  1.00 28.98           O  
ATOM    118  CG2 THR A  20      25.571  -4.859   6.302  1.00 21.35           C  
ATOM    119  N   ASP A  21      25.977  -6.385  10.321  1.00 24.65           N  
ATOM    120  CA  ASP A  21      25.658  -6.565  11.748  1.00 24.30           C  
ATOM    121  C   ASP A  21      24.423  -5.729  12.089  1.00 23.68           C  
ATOM    122  O   ASP A  21      24.544  -4.522  12.140  1.00 22.98           O  
ATOM    123  CB  ASP A  21      26.845  -6.002  12.521  1.00 27.62           C  
ATOM    124  CG  ASP A  21      26.683  -6.099  14.033  1.00 33.62           C  
ATOM    125  OD1 ASP A  21      25.575  -6.326  14.558  1.00 35.46           O  
ATOM    126  OD2 ASP A  21      27.693  -5.805  14.692  1.00 36.97           O  
ATOM    127  N   LEU A  22      23.265  -6.351  12.309  1.00 21.42           N  
ATOM    128  CA  LEU A  22      22.022  -5.608  12.555  1.00 20.83           C  
ATOM    129  C   LEU A  22      22.124  -4.703  13.756  1.00 25.29           C  
ATOM    130  O   LEU A  22      21.454  -3.684  13.825  1.00 27.57           O  
ATOM    131  CB  LEU A  22      20.836  -6.598  12.665  1.00 20.27           C  
ATOM    132  CG  LEU A  22      20.681  -7.413  11.387  1.00 22.55           C  
ATOM    133  CD1 LEU A  22      19.525  -8.400  11.548  1.00 22.36           C  
ATOM    134  CD2 LEU A  22      20.514  -6.478  10.169  1.00 21.51           C  
ATOM    135  N   GLY A  23      23.016  -5.053  14.691  1.00 23.99           N  
ATOM    136  CA  GLY A  23      23.266  -4.254  15.902  1.00 21.70           C  
ATOM    137  C   GLY A  23      23.758  -2.846  15.612  1.00 25.33           C  
ATOM    138  O   GLY A  23      23.666  -1.955  16.463  1.00 22.65           O  
ATOM    139  N   ARG A  24      24.274  -2.617  14.401  1.00 23.54           N  
ATOM    140  CA  ARG A  24      24.774  -1.278  14.054  1.00 22.57           C  
ATOM    141  C   ARG A  24      23.847  -0.373  13.228  1.00 25.40           C  
ATOM    142  O   ARG A  24      24.204   0.772  12.955  1.00 23.71           O  
ATOM    143  CB  ARG A  24      26.111  -1.405  13.297  1.00 26.96           C  
ATOM    144  CG  ARG A  24      27.245  -2.043  14.133  1.00 31.70           C  
ATOM    145  CD  ARG A  24      28.590  -1.643  13.545  1.00 46.24           C  
ATOM    146  NE  ARG A  24      29.136  -2.676  12.689  1.00 54.66           N  
ATOM    147  CZ  ARG A  24      29.871  -2.456  11.594  1.00 73.34           C  
ATOM    148  NH1 ARG A  24      30.186  -1.216  11.200  1.00 49.04           N  
ATOM    149  NH2 ARG A  24      30.335  -3.497  10.901  1.00 57.24           N  
ATOM    150  N   TRP A  25      22.706  -0.879  12.785  1.00 22.97           N  
ATOM    151  CA  TRP A  25      21.782  -0.033  11.983  1.00 20.54           C  
ATOM    152  C   TRP A  25      20.974   0.869  12.903  1.00 23.78           C  
ATOM    153  O   TRP A  25      20.601   0.469  14.025  1.00 22.97           O  
ATOM    154  CB  TRP A  25      20.835  -0.949  11.211  1.00 18.14           C  
ATOM    155  CG  TRP A  25      21.493  -1.504   9.983  1.00 19.27           C  
ATOM    156  CD1 TRP A  25      21.995  -2.763   9.805  1.00 21.31           C  
ATOM    157  CD2 TRP A  25      21.633  -0.828   8.718  1.00 18.69           C  
ATOM    158  NE1 TRP A  25      22.453  -2.897   8.519  1.00 19.09           N  
ATOM    159  CE2 TRP A  25      22.243  -1.735   7.832  1.00 20.93           C  
ATOM    160  CE3 TRP A  25      21.233   0.444   8.239  1.00 19.26           C  
ATOM    161  CZ2 TRP A  25      22.503  -1.416   6.501  1.00 21.73           C  
ATOM    162  CZ3 TRP A  25      21.518   0.777   6.937  1.00 20.69           C  
ATOM    163  CH2 TRP A  25      22.141  -0.147   6.073  1.00 21.90           C  
ATOM    164  N   ARG A  26      20.773   2.107  12.463  1.00 21.54           N  
ATOM    165  CA  ARG A  26      19.980   3.087  13.203  1.00 21.79           C  
ATOM    166  C   ARG A  26      18.944   3.698  12.276  1.00 25.77           C  
ATOM    167  O   ARG A  26      19.241   3.911  11.096  1.00 22.87           O  
ATOM    168  CB  ARG A  26      20.884   4.201  13.713  1.00 22.03           C  
ATOM    169  CG  ARG A  26      21.937   3.724  14.740  1.00 26.07           C  
ATOM    170  CD  ARG A  26      21.223   3.214  15.997  1.00 30.53           C  
ATOM    171  NE  ARG A  26      22.196   2.848  17.020  1.00 26.63           N  
ATOM    172  CZ  ARG A  26      22.792   1.662  17.110  1.00 30.17           C  
ATOM    173  NH1 ARG A  26      22.482   0.678  16.279  1.00 22.45           N  
ATOM    174  NH2 ARG A  26      23.722   1.467  18.039  1.00 27.70           N  
ATOM    175  N   LEU A  27      17.757   3.984  12.821  1.00 22.26           N  
ATOM    176  CA  LEU A  27      16.688   4.618  12.081  1.00 22.06           C  
ATOM    177  C   LEU A  27      16.638   6.056  12.619  1.00 24.72           C  
ATOM    178  O   LEU A  27      16.570   6.284  13.826  1.00 22.73           O  
ATOM    179  CB  LEU A  27      15.355   3.911  12.394  1.00 21.87           C  
ATOM    180  CG  LEU A  27      14.073   4.569  11.851  1.00 25.09           C  
ATOM    181  CD1 LEU A  27      14.182   4.777  10.341  1.00 22.10           C  
ATOM    182  CD2 LEU A  27      12.830   3.708  12.200  1.00 24.66           C  
ATOM    183  N   ASN A  28      16.691   7.018  11.719  1.00 21.80           N  
ATOM    184  CA  ASN A  28      16.543   8.428  12.066  1.00 23.57           C  
ATOM    185  C   ASN A  28      15.181   8.934  11.587  1.00 27.09           C  
ATOM    186  O   ASN A  28      14.791   8.682  10.450  1.00 25.90           O  
ATOM    187  CB  ASN A  28      17.650   9.208  11.329  1.00 27.50           C  
ATOM    188  CG  ASN A  28      19.000   8.460  11.380  1.00 55.80           C  
ATOM    189  OD1 ASN A  28      19.540   8.252  12.480  1.00 40.12           O  
ATOM    190  ND2 ASN A  28      19.462   7.907  10.225  1.00 38.80           N  
ATOM    191  N   CYS A  29      14.479   9.666  12.442  1.00 25.58           N  
ATOM    192  CA  CYS A  29      13.173  10.208  12.066  1.00 26.38           C  
ATOM    193  C   CYS A  29      13.153  11.702  12.375  1.00 30.90           C  
ATOM    194  O   CYS A  29      13.465  12.120  13.496  1.00 28.84           O  
ATOM    195  CB  CYS A  29      12.052   9.492  12.840  1.00 26.60           C  
ATOM    196  SG  CYS A  29      11.836   7.697  12.468  1.00 29.68           S  
ATOM    197  N   GLU A  30      12.753  12.501  11.393  1.00 26.91           N  
ATOM    198  CA  GLU A  30      12.589  13.919  11.614  1.00 27.32           C  
ATOM    199  C   GLU A  30      11.452  14.441  10.783  1.00 26.59           C  
ATOM    200  O   GLU A  30      11.529  14.383   9.549  1.00 26.25           O  
ATOM    201  CB  GLU A  30      13.878  14.645  11.224  1.00 30.35           C  
ATOM    202  CG  GLU A  30      13.603  16.119  11.015  1.00 49.90           C  
ATOM    203  CD  GLU A  30      14.809  16.988  11.223  1.00 92.24           C  
ATOM    204  OE1 GLU A  30      15.034  17.390  12.382  1.00100.20           O  
ATOM    205  OE2 GLU A  30      15.498  17.313  10.228  1.00 94.72           O  
ATOM    206  N   ARG A  31      10.415  14.965  11.439  1.00 23.49           N  
ATOM    207  CA  ARG A  31       9.174  15.382  10.737  1.00 24.73           C  
ATOM    208  C   ARG A  31       8.589  14.283   9.858  1.00 24.65           C  
ATOM    209  O   ARG A  31       8.037  14.548   8.777  1.00 26.19           O  
ATOM    210  CB  ARG A  31       9.387  16.656   9.886  1.00 26.05           C  
ATOM    211  CG  ARG A  31      10.078  17.761  10.684  1.00 43.62           C  
ATOM    212  CD  ARG A  31       9.621  19.123  10.224  1.00 76.08           C  
ATOM    213  NE  ARG A  31       9.326  20.003  11.354  1.00 91.91           N  
ATOM    214  CZ  ARG A  31       8.278  20.815  11.426  1.00 93.28           C  
ATOM    215  NH1 ARG A  31       7.395  20.867  10.433  1.00 72.72           N  
ATOM    216  NH2 ARG A  31       8.123  21.573  12.499  1.00 83.40           N  
ATOM    217  N   GLY A  32       8.692  13.046  10.313  1.00 21.34           N  
ATOM    218  CA  GLY A  32       8.068  11.946   9.543  1.00 21.17           C  
ATOM    219  C   GLY A  32       9.123  11.233   8.678  1.00 23.93           C  
ATOM    220  O   GLY A  32       9.034  10.038   8.406  1.00 20.98           O  
ATOM    221  N   ARG A  33      10.128  11.987   8.248  1.00 21.58           N  
ATOM    222  CA  ARG A  33      11.145  11.439   7.362  1.00 22.09           C  
ATOM    223  C   ARG A  33      11.877  10.259   8.009  1.00 27.59           C  
ATOM    224  O   ARG A  33      12.362  10.362   9.135  1.00 26.94           O  
ATOM    225  CB  ARG A  33      12.181  12.516   7.009  1.00 20.89           C  
ATOM    226  CG  ARG A  33      13.211  11.992   6.008  1.00 24.49           C  
ATOM    227  CD  ARG A  33      14.377  12.946   5.901  1.00 20.82           C  
ATOM    228  NE  ARG A  33      15.171  12.655   4.698  1.00 20.33           N  
ATOM    229  CZ  ARG A  33      16.280  13.309   4.367  1.00 35.49           C  
ATOM    230  NH1 ARG A  33      16.764  14.252   5.176  1.00 33.82           N  
ATOM    231  NH2 ARG A  33      16.914  13.051   3.230  1.00 26.34           N  
ATOM    232  N   GLN A  34      11.980   9.151   7.278  1.00 23.45           N  
ATOM    233  CA  GLN A  34      12.606   7.944   7.813  1.00 21.89           C  
ATOM    234  C   GLN A  34      13.843   7.603   6.972  1.00 23.65           C  
ATOM    235  O   GLN A  34      13.767   7.384   5.767  1.00 20.63           O  
ATOM    236  CB  GLN A  34      11.601   6.741   7.768  1.00 21.88           C  
ATOM    237  CG  GLN A  34      10.429   6.939   8.710  1.00 20.10           C  
ATOM    238  CD  GLN A  34       9.257   6.023   8.429  1.00 22.46           C  
ATOM    239  OE1 GLN A  34       9.153   5.353   7.370  1.00 24.93           O  
ATOM    240  NE2 GLN A  34       8.362   6.027   9.334  1.00 17.51           N  
ATOM    241  N   THR A  35      14.976   7.495   7.625  1.00 20.20           N  
ATOM    242  CA  THR A  35      16.182   7.087   6.907  1.00 20.56           C  
ATOM    243  C   THR A  35      17.038   6.203   7.816  1.00 23.12           C  
ATOM    244  O   THR A  35      17.106   6.407   9.025  1.00 22.45           O  
ATOM    245  CB  THR A  35      17.100   8.288   6.430  1.00 27.51           C  
ATOM    246  OG1 THR A  35      17.515   9.009   7.577  1.00 27.10           O  
ATOM    247  CG2 THR A  35      16.346   9.274   5.434  1.00 23.57           C  
ATOM    248  N   TRP A  36      17.739   5.260   7.194  1.00 18.85           N  
ATOM    249  CA  TRP A  36      18.499   4.267   7.909  1.00 19.22           C  
ATOM    250  C   TRP A  36      19.975   4.511   7.735  1.00 23.94           C  
ATOM    251  O   TRP A  36      20.438   4.997   6.686  1.00 20.95           O  
ATOM    252  CB  TRP A  36      18.124   2.864   7.403  1.00 18.86           C  
ATOM    253  CG  TRP A  36      16.777   2.360   7.890  1.00 19.37           C  
ATOM    254  CD1 TRP A  36      15.570   2.478   7.269  1.00 22.02           C  
ATOM    255  CD2 TRP A  36      16.564   1.564   9.063  1.00 18.78           C  
ATOM    256  NE1 TRP A  36      14.617   1.817   8.004  1.00 22.14           N  
ATOM    257  CE2 TRP A  36      15.185   1.329   9.164  1.00 20.70           C  
ATOM    258  CE3 TRP A  36      17.414   1.145  10.114  1.00 19.81           C  
ATOM    259  CZ2 TRP A  36      14.644   0.489  10.142  1.00 19.60           C  
ATOM    260  CZ3 TRP A  36      16.851   0.376  11.178  1.00 20.67           C  
ATOM    261  CH2 TRP A  36      15.456   0.062  11.154  1.00 21.39           C  
ATOM    262  N   THR A  37      20.723   4.280   8.813  1.00 21.03           N  
ATOM    263  CA  THR A  37      22.147   4.519   8.775  1.00 19.38           C  
ATOM    264  C   THR A  37      22.872   3.326   9.378  1.00 24.82           C  
ATOM    265  O   THR A  37      22.493   2.812  10.425  1.00 21.42           O  
ATOM    266  CB  THR A  37      22.603   5.770   9.598  1.00 30.18           C  
ATOM    267  OG1 THR A  37      22.083   6.975   9.034  1.00 32.83           O  
ATOM    268  CG2 THR A  37      24.128   5.883   9.544  1.00 33.83           C  
ATOM    269  N   TYR A  38      23.987   2.943   8.757  1.00 21.38           N  
ATOM    270  CA  TYR A  38      24.771   1.834   9.272  1.00 21.95           C  
ATOM    271  C   TYR A  38      25.959   2.416  10.013  1.00 27.94           C  
ATOM    272  O   TYR A  38      26.899   2.933   9.407  1.00 25.40           O  
ATOM    273  CB  TYR A  38      25.264   0.977   8.123  1.00 23.86           C  
ATOM    274  CG  TYR A  38      25.879  -0.311   8.575  1.00 26.81           C  
ATOM    275  CD1 TYR A  38      27.157  -0.660   8.149  1.00 30.66           C  
ATOM    276  CD2 TYR A  38      25.203  -1.180   9.426  1.00 25.90           C  
ATOM    277  CE1 TYR A  38      27.769  -1.819   8.593  1.00 32.42           C  
ATOM    278  CE2 TYR A  38      25.776  -2.353   9.839  1.00 25.43           C  
ATOM    279  CZ  TYR A  38      27.072  -2.672   9.406  1.00 32.75           C  
ATOM    280  OH  TYR A  38      27.671  -3.861   9.722  1.00 28.93           O  
ATOM    281  N   LEU A  39      25.931   2.311  11.330  1.00 26.48           N  
ATOM    282  CA  LEU A  39      26.964   2.900  12.165  1.00 29.47           C  
ATOM    283  C   LEU A  39      28.307   2.211  11.933  1.00 35.52           C  
ATOM    284  O   LEU A  39      28.451   0.997  11.969  1.00 33.73           O  
ATOM    285  CB  LEU A  39      26.589   2.792  13.650  1.00 30.98           C  
ATOM    286  CG  LEU A  39      26.183   4.054  14.396  1.00 38.22           C  
ATOM    287  CD1 LEU A  39      25.340   4.985  13.539  1.00 40.44           C  
ATOM    288  CD2 LEU A  39      25.465   3.650  15.700  1.00 40.06           C  
ATOM    289  N   GLN A  40      29.312   2.996  11.631  1.00 34.60           N  
ATOM    290  CA  GLN A  40      30.611   2.389  11.315  1.00 37.01           C  
ATOM    291  C   GLN A  40      31.475   2.472  12.553  1.00 45.99           C  
ATOM    292  O   GLN A  40      32.415   1.697  12.733  1.00 45.17           O  
ATOM    293  CB  GLN A  40      31.296   3.101  10.149  1.00 37.73           C  
ATOM    294  CG  GLN A  40      30.446   3.162   8.899  1.00 54.96           C  
ATOM    295  CD  GLN A  40      30.911   2.195   7.864  1.00 59.33           C  
ATOM    296  OE1 GLN A  40      31.349   2.598   6.804  1.00 49.69           O  
ATOM    297  NE2 GLN A  40      30.944   0.927   8.208  1.00 60.20           N  
ATOM    298  N   ASP A  41      31.137   3.411  13.428  1.00 45.60           N  
ATOM    299  CA  ASP A  41      31.832   3.512  14.705  1.00 88.00           C  
ATOM    300  C   ASP A  41      31.037   2.867  15.847  1.00106.37           C  
ATOM    301  O   ASP A  41      30.178   3.506  16.462  1.00 62.64           O  
ATOM    302  CB  ASP A  41      32.161   4.960  15.041  1.00 90.23           C  
ATOM    303  CG  ASP A  41      33.030   5.077  16.274  1.00106.05           C  
ATOM    304  OD1 ASP A  41      33.376   4.018  16.845  1.00106.73           O  
ATOM    305  OD2 ASP A  41      33.387   6.213  16.659  1.00115.60           O  
ATOM    306  N   ALA A  44      30.045   4.939  19.711  1.00 79.53           N  
ATOM    307  CA  ALA A  44      30.055   6.398  19.811  1.00 79.03           C  
ATOM    308  C   ALA A  44      28.701   6.985  19.404  1.00 82.36           C  
ATOM    309  O   ALA A  44      28.459   8.189  19.583  1.00 83.63           O  
ATOM    310  CB  ALA A  44      31.176   6.991  18.966  1.00 79.60           C  
ATOM    311  N   GLY A  45      27.823   6.131  18.872  1.00 74.43           N  
ATOM    312  CA  GLY A  45      26.474   6.553  18.515  1.00 71.47           C  
ATOM    313  C   GLY A  45      25.488   6.175  19.629  1.00 68.76           C  
ATOM    314  O   GLY A  45      25.879   5.625  20.675  1.00 68.30           O  
ATOM    315  N   ARG A  46      24.222   6.512  19.407  1.00 58.60           N  
ATOM    316  CA  ARG A  46      23.144   6.187  20.331  1.00 54.94           C  
ATOM    317  C   ARG A  46      23.145   4.666  20.477  1.00 48.62           C  
ATOM    318  O   ARG A  46      23.509   3.939  19.557  1.00 47.48           O  
ATOM    319  CB  ARG A  46      21.813   6.527  19.630  1.00 56.97           C  
ATOM    320  CG  ARG A  46      21.032   7.746  20.099  1.00 70.00           C  
ATOM    321  CD  ARG A  46      19.623   7.591  19.532  1.00 75.24           C  
ATOM    322  NE  ARG A  46      19.414   6.166  19.369  1.00 75.52           N  
ATOM    323  CZ  ARG A  46      19.073   5.539  18.251  1.00 66.81           C  
ATOM    324  NH1 ARG A  46      19.059   4.228  18.313  1.00 31.32           N  
ATOM    325  NH2 ARG A  46      18.707   6.169  17.125  1.00 44.36           N  
ATOM    326  N   GLU A  47      22.641   4.182  21.602  1.00 39.64           N  
ATOM    327  CA  GLU A  47      22.340   2.768  21.756  1.00 38.34           C  
ATOM    328  C   GLU A  47      21.059   2.434  20.936  1.00 37.30           C  
ATOM    329  O   GLU A  47      20.200   3.306  20.718  1.00 36.31           O  
ATOM    330  CB  GLU A  47      22.098   2.479  23.220  1.00 40.45           C  
ATOM    331  CG  GLU A  47      21.329   1.210  23.511  1.00 53.85           C  
ATOM    332  CD  GLU A  47      21.238   0.944  25.024  1.00 97.13           C  
ATOM    333  OE1 GLU A  47      22.228   1.261  25.734  1.00 95.02           O  
ATOM    334  OE2 GLU A  47      20.176   0.452  25.497  1.00 88.94           O  
ATOM    335  N   GLN A  48      20.983   1.208  20.428  1.00 30.89           N  
ATOM    336  CA  GLN A  48      19.859   0.784  19.592  1.00 29.59           C  
ATOM    337  C   GLN A  48      18.590   0.712  20.413  1.00 30.92           C  
ATOM    338  O   GLN A  48      18.666   0.265  21.561  1.00 31.22           O  
ATOM    339  CB  GLN A  48      20.209  -0.555  18.950  1.00 30.24           C  
ATOM    340  CG  GLN A  48      19.300  -0.943  17.786  1.00 22.96           C  
ATOM    341  CD  GLN A  48      19.872  -2.113  17.029  1.00 32.56           C  
ATOM    342  OE1 GLN A  48      20.087  -3.153  17.608  1.00 26.33           O  
ATOM    343  NE2 GLN A  48      20.086  -1.962  15.713  1.00 21.43           N  
ATOM    344  N   THR A  49      17.452   1.101  19.826  1.00 26.56           N  
ATOM    345  CA  THR A  49      16.162   1.117  20.512  1.00 25.66           C  
ATOM    346  C   THR A  49      15.366  -0.134  20.224  1.00 28.56           C  
ATOM    347  O   THR A  49      15.739  -0.889  19.317  1.00 27.47           O  
ATOM    348  CB  THR A  49      15.337   2.354  20.073  1.00 31.02           C  
ATOM    349  OG1 THR A  49      15.117   2.319  18.652  1.00 27.62           O  
ATOM    350  CG2 THR A  49      16.112   3.628  20.420  1.00 28.90           C  
ATOM    351  N   GLY A  50      14.287  -0.358  20.992  1.00 23.45           N  
ATOM    352  CA  GLY A  50      13.428  -1.503  20.773  1.00 24.06           C  
ATOM    353  C   GLY A  50      12.715  -1.398  19.406  1.00 25.45           C  
ATOM    354  O   GLY A  50      12.399  -2.394  18.797  1.00 28.57           O  
ATOM    355  N   LEU A  51      12.447  -0.190  18.946  1.00 20.90           N  
ATOM    356  CA  LEU A  51      11.792   0.031  17.647  1.00 20.66           C  
ATOM    357  C   LEU A  51      12.744  -0.454  16.539  1.00 22.51           C  
ATOM    358  O   LEU A  51      12.385  -1.156  15.589  1.00 22.31           O  
ATOM    359  CB  LEU A  51      11.563   1.553  17.461  1.00 19.69           C  
ATOM    360  CG  LEU A  51      11.202   1.916  15.997  1.00 24.22           C  
ATOM    361  CD1 LEU A  51      10.092   0.957  15.457  1.00 24.15           C  
ATOM    362  CD2 LEU A  51      10.722   3.382  15.881  1.00 23.28           C  
ATOM    363  N   GLU A  52      14.000  -0.078  16.693  1.00 20.16           N  
ATOM    364  CA  GLU A  52      15.022  -0.501  15.727  1.00 20.79           C  
ATOM    365  C   GLU A  52      15.196  -2.000  15.766  1.00 21.89           C  
ATOM    366  O   GLU A  52      15.161  -2.635  14.733  1.00 19.72           O  
ATOM    367  CB  GLU A  52      16.361   0.216  15.956  1.00 21.13           C  
ATOM    368  CG  GLU A  52      16.320   1.696  15.507  1.00 25.20           C  
ATOM    369  CD  GLU A  52      17.473   2.519  16.106  1.00 28.39           C  
ATOM    370  OE1 GLU A  52      18.082   2.107  17.120  1.00 27.12           O  
ATOM    371  OE2 GLU A  52      17.792   3.571  15.566  1.00 27.05           O  
ATOM    372  N   ALA A  53      15.315  -2.576  16.965  1.00 21.75           N  
ATOM    373  CA  ALA A  53      15.354  -4.026  17.082  1.00 22.45           C  
ATOM    374  C   ALA A  53      14.136  -4.667  16.427  1.00 22.88           C  
ATOM    375  O   ALA A  53      14.294  -5.694  15.798  1.00 22.35           O  
ATOM    376  CB  ALA A  53      15.464  -4.513  18.601  1.00 23.36           C  
ATOM    377  N   TYR A  54      12.935  -4.156  16.696  1.00 19.36           N  
ATOM    378  CA  TYR A  54      11.702  -4.777  16.158  1.00 19.95           C  
ATOM    379  C   TYR A  54      11.786  -4.721  14.606  1.00 21.24           C  
ATOM    380  O   TYR A  54      11.502  -5.684  13.950  1.00 19.93           O  
ATOM    381  CB  TYR A  54      10.452  -3.956  16.645  1.00 20.87           C  
ATOM    382  CG  TYR A  54       9.181  -4.146  15.850  1.00 23.76           C  
ATOM    383  CD1 TYR A  54       8.249  -5.141  16.195  1.00 24.83           C  
ATOM    384  CD2 TYR A  54       8.871  -3.300  14.767  1.00 25.16           C  
ATOM    385  CE1 TYR A  54       7.059  -5.291  15.463  1.00 25.35           C  
ATOM    386  CE2 TYR A  54       7.688  -3.453  14.049  1.00 26.21           C  
ATOM    387  CZ  TYR A  54       6.777  -4.421  14.405  1.00 31.74           C  
ATOM    388  OH  TYR A  54       5.636  -4.601  13.604  1.00 34.41           O  
ATOM    389  N   ALA A  55      12.139  -3.567  14.046  1.00 19.40           N  
ATOM    390  CA  ALA A  55      12.139  -3.368  12.573  1.00 20.31           C  
ATOM    391  C   ALA A  55      13.158  -4.258  11.823  1.00 24.14           C  
ATOM    392  O   ALA A  55      12.909  -4.746  10.733  1.00 21.57           O  
ATOM    393  CB  ALA A  55      12.376  -1.873  12.242  1.00 20.31           C  
ATOM    394  N   LEU A  56      14.275  -4.523  12.488  1.00 21.65           N  
ATOM    395  CA  LEU A  56      15.337  -5.356  11.937  1.00 20.88           C  
ATOM    396  C   LEU A  56      15.137  -6.844  12.149  1.00 25.68           C  
ATOM    397  O   LEU A  56      15.837  -7.644  11.549  1.00 23.76           O  
ATOM    398  CB  LEU A  56      16.718  -4.955  12.537  1.00 19.53           C  
ATOM    399  CG  LEU A  56      17.068  -3.486  12.255  1.00 23.22           C  
ATOM    400  CD1 LEU A  56      18.123  -2.941  13.261  1.00 18.38           C  
ATOM    401  CD2 LEU A  56      17.539  -3.295  10.780  1.00 22.75           C  
ATOM    402  N   GLY A  57      14.276  -7.214  13.082  1.00 23.30           N  
ATOM    403  CA  GLY A  57      14.086  -8.642  13.370  1.00 24.78           C  
ATOM    404  C   GLY A  57      14.937  -9.137  14.524  1.00 29.38           C  
ATOM    405  O   GLY A  57      15.169 -10.317  14.660  1.00 30.70           O  
ATOM    406  N   LEU A  58      15.556  -8.232  15.263  1.00 27.33           N  
ATOM    407  CA  LEU A  58      16.349  -8.666  16.396  1.00 26.91           C  
ATOM    408  C   LEU A  58      15.404  -8.980  17.585  1.00 32.94           C  
ATOM    409  O   LEU A  58      14.286  -8.481  17.670  1.00 30.45           O  
ATOM    410  CB  LEU A  58      17.370  -7.602  16.802  1.00 25.77           C  
ATOM    411  CG  LEU A  58      18.510  -7.323  15.800  1.00 30.23           C  
ATOM    412  CD1 LEU A  58      19.342  -6.096  16.252  1.00 27.28           C  
ATOM    413  CD2 LEU A  58      19.433  -8.573  15.573  1.00 29.48           C  
ATOM    414  N   ASP A  59      15.879  -9.806  18.510  1.00 32.39           N  
ATOM    415  CA  ASP A  59      15.064 -10.193  19.674  1.00 32.29           C  
ATOM    416  C   ASP A  59      14.759  -8.941  20.514  1.00 29.65           C  
ATOM    417  O   ASP A  59      15.651  -8.116  20.773  1.00 29.66           O  
ATOM    418  CB  ASP A  59      15.855 -11.245  20.487  1.00 36.84           C  
ATOM    419  CG  ASP A  59      15.113 -11.719  21.752  1.00 49.24           C  
ATOM    420  OD1 ASP A  59      13.874 -11.868  21.746  1.00 52.86           O  
ATOM    421  OD2 ASP A  59      15.815 -11.994  22.733  1.00 60.24           O  
ATOM    422  N   THR A  60      13.503  -8.754  20.890  1.00 26.62           N  
ATOM    423  CA  THR A  60      13.110  -7.563  21.630  1.00 24.92           C  
ATOM    424  C   THR A  60      12.765  -7.893  23.075  1.00 29.94           C  
ATOM    425  O   THR A  60      12.214  -7.054  23.791  1.00 30.30           O  
ATOM    426  CB  THR A  60      11.889  -6.914  20.967  1.00 28.04           C  
ATOM    427  OG1 THR A  60      10.887  -7.924  20.788  1.00 29.43           O  
ATOM    428  CG2 THR A  60      12.304  -6.371  19.577  1.00 28.20           C  
ATOM    429  N   LYS A  61      13.076  -9.109  23.500  1.00 27.79           N  
ATOM    430  CA  LYS A  61      12.748  -9.532  24.872  1.00 29.96           C  
ATOM    431  C   LYS A  61      13.207  -8.557  25.953  1.00 34.17           C  
ATOM    432  O   LYS A  61      12.541  -8.341  26.949  1.00 35.43           O  
ATOM    433  CB  LYS A  61      13.241 -10.959  25.143  1.00 35.03           C  
ATOM    434  CG  LYS A  61      12.188 -12.021  24.829  1.00 63.43           C  
ATOM    435  CD  LYS A  61      11.938 -12.939  26.045  1.00 77.70           C  
ATOM    436  CE  LYS A  61      10.820 -12.435  26.981  1.00 73.72           C  
ATOM    437  NZ  LYS A  61      11.191 -11.230  27.798  1.00 60.04           N  
ATOM    438  N   ASN A  62      14.327  -7.894  25.721  1.00 31.00           N  
ATOM    439  CA  ASN A  62      14.820  -6.901  26.680  1.00 30.23           C  
ATOM    440  C   ASN A  62      14.169  -5.547  26.594  1.00 36.43           C  
ATOM    441  O   ASN A  62      14.492  -4.651  27.380  1.00 38.72           O  
ATOM    442  CB  ASN A  62      16.321  -6.676  26.492  1.00 32.85           C  
ATOM    443  CG  ASN A  62      17.152  -7.895  26.905  1.00 60.33           C  
ATOM    444  OD1 ASN A  62      16.755  -8.697  27.759  1.00 54.53           O  
ATOM    445  ND2 ASN A  62      18.333  -8.007  26.332  1.00 52.79           N  
ATOM    446  N   TYR A  63      13.365  -5.330  25.568  1.00 31.06           N  
ATOM    447  CA  TYR A  63      12.727  -4.047  25.444  1.00 29.49           C  
ATOM    448  C   TYR A  63      11.265  -4.189  25.791  1.00 32.49           C  
ATOM    449  O   TYR A  63      10.717  -3.280  26.402  1.00 32.72           O  
ATOM    450  CB  TYR A  63      12.818  -3.542  24.018  1.00 29.25           C  
ATOM    451  CG  TYR A  63      14.220  -3.383  23.527  1.00 30.66           C  
ATOM    452  CD1 TYR A  63      14.953  -2.234  23.841  1.00 32.44           C  
ATOM    453  CD2 TYR A  63      14.849  -4.388  22.790  1.00 30.97           C  
ATOM    454  CE1 TYR A  63      16.261  -2.058  23.391  1.00 31.62           C  
ATOM    455  CE2 TYR A  63      16.168  -4.221  22.302  1.00 30.26           C  
ATOM    456  CZ  TYR A  63      16.838  -3.032  22.596  1.00 39.25           C  
ATOM    457  OH  TYR A  63      18.101  -2.793  22.137  1.00 37.83           O  
ATOM    458  N   PHE A  64      10.638  -5.259  25.280  1.00 26.78           N  
ATOM    459  CA  PHE A  64       9.191  -5.424  25.370  1.00 26.95           C  
ATOM    460  C   PHE A  64       8.907  -6.709  26.104  1.00 31.66           C  
ATOM    461  O   PHE A  64       9.044  -7.814  25.559  1.00 31.62           O  
ATOM    462  CB  PHE A  64       8.568  -5.410  23.952  1.00 27.99           C  
ATOM    463  CG  PHE A  64       9.034  -4.238  23.103  1.00 29.30           C  
ATOM    464  CD1 PHE A  64       9.083  -2.956  23.645  1.00 34.03           C  
ATOM    465  CD2 PHE A  64       9.534  -4.435  21.819  1.00 27.76           C  
ATOM    466  CE1 PHE A  64       9.494  -1.845  22.863  1.00 34.86           C  
ATOM    467  CE2 PHE A  64       9.931  -3.358  21.031  1.00 31.62           C  
ATOM    468  CZ  PHE A  64       9.953  -2.055  21.562  1.00 31.57           C  
ATOM    469  N   LYS A  65       8.597  -6.557  27.386  1.00 28.14           N  
ATOM    470  CA  LYS A  65       8.398  -7.715  28.265  1.00 27.58           C  
ATOM    471  C   LYS A  65       7.062  -8.426  28.001  1.00 28.92           C  
ATOM    472  O   LYS A  65       6.166  -7.850  27.401  1.00 25.57           O  
ATOM    473  CB  LYS A  65       8.467  -7.213  29.719  1.00 31.70           C  
ATOM    474  CG  LYS A  65       7.164  -6.482  30.158  1.00 40.54           C  
ATOM    475  CD  LYS A  65       7.269  -5.914  31.551  1.00 49.94           C  
ATOM    476  CE  LYS A  65       6.313  -4.762  31.724  1.00 62.85           C  
ATOM    477  NZ  LYS A  65       6.020  -4.521  33.167  1.00 80.08           N  
ATOM    478  N   ASP A  66       6.948  -9.669  28.460  1.00 26.59           N  
ATOM    479  CA  ASP A  66       5.686 -10.422  28.350  1.00 27.80           C  
ATOM    480  C   ASP A  66       4.687  -9.757  29.252  1.00 28.29           C  
ATOM    481  O   ASP A  66       5.076  -9.251  30.294  1.00 27.09           O  
ATOM    482  CB  ASP A  66       5.902 -11.867  28.838  1.00 29.06           C  
ATOM    483  CG  ASP A  66       6.760 -12.672  27.879  1.00 37.54           C  
ATOM    484  OD1 ASP A  66       7.140 -12.097  26.828  1.00 35.57           O  
ATOM    485  OD2 ASP A  66       6.937 -13.895  28.119  1.00 45.58           O  
ATOM    486  N   LEU A  67       3.427  -9.725  28.829  1.00 26.78           N  
ATOM    487  CA  LEU A  67       2.359  -9.089  29.576  1.00 25.60           C  
ATOM    488  C   LEU A  67       1.424 -10.235  29.984  1.00 31.75           C  
ATOM    489  O   LEU A  67       1.518 -11.325  29.437  1.00 31.37           O  
ATOM    490  CB  LEU A  67       1.627  -8.087  28.665  1.00 24.56           C  
ATOM    491  CG  LEU A  67       2.544  -7.020  28.001  1.00 28.42           C  
ATOM    492  CD1 LEU A  67       1.791  -6.223  26.946  1.00 27.19           C  
ATOM    493  CD2 LEU A  67       3.093  -6.034  29.069  1.00 28.73           C  
ATOM    494  N   PRO A  68       0.553  -9.996  30.950  1.00 29.60           N  
ATOM    495  CA  PRO A  68      -0.391 -11.053  31.417  1.00 31.02           C  
ATOM    496  C   PRO A  68      -1.289 -11.444  30.260  1.00 34.18           C  
ATOM    497  O   PRO A  68      -1.818 -10.569  29.559  1.00 32.68           O  
ATOM    498  CB  PRO A  68      -1.221 -10.341  32.512  1.00 32.88           C  
ATOM    499  CG  PRO A  68      -0.353  -9.209  32.987  1.00 36.51           C  
ATOM    500  CD  PRO A  68       0.547  -8.795  31.799  1.00 29.89           C  
ATOM    501  N   LYS A  69      -1.408 -12.746  30.012  1.00 31.71           N  
ATOM    502  CA  LYS A  69      -2.246 -13.235  28.927  1.00 32.99           C  
ATOM    503  C   LYS A  69      -3.684 -12.669  29.028  1.00 34.94           C  
ATOM    504  O   LYS A  69      -4.262 -12.648  30.090  1.00 34.34           O  
ATOM    505  CB  LYS A  69      -2.262 -14.766  28.882  1.00 35.49           C  
ATOM    506  CG  LYS A  69      -2.987 -15.285  27.660  1.00 44.63           C  
ATOM    507  CD  LYS A  69      -2.841 -16.779  27.496  1.00 52.80           C  
ATOM    508  CE  LYS A  69      -3.551 -17.240  26.238  1.00 71.40           C  
ATOM    509  NZ  LYS A  69      -3.527 -18.724  26.157  1.00 93.96           N  
ATOM    510  N   ALA A  70      -4.197 -12.153  27.918  1.00 30.23           N  
ATOM    511  CA  ALA A  70      -5.513 -11.515  27.860  1.00 27.58           C  
ATOM    512  C   ALA A  70      -6.567 -12.568  27.623  1.00 31.24           C  
ATOM    513  O   ALA A  70      -6.387 -13.371  26.716  1.00 29.16           O  
ATOM    514  CB  ALA A  70      -5.509 -10.519  26.658  1.00 26.71           C  
ATOM    515  N   HIS A  71      -7.699 -12.470  28.331  1.00 29.90           N  
ATOM    516  CA  HIS A  71      -8.838 -13.351  28.114  1.00 29.76           C  
ATOM    517  C   HIS A  71     -10.072 -12.583  27.758  1.00 28.01           C  
ATOM    518  O   HIS A  71     -11.093 -13.179  27.578  1.00 27.35           O  
ATOM    519  CB  HIS A  71      -9.119 -14.157  29.381  1.00 32.17           C  
ATOM    520  CG  HIS A  71      -7.993 -15.069  29.724  1.00 38.30           C  
ATOM    521  ND1 HIS A  71      -7.663 -16.165  28.947  1.00 41.10           N  
ATOM    522  CD2 HIS A  71      -6.989 -14.930  30.622  1.00 40.95           C  
ATOM    523  CE1 HIS A  71      -6.552 -16.706  29.410  1.00 40.44           C  
ATOM    524  NE2 HIS A  71      -6.112 -15.964  30.411  1.00 40.68           N  
ATOM    525  N   THR A  72      -9.977 -11.256  27.745  1.00 22.78           N  
ATOM    526  CA  THR A  72     -11.134 -10.423  27.444  1.00 22.53           C  
ATOM    527  C   THR A  72     -10.702  -9.410  26.388  1.00 23.96           C  
ATOM    528  O   THR A  72      -9.479  -9.199  26.210  1.00 22.06           O  
ATOM    529  CB  THR A  72     -11.610  -9.690  28.699  1.00 31.46           C  
ATOM    530  OG1 THR A  72     -10.570  -8.805  29.112  1.00 27.80           O  
ATOM    531  CG2 THR A  72     -11.913 -10.701  29.876  1.00 22.68           C  
ATOM    532  N   ALA A  73     -11.669  -8.829  25.668  1.00 22.53           N  
ATOM    533  CA  ALA A  73     -11.379  -7.825  24.633  1.00 21.06           C  
ATOM    534  C   ALA A  73     -10.601  -6.652  25.241  1.00 25.78           C  
ATOM    535  O   ALA A  73      -9.661  -6.113  24.653  1.00 25.29           O  
ATOM    536  CB  ALA A  73     -12.688  -7.314  23.991  1.00 20.86           C  
ATOM    537  N   PHE A  74     -11.015  -6.248  26.429  1.00 25.13           N  
ATOM    538  CA  PHE A  74     -10.383  -5.138  27.124  1.00 24.47           C  
ATOM    539  C   PHE A  74      -8.908  -5.412  27.372  1.00 26.10           C  
ATOM    540  O   PHE A  74      -8.051  -4.534  27.167  1.00 24.72           O  
ATOM    541  CB  PHE A  74     -11.072  -4.820  28.462  1.00 27.26           C  
ATOM    542  CG  PHE A  74     -10.317  -3.792  29.283  1.00 29.50           C  
ATOM    543  CD1 PHE A  74      -9.425  -4.187  30.256  1.00 32.90           C  
ATOM    544  CD2 PHE A  74     -10.410  -2.453  28.984  1.00 33.76           C  
ATOM    545  CE1 PHE A  74      -8.682  -3.248  30.968  1.00 35.67           C  
ATOM    546  CE2 PHE A  74      -9.646  -1.521  29.666  1.00 37.43           C  
ATOM    547  CZ  PHE A  74      -8.807  -1.917  30.681  1.00 33.84           C  
ATOM    548  N   GLU A  75      -8.592  -6.590  27.896  1.00 22.38           N  
ATOM    549  CA  GLU A  75      -7.176  -6.926  28.156  1.00 21.85           C  
ATOM    550  C   GLU A  75      -6.352  -7.070  26.873  1.00 23.64           C  
ATOM    551  O   GLU A  75      -5.150  -6.774  26.880  1.00 22.72           O  
ATOM    552  CB  GLU A  75      -6.993  -8.239  28.961  1.00 22.86           C  
ATOM    553  CG  GLU A  75      -7.448  -8.100  30.429  1.00 35.31           C  
ATOM    554  CD  GLU A  75      -7.687  -9.449  31.146  1.00 60.35           C  
ATOM    555  OE1 GLU A  75      -7.843 -10.501  30.499  1.00 36.85           O  
ATOM    556  OE2 GLU A  75      -7.738  -9.453  32.392  1.00 76.40           O  
ATOM    557  N   GLY A  76      -6.957  -7.588  25.810  1.00 20.84           N  
ATOM    558  CA  GLY A  76      -6.208  -7.774  24.573  1.00 20.71           C  
ATOM    559  C   GLY A  76      -5.891  -6.412  23.957  1.00 25.18           C  
ATOM    560  O   GLY A  76      -4.741  -6.165  23.547  1.00 24.23           O  
ATOM    561  N   ALA A  77      -6.860  -5.499  24.012  1.00 20.35           N  
ATOM    562  CA  ALA A  77      -6.683  -4.159  23.473  1.00 18.97           C  
ATOM    563  C   ALA A  77      -5.637  -3.394  24.269  1.00 24.21           C  
ATOM    564  O   ALA A  77      -4.733  -2.767  23.691  1.00 21.49           O  
ATOM    565  CB  ALA A  77      -8.022  -3.385  23.425  1.00 18.20           C  
ATOM    566  N   LEU A  78      -5.695  -3.533  25.591  1.00 20.99           N  
ATOM    567  CA  LEU A  78      -4.734  -2.871  26.469  1.00 20.37           C  
ATOM    568  C   LEU A  78      -3.304  -3.370  26.267  1.00 24.49           C  
ATOM    569  O   LEU A  78      -2.344  -2.593  26.181  1.00 24.05           O  
ATOM    570  CB  LEU A  78      -5.091  -3.097  27.948  1.00 20.56           C  
ATOM    571  CG  LEU A  78      -4.132  -2.430  28.957  1.00 26.30           C  
ATOM    572  CD1 LEU A  78      -3.904  -0.918  28.689  1.00 27.19           C  
ATOM    573  CD2 LEU A  78      -4.542  -2.673  30.463  1.00 27.52           C  
ATOM    574  N   ASN A  79      -3.155  -4.679  26.214  1.00 22.07           N  
ATOM    575  CA  ASN A  79      -1.863  -5.262  25.997  1.00 20.86           C  
ATOM    576  C   ASN A  79      -1.411  -4.815  24.622  1.00 27.22           C  
ATOM    577  O   ASN A  79      -0.224  -4.573  24.415  1.00 27.26           O  
ATOM    578  CB  ASN A  79      -1.982  -6.785  25.980  1.00 21.33           C  
ATOM    579  CG  ASN A  79      -1.959  -7.397  27.393  1.00 34.95           C  
ATOM    580  OD1 ASN A  79      -1.897  -6.697  28.391  1.00 24.71           O  
ATOM    581  ND2 ASN A  79      -1.980  -8.702  27.456  1.00 22.90           N  
ATOM    582  N   GLY A  80      -2.330  -4.797  23.662  1.00 21.65           N  
ATOM    583  CA  GLY A  80      -1.968  -4.422  22.289  1.00 21.37           C  
ATOM    584  C   GLY A  80      -1.489  -2.957  22.247  1.00 24.27           C  
ATOM    585  O   GLY A  80      -0.498  -2.674  21.603  1.00 23.56           O  
ATOM    586  N   MET A  81      -2.146  -2.052  22.988  1.00 21.44           N  
ATOM    587  CA  MET A  81      -1.705  -0.624  23.059  1.00 19.20           C  
ATOM    588  C   MET A  81      -0.363  -0.503  23.785  1.00 23.80           C  
ATOM    589  O   MET A  81       0.524   0.273  23.404  1.00 21.78           O  
ATOM    590  CB  MET A  81      -2.726   0.233  23.785  1.00 19.75           C  
ATOM    591  CG  MET A  81      -3.954   0.477  22.978  1.00 22.45           C  
ATOM    592  SD  MET A  81      -5.047   1.688  23.770  1.00 25.86           S  
ATOM    593  CE  MET A  81      -5.701   0.642  25.179  1.00 21.95           C  
ATOM    594  N   THR A  82      -0.202  -1.281  24.839  1.00 20.60           N  
ATOM    595  CA  THR A  82       1.033  -1.236  25.613  1.00 21.49           C  
ATOM    596  C   THR A  82       2.210  -1.609  24.692  1.00 26.56           C  
ATOM    597  O   THR A  82       3.218  -0.911  24.622  1.00 23.66           O  
ATOM    598  CB  THR A  82       0.981  -2.229  26.812  1.00 26.02           C  
ATOM    599  OG1 THR A  82      -0.103  -1.869  27.678  1.00 24.54           O  
ATOM    600  CG2 THR A  82       2.265  -2.146  27.633  1.00 23.79           C  
ATOM    601  N   PHE A  83       2.074  -2.689  23.936  1.00 22.06           N  
ATOM    602  CA  PHE A  83       3.126  -3.004  22.964  1.00 20.34           C  
ATOM    603  C   PHE A  83       3.243  -1.886  21.898  1.00 22.85           C  
ATOM    604  O   PHE A  83       4.341  -1.355  21.678  1.00 23.26           O  
ATOM    605  CB  PHE A  83       2.856  -4.357  22.292  1.00 20.74           C  
ATOM    606  CG  PHE A  83       3.827  -4.687  21.209  1.00 21.90           C  
ATOM    607  CD1 PHE A  83       3.555  -4.367  19.896  1.00 24.09           C  
ATOM    608  CD2 PHE A  83       5.104  -5.175  21.538  1.00 24.38           C  
ATOM    609  CE1 PHE A  83       4.504  -4.613  18.886  1.00 26.00           C  
ATOM    610  CE2 PHE A  83       6.069  -5.380  20.553  1.00 26.59           C  
ATOM    611  CZ  PHE A  83       5.771  -5.119  19.218  1.00 24.02           C  
ATOM    612  N   TYR A  84       2.165  -1.612  21.162  1.00 19.48           N  
ATOM    613  CA  TYR A  84       2.251  -0.694  19.999  1.00 19.38           C  
ATOM    614  C   TYR A  84       2.799   0.708  20.321  1.00 24.16           C  
ATOM    615  O   TYR A  84       3.568   1.330  19.533  1.00 22.08           O  
ATOM    616  CB  TYR A  84       0.892  -0.594  19.256  1.00 20.12           C  
ATOM    617  CG  TYR A  84       1.001   0.048  17.868  1.00 20.03           C  
ATOM    618  CD1 TYR A  84       0.271   1.180  17.551  1.00 20.66           C  
ATOM    619  CD2 TYR A  84       1.859  -0.477  16.884  1.00 18.65           C  
ATOM    620  CE1 TYR A  84       0.383   1.773  16.298  1.00 20.37           C  
ATOM    621  CE2 TYR A  84       1.930   0.094  15.569  1.00 15.09           C  
ATOM    622  CZ  TYR A  84       1.210   1.238  15.329  1.00 21.89           C  
ATOM    623  OH  TYR A  84       1.235   1.862  14.093  1.00 22.14           O  
ATOM    624  N   VAL A  85       2.323   1.249  21.430  1.00 20.17           N  
ATOM    625  CA  VAL A  85       2.764   2.579  21.852  1.00 22.19           C  
ATOM    626  C   VAL A  85       4.294   2.552  21.972  1.00 25.90           C  
ATOM    627  O   VAL A  85       4.958   3.550  21.765  1.00 27.00           O  
ATOM    628  CB  VAL A  85       2.166   2.968  23.235  1.00 27.36           C  
ATOM    629  CG1 VAL A  85       2.981   4.104  23.861  1.00 26.94           C  
ATOM    630  CG2 VAL A  85       0.672   3.311  23.073  1.00 26.26           C  
ATOM    631  N   GLY A  86       4.849   1.400  22.332  1.00 23.53           N  
ATOM    632  CA  GLY A  86       6.299   1.238  22.443  1.00 21.94           C  
ATOM    633  C   GLY A  86       7.044   1.412  21.094  1.00 25.00           C  
ATOM    634  O   GLY A  86       8.257   1.569  21.066  1.00 24.48           O  
ATOM    635  N   LEU A  87       6.331   1.365  19.979  1.00 22.26           N  
ATOM    636  CA  LEU A  87       6.951   1.480  18.651  1.00 22.13           C  
ATOM    637  C   LEU A  87       6.884   2.910  18.062  1.00 23.93           C  
ATOM    638  O   LEU A  87       7.319   3.149  16.942  1.00 22.56           O  
ATOM    639  CB  LEU A  87       6.246   0.502  17.671  1.00 21.53           C  
ATOM    640  CG  LEU A  87       6.376  -0.999  17.942  1.00 23.12           C  
ATOM    641  CD1 LEU A  87       5.745  -1.732  16.710  1.00 21.03           C  
ATOM    642  CD2 LEU A  87       7.906  -1.375  18.067  1.00 25.23           C  
ATOM    643  N   GLN A  88       6.270   3.847  18.788  1.00 18.89           N  
ATOM    644  CA  GLN A  88       6.080   5.175  18.233  1.00 18.00           C  
ATOM    645  C   GLN A  88       7.448   5.858  18.048  1.00 23.91           C  
ATOM    646  O   GLN A  88       8.336   5.723  18.885  1.00 22.95           O  
ATOM    647  CB  GLN A  88       5.239   6.008  19.195  1.00 17.48           C  
ATOM    648  CG  GLN A  88       4.856   7.381  18.688  1.00 22.77           C  
ATOM    649  CD  GLN A  88       4.099   8.162  19.789  1.00 29.65           C  
ATOM    650  OE1 GLN A  88       4.311   7.933  20.965  1.00 28.32           O  
ATOM    651  NE2 GLN A  88       3.295   9.105  19.400  1.00 17.27           N  
ATOM    652  N   ALA A  89       7.618   6.644  16.993  1.00 19.74           N  
ATOM    653  CA  ALA A  89       8.936   7.270  16.826  1.00 19.75           C  
ATOM    654  C   ALA A  89       8.974   8.524  17.686  1.00 26.17           C  
ATOM    655  O   ALA A  89       7.990   8.932  18.267  1.00 25.46           O  
ATOM    656  CB  ALA A  89       9.279   7.604  15.303  1.00 18.77           C  
ATOM    657  N   GLU A  90      10.161   9.073  17.856  1.00 26.97           N  
ATOM    658  CA  GLU A  90      10.318  10.210  18.758  1.00 31.09           C  
ATOM    659  C   GLU A  90       9.596  11.462  18.284  1.00 33.13           C  
ATOM    660  O   GLU A  90       9.177  12.274  19.113  1.00 35.52           O  
ATOM    661  CB  GLU A  90      11.795  10.531  18.956  1.00 34.62           C  
ATOM    662  CG  GLU A  90      12.384  11.251  17.751  1.00 60.25           C  
ATOM    663  CD  GLU A  90      13.677  11.968  18.092  1.00106.93           C  
ATOM    664  OE1 GLU A  90      14.724  11.289  18.198  1.00113.66           O  
ATOM    665  OE2 GLU A  90      13.649  13.207  18.268  1.00105.49           O  
ATOM    666  N   ASP A  91       9.369  11.578  16.975  1.00 24.87           N  
ATOM    667  CA  ASP A  91       8.590  12.712  16.487  1.00 24.91           C  
ATOM    668  C   ASP A  91       7.047  12.505  16.573  1.00 26.69           C  
ATOM    669  O   ASP A  91       6.284  13.356  16.118  1.00 26.52           O  
ATOM    670  CB  ASP A  91       9.079  13.134  15.082  1.00 26.57           C  
ATOM    671  CG  ASP A  91       8.850  12.045  14.036  1.00 33.72           C  
ATOM    672  OD1 ASP A  91       8.135  11.052  14.334  1.00 29.01           O  
ATOM    673  OD2 ASP A  91       9.347  12.206  12.900  1.00 39.98           O  
ATOM    674  N   GLY A  92       6.608  11.392  17.179  1.00 22.54           N  
ATOM    675  CA  GLY A  92       5.186  11.147  17.374  1.00 21.55           C  
ATOM    676  C   GLY A  92       4.506  10.263  16.325  1.00 25.42           C  
ATOM    677  O   GLY A  92       3.377   9.781  16.536  1.00 23.31           O  
ATOM    678  N   HIS A  93       5.178  10.014  15.202  1.00 21.19           N  
ATOM    679  CA  HIS A  93       4.533   9.142  14.195  1.00 21.00           C  
ATOM    680  C   HIS A  93       4.922   7.686  14.341  1.00 22.10           C  
ATOM    681  O   HIS A  93       5.869   7.378  15.059  1.00 21.10           O  
ATOM    682  CB  HIS A  93       4.755   9.640  12.784  1.00 21.98           C  
ATOM    683  CG  HIS A  93       5.959   9.062  12.140  1.00 25.29           C  
ATOM    684  ND1 HIS A  93       7.233   9.477  12.473  1.00 28.02           N  
ATOM    685  CD2 HIS A  93       6.112   8.030  11.275  1.00 26.89           C  
ATOM    686  CE1 HIS A  93       8.122   8.764  11.803  1.00 27.09           C  
ATOM    687  NE2 HIS A  93       7.467   7.888  11.055  1.00 27.68           N  
ATOM    688  N   TRP A  94       4.169   6.771  13.710  1.00 20.13           N  
ATOM    689  CA  TRP A  94       4.566   5.360  13.721  1.00 17.89           C  
ATOM    690  C   TRP A  94       5.205   5.029  12.378  1.00 22.32           C  
ATOM    691  O   TRP A  94       4.752   5.492  11.311  1.00 18.52           O  
ATOM    692  CB  TRP A  94       3.390   4.412  13.969  1.00 16.29           C  
ATOM    693  CG  TRP A  94       3.088   4.278  15.438  1.00 18.60           C  
ATOM    694  CD1 TRP A  94       3.518   3.283  16.272  1.00 21.40           C  
ATOM    695  CD2 TRP A  94       2.275   5.160  16.246  1.00 18.57           C  
ATOM    696  NE1 TRP A  94       3.049   3.497  17.536  1.00 20.98           N  
ATOM    697  CE2 TRP A  94       2.221   4.594  17.538  1.00 22.30           C  
ATOM    698  CE3 TRP A  94       1.515   6.312  15.972  1.00 18.94           C  
ATOM    699  CZ2 TRP A  94       1.545   5.218  18.614  1.00 21.33           C  
ATOM    700  CZ3 TRP A  94       0.833   6.929  17.036  1.00 20.54           C  
ATOM    701  CH2 TRP A  94       0.816   6.347  18.333  1.00 20.62           C  
ATOM    702  N   THR A  95       6.265   4.225  12.436  1.00 21.55           N  
ATOM    703  CA  THR A  95       6.992   3.840  11.237  1.00 20.11           C  
ATOM    704  C   THR A  95       6.535   2.508  10.689  1.00 24.10           C  
ATOM    705  O   THR A  95       5.661   1.867  11.258  1.00 23.16           O  
ATOM    706  CB  THR A  95       8.517   3.712  11.542  1.00 21.47           C  
ATOM    707  OG1 THR A  95       8.748   2.498  12.275  1.00 23.20           O  
ATOM    708  CG2 THR A  95       8.942   4.871  12.375  1.00 21.78           C  
ATOM    709  N   GLY A  96       7.200   2.046   9.621  1.00 21.07           N  
ATOM    710  CA  GLY A  96       6.914   0.726   9.103  1.00 17.73           C  
ATOM    711  C   GLY A  96       7.477   0.424   7.723  1.00 21.04           C  
ATOM    712  O   GLY A  96       7.605   1.301   6.869  1.00 19.38           O  
ATOM    713  N   ASP A  97       7.704  -0.864   7.509  1.00 18.99           N  
ATOM    714  CA  ASP A  97       7.992  -1.452   6.217  1.00 17.42           C  
ATOM    715  C   ASP A  97       6.739  -1.175   5.338  1.00 20.66           C  
ATOM    716  O   ASP A  97       5.590  -1.542   5.677  1.00 20.32           O  
ATOM    717  CB  ASP A  97       8.204  -2.971   6.436  1.00 16.56           C  
ATOM    718  CG  ASP A  97       8.675  -3.711   5.188  1.00 23.46           C  
ATOM    719  OD1 ASP A  97       9.547  -4.617   5.357  1.00 24.50           O  
ATOM    720  OD2 ASP A  97       8.062  -3.573   4.099  1.00 19.97           O  
ATOM    721  N   TYR A  98       6.976  -0.569   4.175  1.00 18.49           N  
ATOM    722  CA  TYR A  98       5.904  -0.313   3.211  1.00 17.56           C  
ATOM    723  C   TYR A  98       6.392  -0.802   1.830  1.00 20.41           C  
ATOM    724  O   TYR A  98       6.233  -0.110   0.800  1.00 16.71           O  
ATOM    725  CB  TYR A  98       5.530   1.196   3.216  1.00 18.83           C  
ATOM    726  CG  TYR A  98       4.240   1.540   2.480  1.00 18.20           C  
ATOM    727  CD1 TYR A  98       3.020   0.970   2.850  1.00 18.40           C  
ATOM    728  CD2 TYR A  98       4.248   2.498   1.462  1.00 18.90           C  
ATOM    729  CE1 TYR A  98       1.857   1.193   2.086  1.00 17.91           C  
ATOM    730  CE2 TYR A  98       3.053   2.809   0.742  1.00 19.45           C  
ATOM    731  CZ  TYR A  98       1.875   2.164   1.069  1.00 23.18           C  
ATOM    732  OH  TYR A  98       0.736   2.430   0.347  1.00 22.06           O  
ATOM    733  N   GLY A  99       7.053  -1.973   1.841  1.00 18.47           N  
ATOM    734  CA  GLY A  99       7.560  -2.625   0.624  1.00 17.00           C  
ATOM    735  C   GLY A  99       6.505  -3.610   0.089  1.00 21.17           C  
ATOM    736  O   GLY A  99       5.353  -3.569   0.491  1.00 19.28           O  
ATOM    737  N   GLY A 100       6.918  -4.466  -0.855  1.00 18.94           N  
ATOM    738  CA  GLY A 100       6.011  -5.450  -1.458  1.00 16.97           C  
ATOM    739  C   GLY A 100       6.173  -5.518  -2.970  1.00 19.93           C  
ATOM    740  O   GLY A 100       6.377  -6.604  -3.518  1.00 19.82           O  
ATOM    741  N   PRO A 101       6.030  -4.376  -3.665  1.00 18.04           N  
ATOM    742  CA  PRO A 101       6.167  -4.370  -5.149  1.00 17.31           C  
ATOM    743  C   PRO A 101       7.642  -4.751  -5.454  1.00 20.58           C  
ATOM    744  O   PRO A 101       8.542  -4.397  -4.695  1.00 20.45           O  
ATOM    745  CB  PRO A 101       5.905  -2.879  -5.525  1.00 17.64           C  
ATOM    746  CG  PRO A 101       4.950  -2.381  -4.360  1.00 21.84           C  
ATOM    747  CD  PRO A 101       5.590  -3.064  -3.126  1.00 18.52           C  
ATOM    748  N   LEU A 102       7.898  -5.378  -6.602  1.00 16.63           N  
ATOM    749  CA  LEU A 102       9.272  -5.811  -6.917  1.00 16.87           C  
ATOM    750  C   LEU A 102       9.830  -5.153  -8.181  1.00 20.65           C  
ATOM    751  O   LEU A 102      10.858  -5.575  -8.717  1.00 20.25           O  
ATOM    752  CB  LEU A 102       9.389  -7.352  -6.996  1.00 15.74           C  
ATOM    753  CG  LEU A 102       9.177  -8.027  -5.612  1.00 20.12           C  
ATOM    754  CD1 LEU A 102       9.037  -9.532  -5.761  1.00 21.35           C  
ATOM    755  CD2 LEU A 102      10.428  -7.654  -4.690  1.00 19.20           C  
ATOM    756  N   PHE A 103       9.207  -4.062  -8.597  1.00 17.55           N  
ATOM    757  CA  PHE A 103       9.697  -3.356  -9.786  1.00 16.81           C  
ATOM    758  C   PHE A 103      10.195  -1.987  -9.350  1.00 20.48           C  
ATOM    759  O   PHE A 103      10.407  -1.113 -10.149  1.00 22.30           O  
ATOM    760  CB  PHE A 103       8.585  -3.289 -10.841  1.00 18.88           C  
ATOM    761  CG  PHE A 103       7.288  -2.754 -10.301  1.00 19.46           C  
ATOM    762  CD1 PHE A 103       6.353  -3.604  -9.750  1.00 21.88           C  
ATOM    763  CD2 PHE A 103       7.053  -1.370 -10.283  1.00 21.14           C  
ATOM    764  CE1 PHE A 103       5.139  -3.078  -9.209  1.00 22.62           C  
ATOM    765  CE2 PHE A 103       5.863  -0.854  -9.740  1.00 23.27           C  
ATOM    766  CZ  PHE A 103       4.900  -1.726  -9.227  1.00 20.34           C  
ATOM    767  N   LEU A 104      10.393  -1.792  -8.057  1.00 16.67           N  
ATOM    768  CA  LEU A 104      10.820  -0.451  -7.598  1.00 17.48           C  
ATOM    769  C   LEU A 104      12.351  -0.366  -7.533  1.00 23.63           C  
ATOM    770  O   LEU A 104      12.985   0.531  -8.127  1.00 20.03           O  
ATOM    771  CB  LEU A 104      10.227  -0.150  -6.200  1.00 17.24           C  
ATOM    772  CG  LEU A 104       8.690  -0.249  -6.106  1.00 21.00           C  
ATOM    773  CD1 LEU A 104       8.249   0.024  -4.648  1.00 19.56           C  
ATOM    774  CD2 LEU A 104       8.049   0.789  -7.053  1.00 19.14           C  
ATOM    775  N   LEU A 105      12.962  -1.289  -6.795  1.00 19.34           N  
ATOM    776  CA  LEU A 105      14.441  -1.270  -6.699  1.00 18.50           C  
ATOM    777  C   LEU A 105      15.119  -1.326  -8.098  1.00 20.48           C  
ATOM    778  O   LEU A 105      16.185  -0.711  -8.283  1.00 17.32           O  
ATOM    779  CB  LEU A 105      14.999  -2.453  -5.840  1.00 16.29           C  
ATOM    780  CG  LEU A 105      14.864  -2.330  -4.308  1.00 17.74           C  
ATOM    781  CD1 LEU A 105      15.120  -3.706  -3.654  1.00 18.46           C  
ATOM    782  CD2 LEU A 105      15.892  -1.324  -3.786  1.00 13.57           C  
ATOM    783  N   PRO A 106      14.579  -2.097  -9.044  1.00 18.27           N  
ATOM    784  CA  PRO A 106      15.269  -2.174 -10.344  1.00 19.41           C  
ATOM    785  C   PRO A 106      15.411  -0.833 -11.056  1.00 22.22           C  
ATOM    786  O   PRO A 106      16.500  -0.526 -11.559  1.00 20.65           O  
ATOM    787  CB  PRO A 106      14.415  -3.157 -11.143  1.00 20.37           C  
ATOM    788  CG  PRO A 106      13.894  -4.096 -10.044  1.00 22.77           C  
ATOM    789  CD  PRO A 106      13.454  -3.037  -9.005  1.00 19.12           C  
ATOM    790  N   GLY A 107      14.369   0.008 -11.036  1.00 19.29           N  
ATOM    791  CA  GLY A 107      14.479   1.325 -11.672  1.00 19.28           C  
ATOM    792  C   GLY A 107      15.502   2.200 -10.930  1.00 22.36           C  
ATOM    793  O   GLY A 107      16.287   2.930 -11.538  1.00 22.48           O  
ATOM    794  N   LEU A 108      15.533   2.105  -9.604  1.00 19.31           N  
ATOM    795  CA  LEU A 108      16.504   2.887  -8.824  1.00 18.63           C  
ATOM    796  C   LEU A 108      17.951   2.447  -9.138  1.00 21.87           C  
ATOM    797  O   LEU A 108      18.881   3.271  -9.255  1.00 18.77           O  
ATOM    798  CB  LEU A 108      16.244   2.714  -7.317  1.00 18.60           C  
ATOM    799  CG  LEU A 108      17.338   3.273  -6.370  1.00 19.38           C  
ATOM    800  CD1 LEU A 108      17.348   4.816  -6.491  1.00 21.11           C  
ATOM    801  CD2 LEU A 108      17.070   2.838  -4.857  1.00 15.81           C  
ATOM    802  N   LEU A 109      18.156   1.135  -9.217  1.00 18.88           N  
ATOM    803  CA  LEU A 109      19.512   0.617  -9.444  1.00 18.02           C  
ATOM    804  C   LEU A 109      19.984   0.887 -10.908  1.00 22.10           C  
ATOM    805  O   LEU A 109      21.157   1.169 -11.131  1.00 21.69           O  
ATOM    806  CB  LEU A 109      19.574  -0.893  -9.098  1.00 16.89           C  
ATOM    807  CG  LEU A 109      19.329  -1.177  -7.594  1.00 20.31           C  
ATOM    808  CD1 LEU A 109      19.155  -2.693  -7.285  1.00 16.56           C  
ATOM    809  CD2 LEU A 109      20.507  -0.572  -6.805  1.00 19.48           C  
ATOM    810  N   ILE A 110      19.068   0.863 -11.875  1.00 19.97           N  
ATOM    811  CA  ILE A 110      19.441   1.190 -13.248  1.00 20.32           C  
ATOM    812  C   ILE A 110      19.792   2.682 -13.273  1.00 27.31           C  
ATOM    813  O   ILE A 110      20.817   3.102 -13.826  1.00 25.30           O  
ATOM    814  CB  ILE A 110      18.315   0.845 -14.250  1.00 21.93           C  
ATOM    815  CG1 ILE A 110      18.255  -0.685 -14.428  1.00 21.19           C  
ATOM    816  CG2 ILE A 110      18.572   1.551 -15.554  1.00 21.15           C  
ATOM    817  CD1 ILE A 110      16.982  -1.202 -15.147  1.00 18.60           C  
ATOM    818  N   THR A 111      19.035   3.481 -12.528  1.00 22.60           N  
ATOM    819  CA  THR A 111      19.325   4.916 -12.507  1.00 20.30           C  
ATOM    820  C   THR A 111      20.663   5.159 -11.840  1.00 23.39           C  
ATOM    821  O   THR A 111      21.506   5.987 -12.302  1.00 19.63           O  
ATOM    822  CB  THR A 111      18.183   5.689 -11.814  1.00 24.92           C  
ATOM    823  OG1 THR A 111      17.017   5.550 -12.627  1.00 22.96           O  
ATOM    824  CG2 THR A 111      18.533   7.160 -11.652  1.00 22.61           C  
ATOM    825  N   CYS A 112      20.891   4.448 -10.730  1.00 20.00           N  
ATOM    826  CA  CYS A 112      22.176   4.597 -10.024  1.00 21.14           C  
ATOM    827  C   CYS A 112      23.322   4.151 -10.942  1.00 24.30           C  
ATOM    828  O   CYS A 112      24.409   4.665 -10.902  1.00 20.58           O  
ATOM    829  CB  CYS A 112      22.218   3.754  -8.734  1.00 22.78           C  
ATOM    830  SG  CYS A 112      21.215   4.545  -7.436  1.00 27.45           S  
ATOM    831  N   HIS A 113      23.068   3.146 -11.743  1.00 22.92           N  
ATOM    832  CA  HIS A 113      24.090   2.650 -12.640  1.00 21.99           C  
ATOM    833  C   HIS A 113      24.365   3.704 -13.736  1.00 28.19           C  
ATOM    834  O   HIS A 113      25.522   4.109 -13.907  1.00 23.86           O  
ATOM    835  CB  HIS A 113      23.580   1.377 -13.294  1.00 24.23           C  
ATOM    836  CG  HIS A 113      24.542   0.831 -14.279  1.00 29.27           C  
ATOM    837  ND1 HIS A 113      25.727   0.252 -13.876  1.00 30.45           N  
ATOM    838  CD2 HIS A 113      24.638   0.993 -15.627  1.00 31.49           C  
ATOM    839  CE1 HIS A 113      26.471  -0.003 -14.942  1.00 29.41           C  
ATOM    840  NE2 HIS A 113      25.821   0.412 -16.017  1.00 30.15           N  
ATOM    841  N   VAL A 114      23.312   4.281 -14.337  1.00 25.20           N  
ATOM    842  CA  VAL A 114      23.493   5.342 -15.352  1.00 24.90           C  
ATOM    843  C   VAL A 114      24.156   6.598 -14.827  1.00 31.35           C  
ATOM    844  O   VAL A 114      25.151   7.071 -15.394  1.00 29.63           O  
ATOM    845  CB  VAL A 114      22.192   5.676 -16.127  1.00 27.15           C  
ATOM    846  CG1 VAL A 114      22.420   6.812 -17.131  1.00 26.71           C  
ATOM    847  CG2 VAL A 114      21.681   4.410 -16.832  1.00 26.05           C  
ATOM    848  N   ALA A 115      23.670   7.106 -13.701  1.00 27.78           N  
ATOM    849  CA  ALA A 115      24.175   8.348 -13.139  1.00 25.42           C  
ATOM    850  C   ALA A 115      25.345   8.167 -12.186  1.00 32.32           C  
ATOM    851  O   ALA A 115      25.798   9.116 -11.552  1.00 31.82           O  
ATOM    852  CB  ALA A 115      23.055   9.088 -12.454  1.00 25.78           C  
ATOM    853  N   ARG A 116      25.824   6.937 -12.046  1.00 29.90           N  
ATOM    854  CA  ARG A 116      26.998   6.687 -11.201  1.00 30.51           C  
ATOM    855  C   ARG A 116      26.768   7.071  -9.730  1.00 29.26           C  
ATOM    856  O   ARG A 116      27.676   7.626  -9.070  1.00 25.83           O  
ATOM    857  CB  ARG A 116      28.241   7.481 -11.702  1.00 32.78           C  
ATOM    858  CG  ARG A 116      28.664   7.296 -13.168  1.00 36.49           C  
ATOM    859  CD  ARG A 116      28.740   5.833 -13.597  1.00 52.96           C  
ATOM    860  NE  ARG A 116      28.000   5.586 -14.854  1.00 71.97           N  
ATOM    861  CZ  ARG A 116      27.850   4.387 -15.410  1.00 72.30           C  
ATOM    862  NH1 ARG A 116      28.371   3.322 -14.804  1.00 54.58           N  
ATOM    863  NH2 ARG A 116      27.175   4.256 -16.547  1.00 54.64           N  
ATOM    864  N   ILE A 117      25.625   6.690  -9.195  1.00 23.87           N  
ATOM    865  CA  ILE A 117      25.330   6.992  -7.809  1.00 21.62           C  
ATOM    866  C   ILE A 117      25.693   5.816  -6.906  1.00 25.01           C  
ATOM    867  O   ILE A 117      25.128   4.717  -7.010  1.00 24.56           O  
ATOM    868  CB  ILE A 117      23.787   7.277  -7.601  1.00 22.91           C  
ATOM    869  CG1 ILE A 117      23.324   8.360  -8.606  1.00 22.29           C  
ATOM    870  CG2 ILE A 117      23.556   7.611  -6.141  1.00 19.97           C  
ATOM    871  CD1 ILE A 117      21.801   8.546  -8.723  1.00 16.69           C  
ATOM    872  N   PRO A 118      26.591   6.063  -5.968  1.00 22.91           N  
ATOM    873  CA  PRO A 118      26.934   5.026  -4.975  1.00 24.04           C  
ATOM    874  C   PRO A 118      25.932   5.161  -3.812  1.00 30.23           C  
ATOM    875  O   PRO A 118      25.320   6.200  -3.655  1.00 30.31           O  
ATOM    876  CB  PRO A 118      28.354   5.428  -4.534  1.00 24.59           C  
ATOM    877  CG  PRO A 118      28.411   6.951  -4.699  1.00 28.00           C  
ATOM    878  CD  PRO A 118      27.347   7.321  -5.752  1.00 22.30           C  
ATOM    879  N   LEU A 119      25.648   4.087  -3.094  1.00 32.44           N  
ATOM    880  CA  LEU A 119      24.614   4.150  -2.034  1.00 33.27           C  
ATOM    881  C   LEU A 119      25.321   4.170  -0.671  1.00 33.17           C  
ATOM    882  O   LEU A 119      26.513   3.820  -0.594  1.00 27.99           O  
ATOM    883  CB  LEU A 119      23.597   2.992  -2.200  1.00 34.70           C  
ATOM    884  CG  LEU A 119      22.516   3.248  -3.291  1.00 38.48           C  
ATOM    885  CD1 LEU A 119      21.467   2.152  -3.307  1.00 39.42           C  
ATOM    886  CD2 LEU A 119      21.819   4.641  -3.075  1.00 38.52           C  
ATOM    887  N   PRO A 120      24.688   4.695   0.376  1.00 29.23           N  
ATOM    888  CA  PRO A 120      25.444   4.765   1.625  1.00 26.69           C  
ATOM    889  C   PRO A 120      25.940   3.391   2.124  1.00 27.40           C  
ATOM    890  O   PRO A 120      25.533   2.331   1.647  1.00 24.11           O  
ATOM    891  CB  PRO A 120      24.480   5.431   2.611  1.00 28.85           C  
ATOM    892  CG  PRO A 120      23.526   6.273   1.680  1.00 34.10           C  
ATOM    893  CD  PRO A 120      23.378   5.378   0.468  1.00 30.34           C  
ATOM    894  N   ALA A 121      26.883   3.434   3.048  1.00 23.34           N  
ATOM    895  CA  ALA A 121      27.488   2.232   3.648  1.00 23.36           C  
ATOM    896  C   ALA A 121      26.416   1.275   4.193  1.00 25.28           C  
ATOM    897  O   ALA A 121      25.480   1.692   4.861  1.00 22.73           O  
ATOM    898  CB  ALA A 121      28.440   2.632   4.790  1.00 24.35           C  
ATOM    899  N   GLY A 122      26.610  -0.004   3.898  1.00 23.59           N  
ATOM    900  CA  GLY A 122      25.709  -1.060   4.285  1.00 21.57           C  
ATOM    901  C   GLY A 122      24.580  -1.288   3.281  1.00 21.25           C  
ATOM    902  O   GLY A 122      24.011  -2.378   3.265  1.00 21.28           O  
ATOM    903  N   TYR A 123      24.231  -0.273   2.470  1.00 18.27           N  
ATOM    904  CA  TYR A 123      23.046  -0.378   1.592  1.00 18.53           C  
ATOM    905  C   TYR A 123      23.167  -1.453   0.540  1.00 22.06           C  
ATOM    906  O   TYR A 123      22.297  -2.275   0.355  1.00 22.40           O  
ATOM    907  CB  TYR A 123      22.731   0.975   0.914  1.00 19.95           C  
ATOM    908  CG  TYR A 123      22.023   1.998   1.801  1.00 20.72           C  
ATOM    909  CD1 TYR A 123      22.438   2.215   3.122  1.00 22.42           C  
ATOM    910  CD2 TYR A 123      20.987   2.795   1.288  1.00 20.63           C  
ATOM    911  CE1 TYR A 123      21.795   3.191   3.930  1.00 21.56           C  
ATOM    912  CE2 TYR A 123      20.384   3.818   2.051  1.00 19.34           C  
ATOM    913  CZ  TYR A 123      20.768   3.976   3.358  1.00 22.65           C  
ATOM    914  OH  TYR A 123      20.178   4.944   4.092  1.00 22.45           O  
ATOM    915  N   ARG A 124      24.298  -1.469  -0.160  1.00 21.27           N  
ATOM    916  CA  ARG A 124      24.462  -2.433  -1.238  1.00 19.53           C  
ATOM    917  C   ARG A 124      24.355  -3.858  -0.734  1.00 22.47           C  
ATOM    918  O   ARG A 124      23.624  -4.664  -1.287  1.00 21.96           O  
ATOM    919  CB  ARG A 124      25.820  -2.173  -1.948  1.00 22.76           C  
ATOM    920  CG  ARG A 124      26.197  -3.252  -2.921  1.00 30.04           C  
ATOM    921  CD  ARG A 124      27.680  -3.185  -3.353  1.00 43.26           C  
ATOM    922  NE  ARG A 124      27.981  -4.469  -3.987  1.00 78.48           N  
ATOM    923  CZ  ARG A 124      28.225  -5.617  -3.341  1.00100.47           C  
ATOM    924  NH1 ARG A 124      28.297  -5.653  -2.019  1.00 86.27           N  
ATOM    925  NH2 ARG A 124      28.385  -6.730  -4.048  1.00 89.08           N  
ATOM    926  N   GLU A 125      25.050  -4.158   0.370  1.00 19.86           N  
ATOM    927  CA  GLU A 125      24.983  -5.477   0.972  1.00 19.67           C  
ATOM    928  C   GLU A 125      23.546  -5.895   1.318  1.00 21.71           C  
ATOM    929  O   GLU A 125      23.161  -7.040   1.138  1.00 20.85           O  
ATOM    930  CB  GLU A 125      25.786  -5.473   2.298  1.00 20.76           C  
ATOM    931  CG  GLU A 125      27.308  -5.428   2.139  1.00 28.53           C  
ATOM    932  CD  GLU A 125      27.843  -4.052   1.760  1.00 49.68           C  
ATOM    933  OE1 GLU A 125      27.149  -3.031   1.852  1.00 30.17           O  
ATOM    934  OE2 GLU A 125      28.990  -3.987   1.311  1.00 42.73           O  
ATOM    935  N   GLU A 126      22.840  -5.014   2.004  1.00 21.04           N  
ATOM    936  CA  GLU A 126      21.474  -5.305   2.450  1.00 19.73           C  
ATOM    937  C   GLU A 126      20.411  -5.338   1.329  1.00 20.97           C  
ATOM    938  O   GLU A 126      19.453  -6.119   1.398  1.00 20.28           O  
ATOM    939  CB  GLU A 126      21.130  -4.401   3.644  1.00 19.84           C  
ATOM    940  CG  GLU A 126      21.995  -4.784   4.905  1.00 16.71           C  
ATOM    941  CD  GLU A 126      21.587  -6.166   5.436  1.00 22.38           C  
ATOM    942  OE1 GLU A 126      20.538  -6.644   5.027  1.00 22.17           O  
ATOM    943  OE2 GLU A 126      22.383  -6.859   6.101  1.00 22.12           O  
ATOM    944  N   ILE A 127      20.628  -4.583   0.251  1.00 19.16           N  
ATOM    945  CA  ILE A 127      19.707  -4.677  -0.895  1.00 17.91           C  
ATOM    946  C   ILE A 127      19.870  -6.028  -1.604  1.00 20.61           C  
ATOM    947  O   ILE A 127      18.909  -6.720  -1.927  1.00 21.77           O  
ATOM    948  CB  ILE A 127      19.936  -3.500  -1.900  1.00 20.89           C  
ATOM    949  CG1 ILE A 127      19.495  -2.167  -1.264  1.00 20.54           C  
ATOM    950  CG2 ILE A 127      19.124  -3.745  -3.199  1.00 17.69           C  
ATOM    951  CD1 ILE A 127      19.950  -0.918  -1.987  1.00 20.03           C  
ATOM    952  N   VAL A 128      21.127  -6.409  -1.835  1.00 20.24           N  
ATOM    953  CA  VAL A 128      21.434  -7.741  -2.387  1.00 18.67           C  
ATOM    954  C   VAL A 128      20.816  -8.829  -1.487  1.00 19.38           C  
ATOM    955  O   VAL A 128      20.151  -9.756  -1.926  1.00 19.08           O  
ATOM    956  CB  VAL A 128      23.011  -7.976  -2.436  1.00 22.05           C  
ATOM    957  CG1 VAL A 128      23.310  -9.451  -2.707  1.00 22.05           C  
ATOM    958  CG2 VAL A 128      23.655  -7.127  -3.555  1.00 21.12           C  
ATOM    959  N   ARG A 129      20.987  -8.680  -0.189  1.00 17.91           N  
ATOM    960  CA  ARG A 129      20.371  -9.648   0.731  1.00 17.67           C  
ATOM    961  C   ARG A 129      18.812  -9.719   0.672  1.00 20.02           C  
ATOM    962  O   ARG A 129      18.231 -10.814   0.698  1.00 17.70           O  
ATOM    963  CB  ARG A 129      20.943  -9.357   2.137  1.00 15.94           C  
ATOM    964  CG  ARG A 129      20.450 -10.320   3.243  1.00 24.83           C  
ATOM    965  CD  ARG A 129      20.062  -9.327   4.361  1.00 36.77           C  
ATOM    966  NE  ARG A 129      18.963  -9.869   5.010  1.00 22.43           N  
ATOM    967  CZ  ARG A 129      18.434  -9.477   6.156  1.00 28.64           C  
ATOM    968  NH1 ARG A 129      18.780  -8.345   6.781  1.00 18.71           N  
ATOM    969  NH2 ARG A 129      17.500 -10.271   6.629  1.00 22.07           N  
ATOM    970  N   TYR A 130      18.146  -8.573   0.484  1.00 18.85           N  
ATOM    971  CA  TYR A 130      16.694  -8.567   0.303  1.00 17.74           C  
ATOM    972  C   TYR A 130      16.352  -9.300  -1.010  1.00 19.39           C  
ATOM    973  O   TYR A 130      15.479 -10.168  -1.070  1.00 19.99           O  
ATOM    974  CB  TYR A 130      16.188  -7.097   0.150  1.00 18.04           C  
ATOM    975  CG  TYR A 130      14.688  -7.059  -0.162  1.00 17.19           C  
ATOM    976  CD1 TYR A 130      14.216  -6.616  -1.397  1.00 18.70           C  
ATOM    977  CD2 TYR A 130      13.754  -7.481   0.801  1.00 14.87           C  
ATOM    978  CE1 TYR A 130      12.835  -6.516  -1.640  1.00 19.02           C  
ATOM    979  CE2 TYR A 130      12.390  -7.488   0.520  1.00 14.24           C  
ATOM    980  CZ  TYR A 130      11.940  -7.032  -0.698  1.00 18.33           C  
ATOM    981  OH  TYR A 130      10.590  -6.959  -0.902  1.00 17.03           O  
ATOM    982  N   LEU A 131      17.039  -8.936  -2.093  1.00 18.87           N  
ATOM    983  CA  LEU A 131      16.683  -9.555  -3.391  1.00 17.23           C  
ATOM    984  C   LEU A 131      16.858 -11.066  -3.413  1.00 19.70           C  
ATOM    985  O   LEU A 131      16.064 -11.790  -3.998  1.00 19.81           O  
ATOM    986  CB  LEU A 131      17.440  -8.873  -4.525  1.00 17.84           C  
ATOM    987  CG  LEU A 131      17.055  -7.381  -4.694  1.00 21.61           C  
ATOM    988  CD1 LEU A 131      17.834  -6.780  -5.793  1.00 22.10           C  
ATOM    989  CD2 LEU A 131      15.531  -7.246  -4.951  1.00 23.55           C  
ATOM    990  N   ARG A 132      17.901 -11.555  -2.752  1.00 20.48           N  
ATOM    991  CA  ARG A 132      18.094 -13.016  -2.616  1.00 20.73           C  
ATOM    992  C   ARG A 132      17.035 -13.619  -1.726  1.00 21.11           C  
ATOM    993  O   ARG A 132      16.619 -14.745  -1.941  1.00 22.16           O  
ATOM    994  CB  ARG A 132      19.447 -13.307  -1.967  1.00 20.46           C  
ATOM    995  CG  ARG A 132      20.657 -12.893  -2.834  1.00 29.74           C  
ATOM    996  CD  ARG A 132      21.857 -13.509  -2.178  1.00 31.22           C  
ATOM    997  NE  ARG A 132      23.131 -13.096  -2.763  1.00 27.23           N  
ATOM    998  CZ  ARG A 132      23.709 -13.656  -3.821  1.00 32.97           C  
ATOM    999  NH1 ARG A 132      23.141 -14.649  -4.509  1.00 28.45           N  
ATOM   1000  NH2 ARG A 132      24.931 -13.270  -4.139  1.00 23.32           N  
ATOM   1001  N   SER A 133      16.681 -12.922  -0.650  1.00 18.55           N  
ATOM   1002  CA  SER A 133      15.668 -13.460   0.290  1.00 18.03           C  
ATOM   1003  C   SER A 133      14.286 -13.620  -0.362  1.00 20.51           C  
ATOM   1004  O   SER A 133      13.595 -14.578  -0.061  1.00 19.86           O  
ATOM   1005  CB  SER A 133      15.518 -12.516   1.498  1.00 19.76           C  
ATOM   1006  OG  SER A 133      16.743 -12.346   2.208  1.00 21.41           O  
ATOM   1007  N   VAL A 134      13.876 -12.690  -1.235  1.00 18.85           N  
ATOM   1008  CA  VAL A 134      12.529 -12.775  -1.870  1.00 16.47           C  
ATOM   1009  C   VAL A 134      12.527 -13.552  -3.168  1.00 20.81           C  
ATOM   1010  O   VAL A 134      11.481 -13.893  -3.743  1.00 19.09           O  
ATOM   1011  CB  VAL A 134      11.826 -11.356  -1.978  1.00 18.91           C  
ATOM   1012  CG1 VAL A 134      11.608 -10.779  -0.551  1.00 16.61           C  
ATOM   1013  CG2 VAL A 134      12.651 -10.369  -2.856  1.00 17.95           C  
ATOM   1014  N   GLN A 135      13.720 -13.891  -3.644  1.00 20.46           N  
ATOM   1015  CA  GLN A 135      13.786 -14.749  -4.846  1.00 20.48           C  
ATOM   1016  C   GLN A 135      12.969 -16.029  -4.557  1.00 22.67           C  
ATOM   1017  O   GLN A 135      13.080 -16.603  -3.482  1.00 21.56           O  
ATOM   1018  CB  GLN A 135      15.248 -15.156  -5.164  1.00 21.83           C  
ATOM   1019  CG  GLN A 135      15.395 -15.837  -6.562  1.00 21.18           C  
ATOM   1020  CD  GLN A 135      16.828 -16.308  -6.843  1.00 33.74           C  
ATOM   1021  OE1 GLN A 135      17.675 -16.202  -5.984  1.00 25.73           O  
ATOM   1022  NE2 GLN A 135      17.138 -16.620  -8.095  1.00 24.57           N  
ATOM   1023  N   LEU A 136      12.142 -16.457  -5.501  1.00 19.14           N  
ATOM   1024  CA  LEU A 136      11.286 -17.631  -5.292  1.00 19.54           C  
ATOM   1025  C   LEU A 136      12.057 -18.974  -5.410  1.00 27.39           C  
ATOM   1026  O   LEU A 136      13.129 -19.033  -6.045  1.00 24.20           O  
ATOM   1027  CB  LEU A 136      10.141 -17.597  -6.304  1.00 19.36           C  
ATOM   1028  CG  LEU A 136       9.231 -16.371  -6.031  1.00 24.17           C  
ATOM   1029  CD1 LEU A 136       8.375 -16.112  -7.263  1.00 22.78           C  
ATOM   1030  CD2 LEU A 136       8.374 -16.650  -4.771  1.00 24.13           C  
ATOM   1031  N   PRO A 137      11.464 -20.063  -4.898  1.00 28.19           N  
ATOM   1032  CA  PRO A 137      12.120 -21.370  -5.050  1.00 29.55           C  
ATOM   1033  C   PRO A 137      12.373 -21.734  -6.525  1.00 32.29           C  
ATOM   1034  O   PRO A 137      13.367 -22.375  -6.840  1.00 30.29           O  
ATOM   1035  CB  PRO A 137      11.130 -22.355  -4.366  1.00 30.87           C  
ATOM   1036  CG  PRO A 137      10.511 -21.510  -3.260  1.00 32.61           C  
ATOM   1037  CD  PRO A 137      10.381 -20.103  -3.877  1.00 27.22           C  
ATOM   1038  N   ASP A 138      11.520 -21.283  -7.443  1.00 26.69           N  
ATOM   1039  CA  ASP A 138      11.741 -21.612  -8.837  1.00 24.33           C  
ATOM   1040  C   ASP A 138      12.853 -20.733  -9.424  1.00 29.02           C  
ATOM   1041  O   ASP A 138      13.243 -20.914 -10.558  1.00 28.53           O  
ATOM   1042  CB  ASP A 138      10.420 -21.537  -9.656  1.00 26.40           C  
ATOM   1043  CG  ASP A 138       9.908 -20.059  -9.863  1.00 29.47           C  
ATOM   1044  OD1 ASP A 138      10.662 -19.096  -9.521  1.00 22.20           O  
ATOM   1045  OD2 ASP A 138       8.817 -19.902 -10.454  1.00 27.68           O  
ATOM   1046  N   GLY A 139      13.452 -19.846  -8.613  1.00 24.02           N  
ATOM   1047  CA  GLY A 139      14.514 -18.994  -9.138  1.00 22.55           C  
ATOM   1048  C   GLY A 139      14.117 -17.592  -9.709  1.00 25.29           C  
ATOM   1049  O   GLY A 139      15.019 -16.774  -9.999  1.00 21.06           O  
ATOM   1050  N   GLY A 140      12.817 -17.285  -9.840  1.00 20.90           N  
ATOM   1051  CA  GLY A 140      12.443 -15.975 -10.392  1.00 19.65           C  
ATOM   1052  C   GLY A 140      11.825 -15.037  -9.311  1.00 22.73           C  
ATOM   1053  O   GLY A 140      11.956 -15.288  -8.113  1.00 19.19           O  
ATOM   1054  N   TRP A 141      11.175 -13.952  -9.762  1.00 20.65           N  
ATOM   1055  CA  TRP A 141      10.485 -12.984  -8.876  1.00 19.88           C  
ATOM   1056  C   TRP A 141       9.307 -12.584  -9.699  1.00 21.39           C  
ATOM   1057  O   TRP A 141       9.437 -12.538 -10.938  1.00 20.51           O  
ATOM   1058  CB  TRP A 141      11.322 -11.706  -8.736  1.00 18.24           C  
ATOM   1059  CG  TRP A 141      12.527 -11.850  -7.890  1.00 19.35           C  
ATOM   1060  CD1 TRP A 141      12.652 -11.528  -6.565  1.00 22.03           C  
ATOM   1061  CD2 TRP A 141      13.844 -12.208  -8.342  1.00 18.53           C  
ATOM   1062  NE1 TRP A 141      13.978 -11.705  -6.153  1.00 21.87           N  
ATOM   1063  CE2 TRP A 141      14.703 -12.154  -7.225  1.00 23.08           C  
ATOM   1064  CE3 TRP A 141      14.369 -12.614  -9.584  1.00 19.90           C  
ATOM   1065  CZ2 TRP A 141      16.088 -12.431  -7.321  1.00 23.68           C  
ATOM   1066  CZ3 TRP A 141      15.738 -12.950  -9.675  1.00 21.52           C  
ATOM   1067  CH2 TRP A 141      16.593 -12.779  -8.559  1.00 22.37           C  
ATOM   1068  N   GLY A 142       8.240 -12.141  -9.030  1.00 17.64           N  
ATOM   1069  CA  GLY A 142       7.057 -11.703  -9.733  1.00 17.08           C  
ATOM   1070  C   GLY A 142       6.885 -10.197  -9.627  1.00 21.79           C  
ATOM   1071  O   GLY A 142       7.846  -9.453  -9.377  1.00 20.54           O  
ATOM   1072  N   LEU A 143       5.641  -9.752  -9.737  1.00 19.12           N  
ATOM   1073  CA  LEU A 143       5.373  -8.312  -9.687  1.00 18.09           C  
ATOM   1074  C   LEU A 143       5.575  -7.778  -8.266  1.00 18.82           C  
ATOM   1075  O   LEU A 143       5.879  -6.618  -8.065  1.00 17.21           O  
ATOM   1076  CB  LEU A 143       3.898  -8.089 -10.135  1.00 18.27           C  
ATOM   1077  CG  LEU A 143       3.394  -6.633 -10.278  1.00 22.79           C  
ATOM   1078  CD1 LEU A 143       4.192  -5.970 -11.442  1.00 21.69           C  
ATOM   1079  CD2 LEU A 143       1.866  -6.612 -10.576  1.00 21.85           C  
ATOM   1080  N   HIS A 144       5.306  -8.629  -7.278  1.00 15.72           N  
ATOM   1081  CA  HIS A 144       5.293  -8.242  -5.850  1.00 15.70           C  
ATOM   1082  C   HIS A 144       5.638  -9.507  -5.043  1.00 19.02           C  
ATOM   1083  O   HIS A 144       5.641 -10.609  -5.596  1.00 18.62           O  
ATOM   1084  CB  HIS A 144       3.819  -7.720  -5.450  1.00 15.03           C  
ATOM   1085  CG  HIS A 144       2.696  -8.664  -5.807  1.00 17.95           C  
ATOM   1086  ND1 HIS A 144       2.283  -9.692  -4.954  1.00 18.56           N  
ATOM   1087  CD2 HIS A 144       1.854  -8.682  -6.868  1.00 16.85           C  
ATOM   1088  CE1 HIS A 144       1.279 -10.336  -5.527  1.00 18.05           C  
ATOM   1089  NE2 HIS A 144       1.018  -9.757  -6.695  1.00 18.43           N  
ATOM   1090  N   ILE A 145       5.835  -9.353  -3.737  1.00 17.44           N  
ATOM   1091  CA  ILE A 145       6.188 -10.486  -2.856  1.00 18.02           C  
ATOM   1092  C   ILE A 145       5.262 -11.713  -2.759  1.00 23.26           C  
ATOM   1093  O   ILE A 145       5.767 -12.809  -2.437  1.00 22.66           O  
ATOM   1094  CB  ILE A 145       6.682 -10.034  -1.466  1.00 19.52           C  
ATOM   1095  CG1 ILE A 145       5.561  -9.288  -0.696  1.00 20.81           C  
ATOM   1096  CG2 ILE A 145       7.943  -9.171  -1.626  1.00 16.86           C  
ATOM   1097  CD1 ILE A 145       5.942  -8.896   0.770  1.00 16.66           C  
ATOM   1098  N   GLU A 146       3.966 -11.589  -3.063  1.00 18.25           N  
ATOM   1099  CA  GLU A 146       3.091 -12.775  -3.027  1.00 17.37           C  
ATOM   1100  C   GLU A 146       2.808 -13.315  -4.428  1.00 22.33           C  
ATOM   1101  O   GLU A 146       1.932 -14.138  -4.617  1.00 21.38           O  
ATOM   1102  CB  GLU A 146       1.780 -12.511  -2.231  1.00 18.09           C  
ATOM   1103  CG  GLU A 146       2.049 -12.191  -0.770  1.00 23.68           C  
ATOM   1104  CD  GLU A 146       0.896 -12.618   0.209  1.00 39.20           C  
ATOM   1105  OE1 GLU A 146      -0.189 -13.066  -0.201  1.00 27.33           O  
ATOM   1106  OE2 GLU A 146       1.090 -12.457   1.416  1.00 30.15           O  
ATOM   1107  N   ASP A 147       3.531 -12.803  -5.428  1.00 17.78           N  
ATOM   1108  CA  ASP A 147       3.264 -13.224  -6.797  1.00 15.70           C  
ATOM   1109  C   ASP A 147       4.159 -14.412  -7.179  1.00 22.91           C  
ATOM   1110  O   ASP A 147       5.269 -14.637  -6.588  1.00 19.13           O  
ATOM   1111  CB  ASP A 147       3.594 -12.054  -7.744  1.00 16.74           C  
ATOM   1112  CG  ASP A 147       2.993 -12.207  -9.111  1.00 21.94           C  
ATOM   1113  OD1 ASP A 147       2.088 -13.056  -9.278  1.00 23.76           O  
ATOM   1114  OD2 ASP A 147       3.493 -11.521 -10.046  1.00 23.97           O  
ATOM   1115  N   LYS A 148       3.710 -15.120  -8.218  1.00 22.38           N  
ATOM   1116  CA  LYS A 148       4.497 -16.182  -8.840  1.00 21.34           C  
ATOM   1117  C   LYS A 148       5.558 -15.451  -9.695  1.00 24.75           C  
ATOM   1118  O   LYS A 148       5.488 -14.232  -9.945  1.00 21.88           O  
ATOM   1119  CB  LYS A 148       3.590 -17.045  -9.767  1.00 24.34           C  
ATOM   1120  CG  LYS A 148       2.741 -18.083  -9.037  1.00 45.52           C  
ATOM   1121  CD  LYS A 148       1.658 -18.648  -9.964  1.00 62.55           C  
ATOM   1122  CE  LYS A 148       0.867 -19.758  -9.303  1.00 83.20           C  
ATOM   1123  NZ  LYS A 148      -0.087 -20.397 -10.257  1.00 94.90           N  
ATOM   1124  N   SER A 149       6.537 -16.196 -10.181  1.00 20.60           N  
ATOM   1125  CA  SER A 149       7.601 -15.569 -10.946  1.00 19.21           C  
ATOM   1126  C   SER A 149       7.106 -15.114 -12.287  1.00 22.10           C  
ATOM   1127  O   SER A 149       6.284 -15.790 -12.897  1.00 21.30           O  
ATOM   1128  CB  SER A 149       8.810 -16.547 -11.113  1.00 22.11           C  
ATOM   1129  OG  SER A 149       8.359 -17.696 -11.799  1.00 29.73           O  
ATOM   1130  N   THR A 150       7.612 -13.967 -12.756  1.00 20.56           N  
ATOM   1131  CA  THR A 150       7.213 -13.473 -14.081  1.00 19.73           C  
ATOM   1132  C   THR A 150       8.476 -12.973 -14.821  1.00 22.15           C  
ATOM   1133  O   THR A 150       9.560 -12.784 -14.228  1.00 21.44           O  
ATOM   1134  CB  THR A 150       6.243 -12.256 -13.964  1.00 22.72           C  
ATOM   1135  OG1 THR A 150       6.944 -11.188 -13.340  1.00 24.85           O  
ATOM   1136  CG2 THR A 150       4.972 -12.587 -13.158  1.00 19.76           C  
ATOM   1137  N   VAL A 151       8.325 -12.681 -16.096  1.00 20.76           N  
ATOM   1138  CA  VAL A 151       9.428 -12.128 -16.856  1.00 22.44           C  
ATOM   1139  C   VAL A 151       9.790 -10.736 -16.338  1.00 24.29           C  
ATOM   1140  O   VAL A 151      10.960 -10.423 -16.193  1.00 22.05           O  
ATOM   1141  CB  VAL A 151       9.100 -12.070 -18.375  1.00 23.63           C  
ATOM   1142  CG1 VAL A 151      10.220 -11.322 -19.110  1.00 21.85           C  
ATOM   1143  CG2 VAL A 151       8.982 -13.502 -18.881  1.00 22.50           C  
ATOM   1144  N   PHE A 152       8.782  -9.926 -16.044  1.00 22.35           N  
ATOM   1145  CA  PHE A 152       8.974  -8.569 -15.514  1.00 21.13           C  
ATOM   1146  C   PHE A 152       9.831  -8.636 -14.229  1.00 23.57           C  
ATOM   1147  O   PHE A 152      10.870  -7.964 -14.089  1.00 24.69           O  
ATOM   1148  CB  PHE A 152       7.568  -7.962 -15.195  1.00 21.48           C  
ATOM   1149  CG  PHE A 152       7.579  -6.482 -14.878  1.00 23.36           C  
ATOM   1150  CD1 PHE A 152       8.427  -5.617 -15.530  1.00 24.40           C  
ATOM   1151  CD2 PHE A 152       6.721  -5.960 -13.885  1.00 25.87           C  
ATOM   1152  CE1 PHE A 152       8.461  -4.240 -15.188  1.00 25.44           C  
ATOM   1153  CE2 PHE A 152       6.692  -4.613 -13.579  1.00 27.14           C  
ATOM   1154  CZ  PHE A 152       7.536  -3.730 -14.235  1.00 23.85           C  
ATOM   1155  N   GLY A 153       9.402  -9.435 -13.266  1.00 18.34           N  
ATOM   1156  CA  GLY A 153      10.117  -9.448 -11.999  1.00 18.32           C  
ATOM   1157  C   GLY A 153      11.501 -10.089 -12.156  1.00 22.09           C  
ATOM   1158  O   GLY A 153      12.475  -9.655 -11.553  1.00 19.87           O  
ATOM   1159  N   THR A 154      11.566 -11.174 -12.915  1.00 18.45           N  
ATOM   1160  CA  THR A 154      12.815 -11.941 -12.971  1.00 17.71           C  
ATOM   1161  C   THR A 154      13.893 -11.188 -13.754  1.00 21.41           C  
ATOM   1162  O   THR A 154      15.014 -11.047 -13.286  1.00 21.61           O  
ATOM   1163  CB  THR A 154      12.597 -13.386 -13.565  1.00 21.15           C  
ATOM   1164  OG1 THR A 154      11.575 -14.066 -12.830  1.00 20.25           O  
ATOM   1165  CG2 THR A 154      13.927 -14.214 -13.522  1.00 22.86           C  
ATOM   1166  N   ALA A 155      13.553 -10.649 -14.925  1.00 21.36           N  
ATOM   1167  CA  ALA A 155      14.583  -9.912 -15.681  1.00 19.77           C  
ATOM   1168  C   ALA A 155      15.058  -8.710 -14.907  1.00 23.09           C  
ATOM   1169  O   ALA A 155      16.268  -8.418 -14.878  1.00 20.10           O  
ATOM   1170  CB  ALA A 155      14.093  -9.480 -17.079  1.00 18.75           C  
ATOM   1171  N   LEU A 156      14.130  -7.947 -14.326  1.00 19.91           N  
ATOM   1172  CA  LEU A 156      14.564  -6.694 -13.677  1.00 19.50           C  
ATOM   1173  C   LEU A 156      15.321  -6.953 -12.392  1.00 20.98           C  
ATOM   1174  O   LEU A 156      16.193  -6.182 -12.045  1.00 21.00           O  
ATOM   1175  CB  LEU A 156      13.398  -5.704 -13.453  1.00 20.98           C  
ATOM   1176  CG  LEU A 156      12.706  -5.048 -14.671  1.00 24.85           C  
ATOM   1177  CD1 LEU A 156      11.655  -4.030 -14.170  1.00 25.69           C  
ATOM   1178  CD2 LEU A 156      13.692  -4.341 -15.583  1.00 24.23           C  
ATOM   1179  N   ASN A 157      14.982  -8.015 -11.650  1.00 17.28           N  
ATOM   1180  CA  ASN A 157      15.733  -8.273 -10.409  1.00 16.31           C  
ATOM   1181  C   ASN A 157      17.061  -8.999 -10.685  1.00 21.27           C  
ATOM   1182  O   ASN A 157      18.063  -8.763 -10.019  1.00 21.78           O  
ATOM   1183  CB  ASN A 157      14.898  -8.994  -9.360  1.00 17.39           C  
ATOM   1184  CG  ASN A 157      13.870  -8.046  -8.719  1.00 25.42           C  
ATOM   1185  OD1 ASN A 157      14.292  -7.114  -8.028  1.00 20.09           O  
ATOM   1186  ND2 ASN A 157      12.666  -8.036  -9.267  1.00 23.12           N  
ATOM   1187  N   TYR A 158      17.103  -9.724 -11.789  1.00 18.45           N  
ATOM   1188  CA  TYR A 158      18.351 -10.344 -12.228  1.00 18.07           C  
ATOM   1189  C   TYR A 158      19.298  -9.193 -12.569  1.00 22.92           C  
ATOM   1190  O   TYR A 158      20.449  -9.162 -12.147  1.00 20.88           O  
ATOM   1191  CB  TYR A 158      18.071 -11.160 -13.509  1.00 19.16           C  
ATOM   1192  CG  TYR A 158      19.337 -11.721 -14.148  1.00 20.22           C  
ATOM   1193  CD1 TYR A 158      19.810 -13.007 -13.815  1.00 21.13           C  
ATOM   1194  CD2 TYR A 158      20.039 -10.981 -15.085  1.00 21.74           C  
ATOM   1195  CE1 TYR A 158      21.028 -13.495 -14.350  1.00 22.13           C  
ATOM   1196  CE2 TYR A 158      21.212 -11.494 -15.709  1.00 23.85           C  
ATOM   1197  CZ  TYR A 158      21.688 -12.758 -15.329  1.00 30.07           C  
ATOM   1198  OH  TYR A 158      22.850 -13.247 -15.897  1.00 24.88           O  
ATOM   1199  N   VAL A 159      18.816  -8.250 -13.365  1.00 20.93           N  
ATOM   1200  CA  VAL A 159      19.615  -7.079 -13.742  1.00 19.87           C  
ATOM   1201  C   VAL A 159      20.051  -6.285 -12.512  1.00 23.31           C  
ATOM   1202  O   VAL A 159      21.205  -5.813 -12.454  1.00 20.13           O  
ATOM   1203  CB  VAL A 159      18.842  -6.162 -14.708  1.00 25.16           C  
ATOM   1204  CG1 VAL A 159      19.406  -4.813 -14.688  1.00 26.07           C  
ATOM   1205  CG2 VAL A 159      18.866  -6.734 -16.136  1.00 25.70           C  
ATOM   1206  N   SER A 160      19.147  -6.119 -11.535  1.00 20.07           N  
ATOM   1207  CA  SER A 160      19.480  -5.381 -10.279  1.00 17.66           C  
ATOM   1208  C   SER A 160      20.663  -6.049  -9.567  1.00 20.78           C  
ATOM   1209  O   SER A 160      21.620  -5.394  -9.131  1.00 21.43           O  
ATOM   1210  CB  SER A 160      18.235  -5.389  -9.325  1.00 19.30           C  
ATOM   1211  OG  SER A 160      17.186  -4.638  -9.924  1.00 20.02           O  
ATOM   1212  N   LEU A 161      20.626  -7.371  -9.435  1.00 22.43           N  
ATOM   1213  CA  LEU A 161      21.747  -8.051  -8.742  1.00 20.44           C  
ATOM   1214  C   LEU A 161      23.052  -7.902  -9.552  1.00 24.58           C  
ATOM   1215  O   LEU A 161      24.135  -7.755  -8.984  1.00 23.69           O  
ATOM   1216  CB  LEU A 161      21.436  -9.542  -8.480  1.00 19.97           C  
ATOM   1217  CG  LEU A 161      20.440  -9.676  -7.312  1.00 23.96           C  
ATOM   1218  CD1 LEU A 161      19.692 -11.004  -7.350  1.00 21.48           C  
ATOM   1219  CD2 LEU A 161      21.112  -9.429  -5.941  1.00 22.68           C  
ATOM   1220  N   ARG A 162      22.961  -7.941 -10.874  1.00 21.03           N  
ATOM   1221  CA  ARG A 162      24.178  -7.823 -11.707  1.00 21.18           C  
ATOM   1222  C   ARG A 162      24.726  -6.439 -11.546  1.00 24.51           C  
ATOM   1223  O   ARG A 162      25.927  -6.259 -11.371  1.00 24.22           O  
ATOM   1224  CB  ARG A 162      23.863  -8.106 -13.191  1.00 15.46           C  
ATOM   1225  CG  ARG A 162      23.347  -9.544 -13.385  1.00 15.33           C  
ATOM   1226  CD  ARG A 162      24.564 -10.533 -13.375  1.00 22.58           C  
ATOM   1227  NE  ARG A 162      25.368 -10.403 -14.611  1.00 20.03           N  
ATOM   1228  CZ  ARG A 162      26.570  -9.822 -14.663  1.00 28.22           C  
ATOM   1229  NH1 ARG A 162      27.179  -9.387 -13.548  1.00 21.02           N  
ATOM   1230  NH2 ARG A 162      27.249  -9.786 -15.799  1.00 24.41           N  
ATOM   1231  N   ILE A 163      23.852  -5.437 -11.551  1.00 20.53           N  
ATOM   1232  CA  ILE A 163      24.310  -4.070 -11.318  1.00 18.30           C  
ATOM   1233  C   ILE A 163      24.953  -3.944  -9.938  1.00 22.50           C  
ATOM   1234  O   ILE A 163      25.882  -3.176  -9.746  1.00 22.33           O  
ATOM   1235  CB  ILE A 163      23.151  -3.055 -11.434  1.00 20.47           C  
ATOM   1236  CG1 ILE A 163      22.784  -2.847 -12.922  1.00 20.43           C  
ATOM   1237  CG2 ILE A 163      23.532  -1.737 -10.714  1.00 17.57           C  
ATOM   1238  CD1 ILE A 163      21.367  -2.230 -13.133  1.00 23.33           C  
ATOM   1239  N   LEU A 164      24.414  -4.641  -8.946  1.00 19.94           N  
ATOM   1240  CA  LEU A 164      24.911  -4.486  -7.573  1.00 21.55           C  
ATOM   1241  C   LEU A 164      26.223  -5.301  -7.484  1.00 27.63           C  
ATOM   1242  O   LEU A 164      26.868  -5.336  -6.468  1.00 24.79           O  
ATOM   1243  CB  LEU A 164      23.878  -5.028  -6.555  1.00 22.17           C  
ATOM   1244  CG  LEU A 164      22.645  -4.157  -6.206  1.00 27.44           C  
ATOM   1245  CD1 LEU A 164      21.431  -5.056  -5.728  1.00 24.87           C  
ATOM   1246  CD2 LEU A 164      23.025  -3.150  -5.158  1.00 29.04           C  
ATOM   1247  N   GLY A 165      26.635  -5.937  -8.575  1.00 26.13           N  
ATOM   1248  CA  GLY A 165      27.969  -6.540  -8.569  1.00 25.36           C  
ATOM   1249  C   GLY A 165      27.963  -8.044  -8.414  1.00 29.11           C  
ATOM   1250  O   GLY A 165      29.023  -8.637  -8.311  1.00 29.41           O  
ATOM   1251  N   VAL A 166      26.806  -8.687  -8.445  1.00 25.31           N  
ATOM   1252  CA  VAL A 166      26.806 -10.139  -8.406  1.00 23.96           C  
ATOM   1253  C   VAL A 166      27.099 -10.674  -9.840  1.00 30.31           C  
ATOM   1254  O   VAL A 166      26.520 -10.181 -10.811  1.00 28.48           O  
ATOM   1255  CB  VAL A 166      25.457 -10.661  -7.878  1.00 23.57           C  
ATOM   1256  CG1 VAL A 166      25.455 -12.189  -7.895  1.00 21.55           C  
ATOM   1257  CG2 VAL A 166      25.243 -10.093  -6.424  1.00 23.26           C  
ATOM   1258  N   GLY A 167      28.013 -11.652  -9.963  1.00 25.75           N  
ATOM   1259  CA  GLY A 167      28.378 -12.241 -11.281  1.00 22.47           C  
ATOM   1260  C   GLY A 167      27.339 -13.221 -11.829  1.00 26.06           C  
ATOM   1261  O   GLY A 167      26.567 -13.782 -11.077  1.00 25.77           O  
ATOM   1262  N   PRO A 168      27.339 -13.422 -13.145  1.00 23.05           N  
ATOM   1263  CA  PRO A 168      26.328 -14.241 -13.854  1.00 24.56           C  
ATOM   1264  C   PRO A 168      26.404 -15.749 -13.540  1.00 30.56           C  
ATOM   1265  O   PRO A 168      25.482 -16.520 -13.829  1.00 30.94           O  
ATOM   1266  CB  PRO A 168      26.654 -13.984 -15.343  1.00 25.27           C  
ATOM   1267  CG  PRO A 168      28.169 -13.642 -15.360  1.00 29.67           C  
ATOM   1268  CD  PRO A 168      28.407 -12.913 -14.034  1.00 24.84           C  
ATOM   1269  N   ASP A 169      27.507 -16.141 -12.914  1.00 26.82           N  
ATOM   1270  CA  ASP A 169      27.694 -17.533 -12.468  1.00 26.35           C  
ATOM   1271  C   ASP A 169      27.376 -17.790 -11.010  1.00 27.93           C  
ATOM   1272  O   ASP A 169      27.479 -18.907 -10.531  1.00 28.01           O  
ATOM   1273  CB  ASP A 169      29.079 -18.060 -12.807  1.00 27.59           C  
ATOM   1274  CG  ASP A 169      29.343 -18.041 -14.312  1.00 44.80           C  
ATOM   1275  OD1 ASP A 169      28.435 -18.359 -15.120  1.00 50.90           O  
ATOM   1276  OD2 ASP A 169      30.366 -17.452 -14.677  1.00 50.11           O  
ATOM   1277  N   ASP A 170      26.978 -16.750 -10.298  1.00 26.07           N  
ATOM   1278  CA  ASP A 170      26.409 -16.913  -8.961  1.00 23.34           C  
ATOM   1279  C   ASP A 170      25.230 -17.911  -9.099  1.00 24.43           C  
ATOM   1280  O   ASP A 170      24.465 -17.841 -10.049  1.00 25.65           O  
ATOM   1281  CB  ASP A 170      25.924 -15.545  -8.474  1.00 25.20           C  
ATOM   1282  CG  ASP A 170      25.223 -15.628  -7.104  1.00 28.46           C  
ATOM   1283  OD1 ASP A 170      24.072 -16.028  -7.083  1.00 28.48           O  
ATOM   1284  OD2 ASP A 170      25.879 -15.411  -6.058  1.00 27.63           O  
ATOM   1285  N   PRO A 171      25.170 -18.928  -8.239  1.00 25.52           N  
ATOM   1286  CA  PRO A 171      24.114 -19.960  -8.318  1.00 26.02           C  
ATOM   1287  C   PRO A 171      22.689 -19.419  -8.314  1.00 28.75           C  
ATOM   1288  O   PRO A 171      21.849 -19.981  -8.982  1.00 27.20           O  
ATOM   1289  CB  PRO A 171      24.354 -20.870  -7.070  1.00 26.68           C  
ATOM   1290  CG  PRO A 171      25.633 -20.467  -6.481  1.00 31.18           C  
ATOM   1291  CD  PRO A 171      26.065 -19.111  -7.080  1.00 25.94           C  
ATOM   1292  N   ASP A 172      22.441 -18.333  -7.574  1.00 25.22           N  
ATOM   1293  CA  ASP A 172      21.084 -17.735  -7.549  1.00 25.27           C  
ATOM   1294  C   ASP A 172      20.767 -17.063  -8.910  1.00 27.38           C  
ATOM   1295  O   ASP A 172      19.669 -17.158  -9.416  1.00 27.39           O  
ATOM   1296  CB  ASP A 172      21.008 -16.683  -6.448  1.00 27.67           C  
ATOM   1297  CG  ASP A 172      20.977 -17.296  -5.042  1.00 33.96           C  
ATOM   1298  OD1 ASP A 172      20.753 -18.525  -4.952  1.00 31.63           O  
ATOM   1299  OD2 ASP A 172      21.190 -16.546  -4.048  1.00 35.65           O  
ATOM   1300  N   LEU A 173      21.773 -16.443  -9.516  1.00 23.95           N  
ATOM   1301  CA  LEU A 173      21.579 -15.814 -10.838  1.00 24.62           C  
ATOM   1302  C   LEU A 173      21.471 -16.827 -11.983  1.00 27.97           C  
ATOM   1303  O   LEU A 173      20.742 -16.620 -12.934  1.00 27.45           O  
ATOM   1304  CB  LEU A 173      22.678 -14.798 -11.127  1.00 23.13           C  
ATOM   1305  CG  LEU A 173      22.571 -13.576 -10.180  1.00 27.46           C  
ATOM   1306  CD1 LEU A 173      23.380 -12.377 -10.755  1.00 24.33           C  
ATOM   1307  CD2 LEU A 173      21.092 -13.192  -9.900  1.00 23.82           C  
ATOM   1308  N   VAL A 174      22.187 -17.943 -11.867  1.00 26.74           N  
ATOM   1309  CA  VAL A 174      22.050 -19.038 -12.852  1.00 26.00           C  
ATOM   1310  C   VAL A 174      20.613 -19.560 -12.820  1.00 25.38           C  
ATOM   1311  O   VAL A 174      19.990 -19.769 -13.858  1.00 25.86           O  
ATOM   1312  CB  VAL A 174      23.038 -20.257 -12.506  1.00 29.53           C  
ATOM   1313  CG1 VAL A 174      22.776 -21.464 -13.440  1.00 29.83           C  
ATOM   1314  CG2 VAL A 174      24.489 -19.826 -12.622  1.00 28.40           C  
ATOM   1315  N   ARG A 175      20.070 -19.766 -11.622  1.00 22.78           N  
ATOM   1316  CA  ARG A 175      18.675 -20.230 -11.546  1.00 22.77           C  
ATOM   1317  C   ARG A 175      17.723 -19.140 -12.115  1.00 23.18           C  
ATOM   1318  O   ARG A 175      16.788 -19.428 -12.811  1.00 21.09           O  
ATOM   1319  CB  ARG A 175      18.322 -20.505 -10.086  1.00 26.23           C  
ATOM   1320  CG  ARG A 175      18.758 -21.865  -9.609  1.00 46.05           C  
ATOM   1321  CD  ARG A 175      18.490 -22.058  -8.100  1.00 53.40           C  
ATOM   1322  NE  ARG A 175      17.186 -21.595  -7.628  1.00 67.03           N  
ATOM   1323  CZ  ARG A 175      17.040 -20.604  -6.735  1.00 76.82           C  
ATOM   1324  NH1 ARG A 175      18.120 -19.966  -6.267  1.00 43.97           N  
ATOM   1325  NH2 ARG A 175      15.835 -20.270  -6.281  1.00 51.23           N  
ATOM   1326  N   ALA A 176      17.975 -17.882 -11.802  1.00 21.60           N  
ATOM   1327  CA  ALA A 176      17.100 -16.788 -12.301  1.00 20.79           C  
ATOM   1328  C   ALA A 176      17.143 -16.728 -13.836  1.00 25.00           C  
ATOM   1329  O   ALA A 176      16.126 -16.601 -14.510  1.00 23.98           O  
ATOM   1330  CB  ALA A 176      17.614 -15.463 -11.709  1.00 20.09           C  
ATOM   1331  N   ARG A 177      18.370 -16.768 -14.380  1.00 21.47           N  
ATOM   1332  CA  ARG A 177      18.524 -16.701 -15.831  1.00 21.77           C  
ATOM   1333  C   ARG A 177      17.857 -17.874 -16.533  1.00 24.43           C  
ATOM   1334  O   ARG A 177      17.330 -17.710 -17.610  1.00 23.63           O  
ATOM   1335  CB  ARG A 177      20.019 -16.688 -16.204  1.00 23.49           C  
ATOM   1336  CG  ARG A 177      20.252 -16.577 -17.720  1.00 27.35           C  
ATOM   1337  CD  ARG A 177      21.706 -16.122 -18.004  1.00 31.30           C  
ATOM   1338  NE  ARG A 177      22.604 -17.197 -17.571  1.00 27.68           N  
ATOM   1339  CZ  ARG A 177      23.427 -17.176 -16.524  1.00 40.35           C  
ATOM   1340  NH1 ARG A 177      23.641 -16.077 -15.812  1.00 22.69           N  
ATOM   1341  NH2 ARG A 177      24.131 -18.266 -16.234  1.00 36.31           N  
ATOM   1342  N   ASN A 178      17.977 -19.073 -15.960  1.00 24.79           N  
ATOM   1343  CA  ASN A 178      17.315 -20.271 -16.494  1.00 26.25           C  
ATOM   1344  C   ASN A 178      15.791 -20.161 -16.526  1.00 28.20           C  
ATOM   1345  O   ASN A 178      15.193 -20.496 -17.529  1.00 27.19           O  
ATOM   1346  CB  ASN A 178      17.741 -21.523 -15.718  1.00 28.16           C  
ATOM   1347  CG  ASN A 178      19.164 -21.943 -16.058  1.00 45.85           C  
ATOM   1348  OD1 ASN A 178      19.784 -21.360 -16.945  1.00 38.04           O  
ATOM   1349  ND2 ASN A 178      19.765 -22.733 -15.198  1.00 32.93           N  
ATOM   1350  N   ILE A 179      15.168 -19.676 -15.447  1.00 25.26           N  
ATOM   1351  CA  ILE A 179      13.703 -19.528 -15.500  1.00 23.68           C  
ATOM   1352  C   ILE A 179      13.314 -18.388 -16.461  1.00 23.88           C  
ATOM   1353  O   ILE A 179      12.368 -18.490 -17.203  1.00 26.14           O  
ATOM   1354  CB  ILE A 179      13.067 -19.432 -14.080  1.00 26.40           C  
ATOM   1355  CG1 ILE A 179      11.543 -19.671 -14.174  1.00 27.22           C  
ATOM   1356  CG2 ILE A 179      13.485 -18.115 -13.417  1.00 23.13           C  
ATOM   1357  CD1 ILE A 179      10.800 -19.671 -12.859  1.00 41.33           C  
ATOM   1358  N   LEU A 180      14.096 -17.308 -16.474  1.00 21.45           N  
ATOM   1359  CA  LEU A 180      13.838 -16.193 -17.391  1.00 21.46           C  
ATOM   1360  C   LEU A 180      13.778 -16.734 -18.820  1.00 29.07           C  
ATOM   1361  O   LEU A 180      12.923 -16.358 -19.623  1.00 29.40           O  
ATOM   1362  CB  LEU A 180      14.971 -15.151 -17.287  1.00 20.88           C  
ATOM   1363  CG  LEU A 180      14.974 -14.010 -18.337  1.00 24.62           C  
ATOM   1364  CD1 LEU A 180      13.614 -13.172 -18.284  1.00 23.60           C  
ATOM   1365  CD2 LEU A 180      16.140 -13.100 -18.000  1.00 24.13           C  
ATOM   1366  N   HIS A 181      14.739 -17.585 -19.159  1.00 26.67           N  
ATOM   1367  CA  HIS A 181      14.754 -18.160 -20.501  1.00 28.40           C  
ATOM   1368  C   HIS A 181      13.630 -19.066 -20.819  1.00 29.45           C  
ATOM   1369  O   HIS A 181      13.106 -19.004 -21.904  1.00 28.32           O  
ATOM   1370  CB  HIS A 181      16.058 -18.863 -20.731  1.00 29.80           C  
ATOM   1371  CG  HIS A 181      17.159 -17.888 -20.877  1.00 34.78           C  
ATOM   1372  ND1 HIS A 181      18.219 -18.076 -21.733  1.00 37.06           N  
ATOM   1373  CD2 HIS A 181      17.267 -16.616 -20.417  1.00 36.84           C  
ATOM   1374  CE1 HIS A 181      19.005 -17.013 -21.685  1.00 36.14           C  
ATOM   1375  NE2 HIS A 181      18.448 -16.108 -20.902  1.00 36.00           N  
ATOM   1376  N   LYS A 182      13.284 -19.897 -19.847  1.00 26.50           N  
ATOM   1377  CA  LYS A 182      12.159 -20.815 -19.960  1.00 28.71           C  
ATOM   1378  C   LYS A 182      10.874 -20.054 -20.322  1.00 33.84           C  
ATOM   1379  O   LYS A 182      10.077 -20.542 -21.095  1.00 35.68           O  
ATOM   1380  CB  LYS A 182      12.022 -21.520 -18.602  1.00 32.20           C  
ATOM   1381  CG  LYS A 182      11.300 -22.846 -18.612  1.00 54.51           C  
ATOM   1382  CD  LYS A 182      11.944 -23.802 -17.621  1.00 65.35           C  
ATOM   1383  CE  LYS A 182      11.874 -25.250 -18.108  1.00 85.76           C  
ATOM   1384  NZ  LYS A 182      12.994 -26.088 -17.581  1.00 98.32           N  
ATOM   1385  N   LYS A 183      10.706 -18.842 -19.784  1.00 31.85           N  
ATOM   1386  CA  LYS A 183       9.512 -18.009 -20.018  1.00 30.55           C  
ATOM   1387  C   LYS A 183       9.613 -17.238 -21.328  1.00 33.14           C  
ATOM   1388  O   LYS A 183       8.740 -16.446 -21.671  1.00 32.32           O  
ATOM   1389  CB  LYS A 183       9.356 -17.009 -18.871  1.00 30.63           C  
ATOM   1390  CG  LYS A 183       8.923 -17.638 -17.519  1.00 29.88           C  
ATOM   1391  CD  LYS A 183       9.516 -16.793 -16.393  1.00 41.78           C  
ATOM   1392  CE  LYS A 183       8.640 -16.647 -15.179  1.00 41.24           C  
ATOM   1393  NZ  LYS A 183       8.097 -17.907 -14.620  1.00 38.13           N  
ATOM   1394  N   GLY A 184      10.738 -17.397 -22.016  1.00 30.22           N  
ATOM   1395  CA  GLY A 184      10.919 -16.746 -23.340  1.00 30.02           C  
ATOM   1396  C   GLY A 184      11.983 -15.636 -23.340  1.00 31.47           C  
ATOM   1397  O   GLY A 184      12.222 -14.954 -24.343  1.00 30.47           O  
ATOM   1398  N   GLY A 185      12.624 -15.432 -22.198  1.00 26.49           N  
ATOM   1399  CA  GLY A 185      13.612 -14.362 -22.126  1.00 25.28           C  
ATOM   1400  C   GLY A 185      12.972 -12.970 -22.083  1.00 26.49           C  
ATOM   1401  O   GLY A 185      11.768 -12.809 -22.157  1.00 24.85           O  
ATOM   1402  N   ALA A 186      13.840 -11.971 -22.049  1.00 24.68           N  
ATOM   1403  CA  ALA A 186      13.464 -10.583 -21.892  1.00 24.35           C  
ATOM   1404  C   ALA A 186      12.757  -9.905 -23.045  1.00 27.09           C  
ATOM   1405  O   ALA A 186      12.275  -8.796 -22.864  1.00 25.26           O  
ATOM   1406  CB  ALA A 186      14.680  -9.737 -21.453  1.00 24.05           C  
ATOM   1407  N   VAL A 187      12.746 -10.485 -24.236  1.00 26.04           N  
ATOM   1408  CA  VAL A 187      12.006  -9.801 -25.331  1.00 26.61           C  
ATOM   1409  C   VAL A 187      10.497  -9.689 -25.010  1.00 29.75           C  
ATOM   1410  O   VAL A 187       9.829  -8.821 -25.553  1.00 28.97           O  
ATOM   1411  CB  VAL A 187      12.129 -10.469 -26.757  1.00 26.97           C  
ATOM   1412  CG1 VAL A 187      13.484 -10.225 -27.401  1.00 27.53           C  
ATOM   1413  CG2 VAL A 187      11.672 -11.914 -26.777  1.00 24.89           C  
ATOM   1414  N   ALA A 188       9.989 -10.607 -24.183  1.00 25.95           N  
ATOM   1415  CA  ALA A 188       8.562 -10.638 -23.817  1.00 25.34           C  
ATOM   1416  C   ALA A 188       8.255  -9.871 -22.517  1.00 26.48           C  
ATOM   1417  O   ALA A 188       7.189 -10.042 -21.935  1.00 24.94           O  
ATOM   1418  CB  ALA A 188       8.101 -12.089 -23.677  1.00 25.88           C  
ATOM   1419  N   ILE A 189       9.227  -9.109 -22.017  1.00 22.71           N  
ATOM   1420  CA  ILE A 189       9.009  -8.283 -20.831  1.00 21.96           C  
ATOM   1421  C   ILE A 189       7.909  -7.190 -21.066  1.00 28.39           C  
ATOM   1422  O   ILE A 189       7.829  -6.612 -22.153  1.00 25.72           O  
ATOM   1423  CB  ILE A 189      10.353  -7.629 -20.361  1.00 22.73           C  
ATOM   1424  CG1 ILE A 189      10.276  -7.131 -18.928  1.00 21.21           C  
ATOM   1425  CG2 ILE A 189      10.887  -6.584 -21.365  1.00 21.75           C  
ATOM   1426  CD1 ILE A 189      11.680  -6.741 -18.292  1.00 20.81           C  
ATOM   1427  N   PRO A 190       7.057  -6.935 -20.063  1.00 26.04           N  
ATOM   1428  CA  PRO A 190       6.022  -5.889 -20.187  1.00 23.66           C  
ATOM   1429  C   PRO A 190       6.696  -4.539 -20.476  1.00 25.61           C  
ATOM   1430  O   PRO A 190       7.865  -4.305 -20.116  1.00 23.19           O  
ATOM   1431  CB  PRO A 190       5.402  -5.850 -18.775  1.00 23.57           C  
ATOM   1432  CG  PRO A 190       5.459  -7.301 -18.361  1.00 27.73           C  
ATOM   1433  CD  PRO A 190       6.808  -7.798 -18.882  1.00 25.00           C  
ATOM   1434  N   SER A 191       5.946  -3.642 -21.107  1.00 22.29           N  
ATOM   1435  CA  SER A 191       6.422  -2.323 -21.501  1.00 21.44           C  
ATOM   1436  C   SER A 191       7.203  -1.521 -20.467  1.00 22.52           C  
ATOM   1437  O   SER A 191       8.200  -0.886 -20.831  1.00 22.11           O  
ATOM   1438  CB  SER A 191       5.252  -1.497 -22.104  1.00 28.15           C  
ATOM   1439  OG  SER A 191       4.355  -1.023 -21.081  1.00 38.96           O  
ATOM   1440  N   TRP A 192       6.799  -1.515 -19.183  1.00 20.40           N  
ATOM   1441  CA  TRP A 192       7.588  -0.743 -18.171  1.00 20.98           C  
ATOM   1442  C   TRP A 192       8.976  -1.361 -18.068  1.00 21.57           C  
ATOM   1443  O   TRP A 192       9.977  -0.692 -17.717  1.00 19.56           O  
ATOM   1444  CB  TRP A 192       6.962  -0.752 -16.742  1.00 21.19           C  
ATOM   1445  CG  TRP A 192       5.765   0.239 -16.603  1.00 25.11           C  
ATOM   1446  CD1 TRP A 192       4.955   0.713 -17.608  1.00 28.63           C  
ATOM   1447  CD2 TRP A 192       5.293   0.827 -15.394  1.00 25.57           C  
ATOM   1448  NE1 TRP A 192       4.005   1.559 -17.083  1.00 29.06           N  
ATOM   1449  CE2 TRP A 192       4.197   1.658 -15.730  1.00 30.40           C  
ATOM   1450  CE3 TRP A 192       5.715   0.754 -14.049  1.00 26.75           C  
ATOM   1451  CZ2 TRP A 192       3.490   2.377 -14.769  1.00 29.65           C  
ATOM   1452  CZ3 TRP A 192       5.055   1.530 -13.107  1.00 28.42           C  
ATOM   1453  CH2 TRP A 192       3.933   2.300 -13.468  1.00 29.47           C  
ATOM   1454  N   GLY A 193       9.030  -2.662 -18.273  1.00 19.15           N  
ATOM   1455  CA  GLY A 193      10.335  -3.358 -18.226  1.00 18.59           C  
ATOM   1456  C   GLY A 193      11.130  -3.089 -19.525  1.00 23.68           C  
ATOM   1457  O   GLY A 193      12.338  -2.946 -19.482  1.00 21.70           O  
ATOM   1458  N   LYS A 194      10.451  -3.002 -20.669  1.00 21.72           N  
ATOM   1459  CA  LYS A 194      11.125  -2.660 -21.946  1.00 21.18           C  
ATOM   1460  C   LYS A 194      11.775  -1.284 -21.785  1.00 24.62           C  
ATOM   1461  O   LYS A 194      12.921  -1.066 -22.218  1.00 23.89           O  
ATOM   1462  CB  LYS A 194      10.110  -2.618 -23.104  1.00 17.66           C  
ATOM   1463  CG  LYS A 194       9.514  -4.011 -23.464  1.00 21.86           C  
ATOM   1464  CD  LYS A 194       8.498  -3.894 -24.681  1.00 20.29           C  
ATOM   1465  CE  LYS A 194       7.577  -5.103 -24.795  1.00 24.68           C  
ATOM   1466  NZ  LYS A 194       8.403  -6.388 -24.959  1.00 23.65           N  
ATOM   1467  N   PHE A 195      11.078  -0.398 -21.068  1.00 21.33           N  
ATOM   1468  CA  PHE A 195      11.550   0.969 -20.831  1.00 19.10           C  
ATOM   1469  C   PHE A 195      12.822   0.932 -20.010  1.00 23.81           C  
ATOM   1470  O   PHE A 195      13.809   1.620 -20.317  1.00 22.26           O  
ATOM   1471  CB  PHE A 195      10.470   1.800 -20.071  1.00 20.39           C  
ATOM   1472  CG  PHE A 195      10.976   3.110 -19.560  1.00 19.89           C  
ATOM   1473  CD1 PHE A 195      11.526   3.204 -18.289  1.00 19.38           C  
ATOM   1474  CD2 PHE A 195      11.031   4.233 -20.408  1.00 22.05           C  
ATOM   1475  CE1 PHE A 195      12.082   4.386 -17.826  1.00 21.05           C  
ATOM   1476  CE2 PHE A 195      11.621   5.429 -19.956  1.00 23.90           C  
ATOM   1477  CZ  PHE A 195      12.115   5.523 -18.654  1.00 20.64           C  
ATOM   1478  N   TRP A 196      12.779   0.238 -18.875  1.00 20.89           N  
ATOM   1479  CA  TRP A 196      13.962   0.218 -18.010  1.00 20.19           C  
ATOM   1480  C   TRP A 196      15.163  -0.461 -18.708  1.00 18.87           C  
ATOM   1481  O   TRP A 196      16.292  -0.023 -18.553  1.00 17.79           O  
ATOM   1482  CB  TRP A 196      13.658  -0.498 -16.669  1.00 19.09           C  
ATOM   1483  CG  TRP A 196      12.951   0.467 -15.678  1.00 21.37           C  
ATOM   1484  CD1 TRP A 196      11.671   0.384 -15.191  1.00 24.69           C  
ATOM   1485  CD2 TRP A 196      13.469   1.710 -15.211  1.00 20.40           C  
ATOM   1486  NE1 TRP A 196      11.431   1.437 -14.329  1.00 24.31           N  
ATOM   1487  CE2 TRP A 196      12.497   2.288 -14.364  1.00 24.68           C  
ATOM   1488  CE3 TRP A 196      14.670   2.395 -15.434  1.00 21.03           C  
ATOM   1489  CZ2 TRP A 196      12.729   3.458 -13.662  1.00 24.10           C  
ATOM   1490  CZ3 TRP A 196      14.903   3.601 -14.746  1.00 23.32           C  
ATOM   1491  CH2 TRP A 196      13.921   4.128 -13.875  1.00 23.98           C  
ATOM   1492  N   LEU A 197      14.939  -1.546 -19.439  1.00 17.54           N  
ATOM   1493  CA  LEU A 197      16.051  -2.175 -20.149  1.00 19.01           C  
ATOM   1494  C   LEU A 197      16.589  -1.303 -21.304  1.00 25.04           C  
ATOM   1495  O   LEU A 197      17.799  -1.357 -21.634  1.00 24.07           O  
ATOM   1496  CB  LEU A 197      15.641  -3.584 -20.634  1.00 19.11           C  
ATOM   1497  CG  LEU A 197      15.333  -4.599 -19.504  1.00 21.57           C  
ATOM   1498  CD1 LEU A 197      14.955  -5.956 -20.064  1.00 19.85           C  
ATOM   1499  CD2 LEU A 197      16.514  -4.736 -18.467  1.00 22.88           C  
ATOM   1500  N   ALA A 198      15.737  -0.446 -21.868  1.00 20.71           N  
ATOM   1501  CA  ALA A 198      16.160   0.452 -22.956  1.00 19.76           C  
ATOM   1502  C   ALA A 198      16.968   1.579 -22.341  1.00 23.39           C  
ATOM   1503  O   ALA A 198      18.005   1.948 -22.860  1.00 21.47           O  
ATOM   1504  CB  ALA A 198      14.928   1.018 -23.749  1.00 20.29           C  
ATOM   1505  N   VAL A 199      16.591   2.031 -21.148  1.00 19.76           N  
ATOM   1506  CA  VAL A 199      17.395   3.058 -20.494  1.00 18.57           C  
ATOM   1507  C   VAL A 199      18.786   2.442 -20.212  1.00 24.69           C  
ATOM   1508  O   VAL A 199      19.830   3.125 -20.262  1.00 22.60           O  
ATOM   1509  CB  VAL A 199      16.763   3.542 -19.127  1.00 21.75           C  
ATOM   1510  CG1 VAL A 199      17.836   4.196 -18.199  1.00 19.16           C  
ATOM   1511  CG2 VAL A 199      15.602   4.568 -19.374  1.00 21.47           C  
ATOM   1512  N   LEU A 200      18.809   1.160 -19.874  1.00 21.35           N  
ATOM   1513  CA  LEU A 200      20.076   0.516 -19.548  1.00 20.81           C  
ATOM   1514  C   LEU A 200      20.820   0.089 -20.855  1.00 27.70           C  
ATOM   1515  O   LEU A 200      21.922  -0.439 -20.799  1.00 28.30           O  
ATOM   1516  CB  LEU A 200      19.821  -0.720 -18.660  1.00 20.47           C  
ATOM   1517  CG  LEU A 200      21.063  -1.499 -18.139  1.00 22.65           C  
ATOM   1518  CD1 LEU A 200      21.938  -0.584 -17.248  1.00 21.35           C  
ATOM   1519  CD2 LEU A 200      20.619  -2.754 -17.345  1.00 21.12           C  
ATOM   1520  N   ASN A 201      20.219   0.336 -22.018  1.00 23.19           N  
ATOM   1521  CA  ASN A 201      20.827   0.029 -23.288  1.00 22.45           C  
ATOM   1522  C   ASN A 201      21.035  -1.462 -23.537  1.00 26.86           C  
ATOM   1523  O   ASN A 201      22.019  -1.870 -24.224  1.00 23.55           O  
ATOM   1524  CB  ASN A 201      22.161   0.768 -23.402  1.00 25.19           C  
ATOM   1525  CG  ASN A 201      22.562   1.074 -24.871  1.00 37.97           C  
ATOM   1526  OD1 ASN A 201      21.971   0.568 -25.802  1.00 24.36           O  
ATOM   1527  ND2 ASN A 201      23.724   1.670 -25.034  1.00 25.74           N  
ATOM   1528  N   VAL A 202      20.127  -2.280 -23.009  1.00 22.44           N  
ATOM   1529  CA  VAL A 202      20.192  -3.712 -23.229  1.00 22.90           C  
ATOM   1530  C   VAL A 202      18.943  -4.182 -23.947  1.00 25.73           C  
ATOM   1531  O   VAL A 202      18.845  -5.352 -24.274  1.00 28.15           O  
ATOM   1532  CB  VAL A 202      20.456  -4.543 -21.902  1.00 26.04           C  
ATOM   1533  CG1 VAL A 202      21.805  -4.128 -21.256  1.00 25.48           C  
ATOM   1534  CG2 VAL A 202      19.324  -4.328 -20.870  1.00 25.46           C  
ATOM   1535  N   TYR A 203      18.079  -3.233 -24.303  1.00 21.53           N  
ATOM   1536  CA  TYR A 203      16.806  -3.504 -25.026  1.00 21.70           C  
ATOM   1537  C   TYR A 203      16.666  -2.274 -25.915  1.00 25.80           C  
ATOM   1538  O   TYR A 203      16.985  -1.179 -25.513  1.00 25.17           O  
ATOM   1539  CB  TYR A 203      15.605  -3.629 -24.042  1.00 20.58           C  
ATOM   1540  CG  TYR A 203      14.283  -4.075 -24.674  1.00 22.13           C  
ATOM   1541  CD1 TYR A 203      13.509  -3.176 -25.429  1.00 23.30           C  
ATOM   1542  CD2 TYR A 203      13.807  -5.393 -24.514  1.00 21.72           C  
ATOM   1543  CE1 TYR A 203      12.347  -3.587 -26.052  1.00 23.78           C  
ATOM   1544  CE2 TYR A 203      12.594  -5.785 -25.100  1.00 21.79           C  
ATOM   1545  CZ  TYR A 203      11.885  -4.870 -25.861  1.00 27.20           C  
ATOM   1546  OH  TYR A 203      10.709  -5.234 -26.457  1.00 23.77           O  
ATOM   1547  N   SER A 204      16.336  -2.463 -27.178  1.00 25.62           N  
ATOM   1548  CA  SER A 204      16.221  -1.312 -28.058  1.00 24.65           C  
ATOM   1549  C   SER A 204      14.955  -0.464 -27.805  1.00 27.35           C  
ATOM   1550  O   SER A 204      13.848  -1.003 -27.710  1.00 25.95           O  
ATOM   1551  CB  SER A 204      16.197  -1.796 -29.512  1.00 25.28           C  
ATOM   1552  OG  SER A 204      16.022  -0.696 -30.374  1.00 26.46           O  
ATOM   1553  N   TRP A 205      15.146   0.857 -27.802  1.00 25.58           N  
ATOM   1554  CA  TRP A 205      14.058   1.852 -27.757  1.00 27.19           C  
ATOM   1555  C   TRP A 205      13.051   1.672 -28.883  1.00 30.72           C  
ATOM   1556  O   TRP A 205      11.910   2.156 -28.794  1.00 31.65           O  
ATOM   1557  CB  TRP A 205      14.640   3.269 -27.874  1.00 25.03           C  
ATOM   1558  CG  TRP A 205      15.075   3.866 -26.534  1.00 25.31           C  
ATOM   1559  CD1 TRP A 205      16.381   4.125 -26.150  1.00 27.69           C  
ATOM   1560  CD2 TRP A 205      14.238   4.190 -25.373  1.00 24.91           C  
ATOM   1561  NE1 TRP A 205      16.402   4.592 -24.849  1.00 27.11           N  
ATOM   1562  CE2 TRP A 205      15.115   4.638 -24.350  1.00 28.80           C  
ATOM   1563  CE3 TRP A 205      12.889   4.025 -25.070  1.00 26.99           C  
ATOM   1564  CZ2 TRP A 205      14.674   4.991 -23.068  1.00 26.59           C  
ATOM   1565  CZ3 TRP A 205      12.455   4.385 -23.804  1.00 28.82           C  
ATOM   1566  CH2 TRP A 205      13.344   4.885 -22.827  1.00 28.51           C  
ATOM   1567  N   GLU A 206      13.491   1.040 -29.972  1.00 27.59           N  
ATOM   1568  CA  GLU A 206      12.598   0.809 -31.117  1.00 27.61           C  
ATOM   1569  C   GLU A 206      11.808  -0.475 -30.869  1.00 27.95           C  
ATOM   1570  O   GLU A 206      10.902  -0.814 -31.622  1.00 25.48           O  
ATOM   1571  CB  GLU A 206      13.455   0.649 -32.409  1.00 30.86           C  
ATOM   1572  CG  GLU A 206      14.212   1.949 -32.893  1.00 42.44           C  
ATOM   1573  CD  GLU A 206      13.644   3.288 -32.336  1.00 56.78           C  
ATOM   1574  OE1 GLU A 206      12.484   3.645 -32.649  1.00 50.96           O  
ATOM   1575  OE2 GLU A 206      14.438   4.062 -31.726  1.00 48.12           O  
ATOM   1576  N   GLY A 207      12.130  -1.197 -29.784  1.00 24.24           N  
ATOM   1577  CA  GLY A 207      11.405  -2.433 -29.481  1.00 22.72           C  
ATOM   1578  C   GLY A 207      10.226  -2.219 -28.511  1.00 27.22           C  
ATOM   1579  O   GLY A 207       9.711  -3.176 -27.951  1.00 26.26           O  
ATOM   1580  N   LEU A 208       9.813  -0.969 -28.312  1.00 25.71           N  
ATOM   1581  CA  LEU A 208       8.646  -0.672 -27.454  1.00 27.46           C  
ATOM   1582  C   LEU A 208       7.744   0.402 -28.111  1.00 30.81           C  
ATOM   1583  O   LEU A 208       8.224   1.219 -28.912  1.00 29.55           O  
ATOM   1584  CB  LEU A 208       9.107  -0.255 -26.054  1.00 26.79           C  
ATOM   1585  CG  LEU A 208      10.125   0.887 -25.963  1.00 32.26           C  
ATOM   1586  CD1 LEU A 208       9.404   2.214 -25.691  1.00 31.05           C  
ATOM   1587  CD2 LEU A 208      11.142   0.630 -24.814  1.00 32.48           C  
ATOM   1588  N   ASN A 209       6.452   0.339 -27.822  1.00 26.56           N  
ATOM   1589  CA  ASN A 209       5.484   1.286 -28.358  1.00 24.03           C  
ATOM   1590  C   ASN A 209       5.880   2.679 -27.951  1.00 27.62           C  
ATOM   1591  O   ASN A 209       6.409   2.897 -26.861  1.00 24.69           O  
ATOM   1592  CB  ASN A 209       4.088   0.931 -27.862  1.00 26.13           C  
ATOM   1593  CG  ASN A 209       3.532  -0.259 -28.582  1.00 32.17           C  
ATOM   1594  OD1 ASN A 209       3.589  -0.307 -29.812  1.00 28.19           O  
ATOM   1595  ND2 ASN A 209       3.241  -1.309 -27.845  1.00 21.66           N  
ATOM   1596  N   THR A 210       5.653   3.628 -28.853  1.00 24.41           N  
ATOM   1597  CA  THR A 210       5.972   5.012 -28.593  1.00 23.18           C  
ATOM   1598  C   THR A 210       5.329   5.552 -27.299  1.00 26.74           C  
ATOM   1599  O   THR A 210       4.175   5.304 -26.979  1.00 25.44           O  
ATOM   1600  CB  THR A 210       5.610   5.945 -29.816  1.00 27.60           C  
ATOM   1601  OG1 THR A 210       5.927   7.312 -29.485  1.00 26.36           O  
ATOM   1602  CG2 THR A 210       4.097   5.888 -30.128  1.00 23.47           C  
ATOM   1603  N   LEU A 211       6.111   6.354 -26.605  1.00 26.02           N  
ATOM   1604  CA  LEU A 211       5.635   7.040 -25.423  1.00 29.24           C  
ATOM   1605  C   LEU A 211       5.138   8.469 -25.741  1.00 38.40           C  
ATOM   1606  O   LEU A 211       4.998   9.270 -24.823  1.00 38.61           O  
ATOM   1607  CB  LEU A 211       6.689   7.012 -24.312  1.00 28.82           C  
ATOM   1608  CG  LEU A 211       6.926   5.561 -23.869  1.00 33.56           C  
ATOM   1609  CD1 LEU A 211       7.999   5.508 -22.825  1.00 35.22           C  
ATOM   1610  CD2 LEU A 211       5.664   4.941 -23.330  1.00 38.27           C  
ATOM   1611  N   PHE A 212       4.878   8.740 -27.043  1.00 35.46           N  
ATOM   1612  CA  PHE A 212       4.190   9.939 -27.587  1.00 31.35           C  
ATOM   1613  C   PHE A 212       4.245  11.180 -26.693  1.00 30.31           C  
ATOM   1614  O   PHE A 212       3.258  11.636 -26.142  1.00 29.55           O  
ATOM   1615  CB  PHE A 212       2.734   9.572 -27.879  1.00 33.14           C  
ATOM   1616  CG  PHE A 212       1.986  10.597 -28.667  1.00 34.88           C  
ATOM   1617  CD1 PHE A 212       0.675  10.905 -28.346  1.00 37.52           C  
ATOM   1618  CD2 PHE A 212       2.547  11.141 -29.827  1.00 35.92           C  
ATOM   1619  CE1 PHE A 212      -0.015  11.835 -29.084  1.00 37.86           C  
ATOM   1620  CE2 PHE A 212       1.842  12.034 -30.597  1.00 37.82           C  
ATOM   1621  CZ  PHE A 212       0.571  12.394 -30.212  1.00 36.23           C  
ATOM   1622  N   PRO A 213       5.431  11.754 -26.597  1.00 25.34           N  
ATOM   1623  CA  PRO A 213       5.690  12.935 -25.780  1.00 24.61           C  
ATOM   1624  C   PRO A 213       4.887  14.184 -26.166  1.00 32.03           C  
ATOM   1625  O   PRO A 213       4.631  15.048 -25.328  1.00 28.92           O  
ATOM   1626  CB  PRO A 213       7.172  13.195 -26.018  1.00 24.93           C  
ATOM   1627  CG  PRO A 213       7.600  12.308 -27.080  1.00 27.70           C  
ATOM   1628  CD  PRO A 213       6.673  11.184 -27.138  1.00 24.64           C  
ATOM   1629  N   GLU A 214       4.503  14.246 -27.442  1.00 30.48           N  
ATOM   1630  CA  GLU A 214       3.683  15.329 -28.005  1.00 30.29           C  
ATOM   1631  C   GLU A 214       2.263  15.423 -27.414  1.00 34.77           C  
ATOM   1632  O   GLU A 214       1.654  16.487 -27.471  1.00 33.42           O  
ATOM   1633  CB  GLU A 214       3.591  15.145 -29.521  1.00 30.05           C  
ATOM   1634  CG  GLU A 214       4.876  15.502 -30.228  1.00 29.48           C  
ATOM   1635  CD  GLU A 214       5.924  14.372 -30.202  1.00 42.00           C  
ATOM   1636  OE1 GLU A 214       5.622  13.181 -29.927  1.00 33.83           O  
ATOM   1637  OE2 GLU A 214       7.098  14.701 -30.395  1.00 37.84           O  
ATOM   1638  N   MET A 215       1.777  14.350 -26.791  1.00 32.12           N  
ATOM   1639  CA  MET A 215       0.444  14.384 -26.168  1.00 31.91           C  
ATOM   1640  C   MET A 215       0.350  15.521 -25.162  1.00 31.25           C  
ATOM   1641  O   MET A 215      -0.704  16.115 -24.973  1.00 30.86           O  
ATOM   1642  CB  MET A 215       0.132  13.069 -25.465  1.00 35.86           C  
ATOM   1643  CG  MET A 215      -1.360  12.923 -25.139  1.00 44.67           C  
ATOM   1644  SD  MET A 215      -2.450  12.778 -26.645  1.00 54.01           S  
ATOM   1645  CE  MET A 215      -3.936  13.956 -26.250  1.00 50.12           C  
ATOM   1646  N   TRP A 216       1.469  15.831 -24.508  1.00 25.02           N  
ATOM   1647  CA  TRP A 216       1.487  16.915 -23.518  1.00 25.64           C  
ATOM   1648  C   TRP A 216       1.244  18.313 -24.134  1.00 33.23           C  
ATOM   1649  O   TRP A 216       0.920  19.259 -23.417  1.00 32.52           O  
ATOM   1650  CB  TRP A 216       2.803  16.910 -22.700  1.00 24.18           C  
ATOM   1651  CG  TRP A 216       2.867  15.683 -21.719  1.00 25.32           C  
ATOM   1652  CD1 TRP A 216       3.037  14.362 -22.056  1.00 27.60           C  
ATOM   1653  CD2 TRP A 216       2.629  15.709 -20.299  1.00 24.90           C  
ATOM   1654  NE1 TRP A 216       2.929  13.572 -20.924  1.00 26.58           N  
ATOM   1655  CE2 TRP A 216       2.708  14.376 -19.836  1.00 27.73           C  
ATOM   1656  CE3 TRP A 216       2.443  16.750 -19.359  1.00 25.73           C  
ATOM   1657  CZ2 TRP A 216       2.516  14.036 -18.494  1.00 27.70           C  
ATOM   1658  CZ3 TRP A 216       2.373  16.418 -18.011  1.00 27.11           C  
ATOM   1659  CH2 TRP A 216       2.369  15.069 -17.594  1.00 27.91           C  
ATOM   1660  N   LEU A 217       1.397  18.414 -25.455  1.00 29.15           N  
ATOM   1661  CA  LEU A 217       1.180  19.658 -26.205  1.00 29.75           C  
ATOM   1662  C   LEU A 217      -0.279  19.883 -26.667  1.00 35.69           C  
ATOM   1663  O   LEU A 217      -0.580  20.939 -27.207  1.00 35.12           O  
ATOM   1664  CB  LEU A 217       2.079  19.649 -27.457  1.00 28.77           C  
ATOM   1665  CG  LEU A 217       3.590  19.738 -27.200  1.00 32.15           C  
ATOM   1666  CD1 LEU A 217       4.381  19.724 -28.524  1.00 33.67           C  
ATOM   1667  CD2 LEU A 217       3.953  20.981 -26.422  1.00 32.90           C  
ATOM   1668  N   PHE A 218      -1.117  18.862 -26.569  1.00 33.49           N  
ATOM   1669  CA  PHE A 218      -2.504  18.958 -26.968  1.00 35.53           C  
ATOM   1670  C   PHE A 218      -3.177  19.957 -26.058  1.00 36.76           C  
ATOM   1671  O   PHE A 218      -2.663  20.226 -24.973  1.00 30.58           O  
ATOM   1672  CB  PHE A 218      -3.163  17.579 -26.883  1.00 40.00           C  
ATOM   1673  CG  PHE A 218      -3.034  16.789 -28.162  1.00 45.84           C  
ATOM   1674  CD1 PHE A 218      -1.945  15.955 -28.360  1.00 50.36           C  
ATOM   1675  CD2 PHE A 218      -3.890  17.047 -29.246  1.00 51.71           C  
ATOM   1676  CE1 PHE A 218      -1.758  15.291 -29.562  1.00 52.65           C  
ATOM   1677  CE2 PHE A 218      -3.715  16.391 -30.471  1.00 55.74           C  
ATOM   1678  CZ  PHE A 218      -2.633  15.513 -30.628  1.00 53.74           C  
ATOM   1679  N   PRO A 219      -4.230  20.604 -26.556  1.00 37.54           N  
ATOM   1680  CA  PRO A 219      -4.997  21.568 -25.755  1.00 38.72           C  
ATOM   1681  C   PRO A 219      -5.532  20.790 -24.548  1.00 45.22           C  
ATOM   1682  O   PRO A 219      -5.793  19.591 -24.666  1.00 41.38           O  
ATOM   1683  CB  PRO A 219      -6.176  21.953 -26.675  1.00 39.82           C  
ATOM   1684  CG  PRO A 219      -5.797  21.502 -28.037  1.00 43.87           C  
ATOM   1685  CD  PRO A 219      -4.823  20.360 -27.884  1.00 38.84           C  
ATOM   1686  N   ASP A 220      -5.654  21.457 -23.397  1.00 47.71           N  
ATOM   1687  CA  ASP A 220      -6.110  20.802 -22.154  1.00 49.37           C  
ATOM   1688  C   ASP A 220      -7.450  20.064 -22.267  1.00 54.11           C  
ATOM   1689  O   ASP A 220      -7.669  19.100 -21.519  1.00 55.39           O  
ATOM   1690  CB  ASP A 220      -6.126  21.775 -20.956  1.00 51.43           C  
ATOM   1691  CG  ASP A 220      -4.708  22.117 -20.417  1.00 63.88           C  
ATOM   1692  OD1 ASP A 220      -3.684  21.926 -21.123  1.00 62.37           O  
ATOM   1693  OD2 ASP A 220      -4.611  22.615 -19.268  1.00 70.44           O  
ATOM   1694  N   TRP A 221      -8.289  20.485 -23.222  1.00 48.62           N  
ATOM   1695  CA  TRP A 221      -9.626  19.923 -23.445  1.00 48.94           C  
ATOM   1696  C   TRP A 221      -9.670  18.721 -24.390  1.00 51.65           C  
ATOM   1697  O   TRP A 221     -10.733  18.130 -24.634  1.00 52.00           O  
ATOM   1698  CB  TRP A 221     -10.571  21.013 -23.979  1.00 48.49           C  
ATOM   1699  CG  TRP A 221     -10.078  21.704 -25.225  1.00 49.47           C  
ATOM   1700  CD1 TRP A 221      -9.511  22.963 -25.311  1.00 52.34           C  
ATOM   1701  CD2 TRP A 221     -10.067  21.172 -26.553  1.00 49.23           C  
ATOM   1702  NE1 TRP A 221      -9.146  23.224 -26.610  1.00 51.63           N  
ATOM   1703  CE2 TRP A 221      -9.505  22.161 -27.399  1.00 52.51           C  
ATOM   1704  CE3 TRP A 221     -10.467  19.957 -27.112  1.00 50.77           C  
ATOM   1705  CZ2 TRP A 221      -9.314  21.961 -28.764  1.00 51.45           C  
ATOM   1706  CZ3 TRP A 221     -10.297  19.771 -28.485  1.00 52.13           C  
ATOM   1707  CH2 TRP A 221      -9.703  20.759 -29.286  1.00 52.29           C  
ATOM   1708  N   ALA A 222      -8.521  18.374 -24.962  1.00 44.57           N  
ATOM   1709  CA  ALA A 222      -8.462  17.220 -25.855  1.00 42.66           C  
ATOM   1710  C   ALA A 222      -8.664  15.920 -25.044  1.00 45.68           C  
ATOM   1711  O   ALA A 222      -8.201  15.800 -23.915  1.00 42.63           O  
ATOM   1712  CB  ALA A 222      -7.132  17.190 -26.594  1.00 42.75           C  
ATOM   1713  N   PRO A 223      -9.368  14.956 -25.620  1.00 43.77           N  
ATOM   1714  CA  PRO A 223      -9.594  13.690 -24.946  1.00 42.25           C  
ATOM   1715  C   PRO A 223      -8.251  13.054 -24.582  1.00 44.72           C  
ATOM   1716  O   PRO A 223      -7.278  13.117 -25.362  1.00 43.18           O  
ATOM   1717  CB  PRO A 223     -10.308  12.835 -26.010  1.00 44.65           C  
ATOM   1718  CG  PRO A 223     -10.548  13.746 -27.192  1.00 49.74           C  
ATOM   1719  CD  PRO A 223      -9.541  14.842 -27.078  1.00 44.74           C  
ATOM   1720  N   ALA A 224      -8.167  12.485 -23.376  1.00 38.92           N  
ATOM   1721  CA  ALA A 224      -6.939  11.846 -22.919  1.00 37.05           C  
ATOM   1722  C   ALA A 224      -5.785  12.832 -22.653  1.00 39.29           C  
ATOM   1723  O   ALA A 224      -4.616  12.450 -22.561  1.00 34.97           O  
ATOM   1724  CB  ALA A 224      -6.493  10.764 -23.892  1.00 37.69           C  
ATOM   1725  N   HIS A 225      -6.085  14.117 -22.551  1.00 34.07           N  
ATOM   1726  CA  HIS A 225      -5.034  15.026 -22.173  1.00 32.80           C  
ATOM   1727  C   HIS A 225      -4.440  14.596 -20.799  1.00 35.06           C  
ATOM   1728  O   HIS A 225      -5.151  14.287 -19.865  1.00 31.13           O  
ATOM   1729  CB  HIS A 225      -5.552  16.432 -22.061  1.00 34.28           C  
ATOM   1730  CG  HIS A 225      -4.465  17.427 -21.942  1.00 40.04           C  
ATOM   1731  ND1 HIS A 225      -4.026  17.894 -20.721  1.00 43.71           N  
ATOM   1732  CD2 HIS A 225      -3.586  17.892 -22.863  1.00 42.77           C  
ATOM   1733  CE1 HIS A 225      -2.968  18.667 -20.906  1.00 42.91           C  
ATOM   1734  NE2 HIS A 225      -2.673  18.671 -22.195  1.00 42.77           N  
ATOM   1735  N   PRO A 226      -3.117  14.645 -20.670  1.00 34.55           N  
ATOM   1736  CA  PRO A 226      -2.435  14.180 -19.437  1.00 33.12           C  
ATOM   1737  C   PRO A 226      -2.886  14.783 -18.122  1.00 31.89           C  
ATOM   1738  O   PRO A 226      -2.994  14.047 -17.141  1.00 27.37           O  
ATOM   1739  CB  PRO A 226      -0.957  14.484 -19.701  1.00 35.33           C  
ATOM   1740  CG  PRO A 226      -0.815  14.477 -21.214  1.00 38.13           C  
ATOM   1741  CD  PRO A 226      -2.139  15.046 -21.713  1.00 34.39           C  
ATOM   1742  N   SER A 227      -3.281  16.068 -18.125  1.00 25.51           N  
ATOM   1743  CA  SER A 227      -3.848  16.684 -16.926  1.00 25.75           C  
ATOM   1744  C   SER A 227      -5.130  15.984 -16.415  1.00 29.72           C  
ATOM   1745  O   SER A 227      -5.555  16.258 -15.296  1.00 32.96           O  
ATOM   1746  CB  SER A 227      -4.246  18.135 -17.210  1.00 27.07           C  
ATOM   1747  OG  SER A 227      -5.133  18.171 -18.323  1.00 32.40           O  
ATOM   1748  N   THR A 228      -5.783  15.172 -17.247  1.00 25.06           N  
ATOM   1749  CA  THR A 228      -7.057  14.522 -16.853  1.00 25.91           C  
ATOM   1750  C   THR A 228      -6.845  13.059 -16.403  1.00 28.96           C  
ATOM   1751  O   THR A 228      -7.780  12.336 -16.028  1.00 26.89           O  
ATOM   1752  CB  THR A 228      -8.080  14.552 -18.001  1.00 25.98           C  
ATOM   1753  OG1 THR A 228      -7.589  13.769 -19.077  1.00 23.11           O  
ATOM   1754  CG2 THR A 228      -8.331  16.005 -18.508  1.00 22.23           C  
ATOM   1755  N   LEU A 229      -5.590  12.624 -16.462  1.00 26.25           N  
ATOM   1756  CA  LEU A 229      -5.247  11.241 -16.114  1.00 26.87           C  
ATOM   1757  C   LEU A 229      -4.885  11.173 -14.644  1.00 25.29           C  
ATOM   1758  O   LEU A 229      -4.529  12.181 -14.038  1.00 23.45           O  
ATOM   1759  CB  LEU A 229      -4.057  10.750 -16.956  1.00 27.62           C  
ATOM   1760  CG  LEU A 229      -4.227  10.873 -18.475  1.00 33.36           C  
ATOM   1761  CD1 LEU A 229      -2.982  10.226 -19.113  1.00 33.45           C  
ATOM   1762  CD2 LEU A 229      -5.550  10.188 -18.935  1.00 31.38           C  
ATOM   1763  N   TRP A 230      -5.009   9.984 -14.080  1.00 23.18           N  
ATOM   1764  CA  TRP A 230      -4.666   9.742 -12.666  1.00 20.27           C  
ATOM   1765  C   TRP A 230      -3.248  10.240 -12.408  1.00 22.84           C  
ATOM   1766  O   TRP A 230      -2.325   9.955 -13.181  1.00 19.74           O  
ATOM   1767  CB  TRP A 230      -4.712   8.256 -12.369  1.00 18.11           C  
ATOM   1768  CG  TRP A 230      -4.521   7.951 -10.887  1.00 19.48           C  
ATOM   1769  CD1 TRP A 230      -4.963   8.698  -9.799  1.00 21.53           C  
ATOM   1770  CD2 TRP A 230      -3.934   6.754 -10.346  1.00 19.73           C  
ATOM   1771  NE1 TRP A 230      -4.632   8.040  -8.628  1.00 22.54           N  
ATOM   1772  CE2 TRP A 230      -3.994   6.858  -8.938  1.00 23.42           C  
ATOM   1773  CE3 TRP A 230      -3.239   5.664 -10.928  1.00 20.72           C  
ATOM   1774  CZ2 TRP A 230      -3.481   5.867  -8.095  1.00 23.69           C  
ATOM   1775  CZ3 TRP A 230      -2.740   4.659 -10.070  1.00 22.61           C  
ATOM   1776  CH2 TRP A 230      -2.848   4.785  -8.674  1.00 23.69           C  
ATOM   1777  N   CYS A 231      -3.057  10.961 -11.311  1.00 21.07           N  
ATOM   1778  CA  CYS A 231      -1.737  11.532 -11.011  1.00 21.76           C  
ATOM   1779  C   CYS A 231      -0.619  10.483 -10.970  1.00 24.46           C  
ATOM   1780  O   CYS A 231       0.512  10.751 -11.412  1.00 20.03           O  
ATOM   1781  CB  CYS A 231      -1.744  12.352  -9.704  1.00 22.90           C  
ATOM   1782  SG  CYS A 231      -2.246  11.392  -8.220  1.00 26.80           S  
ATOM   1783  N   HIS A 232      -0.888   9.319 -10.389  1.00 20.48           N  
ATOM   1784  CA  HIS A 232       0.168   8.293 -10.354  1.00 20.82           C  
ATOM   1785  C   HIS A 232       0.537   7.816 -11.732  1.00 26.51           C  
ATOM   1786  O   HIS A 232       1.655   7.382 -11.931  1.00 26.25           O  
ATOM   1787  CB  HIS A 232      -0.243   7.074  -9.535  1.00 21.43           C  
ATOM   1788  CG  HIS A 232       0.025   7.240  -8.081  1.00 24.10           C  
ATOM   1789  ND1 HIS A 232       1.313   7.294  -7.586  1.00 24.48           N  
ATOM   1790  CD2 HIS A 232      -0.795   7.522  -7.038  1.00 24.95           C  
ATOM   1791  CE1 HIS A 232       1.271   7.497  -6.282  1.00 22.23           C  
ATOM   1792  NE2 HIS A 232       0.007   7.641  -5.923  1.00 23.48           N  
ATOM   1793  N   CYS A 233      -0.415   7.843 -12.660  1.00 22.44           N  
ATOM   1794  CA  CYS A 233      -0.132   7.418 -14.007  1.00 23.18           C  
ATOM   1795  C   CYS A 233       0.630   8.544 -14.766  1.00 26.72           C  
ATOM   1796  O   CYS A 233       1.759   8.347 -15.240  1.00 26.68           O  
ATOM   1797  CB  CYS A 233      -1.429   7.069 -14.718  1.00 24.90           C  
ATOM   1798  SG  CYS A 233      -1.206   6.757 -16.500  1.00 29.29           S  
ATOM   1799  N   ARG A 234       0.067   9.747 -14.798  1.00 20.93           N  
ATOM   1800  CA  ARG A 234       0.739  10.839 -15.500  1.00 20.34           C  
ATOM   1801  C   ARG A 234       2.106  11.205 -14.911  1.00 22.38           C  
ATOM   1802  O   ARG A 234       2.993  11.612 -15.634  1.00 20.72           O  
ATOM   1803  CB  ARG A 234      -0.148  12.086 -15.634  1.00 23.41           C  
ATOM   1804  CG  ARG A 234      -0.049  13.041 -14.506  1.00 26.03           C  
ATOM   1805  CD  ARG A 234      -0.929  14.298 -14.771  1.00 25.14           C  
ATOM   1806  NE  ARG A 234      -1.006  15.097 -13.565  1.00 24.99           N  
ATOM   1807  CZ  ARG A 234      -1.967  15.055 -12.641  1.00 25.27           C  
ATOM   1808  NH1 ARG A 234      -3.061  14.298 -12.788  1.00 21.49           N  
ATOM   1809  NH2 ARG A 234      -1.769  15.770 -11.533  1.00 21.06           N  
ATOM   1810  N   GLN A 235       2.297  11.069 -13.609  1.00 18.24           N  
ATOM   1811  CA  GLN A 235       3.583  11.477 -13.021  1.00 19.70           C  
ATOM   1812  C   GLN A 235       4.713  10.498 -13.369  1.00 22.87           C  
ATOM   1813  O   GLN A 235       5.900  10.848 -13.321  1.00 23.05           O  
ATOM   1814  CB  GLN A 235       3.490  11.625 -11.489  1.00 22.06           C  
ATOM   1815  CG  GLN A 235       4.392  12.723 -10.924  1.00 24.29           C  
ATOM   1816  CD  GLN A 235       4.082  14.111 -11.498  1.00 27.21           C  
ATOM   1817  OE1 GLN A 235       2.936  14.536 -11.554  1.00 24.27           O  
ATOM   1818  NE2 GLN A 235       5.128  14.805 -11.953  1.00 23.81           N  
ATOM   1819  N   VAL A 236       4.343   9.282 -13.735  1.00 20.62           N  
ATOM   1820  CA  VAL A 236       5.331   8.278 -14.139  1.00 18.77           C  
ATOM   1821  C   VAL A 236       5.547   8.404 -15.653  1.00 21.46           C  
ATOM   1822  O   VAL A 236       6.702   8.418 -16.129  1.00 20.08           O  
ATOM   1823  CB  VAL A 236       4.838   6.812 -13.797  1.00 23.13           C  
ATOM   1824  CG1 VAL A 236       5.731   5.758 -14.569  1.00 23.20           C  
ATOM   1825  CG2 VAL A 236       4.948   6.534 -12.227  1.00 22.22           C  
ATOM   1826  N   TYR A 237       4.462   8.517 -16.415  1.00 19.91           N  
ATOM   1827  CA  TYR A 237       4.604   8.618 -17.857  1.00 20.84           C  
ATOM   1828  C   TYR A 237       5.291   9.907 -18.312  1.00 23.85           C  
ATOM   1829  O   TYR A 237       5.944   9.932 -19.341  1.00 23.65           O  
ATOM   1830  CB  TYR A 237       3.272   8.389 -18.579  1.00 23.57           C  
ATOM   1831  CG  TYR A 237       3.000   6.895 -18.716  1.00 27.79           C  
ATOM   1832  CD1 TYR A 237       3.538   6.167 -19.768  1.00 29.88           C  
ATOM   1833  CD2 TYR A 237       2.298   6.198 -17.724  1.00 27.79           C  
ATOM   1834  CE1 TYR A 237       3.301   4.797 -19.881  1.00 32.38           C  
ATOM   1835  CE2 TYR A 237       2.101   4.815 -17.811  1.00 29.22           C  
ATOM   1836  CZ  TYR A 237       2.594   4.121 -18.892  1.00 32.39           C  
ATOM   1837  OH  TYR A 237       2.334   2.764 -19.029  1.00 26.53           O  
ATOM   1838  N   LEU A 238       5.175  10.966 -17.525  1.00 21.24           N  
ATOM   1839  CA  LEU A 238       5.889  12.223 -17.831  1.00 20.64           C  
ATOM   1840  C   LEU A 238       7.450  12.037 -18.014  1.00 26.16           C  
ATOM   1841  O   LEU A 238       8.025  12.347 -19.085  1.00 23.80           O  
ATOM   1842  CB  LEU A 238       5.623  13.227 -16.711  1.00 19.21           C  
ATOM   1843  CG  LEU A 238       6.462  14.520 -16.629  1.00 22.04           C  
ATOM   1844  CD1 LEU A 238       6.241  15.387 -17.875  1.00 21.65           C  
ATOM   1845  CD2 LEU A 238       6.122  15.252 -15.362  1.00 17.60           C  
ATOM   1846  N   PRO A 239       8.161  11.575 -16.970  1.00 20.22           N  
ATOM   1847  CA  PRO A 239       9.609  11.389 -17.147  1.00 18.96           C  
ATOM   1848  C   PRO A 239       9.952  10.223 -18.068  1.00 23.40           C  
ATOM   1849  O   PRO A 239      10.961  10.291 -18.794  1.00 24.10           O  
ATOM   1850  CB  PRO A 239      10.152  11.187 -15.700  1.00 22.03           C  
ATOM   1851  CG  PRO A 239       8.964  10.575 -14.935  1.00 25.18           C  
ATOM   1852  CD  PRO A 239       7.784  11.460 -15.541  1.00 21.28           C  
ATOM   1853  N   MET A 240       9.073   9.218 -18.172  1.00 20.17           N  
ATOM   1854  CA  MET A 240       9.324   8.139 -19.124  1.00 18.73           C  
ATOM   1855  C   MET A 240       9.352   8.751 -20.540  1.00 24.28           C  
ATOM   1856  O   MET A 240      10.168   8.346 -21.378  1.00 23.20           O  
ATOM   1857  CB  MET A 240       8.198   7.082 -19.105  1.00 20.51           C  
ATOM   1858  CG  MET A 240       8.308   6.046 -17.954  1.00 22.83           C  
ATOM   1859  SD  MET A 240       7.011   4.795 -18.016  1.00 24.74           S  
ATOM   1860  CE  MET A 240       7.583   3.584 -16.680  1.00 23.74           C  
ATOM   1861  N   SER A 241       8.371   9.615 -20.827  1.00 21.27           N  
ATOM   1862  CA  SER A 241       8.172  10.228 -22.173  1.00 21.83           C  
ATOM   1863  C   SER A 241       9.374  11.061 -22.475  1.00 23.90           C  
ATOM   1864  O   SER A 241       9.910  11.044 -23.556  1.00 26.51           O  
ATOM   1865  CB  SER A 241       6.904  11.138 -22.195  1.00 23.27           C  
ATOM   1866  OG  SER A 241       5.778  10.300 -22.180  1.00 36.45           O  
ATOM   1867  N   TYR A 242       9.851  11.754 -21.463  1.00 20.59           N  
ATOM   1868  CA  TYR A 242      11.072  12.512 -21.624  1.00 21.35           C  
ATOM   1869  C   TYR A 242      12.282  11.610 -22.035  1.00 25.74           C  
ATOM   1870  O   TYR A 242      13.026  11.891 -23.015  1.00 24.24           O  
ATOM   1871  CB  TYR A 242      11.372  13.323 -20.357  1.00 22.47           C  
ATOM   1872  CG  TYR A 242      12.588  14.198 -20.568  1.00 25.75           C  
ATOM   1873  CD1 TYR A 242      13.859  13.627 -20.594  1.00 26.98           C  
ATOM   1874  CD2 TYR A 242      12.468  15.569 -20.881  1.00 28.15           C  
ATOM   1875  CE1 TYR A 242      14.991  14.362 -20.895  1.00 25.94           C  
ATOM   1876  CE2 TYR A 242      13.602  16.333 -21.146  1.00 28.14           C  
ATOM   1877  CZ  TYR A 242      14.844  15.698 -21.217  1.00 34.85           C  
ATOM   1878  OH  TYR A 242      15.983  16.401 -21.471  1.00 34.70           O  
ATOM   1879  N   CYS A 243      12.519  10.552 -21.271  1.00 21.25           N  
ATOM   1880  CA  CYS A 243      13.666   9.661 -21.549  1.00 20.68           C  
ATOM   1881  C   CYS A 243      13.473   9.006 -22.924  1.00 26.11           C  
ATOM   1882  O   CYS A 243      14.461   8.813 -23.667  1.00 24.29           O  
ATOM   1883  CB  CYS A 243      13.826   8.556 -20.457  1.00 20.10           C  
ATOM   1884  SG  CYS A 243      14.285   9.209 -18.807  1.00 23.99           S  
ATOM   1885  N   TYR A 244      12.225   8.693 -23.272  1.00 24.28           N  
ATOM   1886  CA  TYR A 244      11.942   8.113 -24.576  1.00 23.71           C  
ATOM   1887  C   TYR A 244      12.281   9.149 -25.691  1.00 27.33           C  
ATOM   1888  O   TYR A 244      12.969   8.832 -26.656  1.00 25.14           O  
ATOM   1889  CB  TYR A 244      10.483   7.705 -24.667  1.00 22.93           C  
ATOM   1890  CG  TYR A 244      10.096   7.193 -26.033  1.00 25.42           C  
ATOM   1891  CD1 TYR A 244       9.494   8.041 -26.995  1.00 25.50           C  
ATOM   1892  CD2 TYR A 244      10.385   5.873 -26.402  1.00 25.81           C  
ATOM   1893  CE1 TYR A 244       9.131   7.540 -28.275  1.00 21.98           C  
ATOM   1894  CE2 TYR A 244      10.022   5.381 -27.663  1.00 25.53           C  
ATOM   1895  CZ  TYR A 244       9.394   6.227 -28.577  1.00 26.48           C  
ATOM   1896  OH  TYR A 244       9.107   5.736 -29.809  1.00 26.09           O  
ATOM   1897  N   ALA A 245      11.809  10.375 -25.518  1.00 24.94           N  
ATOM   1898  CA  ALA A 245      11.974  11.443 -26.520  1.00 26.19           C  
ATOM   1899  C   ALA A 245      13.447  11.642 -26.859  1.00 32.54           C  
ATOM   1900  O   ALA A 245      13.810  11.921 -28.005  1.00 34.63           O  
ATOM   1901  CB  ALA A 245      11.405  12.761 -26.003  1.00 25.94           C  
ATOM   1902  N   VAL A 246      14.290  11.648 -25.829  1.00 26.29           N  
ATOM   1903  CA  VAL A 246      15.700  11.846 -26.041  1.00 24.48           C  
ATOM   1904  C   VAL A 246      16.444  10.525 -26.215  1.00 29.36           C  
ATOM   1905  O   VAL A 246      17.648  10.557 -26.382  1.00 29.04           O  
ATOM   1906  CB  VAL A 246      16.398  12.720 -24.949  1.00 26.78           C  
ATOM   1907  CG1 VAL A 246      15.651  14.084 -24.700  1.00 26.34           C  
ATOM   1908  CG2 VAL A 246      16.620  11.918 -23.621  1.00 24.91           C  
ATOM   1909  N   ARG A 247      15.740   9.384 -26.223  1.00 24.34           N  
ATOM   1910  CA  ARG A 247      16.395   8.060 -26.336  1.00 24.90           C  
ATOM   1911  C   ARG A 247      17.528   7.934 -25.312  1.00 29.99           C  
ATOM   1912  O   ARG A 247      18.685   7.598 -25.656  1.00 28.13           O  
ATOM   1913  CB  ARG A 247      16.906   7.769 -27.776  1.00 24.66           C  
ATOM   1914  CG  ARG A 247      15.784   7.737 -28.850  1.00 31.30           C  
ATOM   1915  CD  ARG A 247      14.746   6.613 -28.564  1.00 28.79           C  
ATOM   1916  NE  ARG A 247      13.872   6.274 -29.714  1.00 27.47           N  
ATOM   1917  CZ  ARG A 247      12.746   6.909 -30.038  1.00 36.08           C  
ATOM   1918  NH1 ARG A 247      12.392   8.028 -29.403  1.00 25.61           N  
ATOM   1919  NH2 ARG A 247      12.031   6.467 -31.057  1.00 28.10           N  
ATOM   1920  N   LEU A 248      17.232   8.288 -24.065  1.00 26.79           N  
ATOM   1921  CA  LEU A 248      18.234   8.229 -23.016  1.00 27.13           C  
ATOM   1922  C   LEU A 248      18.752   6.782 -22.870  1.00 31.16           C  
ATOM   1923  O   LEU A 248      18.015   5.853 -22.643  1.00 27.23           O  
ATOM   1924  CB  LEU A 248      17.674   8.772 -21.687  1.00 27.50           C  
ATOM   1925  CG  LEU A 248      18.712   9.306 -20.683  1.00 32.53           C  
ATOM   1926  CD1 LEU A 248      18.027  10.243 -19.653  1.00 33.25           C  
ATOM   1927  CD2 LEU A 248      19.377   8.122 -19.984  1.00 34.37           C  
ATOM   1928  N   SER A 249      20.050   6.589 -23.089  1.00 30.92           N  
ATOM   1929  CA  SER A 249      20.622   5.238 -23.094  1.00 31.98           C  
ATOM   1930  C   SER A 249      21.942   5.178 -22.301  1.00 35.33           C  
ATOM   1931  O   SER A 249      22.863   5.997 -22.505  1.00 32.47           O  
ATOM   1932  CB  SER A 249      20.942   4.827 -24.538  1.00 37.71           C  
ATOM   1933  OG  SER A 249      19.809   4.424 -25.285  1.00 50.24           O  
ATOM   1934  N   ALA A 250      22.102   4.159 -21.470  1.00 29.21           N  
ATOM   1935  CA  ALA A 250      23.390   4.025 -20.781  1.00 26.16           C  
ATOM   1936  C   ALA A 250      24.515   3.883 -21.847  1.00 29.62           C  
ATOM   1937  O   ALA A 250      24.307   3.399 -22.934  1.00 29.75           O  
ATOM   1938  CB  ALA A 250      23.401   2.772 -19.854  1.00 25.17           C  
ATOM   1939  N   ALA A 251      25.724   4.312 -21.518  1.00 26.42           N  
ATOM   1940  CA  ALA A 251      26.905   4.068 -22.359  1.00 28.36           C  
ATOM   1941  C   ALA A 251      27.173   2.551 -22.420  1.00 33.11           C  
ATOM   1942  O   ALA A 251      26.833   1.799 -21.494  1.00 29.72           O  
ATOM   1943  CB  ALA A 251      28.148   4.781 -21.771  1.00 29.13           C  
ATOM   1944  N   GLU A 252      27.748   2.079 -23.521  1.00 30.92           N  
ATOM   1945  CA  GLU A 252      27.891   0.628 -23.699  1.00 30.32           C  
ATOM   1946  C   GLU A 252      29.046  -0.068 -22.965  1.00 38.08           C  
ATOM   1947  O   GLU A 252      29.862  -0.775 -23.594  1.00 39.05           O  
ATOM   1948  CB  GLU A 252      27.889   0.264 -25.187  1.00 31.61           C  
ATOM   1949  CG  GLU A 252      26.583   0.676 -25.900  1.00 49.44           C  
ATOM   1950  CD  GLU A 252      26.392   0.044 -27.273  1.00 75.15           C  
ATOM   1951  OE1 GLU A 252      27.345  -0.630 -27.734  1.00 55.01           O  
ATOM   1952  OE2 GLU A 252      25.318   0.286 -27.901  1.00 61.31           O  
ATOM   1953  N   ASP A 253      29.079   0.070 -21.639  1.00 29.88           N  
ATOM   1954  CA  ASP A 253      30.083  -0.579 -20.815  1.00 26.90           C  
ATOM   1955  C   ASP A 253      30.019  -2.101 -20.833  1.00 26.71           C  
ATOM   1956  O   ASP A 253      29.164  -2.695 -21.428  1.00 28.49           O  
ATOM   1957  CB  ASP A 253      30.087   0.003 -19.370  1.00 28.18           C  
ATOM   1958  CG  ASP A 253      28.877  -0.459 -18.530  1.00 34.60           C  
ATOM   1959  OD1 ASP A 253      28.751  -1.674 -18.322  1.00 39.81           O  
ATOM   1960  OD2 ASP A 253      28.061   0.385 -18.100  1.00 38.69           O  
ATOM   1961  N   PRO A 254      30.976  -2.746 -20.187  1.00 24.27           N  
ATOM   1962  CA  PRO A 254      31.081  -4.207 -20.178  1.00 24.14           C  
ATOM   1963  C   PRO A 254      29.965  -4.956 -19.460  1.00 27.47           C  
ATOM   1964  O   PRO A 254      29.656  -6.063 -19.842  1.00 29.07           O  
ATOM   1965  CB  PRO A 254      32.420  -4.466 -19.484  1.00 26.10           C  
ATOM   1966  CG  PRO A 254      33.206  -3.207 -19.613  1.00 29.16           C  
ATOM   1967  CD  PRO A 254      32.203  -2.086 -19.704  1.00 25.90           C  
ATOM   1968  N   LEU A 255      29.357  -4.347 -18.440  1.00 24.49           N  
ATOM   1969  CA  LEU A 255      28.182  -4.936 -17.785  1.00 23.76           C  
ATOM   1970  C   LEU A 255      27.039  -4.913 -18.800  1.00 21.95           C  
ATOM   1971  O   LEU A 255      26.405  -5.897 -19.046  1.00 22.60           O  
ATOM   1972  CB  LEU A 255      27.784  -4.116 -16.523  1.00 22.88           C  
ATOM   1973  CG  LEU A 255      26.474  -4.650 -15.904  1.00 27.59           C  
ATOM   1974  CD1 LEU A 255      26.685  -6.118 -15.514  1.00 24.84           C  
ATOM   1975  CD2 LEU A 255      26.114  -3.784 -14.688  1.00 30.26           C  
ATOM   1976  N   VAL A 256      26.849  -3.785 -19.447  1.00 20.98           N  
ATOM   1977  CA  VAL A 256      25.788  -3.656 -20.451  1.00 20.69           C  
ATOM   1978  C   VAL A 256      25.972  -4.691 -21.554  1.00 25.94           C  
ATOM   1979  O   VAL A 256      25.051  -5.410 -21.957  1.00 22.70           O  
ATOM   1980  CB  VAL A 256      25.797  -2.225 -21.031  1.00 24.60           C  
ATOM   1981  CG1 VAL A 256      24.957  -2.133 -22.331  1.00 24.64           C  
ATOM   1982  CG2 VAL A 256      25.319  -1.221 -19.997  1.00 23.46           C  
ATOM   1983  N   GLN A 257      27.221  -4.812 -22.013  1.00 25.02           N  
ATOM   1984  CA  GLN A 257      27.542  -5.770 -23.053  1.00 23.10           C  
ATOM   1985  C   GLN A 257      27.303  -7.188 -22.622  1.00 27.10           C  
ATOM   1986  O   GLN A 257      26.831  -7.980 -23.424  1.00 26.23           O  
ATOM   1987  CB  GLN A 257      28.994  -5.605 -23.500  1.00 24.03           C  
ATOM   1988  CG  GLN A 257      29.179  -4.329 -24.265  1.00 26.30           C  
ATOM   1989  CD  GLN A 257      30.610  -4.089 -24.633  1.00 41.25           C  
ATOM   1990  OE1 GLN A 257      31.353  -5.022 -24.884  1.00 43.61           O  
ATOM   1991  NE2 GLN A 257      31.043  -2.853 -24.562  1.00 34.01           N  
ATOM   1992  N   SER A 258      27.691  -7.546 -21.388  1.00 24.12           N  
ATOM   1993  CA  SER A 258      27.349  -8.879 -20.905  1.00 23.61           C  
ATOM   1994  C   SER A 258      25.864  -9.134 -20.759  1.00 24.95           C  
ATOM   1995  O   SER A 258      25.446 -10.256 -20.977  1.00 24.22           O  
ATOM   1996  CB  SER A 258      28.034  -9.249 -19.587  1.00 26.89           C  
ATOM   1997  OG  SER A 258      29.329  -8.703 -19.565  1.00 40.35           O  
ATOM   1998  N   LEU A 259      25.117  -8.155 -20.233  1.00 23.49           N  
ATOM   1999  CA  LEU A 259      23.668  -8.330 -20.029  1.00 21.50           C  
ATOM   2000  C   LEU A 259      22.962  -8.633 -21.348  1.00 23.05           C  
ATOM   2001  O   LEU A 259      22.094  -9.472 -21.383  1.00 22.13           O  
ATOM   2002  CB  LEU A 259      23.049  -7.100 -19.324  1.00 20.57           C  
ATOM   2003  CG  LEU A 259      23.488  -6.928 -17.864  1.00 23.17           C  
ATOM   2004  CD1 LEU A 259      22.966  -5.584 -17.248  1.00 20.48           C  
ATOM   2005  CD2 LEU A 259      22.985  -8.145 -17.049  1.00 20.79           C  
ATOM   2006  N   ARG A 260      23.405  -8.028 -22.453  1.00 21.83           N  
ATOM   2007  CA  ARG A 260      22.780  -8.301 -23.777  1.00 20.98           C  
ATOM   2008  C   ARG A 260      22.903  -9.754 -24.129  1.00 26.51           C  
ATOM   2009  O   ARG A 260      22.076 -10.323 -24.844  1.00 27.21           O  
ATOM   2010  CB  ARG A 260      23.499  -7.479 -24.841  1.00 22.12           C  
ATOM   2011  CG  ARG A 260      23.199  -6.013 -24.732  1.00 23.42           C  
ATOM   2012  CD  ARG A 260      24.103  -5.227 -25.660  1.00 21.00           C  
ATOM   2013  NE  ARG A 260      23.697  -3.830 -25.686  1.00 22.60           N  
ATOM   2014  CZ  ARG A 260      24.263  -2.945 -26.493  1.00 41.49           C  
ATOM   2015  NH1 ARG A 260      25.253  -3.326 -27.274  1.00 38.58           N  
ATOM   2016  NH2 ARG A 260      23.906  -1.681 -26.472  1.00 27.63           N  
ATOM   2017  N   GLN A 261      23.970 -10.373 -23.624  1.00 24.61           N  
ATOM   2018  CA  GLN A 261      24.187 -11.796 -23.881  1.00 26.17           C  
ATOM   2019  C   GLN A 261      23.572 -12.722 -22.823  1.00 30.47           C  
ATOM   2020  O   GLN A 261      23.586 -13.922 -23.016  1.00 29.06           O  
ATOM   2021  CB  GLN A 261      25.691 -12.111 -23.996  1.00 27.70           C  
ATOM   2022  CG  GLN A 261      26.402 -11.227 -25.038  1.00 31.90           C  
ATOM   2023  CD  GLN A 261      25.870 -11.456 -26.436  1.00 38.49           C  
ATOM   2024  OE1 GLN A 261      25.571 -12.593 -26.815  1.00 37.42           O  
ATOM   2025  NE2 GLN A 261      25.698 -10.373 -27.202  1.00 32.65           N  
ATOM   2026  N   GLU A 262      23.038 -12.180 -21.726  1.00 25.73           N  
ATOM   2027  CA  GLU A 262      22.446 -13.007 -20.673  1.00 24.12           C  
ATOM   2028  C   GLU A 262      20.929 -13.088 -20.646  1.00 26.02           C  
ATOM   2029  O   GLU A 262      20.379 -14.073 -20.208  1.00 25.54           O  
ATOM   2030  CB  GLU A 262      22.931 -12.517 -19.301  1.00 24.87           C  
ATOM   2031  CG  GLU A 262      24.470 -12.697 -19.049  1.00 22.34           C  
ATOM   2032  CD  GLU A 262      24.967 -11.790 -17.908  1.00 28.96           C  
ATOM   2033  OE1 GLU A 262      24.241 -11.586 -16.919  1.00 27.03           O  
ATOM   2034  OE2 GLU A 262      26.118 -11.308 -17.941  1.00 28.31           O  
ATOM   2035  N   LEU A 263      20.275 -12.009 -21.059  1.00 22.79           N  
ATOM   2036  CA  LEU A 263      18.852 -11.813 -20.866  1.00 23.01           C  
ATOM   2037  C   LEU A 263      17.982 -12.465 -21.930  1.00 28.33           C  
ATOM   2038  O   LEU A 263      16.807 -12.684 -21.703  1.00 25.54           O  
ATOM   2039  CB  LEU A 263      18.579 -10.276 -20.880  1.00 21.45           C  
ATOM   2040  CG  LEU A 263      19.223  -9.524 -19.722  1.00 24.01           C  
ATOM   2041  CD1 LEU A 263      18.965  -8.003 -19.832  1.00 22.69           C  
ATOM   2042  CD2 LEU A 263      18.641 -10.093 -18.426  1.00 23.42           C  
ATOM   2043  N   TYR A 264      18.567 -12.740 -23.101  1.00 25.21           N  
ATOM   2044  CA  TYR A 264      17.767 -13.229 -24.244  1.00 25.40           C  
ATOM   2045  C   TYR A 264      17.944 -14.677 -24.698  1.00 31.79           C  
ATOM   2046  O   TYR A 264      19.056 -15.235 -24.612  1.00 30.19           O  
ATOM   2047  CB  TYR A 264      17.930 -12.274 -25.441  1.00 24.16           C  
ATOM   2048  CG  TYR A 264      17.599 -10.836 -25.102  1.00 26.50           C  
ATOM   2049  CD1 TYR A 264      18.611  -9.935 -24.782  1.00 29.33           C  
ATOM   2050  CD2 TYR A 264      16.285 -10.376 -25.065  1.00 27.02           C  
ATOM   2051  CE1 TYR A 264      18.324  -8.610 -24.454  1.00 29.63           C  
ATOM   2052  CE2 TYR A 264      16.005  -9.049 -24.703  1.00 28.37           C  
ATOM   2053  CZ  TYR A 264      17.028  -8.185 -24.427  1.00 32.18           C  
ATOM   2054  OH  TYR A 264      16.786  -6.881 -24.124  1.00 29.04           O  
ATOM   2055  N   VAL A 265      16.863 -15.254 -25.229  1.00 30.08           N  
ATOM   2056  CA  VAL A 265      16.894 -16.621 -25.723  1.00 31.79           C  
ATOM   2057  C   VAL A 265      17.439 -16.554 -27.162  1.00 41.03           C  
ATOM   2058  O   VAL A 265      18.257 -17.363 -27.556  1.00 39.33           O  
ATOM   2059  CB  VAL A 265      15.481 -17.234 -25.751  1.00 35.99           C  
ATOM   2060  CG1 VAL A 265      15.449 -18.433 -26.679  1.00 36.72           C  
ATOM   2061  CG2 VAL A 265      14.990 -17.578 -24.314  1.00 33.88           C  
ATOM   2062  N   GLU A 266      17.036 -15.540 -27.920  1.00 40.24           N  
ATOM   2063  CA  GLU A 266      17.540 -15.398 -29.273  1.00 40.47           C  
ATOM   2064  C   GLU A 266      18.863 -14.668 -29.265  1.00 42.96           C  
ATOM   2065  O   GLU A 266      19.305 -14.118 -28.245  1.00 39.64           O  
ATOM   2066  CB  GLU A 266      16.533 -14.768 -30.273  1.00 41.98           C  
ATOM   2067  CG  GLU A 266      15.541 -13.690 -29.794  1.00 55.24           C  
ATOM   2068  CD  GLU A 266      14.624 -14.129 -28.655  1.00 46.50           C  
ATOM   2069  OE1 GLU A 266      13.604 -14.838 -28.844  1.00 46.44           O  
ATOM   2070  OE2 GLU A 266      14.973 -13.763 -27.544  1.00 41.43           O  
ATOM   2071  N   ASP A 267      19.575 -14.766 -30.376  1.00 40.00           N  
ATOM   2072  CA  ASP A 267      20.835 -14.033 -30.517  1.00 39.37           C  
ATOM   2073  C   ASP A 267      20.546 -12.535 -30.512  1.00 38.54           C  
ATOM   2074  O   ASP A 267      19.707 -12.051 -31.277  1.00 37.88           O  
ATOM   2075  CB  ASP A 267      21.510 -14.411 -31.836  1.00 43.27           C  
ATOM   2076  CG  ASP A 267      22.933 -13.900 -31.926  1.00 71.05           C  
ATOM   2077  OD1 ASP A 267      23.174 -12.663 -31.949  1.00 71.82           O  
ATOM   2078  OD2 ASP A 267      23.839 -14.757 -31.896  1.00 88.97           O  
ATOM   2079  N   PHE A 268      21.285 -11.791 -29.692  1.00 33.93           N  
ATOM   2080  CA  PHE A 268      21.006 -10.376 -29.484  1.00 32.32           C  
ATOM   2081  C   PHE A 268      20.983  -9.530 -30.750  1.00 39.95           C  
ATOM   2082  O   PHE A 268      20.180  -8.591 -30.902  1.00 37.91           O  
ATOM   2083  CB  PHE A 268      21.931  -9.782 -28.408  1.00 32.64           C  
ATOM   2084  CG  PHE A 268      21.695  -8.312 -28.133  1.00 32.29           C  
ATOM   2085  CD1 PHE A 268      22.482  -7.348 -28.751  1.00 34.40           C  
ATOM   2086  CD2 PHE A 268      20.718  -7.902 -27.250  1.00 33.48           C  
ATOM   2087  CE1 PHE A 268      22.241  -5.995 -28.549  1.00 34.53           C  
ATOM   2088  CE2 PHE A 268      20.488  -6.554 -27.027  1.00 36.79           C  
ATOM   2089  CZ  PHE A 268      21.239  -5.602 -27.677  1.00 34.31           C  
ATOM   2090  N   ALA A 269      21.960  -9.790 -31.611  1.00 40.75           N  
ATOM   2091  CA  ALA A 269      22.135  -9.022 -32.857  1.00 40.90           C  
ATOM   2092  C   ALA A 269      21.081  -9.363 -33.907  1.00 42.47           C  
ATOM   2093  O   ALA A 269      20.889  -8.624 -34.865  1.00 45.20           O  
ATOM   2094  CB  ALA A 269      23.573  -9.250 -33.428  1.00 41.91           C  
ATOM   2095  N   SER A 270      20.389 -10.467 -33.705  1.00 38.00           N  
ATOM   2096  CA  SER A 270      19.406 -10.915 -34.642  1.00 40.51           C  
ATOM   2097  C   SER A 270      17.958 -10.505 -34.287  1.00 42.37           C  
ATOM   2098  O   SER A 270      17.049 -10.646 -35.104  1.00 42.22           O  
ATOM   2099  CB  SER A 270      19.548 -12.439 -34.780  1.00 47.01           C  
ATOM   2100  OG  SER A 270      19.050 -13.102 -33.610  1.00 62.82           O  
ATOM   2101  N   ILE A 271      17.755 -10.027 -33.063  1.00 36.28           N  
ATOM   2102  CA  ILE A 271      16.413  -9.659 -32.615  1.00 33.94           C  
ATOM   2103  C   ILE A 271      15.715  -8.657 -33.537  1.00 34.38           C  
ATOM   2104  O   ILE A 271      16.289  -7.633 -33.909  1.00 33.75           O  
ATOM   2105  CB  ILE A 271      16.437  -9.142 -31.150  1.00 35.71           C  
ATOM   2106  CG1 ILE A 271      16.915 -10.285 -30.215  1.00 33.82           C  
ATOM   2107  CG2 ILE A 271      15.035  -8.585 -30.787  1.00 34.25           C  
ATOM   2108  CD1 ILE A 271      17.220  -9.846 -28.751  1.00 29.64           C  
ATOM   2109  N   ASP A 272      14.494  -8.972 -33.917  1.00 33.14           N  
ATOM   2110  CA  ASP A 272      13.683  -8.087 -34.730  1.00 32.26           C  
ATOM   2111  C   ASP A 272      12.930  -7.242 -33.698  1.00 35.61           C  
ATOM   2112  O   ASP A 272      11.951  -7.678 -33.105  1.00 36.19           O  
ATOM   2113  CB  ASP A 272      12.717  -8.973 -35.557  1.00 34.48           C  
ATOM   2114  CG  ASP A 272      11.718  -8.170 -36.357  1.00 42.05           C  
ATOM   2115  OD1 ASP A 272      11.790  -6.923 -36.303  1.00 42.63           O  
ATOM   2116  OD2 ASP A 272      10.929  -8.804 -37.092  1.00 47.51           O  
ATOM   2117  N   TRP A 273      13.493  -6.084 -33.378  1.00 33.42           N  
ATOM   2118  CA  TRP A 273      12.909  -5.202 -32.366  1.00 32.78           C  
ATOM   2119  C   TRP A 273      11.471  -4.733 -32.562  1.00 37.23           C  
ATOM   2120  O   TRP A 273      10.718  -4.685 -31.599  1.00 35.72           O  
ATOM   2121  CB  TRP A 273      13.845  -4.034 -32.111  1.00 30.88           C  
ATOM   2122  CG  TRP A 273      15.077  -4.508 -31.436  1.00 32.47           C  
ATOM   2123  CD1 TRP A 273      16.344  -4.594 -31.991  1.00 35.68           C  
ATOM   2124  CD2 TRP A 273      15.175  -5.105 -30.114  1.00 31.49           C  
ATOM   2125  NE1 TRP A 273      17.229  -5.129 -31.068  1.00 35.80           N  
ATOM   2126  CE2 TRP A 273      16.544  -5.447 -29.916  1.00 36.58           C  
ATOM   2127  CE3 TRP A 273      14.270  -5.302 -29.060  1.00 31.65           C  
ATOM   2128  CZ2 TRP A 273      17.024  -5.998 -28.703  1.00 34.76           C  
ATOM   2129  CZ3 TRP A 273      14.738  -5.847 -27.861  1.00 32.53           C  
ATOM   2130  CH2 TRP A 273      16.105  -6.189 -27.685  1.00 33.13           C  
ATOM   2131  N   LEU A 274      11.103  -4.366 -33.792  1.00 37.33           N  
ATOM   2132  CA  LEU A 274       9.735  -3.919 -34.074  1.00 39.08           C  
ATOM   2133  C   LEU A 274       8.751  -4.990 -33.674  1.00 38.92           C  
ATOM   2134  O   LEU A 274       7.691  -4.696 -33.108  1.00 39.78           O  
ATOM   2135  CB  LEU A 274       9.564  -3.590 -35.557  1.00 41.06           C  
ATOM   2136  CG  LEU A 274      10.418  -2.432 -36.081  1.00 49.47           C  
ATOM   2137  CD1 LEU A 274       9.736  -1.725 -37.267  1.00 52.50           C  
ATOM   2138  CD2 LEU A 274      10.848  -1.426 -35.023  1.00 51.90           C  
ATOM   2139  N   ALA A 275       9.133  -6.241 -33.928  1.00 32.32           N  
ATOM   2140  CA  ALA A 275       8.257  -7.360 -33.632  1.00 31.49           C  
ATOM   2141  C   ALA A 275       8.061  -7.555 -32.145  1.00 33.48           C  
ATOM   2142  O   ALA A 275       7.176  -8.296 -31.734  1.00 33.07           O  
ATOM   2143  CB  ALA A 275       8.764  -8.649 -34.291  1.00 32.60           C  
ATOM   2144  N   GLN A 276       8.857  -6.875 -31.318  1.00 28.41           N  
ATOM   2145  CA  GLN A 276       8.721  -7.098 -29.860  1.00 28.88           C  
ATOM   2146  C   GLN A 276       7.915  -6.052 -29.135  1.00 31.05           C  
ATOM   2147  O   GLN A 276       7.739  -6.175 -27.926  1.00 28.94           O  
ATOM   2148  CB  GLN A 276      10.074  -7.215 -29.122  1.00 31.01           C  
ATOM   2149  CG  GLN A 276      11.194  -7.984 -29.846  1.00 29.35           C  
ATOM   2150  CD  GLN A 276      10.759  -9.356 -30.262  1.00 39.57           C  
ATOM   2151  OE1 GLN A 276      10.058 -10.049 -29.524  1.00 33.06           O  
ATOM   2152  NE2 GLN A 276      11.119  -9.739 -31.476  1.00 29.61           N  
ATOM   2153  N   ARG A 277       7.446  -5.026 -29.849  1.00 26.44           N  
ATOM   2154  CA  ARG A 277       6.634  -3.986 -29.220  1.00 26.97           C  
ATOM   2155  C   ARG A 277       5.404  -4.498 -28.462  1.00 31.57           C  
ATOM   2156  O   ARG A 277       5.098  -3.975 -27.388  1.00 30.42           O  
ATOM   2157  CB  ARG A 277       6.199  -2.970 -30.254  1.00 24.17           C  
ATOM   2158  CG  ARG A 277       7.383  -2.165 -30.790  1.00 25.62           C  
ATOM   2159  CD  ARG A 277       6.874  -1.209 -31.893  1.00 26.63           C  
ATOM   2160  NE  ARG A 277       7.976  -0.332 -32.268  1.00 33.03           N  
ATOM   2161  CZ  ARG A 277       7.933   0.541 -33.262  1.00 52.06           C  
ATOM   2162  NH1 ARG A 277       6.851   0.636 -34.026  1.00 35.79           N  
ATOM   2163  NH2 ARG A 277       9.001   1.283 -33.505  1.00 45.97           N  
ATOM   2164  N   ASN A 278       4.724  -5.482 -29.048  1.00 26.77           N  
ATOM   2165  CA  ASN A 278       3.463  -6.033 -28.556  1.00 26.69           C  
ATOM   2166  C   ASN A 278       3.652  -7.432 -28.015  1.00 32.13           C  
ATOM   2167  O   ASN A 278       2.711  -8.186 -27.831  1.00 31.85           O  
ATOM   2168  CB  ASN A 278       2.440  -6.040 -29.693  1.00 27.72           C  
ATOM   2169  CG  ASN A 278       1.977  -4.670 -30.003  1.00 38.31           C  
ATOM   2170  OD1 ASN A 278       1.992  -3.811 -29.136  1.00 32.68           O  
ATOM   2171  ND2 ASN A 278       1.763  -4.397 -31.255  1.00 33.36           N  
ATOM   2172  N   ASN A 279       4.913  -7.777 -27.785  1.00 28.78           N  
ATOM   2173  CA  ASN A 279       5.244  -9.080 -27.218  1.00 29.03           C  
ATOM   2174  C   ASN A 279       5.353  -8.975 -25.685  1.00 31.90           C  
ATOM   2175  O   ASN A 279       6.329  -8.423 -25.165  1.00 32.97           O  
ATOM   2176  CB  ASN A 279       6.589  -9.528 -27.771  1.00 22.44           C  
ATOM   2177  CG  ASN A 279       6.947 -10.920 -27.340  1.00 42.06           C  
ATOM   2178  OD1 ASN A 279       6.185 -11.586 -26.631  1.00 35.85           O  
ATOM   2179  ND2 ASN A 279       8.154 -11.341 -27.686  1.00 33.32           N  
ATOM   2180  N   VAL A 280       4.345  -9.450 -24.976  1.00 28.12           N  
ATOM   2181  CA  VAL A 280       4.340  -9.439 -23.516  1.00 27.53           C  
ATOM   2182  C   VAL A 280       3.875 -10.831 -23.106  1.00 31.31           C  
ATOM   2183  O   VAL A 280       2.903 -11.335 -23.650  1.00 30.18           O  
ATOM   2184  CB  VAL A 280       3.398  -8.337 -22.962  1.00 31.29           C  
ATOM   2185  CG1 VAL A 280       3.325  -8.411 -21.404  1.00 30.42           C  
ATOM   2186  CG2 VAL A 280       3.899  -6.990 -23.397  1.00 30.86           C  
ATOM   2187  N   ALA A 281       4.676 -11.516 -22.282  1.00 29.00           N  
ATOM   2188  CA  ALA A 281       4.360 -12.892 -21.872  1.00 29.02           C  
ATOM   2189  C   ALA A 281       2.916 -12.953 -21.338  1.00 32.38           C  
ATOM   2190  O   ALA A 281       2.585 -12.222 -20.418  1.00 29.12           O  
ATOM   2191  CB  ALA A 281       5.392 -13.368 -20.809  1.00 29.22           C  
ATOM   2192  N   PRO A 282       2.065 -13.787 -21.935  1.00 34.17           N  
ATOM   2193  CA  PRO A 282       0.626 -13.764 -21.616  1.00 33.05           C  
ATOM   2194  C   PRO A 282       0.325 -14.171 -20.189  1.00 37.05           C  
ATOM   2195  O   PRO A 282      -0.649 -13.733 -19.607  1.00 37.64           O  
ATOM   2196  CB  PRO A 282      -0.002 -14.691 -22.674  1.00 33.89           C  
ATOM   2197  CG  PRO A 282       1.123 -15.579 -23.173  1.00 38.91           C  
ATOM   2198  CD  PRO A 282       2.397 -14.732 -23.027  1.00 34.85           C  
ATOM   2199  N   ASP A 283       1.213 -14.951 -19.595  1.00 34.03           N  
ATOM   2200  CA  ASP A 283       0.996 -15.415 -18.238  1.00 36.30           C  
ATOM   2201  C   ASP A 283       0.973 -14.285 -17.233  1.00 38.12           C  
ATOM   2202  O   ASP A 283       0.371 -14.396 -16.199  1.00 39.00           O  
ATOM   2203  CB  ASP A 283       2.057 -16.444 -17.835  1.00 40.25           C  
ATOM   2204  CG  ASP A 283       1.812 -17.795 -18.474  1.00 58.77           C  
ATOM   2205  OD1 ASP A 283       0.804 -17.916 -19.199  1.00 58.56           O  
ATOM   2206  OD2 ASP A 283       2.648 -18.713 -18.317  1.00 73.75           O  
ATOM   2207  N   GLU A 284       1.639 -13.187 -17.543  1.00 31.25           N  
ATOM   2208  CA  GLU A 284       1.652 -12.098 -16.592  1.00 29.97           C  
ATOM   2209  C   GLU A 284       0.927 -10.850 -17.114  1.00 31.23           C  
ATOM   2210  O   GLU A 284       1.101  -9.775 -16.567  1.00 31.27           O  
ATOM   2211  CB  GLU A 284       3.110 -11.750 -16.255  1.00 29.58           C  
ATOM   2212  CG  GLU A 284       3.881 -11.147 -17.426  1.00 28.01           C  
ATOM   2213  CD  GLU A 284       5.398 -11.271 -17.230  1.00 36.30           C  
ATOM   2214  OE1 GLU A 284       5.962 -12.378 -17.405  1.00 27.59           O  
ATOM   2215  OE2 GLU A 284       6.049 -10.279 -16.847  1.00 28.24           O  
ATOM   2216  N   LEU A 285       0.180 -10.996 -18.201  1.00 28.60           N  
ATOM   2217  CA  LEU A 285      -0.583  -9.893 -18.796  1.00 29.72           C  
ATOM   2218  C   LEU A 285      -1.927  -9.700 -18.053  1.00 31.57           C  
ATOM   2219  O   LEU A 285      -2.843 -10.435 -18.289  1.00 33.85           O  
ATOM   2220  CB  LEU A 285      -0.878 -10.290 -20.255  1.00 30.16           C  
ATOM   2221  CG  LEU A 285      -0.804  -9.325 -21.440  1.00 35.24           C  
ATOM   2222  CD1 LEU A 285      -1.562  -9.732 -22.696  1.00 31.99           C  
ATOM   2223  CD2 LEU A 285      -0.826  -7.861 -21.151  1.00 35.27           C  
ATOM   2224  N   TYR A 286      -2.049  -8.719 -17.165  1.00 28.37           N  
ATOM   2225  CA  TYR A 286      -3.336  -8.508 -16.472  1.00 25.68           C  
ATOM   2226  C   TYR A 286      -4.333  -7.777 -17.409  1.00 27.78           C  
ATOM   2227  O   TYR A 286      -5.536  -8.018 -17.397  1.00 27.93           O  
ATOM   2228  CB  TYR A 286      -3.119  -7.696 -15.167  1.00 24.89           C  
ATOM   2229  CG  TYR A 286      -4.367  -7.613 -14.309  1.00 23.89           C  
ATOM   2230  CD1 TYR A 286      -5.175  -6.476 -14.320  1.00 24.06           C  
ATOM   2231  CD2 TYR A 286      -4.768  -8.698 -13.536  1.00 23.70           C  
ATOM   2232  CE1 TYR A 286      -6.370  -6.455 -13.636  1.00 26.28           C  
ATOM   2233  CE2 TYR A 286      -5.957  -8.655 -12.766  1.00 24.33           C  
ATOM   2234  CZ  TYR A 286      -6.769  -7.559 -12.867  1.00 28.15           C  
ATOM   2235  OH  TYR A 286      -7.961  -7.537 -12.175  1.00 26.56           O  
ATOM   2236  N   THR A 287      -3.808  -6.818 -18.158  1.00 26.21           N  
ATOM   2237  CA  THR A 287      -4.627  -5.970 -19.039  1.00 25.27           C  
ATOM   2238  C   THR A 287      -4.090  -5.990 -20.473  1.00 27.85           C  
ATOM   2239  O   THR A 287      -3.234  -5.173 -20.824  1.00 24.89           O  
ATOM   2240  CB  THR A 287      -4.569  -4.509 -18.565  1.00 24.49           C  
ATOM   2241  OG1 THR A 287      -4.962  -4.456 -17.187  1.00 29.90           O  
ATOM   2242  CG2 THR A 287      -5.518  -3.590 -19.420  1.00 22.43           C  
ATOM   2243  N   PRO A 288      -4.600  -6.883 -21.307  1.00 27.11           N  
ATOM   2244  CA  PRO A 288      -4.195  -6.859 -22.741  1.00 26.99           C  
ATOM   2245  C   PRO A 288      -4.596  -5.500 -23.339  1.00 27.63           C  
ATOM   2246  O   PRO A 288      -5.507  -4.880 -22.867  1.00 25.01           O  
ATOM   2247  CB  PRO A 288      -5.056  -7.960 -23.377  1.00 28.31           C  
ATOM   2248  CG  PRO A 288      -5.505  -8.833 -22.217  1.00 32.94           C  
ATOM   2249  CD  PRO A 288      -5.583  -7.947 -21.021  1.00 28.63           C  
ATOM   2250  N   HIS A 289      -3.870  -4.994 -24.337  1.00 23.34           N  
ATOM   2251  CA  HIS A 289      -4.291  -3.741 -24.957  1.00 24.00           C  
ATOM   2252  C   HIS A 289      -5.645  -3.926 -25.565  1.00 27.05           C  
ATOM   2253  O   HIS A 289      -5.847  -4.936 -26.245  1.00 25.60           O  
ATOM   2254  CB  HIS A 289      -3.375  -3.458 -26.102  1.00 26.21           C  
ATOM   2255  CG  HIS A 289      -2.038  -3.056 -25.650  1.00 29.13           C  
ATOM   2256  ND1 HIS A 289      -1.120  -2.457 -26.478  1.00 31.04           N  
ATOM   2257  CD2 HIS A 289      -1.481  -3.083 -24.417  1.00 29.94           C  
ATOM   2258  CE1 HIS A 289      -0.050  -2.129 -25.778  1.00 29.54           C  
ATOM   2259  NE2 HIS A 289      -0.226  -2.538 -24.532  1.00 29.95           N  
ATOM   2260  N   SER A 290      -6.526  -2.937 -25.365  1.00 23.41           N  
ATOM   2261  CA  SER A 290      -7.891  -2.979 -25.934  1.00 23.49           C  
ATOM   2262  C   SER A 290      -7.786  -2.839 -27.466  1.00 29.57           C  
ATOM   2263  O   SER A 290      -6.713  -2.445 -28.014  1.00 25.79           O  
ATOM   2264  CB  SER A 290      -8.745  -1.836 -25.370  1.00 22.57           C  
ATOM   2265  OG  SER A 290      -8.359  -0.561 -25.929  1.00 25.13           O  
ATOM   2266  N   TRP A 291      -8.871  -3.184 -28.160  1.00 29.81           N  
ATOM   2267  CA  TRP A 291      -8.931  -2.999 -29.610  1.00 30.24           C  
ATOM   2268  C   TRP A 291      -8.568  -1.553 -29.934  1.00 31.31           C  
ATOM   2269  O   TRP A 291      -7.925  -1.255 -30.951  1.00 32.59           O  
ATOM   2270  CB  TRP A 291     -10.359  -3.300 -30.130  1.00 30.87           C  
ATOM   2271  CG  TRP A 291     -11.427  -2.422 -29.518  1.00 34.00           C  
ATOM   2272  CD1 TRP A 291     -12.096  -2.646 -28.347  1.00 37.15           C  
ATOM   2273  CD2 TRP A 291     -11.950  -1.188 -30.054  1.00 35.48           C  
ATOM   2274  NE1 TRP A 291     -13.004  -1.629 -28.120  1.00 38.21           N  
ATOM   2275  CE2 TRP A 291     -12.927  -0.718 -29.147  1.00 40.44           C  
ATOM   2276  CE3 TRP A 291     -11.693  -0.444 -31.216  1.00 37.47           C  
ATOM   2277  CZ2 TRP A 291     -13.620   0.485 -29.348  1.00 40.71           C  
ATOM   2278  CZ3 TRP A 291     -12.400   0.746 -31.425  1.00 39.41           C  
ATOM   2279  CH2 TRP A 291     -13.341   1.199 -30.493  1.00 40.41           C  
ATOM   2280  N   LEU A 292      -9.049  -0.631 -29.108  1.00 25.98           N  
ATOM   2281  CA  LEU A 292      -8.900   0.800 -29.367  1.00 25.20           C  
ATOM   2282  C   LEU A 292      -7.441   1.234 -29.233  1.00 29.17           C  
ATOM   2283  O   LEU A 292      -6.919   2.019 -30.037  1.00 26.78           O  
ATOM   2284  CB  LEU A 292      -9.814   1.626 -28.428  1.00 25.64           C  
ATOM   2285  CG  LEU A 292      -9.546   3.124 -28.534  1.00 31.22           C  
ATOM   2286  CD1 LEU A 292      -9.871   3.610 -29.980  1.00 31.72           C  
ATOM   2287  CD2 LEU A 292     -10.300   3.929 -27.462  1.00 32.55           C  
ATOM   2288  N   LEU A 293      -6.769   0.765 -28.181  1.00 24.96           N  
ATOM   2289  CA  LEU A 293      -5.370   1.101 -28.003  1.00 23.16           C  
ATOM   2290  C   LEU A 293      -4.542   0.455 -29.143  1.00 27.27           C  
ATOM   2291  O   LEU A 293      -3.492   0.972 -29.516  1.00 26.95           O  
ATOM   2292  CB  LEU A 293      -4.837   0.572 -26.650  1.00 21.51           C  
ATOM   2293  CG  LEU A 293      -3.355   0.867 -26.363  1.00 24.51           C  
ATOM   2294  CD1 LEU A 293      -3.065   2.413 -26.433  1.00 24.23           C  
ATOM   2295  CD2 LEU A 293      -2.919   0.320 -24.957  1.00 21.94           C  
ATOM   2296  N   ARG A 294      -4.948  -0.707 -29.633  1.00 25.65           N  
ATOM   2297  CA  ARG A 294      -4.193  -1.329 -30.745  1.00 28.04           C  
ATOM   2298  C   ARG A 294      -4.235  -0.407 -31.981  1.00 32.87           C  
ATOM   2299  O   ARG A 294      -3.223  -0.198 -32.646  1.00 33.54           O  
ATOM   2300  CB  ARG A 294      -4.768  -2.705 -31.144  1.00 31.58           C  
ATOM   2301  CG  ARG A 294      -4.994  -3.654 -30.012  1.00 47.85           C  
ATOM   2302  CD  ARG A 294      -4.302  -4.979 -30.236  1.00 51.97           C  
ATOM   2303  NE  ARG A 294      -2.920  -4.821 -29.848  1.00 52.95           N  
ATOM   2304  CZ  ARG A 294      -2.240  -5.603 -29.011  1.00 53.14           C  
ATOM   2305  NH1 ARG A 294      -2.735  -6.721 -28.486  1.00 41.76           N  
ATOM   2306  NH2 ARG A 294      -1.012  -5.252 -28.712  1.00 35.90           N  
ATOM   2307  N   VAL A 295      -5.400   0.162 -32.264  1.00 31.86           N  
ATOM   2308  CA  VAL A 295      -5.541   1.096 -33.365  1.00 31.20           C  
ATOM   2309  C   VAL A 295      -4.729   2.337 -33.062  1.00 32.99           C  
ATOM   2310  O   VAL A 295      -3.948   2.815 -33.899  1.00 31.00           O  
ATOM   2311  CB  VAL A 295      -6.997   1.509 -33.527  1.00 35.92           C  
ATOM   2312  CG1 VAL A 295      -7.116   2.716 -34.497  1.00 35.71           C  
ATOM   2313  CG2 VAL A 295      -7.798   0.317 -34.021  1.00 36.35           C  
ATOM   2314  N   VAL A 296      -4.920   2.882 -31.867  1.00 28.65           N  
ATOM   2315  CA  VAL A 296      -4.210   4.109 -31.499  1.00 28.26           C  
ATOM   2316  C   VAL A 296      -2.675   3.981 -31.648  1.00 33.67           C  
ATOM   2317  O   VAL A 296      -2.002   4.865 -32.234  1.00 33.00           O  
ATOM   2318  CB  VAL A 296      -4.562   4.584 -30.076  1.00 30.94           C  
ATOM   2319  CG1 VAL A 296      -3.502   5.595 -29.594  1.00 29.68           C  
ATOM   2320  CG2 VAL A 296      -6.000   5.223 -30.075  1.00 30.83           C  
ATOM   2321  N   TYR A 297      -2.110   2.902 -31.107  1.00 28.70           N  
ATOM   2322  CA  TYR A 297      -0.661   2.684 -31.232  1.00 28.46           C  
ATOM   2323  C   TYR A 297      -0.219   2.442 -32.664  1.00 33.21           C  
ATOM   2324  O   TYR A 297       0.914   2.814 -33.029  1.00 32.46           O  
ATOM   2325  CB  TYR A 297      -0.157   1.507 -30.370  1.00 29.38           C  
ATOM   2326  CG  TYR A 297       0.301   1.937 -28.989  1.00 30.50           C  
ATOM   2327  CD1 TYR A 297       0.107   1.132 -27.875  1.00 31.68           C  
ATOM   2328  CD2 TYR A 297       0.921   3.154 -28.807  1.00 31.34           C  
ATOM   2329  CE1 TYR A 297       0.612   1.517 -26.603  1.00 28.04           C  
ATOM   2330  CE2 TYR A 297       1.374   3.552 -27.570  1.00 33.10           C  
ATOM   2331  CZ  TYR A 297       1.208   2.741 -26.465  1.00 35.42           C  
ATOM   2332  OH  TYR A 297       1.627   3.211 -25.234  1.00 40.37           O  
ATOM   2333  N   ALA A 298      -1.044   1.781 -33.473  1.00 31.52           N  
ATOM   2334  CA  ALA A 298      -0.644   1.583 -34.879  1.00 31.43           C  
ATOM   2335  C   ALA A 298      -0.419   2.945 -35.532  1.00 34.17           C  
ATOM   2336  O   ALA A 298       0.604   3.171 -36.170  1.00 33.71           O  
ATOM   2337  CB  ALA A 298      -1.676   0.792 -35.666  1.00 31.72           C  
ATOM   2338  N   LEU A 299      -1.289   3.895 -35.235  1.00 31.48           N  
ATOM   2339  CA  LEU A 299      -1.197   5.242 -35.806  1.00 31.89           C  
ATOM   2340  C   LEU A 299      -0.046   6.044 -35.167  1.00 35.53           C  
ATOM   2341  O   LEU A 299       0.740   6.745 -35.851  1.00 34.48           O  
ATOM   2342  CB  LEU A 299      -2.545   5.982 -35.601  1.00 32.76           C  
ATOM   2343  CG  LEU A 299      -3.766   5.469 -36.394  1.00 39.89           C  
ATOM   2344  CD1 LEU A 299      -5.069   6.044 -35.819  1.00 40.02           C  
ATOM   2345  CD2 LEU A 299      -3.645   5.839 -37.868  1.00 46.77           C  
ATOM   2346  N   LEU A 300       0.049   5.974 -33.840  1.00 29.14           N  
ATOM   2347  CA  LEU A 300       1.053   6.755 -33.136  1.00 27.58           C  
ATOM   2348  C   LEU A 300       2.465   6.237 -33.426  1.00 29.03           C  
ATOM   2349  O   LEU A 300       3.409   7.018 -33.495  1.00 26.68           O  
ATOM   2350  CB  LEU A 300       0.785   6.782 -31.627  1.00 28.03           C  
ATOM   2351  CG  LEU A 300      -0.431   7.600 -31.167  1.00 33.50           C  
ATOM   2352  CD1 LEU A 300      -0.508   7.591 -29.643  1.00 34.29           C  
ATOM   2353  CD2 LEU A 300      -0.317   9.014 -31.713  1.00 33.68           C  
ATOM   2354  N   ASN A 301       2.629   4.926 -33.577  1.00 26.30           N  
ATOM   2355  CA  ASN A 301       3.960   4.420 -33.903  1.00 26.45           C  
ATOM   2356  C   ASN A 301       4.339   4.870 -35.334  1.00 31.79           C  
ATOM   2357  O   ASN A 301       5.519   5.004 -35.658  1.00 26.72           O  
ATOM   2358  CB  ASN A 301       4.051   2.877 -33.795  1.00 25.46           C  
ATOM   2359  CG  ASN A 301       4.191   2.391 -32.337  1.00 35.68           C  
ATOM   2360  OD1 ASN A 301       4.980   2.931 -31.562  1.00 30.88           O  
ATOM   2361  ND2 ASN A 301       3.508   1.303 -32.005  1.00 26.82           N  
ATOM   2362  N   LEU A 302       3.345   5.115 -36.186  1.00 31.53           N  
ATOM   2363  CA  LEU A 302       3.620   5.603 -37.538  1.00 30.47           C  
ATOM   2364  C   LEU A 302       4.108   7.030 -37.383  1.00 29.85           C  
ATOM   2365  O   LEU A 302       5.153   7.405 -37.946  1.00 30.81           O  
ATOM   2366  CB  LEU A 302       2.325   5.592 -38.354  1.00 31.19           C  
ATOM   2367  CG  LEU A 302       2.334   5.145 -39.819  1.00 38.06           C  
ATOM   2368  CD1 LEU A 302       1.465   6.085 -40.650  1.00 38.48           C  
ATOM   2369  CD2 LEU A 302       3.726   4.921 -40.442  1.00 37.18           C  
ATOM   2370  N   TYR A 303       3.351   7.842 -36.645  1.00 25.79           N  
ATOM   2371  CA  TYR A 303       3.748   9.224 -36.382  1.00 24.40           C  
ATOM   2372  C   TYR A 303       5.158   9.323 -35.799  1.00 32.59           C  
ATOM   2373  O   TYR A 303       5.958  10.222 -36.143  1.00 30.74           O  
ATOM   2374  CB  TYR A 303       2.780   9.941 -35.438  1.00 25.50           C  
ATOM   2375  CG  TYR A 303       3.259  11.360 -35.203  1.00 29.29           C  
ATOM   2376  CD1 TYR A 303       3.951  11.702 -34.041  1.00 30.96           C  
ATOM   2377  CD2 TYR A 303       3.178  12.308 -36.218  1.00 30.59           C  
ATOM   2378  CE1 TYR A 303       4.519  12.968 -33.878  1.00 31.84           C  
ATOM   2379  CE2 TYR A 303       3.701  13.592 -36.052  1.00 31.11           C  
ATOM   2380  CZ  TYR A 303       4.380  13.909 -34.899  1.00 36.45           C  
ATOM   2381  OH  TYR A 303       4.992  15.140 -34.808  1.00 32.12           O  
ATOM   2382  N   GLU A 304       5.454   8.437 -34.846  1.00 30.13           N  
ATOM   2383  CA  GLU A 304       6.752   8.431 -34.178  1.00 28.27           C  
ATOM   2384  C   GLU A 304       7.824   8.344 -35.266  1.00 32.08           C  
ATOM   2385  O   GLU A 304       8.865   9.026 -35.251  1.00 30.76           O  
ATOM   2386  CB  GLU A 304       6.846   7.144 -33.319  1.00 29.73           C  
ATOM   2387  CG  GLU A 304       8.196   6.938 -32.691  1.00 31.90           C  
ATOM   2388  CD  GLU A 304       8.547   8.057 -31.758  1.00 39.17           C  
ATOM   2389  OE1 GLU A 304       7.650   8.660 -31.126  1.00 33.59           O  
ATOM   2390  OE2 GLU A 304       9.742   8.359 -31.655  1.00 29.68           O  
ATOM   2391  N   HIS A 305       7.610   7.425 -36.182  1.00 31.75           N  
ATOM   2392  CA  HIS A 305       8.563   7.241 -37.235  1.00 33.84           C  
ATOM   2393  C   HIS A 305       8.758   8.517 -38.085  1.00 37.54           C  
ATOM   2394  O   HIS A 305       9.871   8.825 -38.502  1.00 37.57           O  
ATOM   2395  CB  HIS A 305       8.152   6.057 -38.119  1.00 35.82           C  
ATOM   2396  CG  HIS A 305       9.195   5.696 -39.121  1.00 40.66           C  
ATOM   2397  ND1 HIS A 305       9.998   4.582 -38.986  1.00 43.17           N  
ATOM   2398  CD2 HIS A 305       9.657   6.361 -40.210  1.00 43.29           C  
ATOM   2399  CE1 HIS A 305      10.874   4.550 -39.973  1.00 42.66           C  
ATOM   2400  NE2 HIS A 305      10.684   5.615 -40.735  1.00 43.11           N  
ATOM   2401  N   HIS A 306       7.695   9.275 -38.319  1.00 31.07           N  
ATOM   2402  CA  HIS A 306       7.790  10.458 -39.192  1.00 29.82           C  
ATOM   2403  C   HIS A 306       7.664  11.733 -38.416  1.00 36.89           C  
ATOM   2404  O   HIS A 306       7.239  12.724 -38.953  1.00 38.46           O  
ATOM   2405  CB  HIS A 306       6.623  10.399 -40.207  1.00 28.88           C  
ATOM   2406  CG  HIS A 306       6.724   9.241 -41.140  1.00 31.60           C  
ATOM   2407  ND1 HIS A 306       6.038   8.061 -40.953  1.00 34.53           N  
ATOM   2408  CD2 HIS A 306       7.538   9.035 -42.198  1.00 31.69           C  
ATOM   2409  CE1 HIS A 306       6.359   7.204 -41.909  1.00 32.73           C  
ATOM   2410  NE2 HIS A 306       7.318   7.748 -42.631  1.00 32.94           N  
ATOM   2411  N   HIS A 307       7.918  11.692 -37.117  1.00 34.33           N  
ATOM   2412  CA  HIS A 307       7.535  12.813 -36.291  1.00 32.59           C  
ATOM   2413  C   HIS A 307       8.243  14.121 -36.589  1.00 37.45           C  
ATOM   2414  O   HIS A 307       9.408  14.153 -37.013  1.00 35.28           O  
ATOM   2415  CB  HIS A 307       7.633  12.442 -34.827  1.00 31.71           C  
ATOM   2416  CG  HIS A 307       9.030  12.481 -34.333  1.00 33.30           C  
ATOM   2417  ND1 HIS A 307       9.834  11.360 -34.311  1.00 34.49           N  
ATOM   2418  CD2 HIS A 307       9.827  13.525 -34.000  1.00 32.43           C  
ATOM   2419  CE1 HIS A 307      11.045  11.701 -33.899  1.00 31.44           C  
ATOM   2420  NE2 HIS A 307      11.075  13.009 -33.715  1.00 31.56           N  
ATOM   2421  N   SER A 308       7.553  15.217 -36.302  1.00 35.77           N  
ATOM   2422  CA  SER A 308       8.125  16.545 -36.490  1.00 34.13           C  
ATOM   2423  C   SER A 308       9.164  16.794 -35.420  1.00 37.71           C  
ATOM   2424  O   SER A 308       8.869  16.822 -34.216  1.00 34.84           O  
ATOM   2425  CB  SER A 308       7.047  17.640 -36.379  1.00 35.31           C  
ATOM   2426  OG  SER A 308       7.694  18.849 -36.005  1.00 37.61           O  
ATOM   2427  N   ALA A 309      10.393  17.054 -35.857  1.00 34.96           N  
ATOM   2428  CA  ALA A 309      11.481  17.348 -34.945  1.00 35.48           C  
ATOM   2429  C   ALA A 309      11.273  18.627 -34.152  1.00 41.33           C  
ATOM   2430  O   ALA A 309      11.688  18.720 -32.987  1.00 39.71           O  
ATOM   2431  CB  ALA A 309      12.845  17.383 -35.677  1.00 36.80           C  
ATOM   2432  N   HIS A 310      10.592  19.587 -34.772  1.00 41.44           N  
ATOM   2433  CA  HIS A 310      10.232  20.859 -34.143  1.00 42.40           C  
ATOM   2434  C   HIS A 310       9.228  20.684 -33.004  1.00 39.37           C  
ATOM   2435  O   HIS A 310       9.452  21.222 -31.938  1.00 37.60           O  
ATOM   2436  CB  HIS A 310       9.620  21.851 -35.203  1.00 45.15           C  
ATOM   2437  CG  HIS A 310       9.049  23.097 -34.600  1.00 50.46           C  
ATOM   2438  ND1 HIS A 310       9.852  24.149 -34.199  1.00 53.56           N  
ATOM   2439  CD2 HIS A 310       7.779  23.433 -34.251  1.00 53.48           C  
ATOM   2440  CE1 HIS A 310       9.098  25.090 -33.657  1.00 53.69           C  
ATOM   2441  NE2 HIS A 310       7.838  24.678 -33.669  1.00 54.10           N  
ATOM   2442  N   LEU A 311       8.131  19.957 -33.252  1.00 35.73           N  
ATOM   2443  CA  LEU A 311       7.118  19.683 -32.242  1.00 34.91           C  
ATOM   2444  C   LEU A 311       7.756  18.892 -31.070  1.00 34.25           C  
ATOM   2445  O   LEU A 311       7.455  19.150 -29.912  1.00 32.42           O  
ATOM   2446  CB  LEU A 311       5.993  18.863 -32.850  1.00 35.62           C  
ATOM   2447  CG  LEU A 311       4.800  19.656 -33.363  1.00 44.35           C  
ATOM   2448  CD1 LEU A 311       3.604  18.721 -33.572  1.00 45.12           C  
ATOM   2449  CD2 LEU A 311       4.497  20.764 -32.353  1.00 47.71           C  
ATOM   2450  N   ARG A 312       8.642  17.948 -31.388  1.00 29.62           N  
ATOM   2451  CA  ARG A 312       9.254  17.089 -30.368  1.00 30.30           C  
ATOM   2452  C   ARG A 312      10.110  17.895 -29.420  1.00 34.71           C  
ATOM   2453  O   ARG A 312      10.114  17.707 -28.211  1.00 33.08           O  
ATOM   2454  CB  ARG A 312      10.111  15.980 -30.981  1.00 29.33           C  
ATOM   2455  CG  ARG A 312      10.827  15.173 -29.879  1.00 31.30           C  
ATOM   2456  CD  ARG A 312      10.607  13.671 -29.881  1.00 27.10           C  
ATOM   2457  NE  ARG A 312       9.270  13.153 -30.158  1.00 29.28           N  
ATOM   2458  CZ  ARG A 312       9.059  11.883 -30.485  1.00 35.50           C  
ATOM   2459  NH1 ARG A 312      10.109  11.063 -30.573  1.00 30.92           N  
ATOM   2460  NH2 ARG A 312       7.842  11.436 -30.754  1.00 32.06           N  
ATOM   2461  N   GLN A 313      10.869  18.808 -29.994  1.00 31.40           N  
ATOM   2462  CA  GLN A 313      11.679  19.691 -29.207  1.00 29.85           C  
ATOM   2463  C   GLN A 313      10.839  20.550 -28.261  1.00 31.60           C  
ATOM   2464  O   GLN A 313      11.284  20.829 -27.138  1.00 31.13           O  
ATOM   2465  CB  GLN A 313      12.475  20.566 -30.161  1.00 32.70           C  
ATOM   2466  CG  GLN A 313      13.404  21.510 -29.520  1.00 55.21           C  
ATOM   2467  CD  GLN A 313      14.276  22.177 -30.569  1.00103.41           C  
ATOM   2468  OE1 GLN A 313      13.996  23.301 -31.007  1.00103.08           O  
ATOM   2469  NE2 GLN A 313      15.261  21.433 -31.079  1.00 98.14           N  
ATOM   2470  N   ARG A 314       9.662  20.984 -28.727  1.00 28.44           N  
ATOM   2471  CA  ARG A 314       8.725  21.794 -27.931  1.00 29.69           C  
ATOM   2472  C   ARG A 314       8.175  20.922 -26.774  1.00 30.77           C  
ATOM   2473  O   ARG A 314       8.050  21.377 -25.643  1.00 29.90           O  
ATOM   2474  CB  ARG A 314       7.572  22.276 -28.852  1.00 32.65           C  
ATOM   2475  CG  ARG A 314       6.464  23.135 -28.224  1.00 54.07           C  
ATOM   2476  CD  ARG A 314       5.773  24.103 -29.275  1.00 68.15           C  
ATOM   2477  NE  ARG A 314       4.530  23.621 -29.925  1.00 72.98           N  
ATOM   2478  CZ  ARG A 314       3.298  23.707 -29.414  1.00 84.68           C  
ATOM   2479  NH1 ARG A 314       3.108  24.204 -28.198  1.00 67.22           N  
ATOM   2480  NH2 ARG A 314       2.258  23.258 -30.111  1.00 73.65           N  
ATOM   2481  N   ALA A 315       7.852  19.673 -27.092  1.00 28.09           N  
ATOM   2482  CA  ALA A 315       7.254  18.712 -26.133  1.00 27.75           C  
ATOM   2483  C   ALA A 315       8.261  18.427 -25.030  1.00 30.05           C  
ATOM   2484  O   ALA A 315       7.983  18.541 -23.840  1.00 31.37           O  
ATOM   2485  CB  ALA A 315       6.886  17.404 -26.862  1.00 27.40           C  
ATOM   2486  N   VAL A 316       9.485  18.158 -25.461  1.00 26.01           N  
ATOM   2487  CA  VAL A 316      10.592  17.843 -24.548  1.00 27.29           C  
ATOM   2488  C   VAL A 316      10.848  18.980 -23.562  1.00 32.56           C  
ATOM   2489  O   VAL A 316      11.106  18.757 -22.384  1.00 31.82           O  
ATOM   2490  CB  VAL A 316      11.883  17.523 -25.335  1.00 31.00           C  
ATOM   2491  CG1 VAL A 316      13.125  17.689 -24.453  1.00 30.64           C  
ATOM   2492  CG2 VAL A 316      11.808  16.122 -25.956  1.00 30.69           C  
ATOM   2493  N   GLN A 317      10.729  20.215 -24.035  1.00 25.95           N  
ATOM   2494  CA  GLN A 317      10.914  21.346 -23.159  1.00 25.71           C  
ATOM   2495  C   GLN A 317       9.755  21.441 -22.142  1.00 27.36           C  
ATOM   2496  O   GLN A 317       9.985  21.887 -21.011  1.00 25.72           O  
ATOM   2497  CB  GLN A 317      10.983  22.646 -23.990  1.00 28.52           C  
ATOM   2498  CG  GLN A 317      10.897  23.883 -23.131  1.00 38.55           C  
ATOM   2499  CD  GLN A 317      12.090  23.973 -22.159  1.00 65.11           C  
ATOM   2500  OE1 GLN A 317      13.228  23.699 -22.547  1.00 51.78           O  
ATOM   2501  NE2 GLN A 317      11.824  24.276 -20.886  1.00 55.01           N  
ATOM   2502  N   LYS A 318       8.525  21.145 -22.580  1.00 24.30           N  
ATOM   2503  CA  LYS A 318       7.370  21.179 -21.696  1.00 25.88           C  
ATOM   2504  C   LYS A 318       7.499  20.053 -20.640  1.00 27.18           C  
ATOM   2505  O   LYS A 318       7.301  20.304 -19.469  1.00 25.57           O  
ATOM   2506  CB  LYS A 318       6.051  21.053 -22.467  1.00 27.00           C  
ATOM   2507  CG  LYS A 318       4.822  21.223 -21.556  1.00 28.08           C  
ATOM   2508  CD  LYS A 318       3.498  21.202 -22.340  1.00 34.36           C  
ATOM   2509  CE  LYS A 318       2.305  21.533 -21.429  1.00 32.48           C  
ATOM   2510  NZ  LYS A 318       1.015  21.641 -22.189  1.00 30.01           N  
ATOM   2511  N   LEU A 319       7.868  18.843 -21.061  1.00 25.04           N  
ATOM   2512  CA  LEU A 319       8.049  17.715 -20.106  1.00 24.72           C  
ATOM   2513  C   LEU A 319       9.013  18.078 -19.009  1.00 25.93           C  
ATOM   2514  O   LEU A 319       8.774  17.926 -17.805  1.00 24.63           O  
ATOM   2515  CB  LEU A 319       8.505  16.433 -20.827  1.00 23.79           C  
ATOM   2516  CG  LEU A 319       7.622  15.880 -21.947  1.00 27.96           C  
ATOM   2517  CD1 LEU A 319       8.254  14.696 -22.685  1.00 28.80           C  
ATOM   2518  CD2 LEU A 319       6.230  15.573 -21.524  1.00 30.46           C  
ATOM   2519  N   TYR A 320      10.100  18.680 -19.429  1.00 24.37           N  
ATOM   2520  CA  TYR A 320      11.144  19.086 -18.490  1.00 23.05           C  
ATOM   2521  C   TYR A 320      10.648  20.100 -17.484  1.00 27.37           C  
ATOM   2522  O   TYR A 320      10.867  19.967 -16.272  1.00 23.42           O  
ATOM   2523  CB  TYR A 320      12.388  19.623 -19.247  1.00 22.51           C  
ATOM   2524  CG  TYR A 320      13.486  20.077 -18.309  1.00 23.01           C  
ATOM   2525  CD1 TYR A 320      13.754  21.429 -18.140  1.00 24.79           C  
ATOM   2526  CD2 TYR A 320      14.227  19.145 -17.541  1.00 23.13           C  
ATOM   2527  CE1 TYR A 320      14.746  21.872 -17.252  1.00 25.25           C  
ATOM   2528  CE2 TYR A 320      15.216  19.567 -16.631  1.00 22.38           C  
ATOM   2529  CZ  TYR A 320      15.479  20.943 -16.512  1.00 29.77           C  
ATOM   2530  OH  TYR A 320      16.407  21.425 -15.602  1.00 21.87           O  
ATOM   2531  N   GLU A 321       9.933  21.116 -17.950  1.00 24.81           N  
ATOM   2532  CA  GLU A 321       9.376  22.052 -16.983  1.00 24.32           C  
ATOM   2533  C   GLU A 321       8.441  21.401 -15.937  1.00 22.73           C  
ATOM   2534  O   GLU A 321       8.458  21.821 -14.799  1.00 22.69           O  
ATOM   2535  CB  GLU A 321       8.598  23.186 -17.690  1.00 26.31           C  
ATOM   2536  CG  GLU A 321       9.383  23.769 -18.833  1.00 41.40           C  
ATOM   2537  CD  GLU A 321       8.654  24.870 -19.598  1.00 65.80           C  
ATOM   2538  OE1 GLU A 321       7.422  25.087 -19.413  1.00 62.55           O  
ATOM   2539  OE2 GLU A 321       9.375  25.521 -20.381  1.00 48.00           O  
ATOM   2540  N   HIS A 322       7.599  20.456 -16.356  1.00 20.57           N  
ATOM   2541  CA  HIS A 322       6.610  19.796 -15.479  1.00 22.24           C  
ATOM   2542  C   HIS A 322       7.361  18.847 -14.505  1.00 23.81           C  
ATOM   2543  O   HIS A 322       7.030  18.734 -13.317  1.00 22.85           O  
ATOM   2544  CB  HIS A 322       5.508  19.071 -16.354  1.00 24.16           C  
ATOM   2545  CG  HIS A 322       4.373  19.978 -16.799  1.00 28.39           C  
ATOM   2546  ND1 HIS A 322       3.087  19.864 -16.325  1.00 29.59           N  
ATOM   2547  CD2 HIS A 322       4.363  21.030 -17.658  1.00 30.68           C  
ATOM   2548  CE1 HIS A 322       2.330  20.802 -16.874  1.00 30.37           C  
ATOM   2549  NE2 HIS A 322       3.087  21.533 -17.668  1.00 30.43           N  
ATOM   2550  N   ILE A 323       8.521  18.370 -14.938  1.00 21.92           N  
ATOM   2551  CA  ILE A 323       9.371  17.535 -14.059  1.00 21.01           C  
ATOM   2552  C   ILE A 323      10.039  18.393 -13.010  1.00 23.68           C  
ATOM   2553  O   ILE A 323      10.049  18.078 -11.821  1.00 23.24           O  
ATOM   2554  CB  ILE A 323      10.467  16.751 -14.867  1.00 22.32           C  
ATOM   2555  CG1 ILE A 323       9.814  15.619 -15.655  1.00 21.51           C  
ATOM   2556  CG2 ILE A 323      11.584  16.156 -13.883  1.00 23.59           C  
ATOM   2557  CD1 ILE A 323      10.687  15.024 -16.719  1.00 19.64           C  
ATOM   2558  N   VAL A 324      10.559  19.527 -13.449  1.00 21.18           N  
ATOM   2559  CA  VAL A 324      11.177  20.466 -12.539  1.00 20.32           C  
ATOM   2560  C   VAL A 324      10.156  20.956 -11.521  1.00 20.92           C  
ATOM   2561  O   VAL A 324      10.506  21.165 -10.365  1.00 23.58           O  
ATOM   2562  CB  VAL A 324      11.789  21.727 -13.314  1.00 25.66           C  
ATOM   2563  CG1 VAL A 324      12.175  22.851 -12.335  1.00 24.59           C  
ATOM   2564  CG2 VAL A 324      12.982  21.322 -14.204  1.00 26.02           C  
ATOM   2565  N   ALA A 325       8.919  21.172 -11.947  1.00 19.15           N  
ATOM   2566  CA  ALA A 325       7.857  21.627 -11.031  1.00 20.88           C  
ATOM   2567  C   ALA A 325       7.617  20.553  -9.924  1.00 23.34           C  
ATOM   2568  O   ALA A 325       7.572  20.864  -8.733  1.00 24.91           O  
ATOM   2569  CB  ALA A 325       6.518  21.883 -11.837  1.00 21.15           C  
ATOM   2570  N   ASP A 326       7.469  19.293 -10.311  1.00 21.22           N  
ATOM   2571  CA  ASP A 326       7.214  18.216  -9.294  1.00 20.14           C  
ATOM   2572  C   ASP A 326       8.381  18.136  -8.324  1.00 21.94           C  
ATOM   2573  O   ASP A 326       8.204  18.076  -7.120  1.00 21.86           O  
ATOM   2574  CB  ASP A 326       6.992  16.865  -9.999  1.00 22.80           C  
ATOM   2575  CG  ASP A 326       6.775  15.679  -8.995  1.00 28.06           C  
ATOM   2576  OD1 ASP A 326       5.879  15.768  -8.128  1.00 22.32           O  
ATOM   2577  OD2 ASP A 326       7.526  14.678  -9.064  1.00 25.18           O  
ATOM   2578  N   ASP A 327       9.613  18.243  -8.843  1.00 18.29           N  
ATOM   2579  CA  ASP A 327      10.796  18.238  -7.960  1.00 18.96           C  
ATOM   2580  C   ASP A 327      10.752  19.401  -6.956  1.00 24.27           C  
ATOM   2581  O   ASP A 327      11.055  19.238  -5.776  1.00 24.13           O  
ATOM   2582  CB  ASP A 327      12.106  18.345  -8.776  1.00 20.76           C  
ATOM   2583  CG  ASP A 327      12.446  17.042  -9.508  1.00 28.48           C  
ATOM   2584  OD1 ASP A 327      11.839  16.010  -9.176  1.00 25.50           O  
ATOM   2585  OD2 ASP A 327      13.396  17.029 -10.327  1.00 29.87           O  
ATOM   2586  N   ARG A 328      10.426  20.590  -7.452  1.00 22.24           N  
ATOM   2587  CA  ARG A 328      10.264  21.781  -6.613  1.00 22.73           C  
ATOM   2588  C   ARG A 328       9.154  21.612  -5.580  1.00 23.33           C  
ATOM   2589  O   ARG A 328       9.367  21.938  -4.419  1.00 23.28           O  
ATOM   2590  CB  ARG A 328       9.941  23.035  -7.469  1.00 24.54           C  
ATOM   2591  CG  ARG A 328      11.175  23.689  -8.080  1.00 50.02           C  
ATOM   2592  CD  ARG A 328      10.870  24.720  -9.208  1.00 65.12           C  
ATOM   2593  NE  ARG A 328       9.469  25.162  -9.280  1.00 59.12           N  
ATOM   2594  CZ  ARG A 328       8.762  25.237 -10.410  1.00 63.79           C  
ATOM   2595  NH1 ARG A 328       9.301  24.946 -11.581  1.00 56.21           N  
ATOM   2596  NH2 ARG A 328       7.516  25.621 -10.393  1.00 38.67           N  
ATOM   2597  N   PHE A 329       7.972  21.171  -6.011  1.00 20.78           N  
ATOM   2598  CA  PHE A 329       6.834  21.024  -5.091  1.00 20.21           C  
ATOM   2599  C   PHE A 329       7.033  19.972  -3.994  1.00 25.36           C  
ATOM   2600  O   PHE A 329       6.323  19.965  -2.994  1.00 24.37           O  
ATOM   2601  CB  PHE A 329       5.560  20.690  -5.877  1.00 20.60           C  
ATOM   2602  CG  PHE A 329       5.141  21.772  -6.844  1.00 22.36           C  
ATOM   2603  CD1 PHE A 329       5.718  23.048  -6.769  1.00 25.35           C  
ATOM   2604  CD2 PHE A 329       4.168  21.517  -7.817  1.00 21.21           C  
ATOM   2605  CE1 PHE A 329       5.326  24.059  -7.668  1.00 25.91           C  
ATOM   2606  CE2 PHE A 329       3.761  22.515  -8.705  1.00 24.86           C  
ATOM   2607  CZ  PHE A 329       4.320  23.800  -8.609  1.00 22.74           C  
ATOM   2608  N   THR A 330       7.934  19.026  -4.216  1.00 21.61           N  
ATOM   2609  CA  THR A 330       8.053  17.865  -3.313  1.00 21.42           C  
ATOM   2610  C   THR A 330       9.438  17.697  -2.713  1.00 25.84           C  
ATOM   2611  O   THR A 330       9.724  16.682  -2.091  1.00 23.50           O  
ATOM   2612  CB  THR A 330       7.769  16.526  -4.055  1.00 23.61           C  
ATOM   2613  OG1 THR A 330       8.793  16.345  -5.056  1.00 21.21           O  
ATOM   2614  CG2 THR A 330       6.422  16.551  -4.708  1.00 17.75           C  
ATOM   2615  N   LYS A 331      10.312  18.683  -2.914  1.00 21.82           N  
ATOM   2616  CA  LYS A 331      11.687  18.587  -2.428  1.00 19.51           C  
ATOM   2617  C   LYS A 331      12.369  17.339  -2.913  1.00 23.66           C  
ATOM   2618  O   LYS A 331      13.079  16.661  -2.156  1.00 22.41           O  
ATOM   2619  CB  LYS A 331      11.739  18.640  -0.915  1.00 22.55           C  
ATOM   2620  CG  LYS A 331      11.491  20.041  -0.399  1.00 31.74           C  
ATOM   2621  CD  LYS A 331      11.452  20.035   1.082  1.00 44.62           C  
ATOM   2622  CE  LYS A 331      10.282  20.849   1.559  1.00 56.39           C  
ATOM   2623  NZ  LYS A 331      10.816  22.124   2.024  1.00 49.51           N  
ATOM   2624  N   SER A 332      12.116  17.034  -4.178  1.00 20.01           N  
ATOM   2625  CA  SER A 332      12.678  15.878  -4.855  1.00 20.23           C  
ATOM   2626  C   SER A 332      12.260  14.504  -4.312  1.00 25.21           C  
ATOM   2627  O   SER A 332      13.005  13.529  -4.472  1.00 23.43           O  
ATOM   2628  CB  SER A 332      14.219  16.020  -4.944  1.00 21.30           C  
ATOM   2629  OG  SER A 332      14.597  17.261  -5.570  1.00 25.44           O  
ATOM   2630  N   ILE A 333      11.091  14.432  -3.669  1.00 21.15           N  
ATOM   2631  CA  ILE A 333      10.545  13.147  -3.213  1.00 18.32           C  
ATOM   2632  C   ILE A 333       9.549  12.626  -4.275  1.00 20.38           C  
ATOM   2633  O   ILE A 333       9.381  11.402  -4.477  1.00 20.34           O  
ATOM   2634  CB  ILE A 333       9.807  13.363  -1.860  1.00 20.64           C  
ATOM   2635  CG1 ILE A 333      10.832  13.738  -0.785  1.00 19.08           C  
ATOM   2636  CG2 ILE A 333       8.902  12.112  -1.452  1.00 19.14           C  
ATOM   2637  CD1 ILE A 333      10.221  14.336   0.472  1.00 18.00           C  
ATOM   2638  N   SER A 334       8.908  13.556  -4.982  1.00 17.54           N  
ATOM   2639  CA  SER A 334       7.818  13.218  -5.942  1.00 16.26           C  
ATOM   2640  C   SER A 334       6.628  12.583  -5.239  1.00 20.53           C  
ATOM   2641  O   SER A 334       6.556  12.630  -4.001  1.00 21.04           O  
ATOM   2642  CB  SER A 334       8.314  12.389  -7.140  1.00 18.79           C  
ATOM   2643  OG  SER A 334       7.309  12.319  -8.165  1.00 22.61           O  
ATOM   2644  N   ILE A 335       5.699  12.002  -6.013  1.00 18.39           N  
ATOM   2645  CA  ILE A 335       4.494  11.387  -5.451  1.00 17.56           C  
ATOM   2646  C   ILE A 335       4.775   9.909  -5.093  1.00 21.92           C  
ATOM   2647  O   ILE A 335       4.039   9.269  -4.336  1.00 18.47           O  
ATOM   2648  CB  ILE A 335       3.352  11.433  -6.501  1.00 19.67           C  
ATOM   2649  CG1 ILE A 335       1.983  11.123  -5.865  1.00 19.67           C  
ATOM   2650  CG2 ILE A 335       3.667  10.461  -7.711  1.00 15.95           C  
ATOM   2651  CD1 ILE A 335       0.880  11.136  -6.969  1.00 21.24           C  
ATOM   2652  N   GLY A 336       5.887   9.385  -5.594  1.00 19.69           N  
ATOM   2653  CA  GLY A 336       6.183   7.971  -5.364  1.00 19.73           C  
ATOM   2654  C   GLY A 336       7.571   7.590  -5.880  1.00 23.14           C  
ATOM   2655  O   GLY A 336       8.287   8.406  -6.477  1.00 21.04           O  
ATOM   2656  N   PRO A 337       7.988   6.355  -5.600  1.00 19.90           N  
ATOM   2657  CA  PRO A 337       9.355   5.961  -5.937  1.00 19.98           C  
ATOM   2658  C   PRO A 337       9.671   5.930  -7.428  1.00 21.20           C  
ATOM   2659  O   PRO A 337      10.813   6.171  -7.823  1.00 20.21           O  
ATOM   2660  CB  PRO A 337       9.468   4.533  -5.296  1.00 20.25           C  
ATOM   2661  CG  PRO A 337       8.040   4.026  -5.353  1.00 20.81           C  
ATOM   2662  CD  PRO A 337       7.255   5.242  -4.957  1.00 18.68           C  
ATOM   2663  N   ILE A 338       8.734   5.520  -8.259  1.00 19.86           N  
ATOM   2664  CA  ILE A 338       9.041   5.413  -9.690  1.00 20.71           C  
ATOM   2665  C   ILE A 338       9.243   6.798 -10.344  1.00 23.97           C  
ATOM   2666  O   ILE A 338      10.281   7.051 -10.951  1.00 20.77           O  
ATOM   2667  CB  ILE A 338       7.954   4.588 -10.453  1.00 24.72           C  
ATOM   2668  CG1 ILE A 338       8.030   3.128  -9.955  1.00 28.50           C  
ATOM   2669  CG2 ILE A 338       8.318   4.510 -11.997  1.00 22.79           C  
ATOM   2670  CD1 ILE A 338       6.835   2.313 -10.336  1.00 44.83           C  
ATOM   2671  N   SER A 339       8.295   7.724 -10.164  1.00 16.82           N  
ATOM   2672  CA  SER A 339       8.427   9.032 -10.784  1.00 16.54           C  
ATOM   2673  C   SER A 339       9.665   9.684 -10.165  1.00 21.19           C  
ATOM   2674  O   SER A 339      10.441  10.361 -10.847  1.00 23.24           O  
ATOM   2675  CB  SER A 339       7.149   9.906 -10.519  1.00 18.28           C  
ATOM   2676  OG  SER A 339       6.877   9.927  -9.110  1.00 21.82           O  
ATOM   2677  N   LYS A 340       9.873   9.495  -8.864  1.00 16.42           N  
ATOM   2678  CA  LYS A 340      11.041  10.116  -8.209  1.00 17.14           C  
ATOM   2679  C   LYS A 340      12.346   9.677  -8.911  1.00 22.26           C  
ATOM   2680  O   LYS A 340      13.286  10.492  -9.183  1.00 19.69           O  
ATOM   2681  CB  LYS A 340      11.128   9.675  -6.725  1.00 19.59           C  
ATOM   2682  CG  LYS A 340      12.213  10.335  -5.911  1.00 18.95           C  
ATOM   2683  CD  LYS A 340      13.625   9.687  -6.124  1.00 24.41           C  
ATOM   2684  CE  LYS A 340      14.690  10.166  -5.133  1.00 23.25           C  
ATOM   2685  NZ  LYS A 340      15.123  11.621  -5.270  1.00 21.77           N  
ATOM   2686  N   THR A 341      12.429   8.380  -9.157  1.00 19.87           N  
ATOM   2687  CA  THR A 341      13.641   7.785  -9.743  1.00 20.44           C  
ATOM   2688  C   THR A 341      13.866   8.268 -11.206  1.00 23.11           C  
ATOM   2689  O   THR A 341      14.979   8.591 -11.578  1.00 20.55           O  
ATOM   2690  CB  THR A 341      13.549   6.238  -9.715  1.00 24.24           C  
ATOM   2691  OG1 THR A 341      13.478   5.816  -8.343  1.00 29.98           O  
ATOM   2692  CG2 THR A 341      14.803   5.636 -10.343  1.00 24.90           C  
ATOM   2693  N   ILE A 342      12.839   8.269 -12.034  1.00 19.21           N  
ATOM   2694  CA  ILE A 342      13.041   8.730 -13.415  1.00 18.60           C  
ATOM   2695  C   ILE A 342      13.273  10.244 -13.455  1.00 21.97           C  
ATOM   2696  O   ILE A 342      14.137  10.722 -14.210  1.00 22.53           O  
ATOM   2697  CB  ILE A 342      11.923   8.285 -14.362  1.00 20.76           C  
ATOM   2698  CG1 ILE A 342      11.469   6.860 -14.035  1.00 19.74           C  
ATOM   2699  CG2 ILE A 342      12.374   8.440 -15.893  1.00 21.93           C  
ATOM   2700  CD1 ILE A 342      10.296   6.391 -14.981  1.00 18.79           C  
ATOM   2701  N   ASN A 343      12.633  10.980 -12.543  1.00 17.20           N  
ATOM   2702  CA  ASN A 343      12.861  12.420 -12.466  1.00 18.86           C  
ATOM   2703  C   ASN A 343      14.338  12.638 -12.194  1.00 23.66           C  
ATOM   2704  O   ASN A 343      14.976  13.534 -12.745  1.00 22.81           O  
ATOM   2705  CB  ASN A 343      12.070  13.073 -11.317  1.00 15.48           C  
ATOM   2706  CG  ASN A 343      10.608  13.305 -11.666  1.00 24.94           C  
ATOM   2707  OD1 ASN A 343      10.142  12.930 -12.737  1.00 20.56           O  
ATOM   2708  ND2 ASN A 343       9.913  13.998 -10.790  1.00 24.94           N  
ATOM   2709  N   MET A 344      14.864  11.872 -11.246  1.00 20.33           N  
ATOM   2710  CA  MET A 344      16.259  11.989 -10.860  1.00 18.72           C  
ATOM   2711  C   MET A 344      17.181  11.724 -12.078  1.00 22.00           C  
ATOM   2712  O   MET A 344      18.192  12.406 -12.271  1.00 19.79           O  
ATOM   2713  CB  MET A 344      16.589  10.983  -9.725  1.00 20.04           C  
ATOM   2714  CG  MET A 344      18.088  10.808  -9.457  1.00 20.83           C  
ATOM   2715  SD  MET A 344      18.355  10.063  -7.771  1.00 22.05           S  
ATOM   2716  CE  MET A 344      17.695   8.323  -8.112  1.00 18.04           C  
ATOM   2717  N   LEU A 345      16.844  10.713 -12.867  1.00 19.90           N  
ATOM   2718  CA  LEU A 345      17.593  10.421 -14.082  1.00 20.49           C  
ATOM   2719  C   LEU A 345      17.510  11.621 -15.079  1.00 26.86           C  
ATOM   2720  O   LEU A 345      18.501  12.002 -15.697  1.00 23.86           O  
ATOM   2721  CB  LEU A 345      17.027   9.196 -14.745  1.00 19.89           C  
ATOM   2722  CG  LEU A 345      17.658   8.722 -16.072  1.00 25.89           C  
ATOM   2723  CD1 LEU A 345      19.144   8.406 -15.871  1.00 25.48           C  
ATOM   2724  CD2 LEU A 345      16.946   7.429 -16.501  1.00 27.19           C  
ATOM   2725  N   VAL A 346      16.350  12.251 -15.176  1.00 23.88           N  
ATOM   2726  CA  VAL A 346      16.198  13.453 -16.035  1.00 22.49           C  
ATOM   2727  C   VAL A 346      17.034  14.654 -15.533  1.00 24.29           C  
ATOM   2728  O   VAL A 346      17.732  15.306 -16.300  1.00 25.81           O  
ATOM   2729  CB  VAL A 346      14.721  13.867 -16.193  1.00 22.68           C  
ATOM   2730  CG1 VAL A 346      14.634  15.220 -17.039  1.00 21.39           C  
ATOM   2731  CG2 VAL A 346      13.930  12.703 -16.887  1.00 20.05           C  
ATOM   2732  N   ARG A 347      17.011  14.922 -14.241  1.00 21.35           N  
ATOM   2733  CA  ARG A 347      17.774  16.045 -13.702  1.00 21.90           C  
ATOM   2734  C   ARG A 347      19.264  15.717 -13.898  1.00 26.54           C  
ATOM   2735  O   ARG A 347      20.114  16.567 -14.129  1.00 23.54           O  
ATOM   2736  CB  ARG A 347      17.486  16.297 -12.197  1.00 21.41           C  
ATOM   2737  CG  ARG A 347      15.989  16.565 -11.874  1.00 17.55           C  
ATOM   2738  CD  ARG A 347      15.356  17.503 -12.920  1.00 22.92           C  
ATOM   2739  NE  ARG A 347      15.883  18.872 -12.793  1.00 22.02           N  
ATOM   2740  CZ  ARG A 347      15.465  19.801 -11.926  1.00 32.28           C  
ATOM   2741  NH1 ARG A 347      14.501  19.559 -11.045  1.00 25.52           N  
ATOM   2742  NH2 ARG A 347      16.060  20.985 -11.920  1.00 23.78           N  
ATOM   2743  N   TRP A 348      19.612  14.465 -13.757  1.00 24.95           N  
ATOM   2744  CA  TRP A 348      21.010  14.118 -13.991  1.00 25.07           C  
ATOM   2745  C   TRP A 348      21.374  14.445 -15.491  1.00 28.14           C  
ATOM   2746  O   TRP A 348      22.422  15.037 -15.806  1.00 27.06           O  
ATOM   2747  CB  TRP A 348      21.180  12.612 -13.763  1.00 23.04           C  
ATOM   2748  CG  TRP A 348      22.492  12.140 -14.287  1.00 23.04           C  
ATOM   2749  CD1 TRP A 348      23.724  12.297 -13.664  1.00 25.39           C  
ATOM   2750  CD2 TRP A 348      22.765  11.544 -15.559  1.00 22.27           C  
ATOM   2751  NE1 TRP A 348      24.713  11.755 -14.432  1.00 24.68           N  
ATOM   2752  CE2 TRP A 348      24.153  11.236 -15.573  1.00 27.00           C  
ATOM   2753  CE3 TRP A 348      21.980  11.152 -16.643  1.00 23.79           C  
ATOM   2754  CZ2 TRP A 348      24.788  10.650 -16.683  1.00 26.34           C  
ATOM   2755  CZ3 TRP A 348      22.586  10.473 -17.701  1.00 24.44           C  
ATOM   2756  CH2 TRP A 348      23.967  10.248 -17.728  1.00 25.77           C  
ATOM   2757  N   TYR A 349      20.554  13.953 -16.397  1.00 24.27           N  
ATOM   2758  CA  TYR A 349      20.765  14.130 -17.821  1.00 24.47           C  
ATOM   2759  C   TYR A 349      20.792  15.599 -18.244  1.00 30.89           C  
ATOM   2760  O   TYR A 349      21.625  15.985 -19.047  1.00 31.41           O  
ATOM   2761  CB  TYR A 349      19.646  13.416 -18.585  1.00 25.80           C  
ATOM   2762  CG  TYR A 349      19.789  13.455 -20.090  1.00 29.56           C  
ATOM   2763  CD1 TYR A 349      19.013  14.327 -20.878  1.00 30.38           C  
ATOM   2764  CD2 TYR A 349      20.707  12.629 -20.735  1.00 30.27           C  
ATOM   2765  CE1 TYR A 349      19.092  14.310 -22.268  1.00 28.30           C  
ATOM   2766  CE2 TYR A 349      20.777  12.589 -22.131  1.00 31.50           C  
ATOM   2767  CZ  TYR A 349      19.977  13.432 -22.892  1.00 37.55           C  
ATOM   2768  OH  TYR A 349      20.084  13.390 -24.270  1.00 31.41           O  
ATOM   2769  N   VAL A 350      19.874  16.415 -17.724  1.00 26.44           N  
ATOM   2770  CA  VAL A 350      19.782  17.820 -18.129  1.00 24.07           C  
ATOM   2771  C   VAL A 350      20.611  18.740 -17.244  1.00 29.22           C  
ATOM   2772  O   VAL A 350      21.482  19.488 -17.727  1.00 27.71           O  
ATOM   2773  CB  VAL A 350      18.300  18.354 -18.158  1.00 26.06           C  
ATOM   2774  CG1 VAL A 350      18.298  19.885 -18.549  1.00 26.75           C  
ATOM   2775  CG2 VAL A 350      17.480  17.579 -19.127  1.00 24.66           C  
ATOM   2776  N   ASP A 351      20.333  18.739 -15.947  1.00 23.15           N  
ATOM   2777  CA  ASP A 351      21.020  19.688 -15.077  1.00 22.46           C  
ATOM   2778  C   ASP A 351      22.462  19.263 -14.778  1.00 28.31           C  
ATOM   2779  O   ASP A 351      23.294  20.091 -14.420  1.00 25.35           O  
ATOM   2780  CB  ASP A 351      20.263  19.892 -13.751  1.00 23.98           C  
ATOM   2781  CG  ASP A 351      18.843  20.406 -13.956  1.00 28.87           C  
ATOM   2782  OD1 ASP A 351      18.045  19.683 -14.594  1.00 29.33           O  
ATOM   2783  OD2 ASP A 351      18.511  21.442 -13.318  1.00 32.05           O  
ATOM   2784  N   GLY A 352      22.756  17.975 -14.857  1.00 26.86           N  
ATOM   2785  CA  GLY A 352      24.122  17.526 -14.546  1.00 25.94           C  
ATOM   2786  C   GLY A 352      24.366  17.086 -13.101  1.00 29.02           C  
ATOM   2787  O   GLY A 352      23.722  17.568 -12.174  1.00 28.06           O  
ATOM   2788  N   PRO A 353      25.352  16.209 -12.902  1.00 25.23           N  
ATOM   2789  CA  PRO A 353      25.621  15.636 -11.560  1.00 25.91           C  
ATOM   2790  C   PRO A 353      26.116  16.639 -10.533  1.00 29.38           C  
ATOM   2791  O   PRO A 353      26.004  16.427  -9.331  1.00 28.58           O  
ATOM   2792  CB  PRO A 353      26.703  14.556 -11.829  1.00 27.52           C  
ATOM   2793  CG  PRO A 353      27.297  14.949 -13.196  1.00 30.74           C  
ATOM   2794  CD  PRO A 353      26.094  15.492 -13.957  1.00 26.20           C  
ATOM   2795  N   ALA A 354      26.631  17.771 -10.995  1.00 28.34           N  
ATOM   2796  CA  ALA A 354      27.063  18.783 -10.064  1.00 27.81           C  
ATOM   2797  C   ALA A 354      25.928  19.774  -9.666  1.00 28.80           C  
ATOM   2798  O   ALA A 354      26.130  20.627  -8.803  1.00 28.96           O  
ATOM   2799  CB  ALA A 354      28.295  19.544 -10.629  1.00 29.02           C  
ATOM   2800  N   SER A 355      24.771  19.706 -10.302  1.00 24.90           N  
ATOM   2801  CA  SER A 355      23.706  20.668  -9.929  1.00 23.36           C  
ATOM   2802  C   SER A 355      23.166  20.358  -8.543  1.00 27.17           C  
ATOM   2803  O   SER A 355      23.118  19.205  -8.109  1.00 26.12           O  
ATOM   2804  CB  SER A 355      22.550  20.580 -10.916  1.00 23.25           C  
ATOM   2805  OG  SER A 355      22.016  19.268 -10.891  1.00 23.80           O  
ATOM   2806  N   THR A 356      22.683  21.395  -7.880  1.00 25.90           N  
ATOM   2807  CA  THR A 356      21.963  21.269  -6.615  1.00 26.75           C  
ATOM   2808  C   THR A 356      20.700  20.408  -6.788  1.00 27.52           C  
ATOM   2809  O   THR A 356      20.332  19.710  -5.860  1.00 28.19           O  
ATOM   2810  CB  THR A 356      21.553  22.668  -6.090  1.00 29.26           C  
ATOM   2811  OG1 THR A 356      20.663  23.249  -7.038  1.00 40.16           O  
ATOM   2812  CG2 THR A 356      22.782  23.558  -6.030  1.00 27.97           C  
ATOM   2813  N   ALA A 357      20.064  20.458  -7.969  1.00 24.49           N  
ATOM   2814  CA  ALA A 357      18.839  19.693  -8.222  1.00 25.21           C  
ATOM   2815  C   ALA A 357      19.181  18.198  -8.204  1.00 26.43           C  
ATOM   2816  O   ALA A 357      18.528  17.414  -7.562  1.00 23.87           O  
ATOM   2817  CB  ALA A 357      18.209  20.078  -9.585  1.00 26.12           C  
ATOM   2818  N   PHE A 358      20.235  17.808  -8.900  1.00 23.68           N  
ATOM   2819  CA  PHE A 358      20.612  16.400  -8.855  1.00 23.57           C  
ATOM   2820  C   PHE A 358      21.061  15.965  -7.453  1.00 26.50           C  
ATOM   2821  O   PHE A 358      20.690  14.909  -6.959  1.00 25.78           O  
ATOM   2822  CB  PHE A 358      21.652  16.042  -9.920  1.00 23.55           C  
ATOM   2823  CG  PHE A 358      22.085  14.596  -9.865  1.00 23.25           C  
ATOM   2824  CD1 PHE A 358      23.319  14.248  -9.323  1.00 24.99           C  
ATOM   2825  CD2 PHE A 358      21.255  13.590 -10.338  1.00 23.28           C  
ATOM   2826  CE1 PHE A 358      23.752  12.898  -9.338  1.00 25.01           C  
ATOM   2827  CE2 PHE A 358      21.633  12.277 -10.294  1.00 26.03           C  
ATOM   2828  CZ  PHE A 358      22.888  11.920  -9.834  1.00 23.58           C  
ATOM   2829  N   GLN A 359      21.823  16.810  -6.776  1.00 23.23           N  
ATOM   2830  CA  GLN A 359      22.226  16.479  -5.418  1.00 23.41           C  
ATOM   2831  C   GLN A 359      21.045  16.299  -4.446  1.00 25.70           C  
ATOM   2832  O   GLN A 359      21.137  15.477  -3.538  1.00 23.17           O  
ATOM   2833  CB  GLN A 359      23.167  17.538  -4.828  1.00 23.86           C  
ATOM   2834  CG  GLN A 359      24.533  17.453  -5.424  1.00 39.60           C  
ATOM   2835  CD  GLN A 359      25.280  18.758  -5.300  1.00 59.02           C  
ATOM   2836  OE1 GLN A 359      24.788  19.755  -4.761  1.00 53.12           O  
ATOM   2837  NE2 GLN A 359      26.478  18.763  -5.807  1.00 44.35           N  
ATOM   2838  N   GLU A 360      20.037  17.159  -4.544  1.00 22.83           N  
ATOM   2839  CA  GLU A 360      18.860  16.993  -3.718  1.00 22.74           C  
ATOM   2840  C   GLU A 360      18.185  15.666  -4.012  1.00 22.90           C  
ATOM   2841  O   GLU A 360      17.828  14.958  -3.078  1.00 23.02           O  
ATOM   2842  CB  GLU A 360      17.865  18.165  -3.830  1.00 23.95           C  
ATOM   2843  CG  GLU A 360      16.744  18.011  -2.786  1.00 29.24           C  
ATOM   2844  CD  GLU A 360      15.686  19.120  -2.851  1.00 36.17           C  
ATOM   2845  OE1 GLU A 360      14.858  19.120  -3.783  1.00 26.74           O  
ATOM   2846  OE2 GLU A 360      15.644  19.931  -1.916  1.00 40.47           O  
ATOM   2847  N   HIS A 361      18.073  15.285  -5.291  1.00 21.17           N  
ATOM   2848  CA  HIS A 361      17.468  13.974  -5.621  1.00 20.01           C  
ATOM   2849  C   HIS A 361      18.252  12.840  -4.926  1.00 21.61           C  
ATOM   2850  O   HIS A 361      17.680  11.934  -4.344  1.00 21.54           O  
ATOM   2851  CB  HIS A 361      17.342  13.732  -7.190  1.00 21.36           C  
ATOM   2852  CG  HIS A 361      15.958  13.970  -7.766  1.00 24.11           C  
ATOM   2853  ND1 HIS A 361      14.894  13.131  -7.515  1.00 25.41           N  
ATOM   2854  CD2 HIS A 361      15.514  14.887  -8.667  1.00 22.77           C  
ATOM   2855  CE1 HIS A 361      13.828  13.576  -8.163  1.00 25.05           C  
ATOM   2856  NE2 HIS A 361      14.186  14.630  -8.871  1.00 24.24           N  
ATOM   2857  N   VAL A 362      19.581  12.927  -4.904  1.00 19.55           N  
ATOM   2858  CA  VAL A 362      20.419  11.838  -4.323  1.00 17.34           C  
ATOM   2859  C   VAL A 362      20.239  11.818  -2.802  1.00 21.10           C  
ATOM   2860  O   VAL A 362      20.188  10.768  -2.183  1.00 19.51           O  
ATOM   2861  CB  VAL A 362      21.945  11.949  -4.722  1.00 22.08           C  
ATOM   2862  CG1 VAL A 362      22.875  11.069  -3.842  1.00 21.40           C  
ATOM   2863  CG2 VAL A 362      22.218  11.714  -6.251  1.00 20.76           C  
ATOM   2864  N   SER A 363      20.113  12.980  -2.187  1.00 19.96           N  
ATOM   2865  CA  SER A 363      19.871  13.046  -0.748  1.00 20.16           C  
ATOM   2866  C   SER A 363      18.491  12.468  -0.361  1.00 20.12           C  
ATOM   2867  O   SER A 363      18.328  12.089   0.775  1.00 22.61           O  
ATOM   2868  CB  SER A 363      20.003  14.518  -0.232  1.00 24.15           C  
ATOM   2869  OG  SER A 363      18.792  15.243  -0.493  1.00 32.82           O  
ATOM   2870  N   ARG A 364      17.547  12.343  -1.305  1.00 16.42           N  
ATOM   2871  CA  ARG A 364      16.222  11.799  -1.014  1.00 16.28           C  
ATOM   2872  C   ARG A 364      16.114  10.319  -1.311  1.00 21.74           C  
ATOM   2873  O   ARG A 364      15.050   9.742  -1.209  1.00 21.55           O  
ATOM   2874  CB  ARG A 364      15.159  12.589  -1.781  1.00 18.19           C  
ATOM   2875  CG  ARG A 364      15.004  14.044  -1.248  1.00 21.32           C  
ATOM   2876  CD  ARG A 364      14.416  14.035   0.167  1.00 25.66           C  
ATOM   2877  NE  ARG A 364      13.985  15.370   0.598  1.00 26.94           N  
ATOM   2878  CZ  ARG A 364      13.461  15.662   1.790  1.00 30.49           C  
ATOM   2879  NH1 ARG A 364      13.219  14.704   2.687  1.00 21.57           N  
ATOM   2880  NH2 ARG A 364      13.121  16.921   2.076  1.00 21.73           N  
ATOM   2881  N   ILE A 365      17.218   9.701  -1.770  1.00 17.26           N  
ATOM   2882  CA  ILE A 365      17.152   8.264  -2.002  1.00 17.85           C  
ATOM   2883  C   ILE A 365      16.912   7.439  -0.698  1.00 18.47           C  
ATOM   2884  O   ILE A 365      16.145   6.483  -0.678  1.00 18.39           O  
ATOM   2885  CB  ILE A 365      18.402   7.750  -2.772  1.00 22.01           C  
ATOM   2886  CG1 ILE A 365      18.467   8.362  -4.185  1.00 22.45           C  
ATOM   2887  CG2 ILE A 365      18.449   6.209  -2.790  1.00 20.24           C  
ATOM   2888  CD1 ILE A 365      19.820   7.989  -4.933  1.00 20.25           C  
ATOM   2889  N   PRO A 366      17.618   7.752   0.381  1.00 17.83           N  
ATOM   2890  CA  PRO A 366      17.455   6.971   1.622  1.00 17.61           C  
ATOM   2891  C   PRO A 366      16.037   7.052   2.187  1.00 21.13           C  
ATOM   2892  O   PRO A 366      15.625   6.129   2.901  1.00 18.68           O  
ATOM   2893  CB  PRO A 366      18.461   7.639   2.589  1.00 18.57           C  
ATOM   2894  CG  PRO A 366      19.568   8.087   1.638  1.00 22.64           C  
ATOM   2895  CD  PRO A 366      18.782   8.662   0.473  1.00 18.15           C  
ATOM   2896  N   ASP A 367      15.326   8.154   1.878  1.00 19.71           N  
ATOM   2897  CA  ASP A 367      13.904   8.369   2.297  1.00 18.79           C  
ATOM   2898  C   ASP A 367      13.037   7.199   1.848  1.00 20.70           C  
ATOM   2899  O   ASP A 367      12.001   6.956   2.432  1.00 21.49           O  
ATOM   2900  CB  ASP A 367      13.320   9.618   1.587  1.00 20.20           C  
ATOM   2901  CG  ASP A 367      13.930  10.904   2.106  1.00 25.62           C  
ATOM   2902  OD1 ASP A 367      15.179  10.989   2.076  1.00 23.03           O  
ATOM   2903  OD2 ASP A 367      13.193  11.851   2.471  1.00 25.97           O  
ATOM   2904  N   TYR A 368      13.416   6.588   0.731  1.00 17.31           N  
ATOM   2905  CA  TYR A 368      12.627   5.531   0.081  1.00 17.51           C  
ATOM   2906  C   TYR A 368      13.183   4.119   0.367  1.00 19.86           C  
ATOM   2907  O   TYR A 368      12.684   3.162  -0.163  1.00 19.51           O  
ATOM   2908  CB  TYR A 368      12.652   5.754  -1.433  1.00 19.05           C  
ATOM   2909  CG  TYR A 368      11.580   6.711  -1.939  1.00 19.99           C  
ATOM   2910  CD1 TYR A 368      11.902   8.045  -2.242  1.00 20.81           C  
ATOM   2911  CD2 TYR A 368      10.245   6.297  -2.064  1.00 19.82           C  
ATOM   2912  CE1 TYR A 368      10.876   8.940  -2.698  1.00 20.72           C  
ATOM   2913  CE2 TYR A 368       9.247   7.158  -2.522  1.00 19.52           C  
ATOM   2914  CZ  TYR A 368       9.580   8.464  -2.841  1.00 23.36           C  
ATOM   2915  OH  TYR A 368       8.624   9.297  -3.322  1.00 18.43           O  
ATOM   2916  N   LEU A 369      14.235   4.021   1.181  1.00 17.86           N  
ATOM   2917  CA  LEU A 369      14.882   2.733   1.471  1.00 19.07           C  
ATOM   2918  C   LEU A 369      14.670   2.287   2.907  1.00 20.55           C  
ATOM   2919  O   LEU A 369      14.841   3.048   3.843  1.00 21.33           O  
ATOM   2920  CB  LEU A 369      16.390   2.719   1.103  1.00 16.01           C  
ATOM   2921  CG  LEU A 369      16.616   2.838  -0.441  1.00 18.75           C  
ATOM   2922  CD1 LEU A 369      18.031   3.158  -0.772  1.00 13.89           C  
ATOM   2923  CD2 LEU A 369      16.164   1.614  -1.264  1.00 16.92           C  
ATOM   2924  N   TRP A 370      14.241   1.060   3.087  1.00 18.18           N  
ATOM   2925  CA  TRP A 370      13.858   0.626   4.440  1.00 16.76           C  
ATOM   2926  C   TRP A 370      14.534  -0.705   4.802  1.00 20.57           C  
ATOM   2927  O   TRP A 370      14.443  -1.679   4.023  1.00 17.25           O  
ATOM   2928  CB  TRP A 370      12.323   0.380   4.466  1.00 15.28           C  
ATOM   2929  CG  TRP A 370      11.831  -0.121   5.861  1.00 16.09           C  
ATOM   2930  CD1 TRP A 370      11.698  -1.410   6.271  1.00 17.80           C  
ATOM   2931  CD2 TRP A 370      11.515   0.704   7.001  1.00 16.71           C  
ATOM   2932  NE1 TRP A 370      11.273  -1.449   7.589  1.00 16.48           N  
ATOM   2933  CE2 TRP A 370      11.225  -0.165   8.074  1.00 20.10           C  
ATOM   2934  CE3 TRP A 370      11.568   2.089   7.245  1.00 18.52           C  
ATOM   2935  CZ2 TRP A 370      10.839   0.311   9.343  1.00 20.01           C  
ATOM   2936  CZ3 TRP A 370      11.227   2.555   8.513  1.00 19.90           C  
ATOM   2937  CH2 TRP A 370      10.889   1.672   9.544  1.00 20.81           C  
ATOM   2938  N   MET A 371      15.099  -0.777   6.013  1.00 18.85           N  
ATOM   2939  CA  MET A 371      15.650  -2.077   6.516  1.00 18.80           C  
ATOM   2940  C   MET A 371      14.524  -2.861   7.178  1.00 22.06           C  
ATOM   2941  O   MET A 371      14.069  -2.499   8.273  1.00 21.48           O  
ATOM   2942  CB  MET A 371      16.733  -1.871   7.583  1.00 19.60           C  
ATOM   2943  CG  MET A 371      18.102  -1.471   7.030  1.00 22.37           C  
ATOM   2944  SD  MET A 371      18.811  -2.856   6.103  1.00 23.20           S  
ATOM   2945  CE  MET A 371      19.115  -4.079   7.484  1.00 17.25           C  
ATOM   2946  N   GLY A 372      14.132  -3.952   6.541  1.00 19.72           N  
ATOM   2947  CA  GLY A 372      13.087  -4.823   7.048  1.00 20.10           C  
ATOM   2948  C   GLY A 372      13.675  -6.138   7.532  1.00 22.37           C  
ATOM   2949  O   GLY A 372      14.935  -6.286   7.582  1.00 20.73           O  
ATOM   2950  N   LEU A 373      12.790  -7.097   7.834  1.00 18.59           N  
ATOM   2951  CA  LEU A 373      13.222  -8.404   8.344  1.00 19.22           C  
ATOM   2952  C   LEU A 373      14.139  -9.170   7.374  1.00 22.58           C  
ATOM   2953  O   LEU A 373      14.987  -9.959   7.785  1.00 20.71           O  
ATOM   2954  CB  LEU A 373      11.990  -9.264   8.715  1.00 20.19           C  
ATOM   2955  CG  LEU A 373      11.005  -8.693   9.753  1.00 25.43           C  
ATOM   2956  CD1 LEU A 373      10.038  -9.822  10.223  1.00 27.49           C  
ATOM   2957  CD2 LEU A 373      11.711  -8.078  10.946  1.00 25.22           C  
ATOM   2958  N   ASP A 374      13.961  -8.944   6.085  1.00 17.69           N  
ATOM   2959  CA  ASP A 374      14.663  -9.700   5.064  1.00 16.36           C  
ATOM   2960  C   ASP A 374      15.707  -8.865   4.276  1.00 21.75           C  
ATOM   2961  O   ASP A 374      16.194  -9.296   3.250  1.00 20.77           O  
ATOM   2962  CB  ASP A 374      13.653 -10.358   4.078  1.00 18.61           C  
ATOM   2963  CG  ASP A 374      12.470  -9.434   3.702  1.00 20.80           C  
ATOM   2964  OD1 ASP A 374      12.467  -8.229   4.061  1.00 19.57           O  
ATOM   2965  OD2 ASP A 374      11.578  -9.931   2.983  1.00 22.13           O  
ATOM   2966  N   GLY A 375      16.075  -7.704   4.801  1.00 18.31           N  
ATOM   2967  CA  GLY A 375      17.052  -6.840   4.179  1.00 18.06           C  
ATOM   2968  C   GLY A 375      16.409  -5.496   3.772  1.00 22.66           C  
ATOM   2969  O   GLY A 375      15.295  -5.139   4.193  1.00 18.47           O  
ATOM   2970  N   MET A 376      17.156  -4.747   2.970  1.00 18.57           N  
ATOM   2971  CA  MET A 376      16.772  -3.384   2.553  1.00 15.76           C  
ATOM   2972  C   MET A 376      15.995  -3.377   1.252  1.00 19.99           C  
ATOM   2973  O   MET A 376      16.478  -3.915   0.234  1.00 18.63           O  
ATOM   2974  CB  MET A 376      18.035  -2.525   2.419  1.00 16.84           C  
ATOM   2975  CG  MET A 376      17.757  -1.098   1.804  1.00 19.23           C  
ATOM   2976  SD  MET A 376      19.130   0.018   1.872  1.00 21.98           S  
ATOM   2977  CE  MET A 376      19.185   0.566   3.535  1.00 19.60           C  
ATOM   2978  N   LYS A 377      14.788  -2.793   1.284  1.00 17.51           N  
ATOM   2979  CA  LYS A 377      13.893  -2.740   0.114  1.00 15.10           C  
ATOM   2980  C   LYS A 377      13.518  -1.285  -0.175  1.00 20.12           C  
ATOM   2981  O   LYS A 377      13.743  -0.390   0.644  1.00 19.22           O  
ATOM   2982  CB  LYS A 377      12.626  -3.566   0.378  1.00 17.52           C  
ATOM   2983  CG  LYS A 377      11.776  -3.005   1.549  1.00 19.33           C  
ATOM   2984  CD  LYS A 377      10.928  -4.081   2.114  1.00 20.21           C  
ATOM   2985  CE  LYS A 377      11.744  -4.948   3.111  1.00 15.94           C  
ATOM   2986  NZ  LYS A 377      10.805  -6.089   3.432  1.00 18.31           N  
ATOM   2987  N   MET A 378      12.902  -1.054  -1.325  1.00 17.91           N  
ATOM   2988  CA  MET A 378      12.439   0.297  -1.645  1.00 17.56           C  
ATOM   2989  C   MET A 378      10.918   0.364  -1.288  1.00 21.52           C  
ATOM   2990  O   MET A 378      10.154  -0.546  -1.620  1.00 19.31           O  
ATOM   2991  CB  MET A 378      12.686   0.623  -3.137  1.00 17.84           C  
ATOM   2992  CG  MET A 378      12.493   2.110  -3.429  1.00 21.57           C  
ATOM   2993  SD  MET A 378      12.937   2.562  -5.117  1.00 23.48           S  
ATOM   2994  CE  MET A 378      13.245   4.382  -4.946  1.00 18.20           C  
ATOM   2995  N   GLN A 379      10.544   1.379  -0.502  1.00 18.58           N  
ATOM   2996  CA  GLN A 379       9.152   1.561  -0.046  1.00 16.70           C  
ATOM   2997  C   GLN A 379       8.257   1.961  -1.240  1.00 20.86           C  
ATOM   2998  O   GLN A 379       8.758   2.622  -2.156  1.00 20.64           O  
ATOM   2999  CB  GLN A 379       9.196   2.735   0.951  1.00 17.43           C  
ATOM   3000  CG  GLN A 379      10.154   2.554   2.161  1.00 17.27           C  
ATOM   3001  CD  GLN A 379       9.517   1.720   3.261  1.00 19.39           C  
ATOM   3002  OE1 GLN A 379       9.247   0.548   3.057  1.00 20.29           O  
ATOM   3003  NE2 GLN A 379       9.178   2.347   4.392  1.00 14.64           N  
ATOM   3004  N   GLY A 380       6.936   1.776  -1.131  1.00 16.28           N  
ATOM   3005  CA  GLY A 380       6.024   2.129  -2.224  1.00 15.26           C  
ATOM   3006  C   GLY A 380       5.742   3.635  -2.276  1.00 16.98           C  
ATOM   3007  O   GLY A 380       5.210   4.127  -3.244  1.00 18.46           O  
ATOM   3008  N   THR A 381       6.095   4.352  -1.215  1.00 16.77           N  
ATOM   3009  CA  THR A 381       6.030   5.809  -1.167  1.00 18.00           C  
ATOM   3010  C   THR A 381       7.192   6.129  -0.248  1.00 22.37           C  
ATOM   3011  O   THR A 381       7.902   5.209   0.211  1.00 21.78           O  
ATOM   3012  CB  THR A 381       4.761   6.354  -0.456  1.00 22.11           C  
ATOM   3013  OG1 THR A 381       4.693   5.753   0.845  1.00 24.68           O  
ATOM   3014  CG2 THR A 381       3.493   6.065  -1.255  1.00 20.65           C  
ATOM   3015  N   ASN A 382       7.340   7.391   0.159  1.00 17.21           N  
ATOM   3016  CA  ASN A 382       8.391   7.634   1.156  1.00 18.69           C  
ATOM   3017  C   ASN A 382       7.974   7.222   2.580  1.00 22.18           C  
ATOM   3018  O   ASN A 382       8.716   7.453   3.537  1.00 23.15           O  
ATOM   3019  CB  ASN A 382       8.949   9.104   1.114  1.00 20.82           C  
ATOM   3020  CG  ASN A 382       7.871  10.168   1.419  1.00 25.52           C  
ATOM   3021  OD1 ASN A 382       6.810  10.163   0.833  1.00 19.80           O  
ATOM   3022  ND2 ASN A 382       8.205  11.125   2.302  1.00 20.57           N  
ATOM   3023  N   GLY A 383       6.874   6.488   2.703  1.00 20.16           N  
ATOM   3024  CA  GLY A 383       6.471   5.889   3.986  1.00 18.79           C  
ATOM   3025  C   GLY A 383       4.939   6.035   4.130  1.00 19.46           C  
ATOM   3026  O   GLY A 383       4.334   6.581   3.253  1.00 19.22           O  
ATOM   3027  N   SER A 384       4.345   5.410   5.151  1.00 17.51           N  
ATOM   3028  CA  SER A 384       2.892   5.480   5.378  1.00 18.38           C  
ATOM   3029  C   SER A 384       2.692   6.196   6.708  1.00 19.09           C  
ATOM   3030  O   SER A 384       1.816   5.854   7.469  1.00 21.01           O  
ATOM   3031  CB  SER A 384       2.281   4.059   5.409  1.00 21.51           C  
ATOM   3032  OG  SER A 384       3.070   3.180   6.205  1.00 20.94           O  
ATOM   3033  N   GLN A 385       3.567   7.163   6.995  1.00 17.26           N  
ATOM   3034  CA  GLN A 385       3.589   7.863   8.298  1.00 17.12           C  
ATOM   3035  C   GLN A 385       2.282   8.513   8.754  1.00 19.19           C  
ATOM   3036  O   GLN A 385       1.824   8.237   9.867  1.00 18.53           O  
ATOM   3037  CB  GLN A 385       4.690   8.926   8.309  1.00 17.99           C  
ATOM   3038  CG  GLN A 385       6.098   8.387   8.006  1.00 21.68           C  
ATOM   3039  CD  GLN A 385       6.491   8.407   6.508  1.00 19.79           C  
ATOM   3040  OE1 GLN A 385       5.663   8.330   5.629  1.00 22.49           O  
ATOM   3041  NE2 GLN A 385       7.796   8.567   6.246  1.00 19.44           N  
ATOM   3042  N   ILE A 386       1.754   9.454   7.958  1.00 18.84           N  
ATOM   3043  CA  ILE A 386       0.525  10.127   8.318  1.00 19.30           C  
ATOM   3044  C   ILE A 386      -0.654   9.149   8.367  1.00 23.19           C  
ATOM   3045  O   ILE A 386      -1.410   9.162   9.347  1.00 23.12           O  
ATOM   3046  CB  ILE A 386       0.219  11.350   7.416  1.00 22.06           C  
ATOM   3047  CG1 ILE A 386       1.260  12.469   7.671  1.00 23.93           C  
ATOM   3048  CG2 ILE A 386      -1.184  11.920   7.736  1.00 17.63           C  
ATOM   3049  CD1 ILE A 386       1.334  13.513   6.519  1.00 21.54           C  
ATOM   3050  N   TRP A 387      -0.768   8.299   7.336  1.00 18.18           N  
ATOM   3051  CA  TRP A 387      -1.851   7.284   7.232  1.00 19.10           C  
ATOM   3052  C   TRP A 387      -1.881   6.403   8.489  1.00 22.37           C  
ATOM   3053  O   TRP A 387      -2.906   6.240   9.144  1.00 19.54           O  
ATOM   3054  CB  TRP A 387      -1.567   6.386   6.002  1.00 17.53           C  
ATOM   3055  CG  TRP A 387      -2.620   5.257   5.738  1.00 19.96           C  
ATOM   3056  CD1 TRP A 387      -2.469   3.902   6.018  1.00 22.28           C  
ATOM   3057  CD2 TRP A 387      -3.926   5.402   5.113  1.00 20.36           C  
ATOM   3058  NE1 TRP A 387      -3.583   3.227   5.561  1.00 22.37           N  
ATOM   3059  CE2 TRP A 387      -4.488   4.122   5.023  1.00 23.94           C  
ATOM   3060  CE3 TRP A 387      -4.617   6.481   4.541  1.00 23.29           C  
ATOM   3061  CZ2 TRP A 387      -5.736   3.897   4.440  1.00 23.79           C  
ATOM   3062  CZ3 TRP A 387      -5.908   6.243   4.001  1.00 24.81           C  
ATOM   3063  CH2 TRP A 387      -6.443   4.966   3.981  1.00 24.32           C  
ATOM   3064  N   ASP A 388      -0.728   5.838   8.832  1.00 17.67           N  
ATOM   3065  CA  ASP A 388      -0.649   4.927  10.000  1.00 18.00           C  
ATOM   3066  C   ASP A 388      -0.944   5.684  11.288  1.00 22.82           C  
ATOM   3067  O   ASP A 388      -1.495   5.123  12.234  1.00 23.58           O  
ATOM   3068  CB  ASP A 388       0.759   4.288  10.127  1.00 16.72           C  
ATOM   3069  CG  ASP A 388       1.026   3.219   9.074  1.00 21.73           C  
ATOM   3070  OD1 ASP A 388       0.073   2.588   8.531  1.00 23.66           O  
ATOM   3071  OD2 ASP A 388       2.227   3.027   8.754  1.00 24.84           O  
ATOM   3072  N   THR A 389      -0.423   6.903  11.380  1.00 20.05           N  
ATOM   3073  CA  THR A 389      -0.559   7.671  12.618  1.00 19.45           C  
ATOM   3074  C   THR A 389      -1.983   8.137  12.870  1.00 21.33           C  
ATOM   3075  O   THR A 389      -2.430   8.144  14.022  1.00 21.98           O  
ATOM   3076  CB  THR A 389       0.428   8.873  12.670  1.00 22.34           C  
ATOM   3077  OG1 THR A 389       1.736   8.353  12.497  1.00 20.94           O  
ATOM   3078  CG2 THR A 389       0.364   9.606  14.068  1.00 19.62           C  
ATOM   3079  N   ALA A 390      -2.671   8.522  11.809  1.00 17.87           N  
ATOM   3080  CA  ALA A 390      -4.076   8.944  11.907  1.00 17.44           C  
ATOM   3081  C   ALA A 390      -4.952   7.744  12.332  1.00 23.08           C  
ATOM   3082  O   ALA A 390      -5.793   7.873  13.257  1.00 21.43           O  
ATOM   3083  CB  ALA A 390      -4.520   9.540  10.561  1.00 16.86           C  
ATOM   3084  N   PHE A 391      -4.683   6.562  11.748  1.00 17.12           N  
ATOM   3085  CA  PHE A 391      -5.424   5.326  12.128  1.00 17.28           C  
ATOM   3086  C   PHE A 391      -5.100   4.907  13.550  1.00 21.83           C  
ATOM   3087  O   PHE A 391      -5.984   4.452  14.303  1.00 22.70           O  
ATOM   3088  CB  PHE A 391      -5.071   4.150  11.207  1.00 19.76           C  
ATOM   3089  CG  PHE A 391      -5.931   4.049   9.956  1.00 21.39           C  
ATOM   3090  CD1 PHE A 391      -7.153   4.707   9.868  1.00 21.61           C  
ATOM   3091  CD2 PHE A 391      -5.561   3.140   8.926  1.00 23.83           C  
ATOM   3092  CE1 PHE A 391      -7.976   4.566   8.702  1.00 22.82           C  
ATOM   3093  CE2 PHE A 391      -6.415   2.923   7.795  1.00 24.98           C  
ATOM   3094  CZ  PHE A 391      -7.607   3.675   7.683  1.00 22.30           C  
ATOM   3095  N   ALA A 392      -3.805   4.972  13.902  1.00 17.00           N  
ATOM   3096  CA  ALA A 392      -3.376   4.524  15.225  1.00 17.87           C  
ATOM   3097  C   ALA A 392      -4.107   5.351  16.279  1.00 22.09           C  
ATOM   3098  O   ALA A 392      -4.555   4.808  17.300  1.00 21.71           O  
ATOM   3099  CB  ALA A 392      -1.885   4.709  15.406  1.00 18.94           C  
ATOM   3100  N   ILE A 393      -4.122   6.674  16.086  1.00 19.06           N  
ATOM   3101  CA  ILE A 393      -4.823   7.560  17.043  1.00 18.57           C  
ATOM   3102  C   ILE A 393      -6.292   7.120  17.234  1.00 21.30           C  
ATOM   3103  O   ILE A 393      -6.798   7.048  18.350  1.00 20.30           O  
ATOM   3104  CB  ILE A 393      -4.788   9.034  16.598  1.00 20.04           C  
ATOM   3105  CG1 ILE A 393      -3.393   9.635  16.809  1.00 21.73           C  
ATOM   3106  CG2 ILE A 393      -5.777   9.864  17.433  1.00 20.60           C  
ATOM   3107  CD1 ILE A 393      -3.149  10.887  15.900  1.00 19.68           C  
ATOM   3108  N   GLN A 394      -6.981   6.867  16.134  1.00 19.48           N  
ATOM   3109  CA  GLN A 394      -8.380   6.415  16.214  1.00 20.53           C  
ATOM   3110  C   GLN A 394      -8.531   5.097  16.926  1.00 23.99           C  
ATOM   3111  O   GLN A 394      -9.423   4.931  17.746  1.00 21.61           O  
ATOM   3112  CB  GLN A 394      -8.979   6.337  14.810  1.00 21.99           C  
ATOM   3113  CG  GLN A 394      -9.094   7.724  14.151  1.00 20.55           C  
ATOM   3114  CD  GLN A 394      -9.756   7.646  12.804  1.00 22.08           C  
ATOM   3115  OE1 GLN A 394     -10.900   7.236  12.695  1.00 27.85           O  
ATOM   3116  NE2 GLN A 394      -8.996   7.939  11.750  1.00 24.91           N  
ATOM   3117  N   ALA A 395      -7.665   4.136  16.616  1.00 19.42           N  
ATOM   3118  CA  ALA A 395      -7.746   2.838  17.294  1.00 18.03           C  
ATOM   3119  C   ALA A 395      -7.511   3.059  18.793  1.00 22.86           C  
ATOM   3120  O   ALA A 395      -8.149   2.417  19.611  1.00 21.22           O  
ATOM   3121  CB  ALA A 395      -6.644   1.841  16.730  1.00 17.35           C  
ATOM   3122  N   LEU A 396      -6.452   3.806  19.157  1.00 18.68           N  
ATOM   3123  CA  LEU A 396      -6.180   4.025  20.580  1.00 19.70           C  
ATOM   3124  C   LEU A 396      -7.358   4.696  21.321  1.00 21.75           C  
ATOM   3125  O   LEU A 396      -7.661   4.328  22.440  1.00 20.89           O  
ATOM   3126  CB  LEU A 396      -4.916   4.857  20.839  1.00 20.16           C  
ATOM   3127  CG  LEU A 396      -3.541   4.305  20.435  1.00 28.73           C  
ATOM   3128  CD1 LEU A 396      -2.420   5.239  20.866  1.00 28.87           C  
ATOM   3129  CD2 LEU A 396      -3.230   2.930  20.889  1.00 29.90           C  
ATOM   3130  N   LEU A 397      -7.939   5.739  20.746  1.00 20.01           N  
ATOM   3131  CA  LEU A 397      -9.111   6.381  21.399  1.00 21.13           C  
ATOM   3132  C   LEU A 397     -10.284   5.387  21.497  1.00 27.74           C  
ATOM   3133  O   LEU A 397     -10.963   5.325  22.525  1.00 27.08           O  
ATOM   3134  CB  LEU A 397      -9.554   7.598  20.598  1.00 20.73           C  
ATOM   3135  CG  LEU A 397      -8.460   8.669  20.621  1.00 26.69           C  
ATOM   3136  CD1 LEU A 397      -8.818   9.940  19.841  1.00 26.62           C  
ATOM   3137  CD2 LEU A 397      -7.959   8.978  22.010  1.00 25.00           C  
ATOM   3138  N   GLU A 398     -10.533   4.608  20.435  1.00 22.97           N  
ATOM   3139  CA  GLU A 398     -11.593   3.617  20.541  1.00 23.61           C  
ATOM   3140  C   GLU A 398     -11.384   2.610  21.675  1.00 26.72           C  
ATOM   3141  O   GLU A 398     -12.337   2.149  22.306  1.00 26.82           O  
ATOM   3142  CB  GLU A 398     -11.917   2.936  19.205  1.00 25.19           C  
ATOM   3143  CG  GLU A 398     -12.911   3.831  18.436  1.00 44.84           C  
ATOM   3144  CD  GLU A 398     -13.977   3.100  17.671  1.00 61.52           C  
ATOM   3145  OE1 GLU A 398     -14.170   3.438  16.460  1.00 54.28           O  
ATOM   3146  OE2 GLU A 398     -14.639   2.248  18.284  1.00 37.54           O  
ATOM   3147  N   ALA A 399     -10.122   2.289  21.938  1.00 19.67           N  
ATOM   3148  CA  ALA A 399      -9.788   1.339  22.996  1.00 20.01           C  
ATOM   3149  C   ALA A 399      -9.644   2.039  24.364  1.00 28.52           C  
ATOM   3150  O   ALA A 399      -9.253   1.401  25.342  1.00 30.24           O  
ATOM   3151  CB  ALA A 399      -8.506   0.528  22.623  1.00 20.32           C  
ATOM   3152  N   GLY A 400     -10.001   3.328  24.448  1.00 26.00           N  
ATOM   3153  CA  GLY A 400      -9.963   4.053  25.745  1.00 25.15           C  
ATOM   3154  C   GLY A 400      -8.534   4.422  26.184  1.00 29.96           C  
ATOM   3155  O   GLY A 400      -8.241   4.658  27.362  1.00 29.49           O  
ATOM   3156  N   GLY A 401      -7.635   4.510  25.212  1.00 25.15           N  
ATOM   3157  CA  GLY A 401      -6.243   4.845  25.522  1.00 24.41           C  
ATOM   3158  C   GLY A 401      -6.097   6.255  26.143  1.00 26.85           C  
ATOM   3159  O   GLY A 401      -5.137   6.521  26.852  1.00 26.76           O  
ATOM   3160  N   HIS A 402      -7.029   7.153  25.837  1.00 25.63           N  
ATOM   3161  CA  HIS A 402      -7.040   8.525  26.383  1.00 24.89           C  
ATOM   3162  C   HIS A 402      -7.336   8.532  27.910  1.00 30.39           C  
ATOM   3163  O   HIS A 402      -7.061   9.507  28.581  1.00 29.96           O  
ATOM   3164  CB  HIS A 402      -8.067   9.431  25.601  1.00 24.78           C  
ATOM   3165  CG  HIS A 402      -9.494   8.912  25.589  1.00 26.98           C  
ATOM   3166  ND1 HIS A 402      -9.834   7.683  25.076  1.00 27.33           N  
ATOM   3167  CD2 HIS A 402     -10.666   9.520  25.924  1.00 28.19           C  
ATOM   3168  CE1 HIS A 402     -11.152   7.519  25.163  1.00 27.62           C  
ATOM   3169  NE2 HIS A 402     -11.681   8.626  25.657  1.00 28.17           N  
ATOM   3170  N   HIS A 403      -7.821   7.414  28.456  1.00 26.19           N  
ATOM   3171  CA  HIS A 403      -8.110   7.322  29.884  1.00 26.94           C  
ATOM   3172  C   HIS A 403      -6.940   6.631  30.600  1.00 32.29           C  
ATOM   3173  O   HIS A 403      -6.985   6.401  31.789  1.00 31.89           O  
ATOM   3174  CB  HIS A 403      -9.493   6.576  30.152  1.00 27.51           C  
ATOM   3175  CG  HIS A 403     -10.686   7.244  29.508  1.00 31.01           C  
ATOM   3176  ND1 HIS A 403     -11.040   8.550  29.772  1.00 32.71           N  
ATOM   3177  CD2 HIS A 403     -11.619   6.772  28.644  1.00 34.50           C  
ATOM   3178  CE1 HIS A 403     -12.116   8.870  29.075  1.00 33.98           C  
ATOM   3179  NE2 HIS A 403     -12.491   7.806  28.385  1.00 35.41           N  
ATOM   3180  N   ARG A 404      -5.861   6.326  29.871  1.00 27.25           N  
ATOM   3181  CA  ARG A 404      -4.682   5.676  30.447  1.00 26.35           C  
ATOM   3182  C   ARG A 404      -3.536   6.708  30.598  1.00 31.69           C  
ATOM   3183  O   ARG A 404      -2.974   7.203  29.628  1.00 29.16           O  
ATOM   3184  CB  ARG A 404      -4.199   4.534  29.537  1.00 28.11           C  
ATOM   3185  CG  ARG A 404      -5.152   3.361  29.465  1.00 31.60           C  
ATOM   3186  CD  ARG A 404      -4.556   2.320  30.357  1.00 40.25           C  
ATOM   3187  NE  ARG A 404      -5.526   1.744  31.225  1.00 53.20           N  
ATOM   3188  CZ  ARG A 404      -5.237   0.876  32.171  1.00 44.97           C  
ATOM   3189  NH1 ARG A 404      -3.974   0.553  32.437  1.00 35.08           N  
ATOM   3190  NH2 ARG A 404      -6.219   0.379  32.877  1.00 46.47           N  
ATOM   3191  N   PRO A 405      -3.191   7.042  31.831  1.00 30.54           N  
ATOM   3192  CA  PRO A 405      -2.168   8.069  32.050  1.00 29.86           C  
ATOM   3193  C   PRO A 405      -0.851   7.689  31.379  1.00 32.35           C  
ATOM   3194  O   PRO A 405      -0.099   8.549  30.933  1.00 30.82           O  
ATOM   3195  CB  PRO A 405      -1.978   8.081  33.596  1.00 31.51           C  
ATOM   3196  CG  PRO A 405      -3.178   7.444  34.129  1.00 37.47           C  
ATOM   3197  CD  PRO A 405      -3.636   6.425  33.101  1.00 31.65           C  
ATOM   3198  N   GLU A 406      -0.523   6.400  31.363  1.00 29.23           N  
ATOM   3199  CA  GLU A 406       0.733   5.991  30.744  1.00 29.51           C  
ATOM   3200  C   GLU A 406       0.806   6.264  29.217  1.00 31.11           C  
ATOM   3201  O   GLU A 406       1.905   6.246  28.652  1.00 30.07           O  
ATOM   3202  CB  GLU A 406       1.085   4.518  31.073  1.00 30.99           C  
ATOM   3203  CG  GLU A 406       0.242   3.460  30.280  1.00 33.00           C  
ATOM   3204  CD  GLU A 406      -1.028   3.058  31.023  1.00 44.69           C  
ATOM   3205  OE1 GLU A 406      -1.519   3.893  31.817  1.00 31.26           O  
ATOM   3206  OE2 GLU A 406      -1.439   1.872  30.927  1.00 33.75           O  
ATOM   3207  N   PHE A 407      -0.328   6.558  28.574  1.00 24.26           N  
ATOM   3208  CA  PHE A 407      -0.354   6.838  27.131  1.00 23.13           C  
ATOM   3209  C   PHE A 407      -0.489   8.324  26.784  1.00 28.25           C  
ATOM   3210  O   PHE A 407      -0.564   8.681  25.602  1.00 28.35           O  
ATOM   3211  CB  PHE A 407      -1.485   6.022  26.446  1.00 22.91           C  
ATOM   3212  CG  PHE A 407      -1.336   4.529  26.609  1.00 23.49           C  
ATOM   3213  CD1 PHE A 407      -0.064   3.958  26.743  1.00 27.16           C  
ATOM   3214  CD2 PHE A 407      -2.441   3.680  26.582  1.00 23.80           C  
ATOM   3215  CE1 PHE A 407       0.087   2.577  26.844  1.00 26.34           C  
ATOM   3216  CE2 PHE A 407      -2.301   2.300  26.728  1.00 25.77           C  
ATOM   3217  CZ  PHE A 407      -1.052   1.747  26.833  1.00 24.12           C  
ATOM   3218  N   SER A 408      -0.592   9.200  27.789  1.00 24.30           N  
ATOM   3219  CA  SER A 408      -0.844  10.636  27.502  1.00 25.18           C  
ATOM   3220  C   SER A 408       0.209  11.286  26.628  1.00 26.39           C  
ATOM   3221  O   SER A 408      -0.063  12.050  25.722  1.00 25.69           O  
ATOM   3222  CB  SER A 408      -0.978  11.460  28.805  1.00 31.08           C  
ATOM   3223  OG  SER A 408      -1.769  10.741  29.729  1.00 51.69           O  
ATOM   3224  N   SER A 409       1.449  11.036  26.972  1.00 23.91           N  
ATOM   3225  CA  SER A 409       2.565  11.615  26.221  1.00 26.51           C  
ATOM   3226  C   SER A 409       2.593  11.115  24.739  1.00 28.48           C  
ATOM   3227  O   SER A 409       2.830  11.898  23.806  1.00 24.94           O  
ATOM   3228  CB  SER A 409       3.883  11.259  26.933  1.00 29.34           C  
ATOM   3229  OG  SER A 409       4.979  11.718  26.163  1.00 44.82           O  
ATOM   3230  N   CYS A 410       2.283   9.826  24.549  1.00 24.32           N  
ATOM   3231  CA  CYS A 410       2.135   9.240  23.225  1.00 22.13           C  
ATOM   3232  C   CYS A 410       1.089  10.012  22.389  1.00 23.64           C  
ATOM   3233  O   CYS A 410       1.394  10.475  21.263  1.00 22.56           O  
ATOM   3234  CB  CYS A 410       1.688   7.762  23.380  1.00 22.85           C  
ATOM   3235  SG  CYS A 410       1.026   7.034  21.847  1.00 26.16           S  
ATOM   3236  N   LEU A 411      -0.099  10.228  22.977  1.00 20.08           N  
ATOM   3237  CA  LEU A 411      -1.204  10.896  22.273  1.00 20.33           C  
ATOM   3238  C   LEU A 411      -0.864  12.343  21.981  1.00 24.68           C  
ATOM   3239  O   LEU A 411      -1.212  12.875  20.930  1.00 24.33           O  
ATOM   3240  CB  LEU A 411      -2.532  10.798  23.083  1.00 19.28           C  
ATOM   3241  CG  LEU A 411      -3.006   9.336  23.183  1.00 24.68           C  
ATOM   3242  CD1 LEU A 411      -4.232   9.267  24.211  1.00 24.28           C  
ATOM   3243  CD2 LEU A 411      -3.427   8.834  21.787  1.00 24.09           C  
ATOM   3244  N   GLN A 412      -0.178  12.981  22.914  1.00 20.82           N  
ATOM   3245  CA  GLN A 412       0.186  14.379  22.685  1.00 23.36           C  
ATOM   3246  C   GLN A 412       1.210  14.477  21.536  1.00 25.37           C  
ATOM   3247  O   GLN A 412       1.171  15.380  20.708  1.00 24.05           O  
ATOM   3248  CB  GLN A 412       0.780  14.972  23.981  1.00 25.38           C  
ATOM   3249  CG  GLN A 412       1.500  16.322  23.746  1.00 50.65           C  
ATOM   3250  CD  GLN A 412       0.540  17.503  23.440  1.00 68.66           C  
ATOM   3251  OE1 GLN A 412       0.010  18.132  24.354  1.00 65.60           O  
ATOM   3252  NE2 GLN A 412       0.477  17.908  22.172  1.00 53.39           N  
ATOM   3253  N   LYS A 413       2.155  13.541  21.494  1.00 22.40           N  
ATOM   3254  CA  LYS A 413       3.153  13.565  20.422  1.00 19.91           C  
ATOM   3255  C   LYS A 413       2.572  13.200  19.069  1.00 22.67           C  
ATOM   3256  O   LYS A 413       2.968  13.744  18.050  1.00 25.12           O  
ATOM   3257  CB  LYS A 413       4.334  12.639  20.752  1.00 23.37           C  
ATOM   3258  CG  LYS A 413       5.530  13.359  21.272  1.00 43.95           C  
ATOM   3259  CD  LYS A 413       5.889  14.493  20.319  1.00 52.48           C  
ATOM   3260  CE  LYS A 413       7.381  14.525  20.035  1.00 55.95           C  
ATOM   3261  NZ  LYS A 413       7.926  15.918  20.131  1.00 62.33           N  
ATOM   3262  N   ALA A 414       1.609  12.300  19.049  1.00 18.87           N  
ATOM   3263  CA  ALA A 414       0.973  11.967  17.774  1.00 18.91           C  
ATOM   3264  C   ALA A 414       0.180  13.187  17.281  1.00 24.54           C  
ATOM   3265  O   ALA A 414       0.141  13.471  16.074  1.00 21.25           O  
ATOM   3266  CB  ALA A 414       0.059  10.757  17.966  1.00 18.05           C  
ATOM   3267  N   HIS A 415      -0.492  13.889  18.212  1.00 21.93           N  
ATOM   3268  CA  HIS A 415      -1.240  15.084  17.814  1.00 21.86           C  
ATOM   3269  C   HIS A 415      -0.267  16.114  17.231  1.00 24.04           C  
ATOM   3270  O   HIS A 415      -0.472  16.690  16.190  1.00 22.92           O  
ATOM   3271  CB  HIS A 415      -2.022  15.709  19.031  1.00 23.28           C  
ATOM   3272  CG  HIS A 415      -2.856  16.905  18.662  1.00 27.26           C  
ATOM   3273  ND1 HIS A 415      -2.321  18.175  18.600  1.00 29.55           N  
ATOM   3274  CD2 HIS A 415      -4.165  17.024  18.316  1.00 30.10           C  
ATOM   3275  CE1 HIS A 415      -3.267  19.028  18.230  1.00 30.19           C  
ATOM   3276  NE2 HIS A 415      -4.385  18.352  18.020  1.00 30.41           N  
ATOM   3277  N   GLU A 416       0.840  16.313  17.921  1.00 23.51           N  
ATOM   3278  CA  GLU A 416       1.852  17.231  17.432  1.00 23.72           C  
ATOM   3279  C   GLU A 416       2.404  16.852  16.052  1.00 25.46           C  
ATOM   3280  O   GLU A 416       2.525  17.680  15.188  1.00 22.81           O  
ATOM   3281  CB  GLU A 416       3.012  17.284  18.409  1.00 24.14           C  
ATOM   3282  CG  GLU A 416       4.047  18.291  17.949  1.00 33.54           C  
ATOM   3283  CD  GLU A 416       5.306  18.182  18.765  1.00 49.55           C  
ATOM   3284  OE1 GLU A 416       5.252  18.434  19.982  1.00 60.24           O  
ATOM   3285  OE2 GLU A 416       6.318  17.716  18.226  1.00 53.56           O  
ATOM   3286  N   PHE A 417       2.632  15.573  15.825  1.00 24.22           N  
ATOM   3287  CA  PHE A 417       3.041  15.119  14.500  1.00 22.45           C  
ATOM   3288  C   PHE A 417       2.013  15.503  13.420  1.00 24.80           C  
ATOM   3289  O   PHE A 417       2.402  15.945  12.335  1.00 24.72           O  
ATOM   3290  CB  PHE A 417       3.281  13.579  14.489  1.00 22.62           C  
ATOM   3291  CG  PHE A 417       3.622  13.050  13.120  1.00 23.67           C  
ATOM   3292  CD1 PHE A 417       2.651  12.394  12.346  1.00 21.48           C  
ATOM   3293  CD2 PHE A 417       4.870  13.344  12.546  1.00 23.97           C  
ATOM   3294  CE1 PHE A 417       2.925  12.003  11.048  1.00 22.50           C  
ATOM   3295  CE2 PHE A 417       5.178  12.953  11.214  1.00 26.55           C  
ATOM   3296  CZ  PHE A 417       4.194  12.295  10.451  1.00 23.63           C  
ATOM   3297  N   LEU A 418       0.725  15.267  13.664  1.00 19.06           N  
ATOM   3298  CA  LEU A 418      -0.276  15.594  12.640  1.00 19.52           C  
ATOM   3299  C   LEU A 418      -0.321  17.132  12.488  1.00 24.11           C  
ATOM   3300  O   LEU A 418      -0.326  17.644  11.380  1.00 24.71           O  
ATOM   3301  CB  LEU A 418      -1.675  15.021  13.007  1.00 19.66           C  
ATOM   3302  CG  LEU A 418      -1.768  13.486  12.942  1.00 22.51           C  
ATOM   3303  CD1 LEU A 418      -3.210  13.080  13.068  1.00 21.82           C  
ATOM   3304  CD2 LEU A 418      -1.208  12.959  11.598  1.00 22.47           C  
ATOM   3305  N   ARG A 419      -0.358  17.857  13.600  1.00 21.81           N  
ATOM   3306  CA  ARG A 419      -0.382  19.340  13.502  1.00 23.89           C  
ATOM   3307  C   ARG A 419       0.770  19.874  12.627  1.00 26.46           C  
ATOM   3308  O   ARG A 419       0.587  20.691  11.727  1.00 25.21           O  
ATOM   3309  CB  ARG A 419      -0.222  19.977  14.890  1.00 22.16           C  
ATOM   3310  CG  ARG A 419       0.043  21.513  14.791  1.00 26.98           C  
ATOM   3311  CD  ARG A 419      -0.372  22.165  16.094  1.00 28.39           C  
ATOM   3312  NE  ARG A 419       0.515  21.709  17.144  1.00 25.40           N  
ATOM   3313  CZ  ARG A 419       1.779  22.125  17.244  1.00 44.33           C  
ATOM   3314  NH1 ARG A 419       2.284  23.008  16.389  1.00 38.70           N  
ATOM   3315  NH2 ARG A 419       2.567  21.668  18.183  1.00 32.83           N  
ATOM   3316  N   LEU A 420       1.976  19.365  12.868  1.00 23.55           N  
ATOM   3317  CA  LEU A 420       3.141  19.782  12.067  1.00 24.87           C  
ATOM   3318  C   LEU A 420       3.195  19.229  10.645  1.00 26.99           C  
ATOM   3319  O   LEU A 420       3.975  19.688   9.847  1.00 23.25           O  
ATOM   3320  CB  LEU A 420       4.464  19.454  12.792  1.00 25.54           C  
ATOM   3321  CG  LEU A 420       4.641  20.192  14.142  1.00 31.57           C  
ATOM   3322  CD1 LEU A 420       5.881  19.690  14.925  1.00 30.28           C  
ATOM   3323  CD2 LEU A 420       4.744  21.710  13.909  1.00 30.84           C  
ATOM   3324  N   SER A 421       2.350  18.253  10.323  1.00 23.30           N  
ATOM   3325  CA  SER A 421       2.380  17.638   9.010  1.00 20.49           C  
ATOM   3326  C   SER A 421       1.346  18.185   8.088  1.00 26.17           C  
ATOM   3327  O   SER A 421       1.370  17.846   6.903  1.00 25.34           O  
ATOM   3328  CB  SER A 421       2.215  16.110   9.138  1.00 23.34           C  
ATOM   3329  OG  SER A 421       3.316  15.570   9.860  1.00 24.04           O  
ATOM   3330  N   GLN A 422       0.390  18.948   8.633  1.00 24.06           N  
ATOM   3331  CA  GLN A 422      -0.658  19.536   7.794  1.00 22.78           C  
ATOM   3332  C   GLN A 422      -0.042  20.465   6.751  1.00 23.85           C  
ATOM   3333  O   GLN A 422       0.884  21.218   7.049  1.00 21.30           O  
ATOM   3334  CB  GLN A 422      -1.678  20.311   8.645  1.00 22.87           C  
ATOM   3335  CG  GLN A 422      -2.865  20.797   7.819  1.00 21.91           C  
ATOM   3336  CD  GLN A 422      -3.961  21.389   8.693  1.00 34.24           C  
ATOM   3337  OE1 GLN A 422      -3.659  21.900   9.769  1.00 30.36           O  
ATOM   3338  NE2 GLN A 422      -5.185  21.478   8.167  1.00 24.73           N  
ATOM   3339  N   VAL A 423      -0.551  20.420   5.532  1.00 22.81           N  
ATOM   3340  CA  VAL A 423       0.014  21.244   4.471  1.00 23.82           C  
ATOM   3341  C   VAL A 423      -0.459  22.715   4.652  1.00 31.18           C  
ATOM   3342  O   VAL A 423      -1.643  23.023   4.706  1.00 30.54           O  
ATOM   3343  CB  VAL A 423      -0.296  20.708   3.042  1.00 26.21           C  
ATOM   3344  CG1 VAL A 423       0.197  21.729   1.990  1.00 25.74           C  
ATOM   3345  CG2 VAL A 423       0.410  19.353   2.796  1.00 25.48           C  
ATOM   3346  N   PRO A 424       0.522  23.585   4.864  1.00 30.28           N  
ATOM   3347  CA  PRO A 424       0.299  25.017   5.147  1.00 31.76           C  
ATOM   3348  C   PRO A 424      -0.009  25.914   3.952  1.00 34.24           C  
ATOM   3349  O   PRO A 424      -0.586  26.955   4.136  1.00 35.71           O  
ATOM   3350  CB  PRO A 424       1.620  25.477   5.792  1.00 32.57           C  
ATOM   3351  CG  PRO A 424       2.665  24.554   5.233  1.00 36.89           C  
ATOM   3352  CD  PRO A 424       1.954  23.274   4.706  1.00 30.72           C  
ATOM   3353  N   ASP A 425       0.288  25.486   2.736  1.00 29.35           N  
ATOM   3354  CA  ASP A 425      -0.006  26.329   1.587  1.00 29.51           C  
ATOM   3355  C   ASP A 425      -0.109  25.559   0.298  1.00 31.40           C  
ATOM   3356  O   ASP A 425       0.235  24.383   0.230  1.00 32.34           O  
ATOM   3357  CB  ASP A 425       1.130  27.336   1.413  1.00 32.50           C  
ATOM   3358  CG  ASP A 425       2.510  26.656   1.310  1.00 59.30           C  
ATOM   3359  OD1 ASP A 425       2.619  25.456   0.969  1.00 62.22           O  
ATOM   3360  OD2 ASP A 425       3.515  27.313   1.628  1.00 70.73           O  
ATOM   3361  N   ASN A 426      -0.488  26.285  -0.745  1.00 26.72           N  
ATOM   3362  CA  ASN A 426      -0.610  25.765  -2.091  1.00 27.72           C  
ATOM   3363  C   ASN A 426       0.711  26.103  -2.768  1.00 34.31           C  
ATOM   3364  O   ASN A 426       1.294  27.157  -2.509  1.00 33.01           O  
ATOM   3365  CB  ASN A 426      -1.739  26.485  -2.839  1.00 27.96           C  
ATOM   3366  CG  ASN A 426      -3.102  26.103  -2.341  1.00 41.92           C  
ATOM   3367  OD1 ASN A 426      -3.372  24.924  -2.063  1.00 34.22           O  
ATOM   3368  ND2 ASN A 426      -3.972  27.102  -2.187  1.00 32.44           N  
ATOM   3369  N   PRO A 427       1.244  25.213  -3.599  1.00 31.06           N  
ATOM   3370  CA  PRO A 427       2.458  25.616  -4.307  1.00 31.09           C  
ATOM   3371  C   PRO A 427       2.139  26.756  -5.326  1.00 35.68           C  
ATOM   3372  O   PRO A 427       1.069  26.856  -5.876  1.00 33.28           O  
ATOM   3373  CB  PRO A 427       2.901  24.328  -5.050  1.00 32.26           C  
ATOM   3374  CG  PRO A 427       1.887  23.236  -4.628  1.00 35.53           C  
ATOM   3375  CD  PRO A 427       0.676  23.962  -4.141  1.00 29.85           C  
ATOM   3376  N   PRO A 428       3.127  27.584  -5.608  1.00 36.03           N  
ATOM   3377  CA  PRO A 428       3.004  28.680  -6.592  1.00 35.60           C  
ATOM   3378  C   PRO A 428       2.803  28.101  -7.967  1.00 36.47           C  
ATOM   3379  O   PRO A 428       3.493  27.152  -8.360  1.00 34.94           O  
ATOM   3380  CB  PRO A 428       4.373  29.391  -6.538  1.00 38.27           C  
ATOM   3381  CG  PRO A 428       5.300  28.438  -5.810  1.00 44.25           C  
ATOM   3382  CD  PRO A 428       4.425  27.565  -4.921  1.00 37.91           C  
ATOM   3383  N   ASP A 429       1.847  28.680  -8.689  1.00 32.55           N  
ATOM   3384  CA  ASP A 429       1.496  28.223 -10.015  1.00 33.27           C  
ATOM   3385  C   ASP A 429       1.120  26.767 -10.059  1.00 32.91           C  
ATOM   3386  O   ASP A 429       1.381  26.110 -11.056  1.00 31.21           O  
ATOM   3387  CB  ASP A 429       2.667  28.446 -10.952  1.00 36.85           C  
ATOM   3388  CG  ASP A 429       3.031  29.900 -11.057  1.00 56.55           C  
ATOM   3389  OD1 ASP A 429       2.139  30.701 -11.390  1.00 60.47           O  
ATOM   3390  OD2 ASP A 429       4.154  30.254 -10.634  1.00 63.14           O  
ATOM   3391  N   TYR A 430       0.498  26.274  -8.997  1.00 29.24           N  
ATOM   3392  CA  TYR A 430       0.126  24.856  -8.939  1.00 27.99           C  
ATOM   3393  C   TYR A 430      -0.831  24.410 -10.047  1.00 29.06           C  
ATOM   3394  O   TYR A 430      -0.660  23.315 -10.576  1.00 24.78           O  
ATOM   3395  CB  TYR A 430      -0.388  24.484  -7.534  1.00 28.86           C  
ATOM   3396  CG  TYR A 430      -1.818  24.942  -7.242  1.00 28.07           C  
ATOM   3397  CD1 TYR A 430      -2.909  24.108  -7.500  1.00 29.74           C  
ATOM   3398  CD2 TYR A 430      -2.046  26.149  -6.615  1.00 28.08           C  
ATOM   3399  CE1 TYR A 430      -4.231  24.503  -7.181  1.00 28.99           C  
ATOM   3400  CE2 TYR A 430      -3.363  26.566  -6.330  1.00 30.77           C  
ATOM   3401  CZ  TYR A 430      -4.430  25.740  -6.600  1.00 34.23           C  
ATOM   3402  OH  TYR A 430      -5.662  26.171  -6.239  1.00 35.76           O  
ATOM   3403  N   GLN A 431      -1.773  25.282 -10.466  1.00 26.19           N  
ATOM   3404  CA  GLN A 431      -2.754  24.909 -11.501  1.00 24.34           C  
ATOM   3405  C   GLN A 431      -2.126  24.632 -12.851  1.00 25.48           C  
ATOM   3406  O   GLN A 431      -2.581  23.806 -13.631  1.00 25.21           O  
ATOM   3407  CB  GLN A 431      -3.815  26.004 -11.692  1.00 25.38           C  
ATOM   3408  CG  GLN A 431      -4.687  26.230 -10.480  1.00 40.73           C  
ATOM   3409  CD  GLN A 431      -4.281  27.491  -9.764  1.00 68.88           C  
ATOM   3410  OE1 GLN A 431      -3.068  27.790  -9.638  1.00 65.45           O  
ATOM   3411  NE2 GLN A 431      -5.264  28.310  -9.415  1.00 50.34           N  
ATOM   3412  N   LYS A 432      -1.102  25.392 -13.155  1.00 24.04           N  
ATOM   3413  CA  LYS A 432      -0.425  25.269 -14.441  1.00 23.77           C  
ATOM   3414  C   LYS A 432       0.184  23.847 -14.562  1.00 27.95           C  
ATOM   3415  O   LYS A 432       0.408  23.351 -15.655  1.00 26.26           O  
ATOM   3416  CB  LYS A 432       0.708  26.315 -14.451  1.00 26.31           C  
ATOM   3417  CG  LYS A 432       1.652  26.165 -15.620  1.00 30.34           C  
ATOM   3418  CD  LYS A 432       2.670  27.299 -15.680  1.00 38.86           C  
ATOM   3419  CE  LYS A 432       3.294  27.336 -17.074  1.00 47.00           C  
ATOM   3420  NZ  LYS A 432       4.566  28.086 -17.177  1.00 53.25           N  
ATOM   3421  N   TYR A 433       0.500  23.230 -13.419  1.00 25.95           N  
ATOM   3422  CA  TYR A 433       1.050  21.865 -13.405  1.00 25.11           C  
ATOM   3423  C   TYR A 433       0.065  20.755 -13.010  1.00 27.33           C  
ATOM   3424  O   TYR A 433       0.500  19.595 -12.777  1.00 23.65           O  
ATOM   3425  CB  TYR A 433       2.294  21.796 -12.527  1.00 25.04           C  
ATOM   3426  CG  TYR A 433       3.309  22.785 -12.980  1.00 25.43           C  
ATOM   3427  CD1 TYR A 433       4.035  22.565 -14.128  1.00 25.22           C  
ATOM   3428  CD2 TYR A 433       3.446  24.020 -12.337  1.00 26.22           C  
ATOM   3429  CE1 TYR A 433       4.942  23.482 -14.578  1.00 26.50           C  
ATOM   3430  CE2 TYR A 433       4.337  24.977 -12.811  1.00 26.18           C  
ATOM   3431  CZ  TYR A 433       5.074  24.690 -13.925  1.00 34.44           C  
ATOM   3432  OH  TYR A 433       5.976  25.598 -14.412  1.00 38.55           O  
ATOM   3433  N   TYR A 434      -1.223  21.111 -12.951  1.00 23.77           N  
ATOM   3434  CA  TYR A 434      -2.328  20.175 -12.805  1.00 22.63           C  
ATOM   3435  C   TYR A 434      -2.553  19.627 -11.408  1.00 23.49           C  
ATOM   3436  O   TYR A 434      -3.369  18.735 -11.218  1.00 25.86           O  
ATOM   3437  CB  TYR A 434      -2.242  19.021 -13.817  1.00 24.10           C  
ATOM   3438  CG  TYR A 434      -1.713  19.370 -15.186  1.00 27.45           C  
ATOM   3439  CD1 TYR A 434      -2.161  20.504 -15.893  1.00 30.87           C  
ATOM   3440  CD2 TYR A 434      -0.807  18.523 -15.825  1.00 28.00           C  
ATOM   3441  CE1 TYR A 434      -1.680  20.781 -17.205  1.00 26.26           C  
ATOM   3442  CE2 TYR A 434      -0.350  18.777 -17.104  1.00 27.88           C  
ATOM   3443  CZ  TYR A 434      -0.775  19.904 -17.778  1.00 30.10           C  
ATOM   3444  OH  TYR A 434      -0.231  20.131 -19.017  1.00 28.73           O  
ATOM   3445  N   ARG A 435      -1.903  20.229 -10.425  1.00 22.81           N  
ATOM   3446  CA  ARG A 435      -2.061  19.829  -9.017  1.00 22.93           C  
ATOM   3447  C   ARG A 435      -3.426  20.261  -8.438  1.00 27.13           C  
ATOM   3448  O   ARG A 435      -3.981  21.273  -8.847  1.00 26.50           O  
ATOM   3449  CB  ARG A 435      -0.901  20.447  -8.187  1.00 22.01           C  
ATOM   3450  CG  ARG A 435       0.519  19.820  -8.486  1.00 19.15           C  
ATOM   3451  CD  ARG A 435       0.631  18.334  -7.923  1.00 25.78           C  
ATOM   3452  NE  ARG A 435       0.291  18.273  -6.494  1.00 20.36           N  
ATOM   3453  CZ  ARG A 435       1.160  18.389  -5.503  1.00 28.21           C  
ATOM   3454  NH1 ARG A 435       2.480  18.439  -5.743  1.00 19.81           N  
ATOM   3455  NH2 ARG A 435       0.731  18.387  -4.248  1.00 18.12           N  
ATOM   3456  N   GLN A 436      -3.905  19.508  -7.457  1.00 21.79           N  
ATOM   3457  CA  GLN A 436      -5.165  19.746  -6.750  1.00 20.88           C  
ATOM   3458  C   GLN A 436      -4.862  20.755  -5.656  1.00 27.78           C  
ATOM   3459  O   GLN A 436      -3.777  20.686  -5.046  1.00 24.99           O  
ATOM   3460  CB  GLN A 436      -5.577  18.440  -6.013  1.00 20.34           C  
ATOM   3461  CG  GLN A 436      -6.976  18.509  -5.372  1.00 22.49           C  
ATOM   3462  CD  GLN A 436      -8.099  18.722  -6.384  1.00 30.11           C  
ATOM   3463  OE1 GLN A 436      -8.019  18.236  -7.515  1.00 28.96           O  
ATOM   3464  NE2 GLN A 436      -9.231  19.235  -5.907  1.00 25.21           N  
ATOM   3465  N   MET A 437      -5.811  21.645  -5.346  1.00 27.06           N  
ATOM   3466  CA  MET A 437      -5.575  22.609  -4.270  1.00 26.64           C  
ATOM   3467  C   MET A 437      -5.376  21.813  -2.996  1.00 26.88           C  
ATOM   3468  O   MET A 437      -6.114  20.882  -2.701  1.00 24.33           O  
ATOM   3469  CB  MET A 437      -6.722  23.636  -4.128  1.00 29.97           C  
ATOM   3470  CG  MET A 437      -6.686  24.443  -2.810  1.00 38.36           C  
ATOM   3471  SD  MET A 437      -8.346  25.141  -2.595  1.00 50.15           S  
ATOM   3472  CE  MET A 437      -9.006  24.074  -1.311  1.00 44.96           C  
ATOM   3473  N   ARG A 438      -4.374  22.192  -2.217  1.00 25.64           N  
ATOM   3474  CA  ARG A 438      -3.978  21.352  -1.100  1.00 25.75           C  
ATOM   3475  C   ARG A 438      -3.770  21.995   0.249  1.00 26.74           C  
ATOM   3476  O   ARG A 438      -3.469  21.294   1.221  1.00 23.40           O  
ATOM   3477  CB  ARG A 438      -2.651  20.693  -1.461  1.00 24.79           C  
ATOM   3478  CG  ARG A 438      -1.551  21.696  -1.486  1.00 27.36           C  
ATOM   3479  CD  ARG A 438      -0.184  21.070  -1.534  1.00 27.34           C  
ATOM   3480  NE  ARG A 438       0.804  22.103  -1.200  1.00 29.33           N  
ATOM   3481  CZ  ARG A 438       2.089  21.872  -0.985  1.00 45.27           C  
ATOM   3482  NH1 ARG A 438       2.564  20.637  -1.103  1.00 45.34           N  
ATOM   3483  NH2 ARG A 438       2.921  22.872  -0.668  1.00 29.41           N  
ATOM   3484  N   LYS A 439      -3.856  23.320   0.310  1.00 24.44           N  
ATOM   3485  CA  LYS A 439      -3.644  24.025   1.575  1.00 24.85           C  
ATOM   3486  C   LYS A 439      -4.587  23.533   2.679  1.00 26.72           C  
ATOM   3487  O   LYS A 439      -5.788  23.538   2.518  1.00 26.47           O  
ATOM   3488  CB  LYS A 439      -3.816  25.541   1.358  1.00 28.08           C  
ATOM   3489  CG  LYS A 439      -3.589  26.354   2.618  1.00 33.89           C  
ATOM   3490  CD  LYS A 439      -4.055  27.789   2.405  1.00 46.26           C  
ATOM   3491  CE  LYS A 439      -3.760  28.651   3.619  1.00 59.32           C  
ATOM   3492  NZ  LYS A 439      -4.568  29.908   3.581  1.00 71.49           N  
ATOM   3493  N   GLY A 440      -4.016  23.040   3.773  1.00 21.16           N  
ATOM   3494  CA  GLY A 440      -4.827  22.486   4.873  1.00 21.25           C  
ATOM   3495  C   GLY A 440      -5.050  20.961   4.778  1.00 26.93           C  
ATOM   3496  O   GLY A 440      -5.581  20.329   5.700  1.00 26.19           O  
ATOM   3497  N   GLY A 441      -4.603  20.358   3.681  1.00 24.42           N  
ATOM   3498  CA  GLY A 441      -4.796  18.922   3.494  1.00 21.76           C  
ATOM   3499  C   GLY A 441      -3.620  18.101   4.056  1.00 23.40           C  
ATOM   3500  O   GLY A 441      -2.682  18.637   4.649  1.00 17.96           O  
ATOM   3501  N   PHE A 442      -3.746  16.771   3.963  1.00 21.25           N  
ATOM   3502  CA  PHE A 442      -2.685  15.864   4.421  1.00 19.57           C  
ATOM   3503  C   PHE A 442      -2.355  14.866   3.335  1.00 21.18           C  
ATOM   3504  O   PHE A 442      -3.238  14.285   2.677  1.00 18.39           O  
ATOM   3505  CB  PHE A 442      -3.079  15.066   5.662  1.00 20.32           C  
ATOM   3506  CG  PHE A 442      -3.313  15.917   6.889  1.00 22.76           C  
ATOM   3507  CD1 PHE A 442      -2.345  16.007   7.858  1.00 22.48           C  
ATOM   3508  CD2 PHE A 442      -4.539  16.585   7.087  1.00 24.27           C  
ATOM   3509  CE1 PHE A 442      -2.577  16.726   9.018  1.00 24.43           C  
ATOM   3510  CE2 PHE A 442      -4.758  17.354   8.211  1.00 24.87           C  
ATOM   3511  CZ  PHE A 442      -3.805  17.388   9.198  1.00 23.94           C  
ATOM   3512  N   SER A 443      -1.058  14.592   3.248  1.00 19.43           N  
ATOM   3513  CA  SER A 443      -0.560  13.545   2.360  1.00 20.11           C  
ATOM   3514  C   SER A 443      -0.576  12.188   3.113  1.00 22.26           C  
ATOM   3515  O   SER A 443      -0.906  12.109   4.311  1.00 18.91           O  
ATOM   3516  CB  SER A 443       0.863  13.883   1.887  1.00 22.68           C  
ATOM   3517  OG  SER A 443       1.767  13.796   2.962  1.00 28.72           O  
ATOM   3518  N   PHE A 444      -0.303  11.117   2.374  1.00 21.44           N  
ATOM   3519  CA  PHE A 444      -0.314   9.749   2.905  1.00 20.11           C  
ATOM   3520  C   PHE A 444       0.943   9.557   3.744  1.00 22.63           C  
ATOM   3521  O   PHE A 444       0.973   8.869   4.774  1.00 19.50           O  
ATOM   3522  CB  PHE A 444      -0.262   8.784   1.707  1.00 21.46           C  
ATOM   3523  CG  PHE A 444      -0.143   7.335   2.089  1.00 23.04           C  
ATOM   3524  CD1 PHE A 444       1.095   6.690   2.010  1.00 24.91           C  
ATOM   3525  CD2 PHE A 444      -1.275   6.574   2.368  1.00 20.99           C  
ATOM   3526  CE1 PHE A 444       1.211   5.311   2.356  1.00 23.76           C  
ATOM   3527  CE2 PHE A 444      -1.171   5.209   2.642  1.00 23.34           C  
ATOM   3528  CZ  PHE A 444       0.074   4.580   2.620  1.00 20.99           C  
ATOM   3529  N   SER A 445       2.005  10.229   3.317  1.00 20.51           N  
ATOM   3530  CA  SER A 445       3.314  10.024   3.952  1.00 19.54           C  
ATOM   3531  C   SER A 445       3.824  11.152   4.878  1.00 23.72           C  
ATOM   3532  O   SER A 445       3.682  11.087   6.110  1.00 22.32           O  
ATOM   3533  CB  SER A 445       4.352   9.722   2.834  1.00 24.32           C  
ATOM   3534  OG  SER A 445       4.462  10.798   1.889  1.00 20.66           O  
ATOM   3535  N   THR A 446       4.489  12.151   4.289  1.00 21.56           N  
ATOM   3536  CA  THR A 446       5.025  13.262   5.070  1.00 20.58           C  
ATOM   3537  C   THR A 446       4.668  14.605   4.464  1.00 22.52           C  
ATOM   3538  O   THR A 446       4.257  14.718   3.286  1.00 20.76           O  
ATOM   3539  CB  THR A 446       6.590  13.230   5.183  1.00 19.33           C  
ATOM   3540  OG1 THR A 446       7.158  13.471   3.871  1.00 20.53           O  
ATOM   3541  CG2 THR A 446       7.066  11.786   5.701  1.00 16.22           C  
ATOM   3542  N   LEU A 447       4.858  15.627   5.273  1.00 19.54           N  
ATOM   3543  CA  LEU A 447       4.576  17.006   4.825  1.00 21.57           C  
ATOM   3544  C   LEU A 447       5.433  17.310   3.603  1.00 22.53           C  
ATOM   3545  O   LEU A 447       4.981  17.902   2.626  1.00 21.38           O  
ATOM   3546  CB  LEU A 447       4.941  18.003   5.961  1.00 21.96           C  
ATOM   3547  CG  LEU A 447       4.980  19.510   5.558  1.00 27.68           C  
ATOM   3548  CD1 LEU A 447       3.692  19.926   4.922  1.00 27.25           C  
ATOM   3549  CD2 LEU A 447       5.293  20.440   6.734  1.00 30.70           C  
ATOM   3550  N   ASP A 448       6.718  16.933   3.666  1.00 19.65           N  
ATOM   3551  CA  ASP A 448       7.627  17.247   2.537  1.00 20.76           C  
ATOM   3552  C   ASP A 448       7.199  16.715   1.194  1.00 24.74           C  
ATOM   3553  O   ASP A 448       7.442  17.354   0.163  1.00 24.28           O  
ATOM   3554  CB  ASP A 448       9.091  16.902   2.814  1.00 22.38           C  
ATOM   3555  CG  ASP A 448       9.777  17.976   3.639  1.00 31.57           C  
ATOM   3556  OD1 ASP A 448       9.146  19.025   3.861  1.00 31.34           O  
ATOM   3557  OD2 ASP A 448      10.971  17.828   3.982  1.00 29.20           O  
ATOM   3558  N   CYS A 449       6.602  15.529   1.189  1.00 19.50           N  
ATOM   3559  CA  CYS A 449       6.098  14.938  -0.057  1.00 18.73           C  
ATOM   3560  C   CYS A 449       4.982  15.903  -0.584  1.00 24.26           C  
ATOM   3561  O   CYS A 449       5.003  16.293  -1.745  1.00 23.76           O  
ATOM   3562  CB  CYS A 449       5.522  13.540   0.222  1.00 20.11           C  
ATOM   3563  SG  CYS A 449       4.575  12.878  -1.197  1.00 25.14           S  
ATOM   3564  N   GLY A 450       4.012  16.252   0.285  1.00 20.79           N  
ATOM   3565  CA  GLY A 450       3.011  17.298   0.010  1.00 19.60           C  
ATOM   3566  C   GLY A 450       1.888  17.022  -0.976  1.00 24.45           C  
ATOM   3567  O   GLY A 450       1.074  17.911  -1.220  1.00 24.93           O  
ATOM   3568  N   TRP A 451       1.821  15.815  -1.537  1.00 21.36           N  
ATOM   3569  CA  TRP A 451       0.680  15.445  -2.397  1.00 21.71           C  
ATOM   3570  C   TRP A 451      -0.444  14.989  -1.458  1.00 25.43           C  
ATOM   3571  O   TRP A 451      -0.393  13.864  -0.917  1.00 21.24           O  
ATOM   3572  CB  TRP A 451       1.056  14.249  -3.290  1.00 19.92           C  
ATOM   3573  CG  TRP A 451       1.811  14.598  -4.568  1.00 20.11           C  
ATOM   3574  CD1 TRP A 451       3.189  14.735  -4.704  1.00 22.66           C  
ATOM   3575  CD2 TRP A 451       1.257  14.740  -5.905  1.00 18.99           C  
ATOM   3576  NE1 TRP A 451       3.513  14.931  -6.038  1.00 20.98           N  
ATOM   3577  CE2 TRP A 451       2.352  14.912  -6.791  1.00 23.02           C  
ATOM   3578  CE3 TRP A 451      -0.032  14.707  -6.433  1.00 19.04           C  
ATOM   3579  CZ2 TRP A 451       2.180  15.045  -8.172  1.00 20.30           C  
ATOM   3580  CZ3 TRP A 451      -0.192  14.827  -7.773  1.00 18.34           C  
ATOM   3581  CH2 TRP A 451       0.906  14.973  -8.642  1.00 19.12           C  
ATOM   3582  N   ILE A 452      -1.452  15.844  -1.265  1.00 21.31           N  
ATOM   3583  CA  ILE A 452      -2.546  15.499  -0.368  1.00 20.37           C  
ATOM   3584  C   ILE A 452      -3.487  14.470  -0.968  1.00 20.97           C  
ATOM   3585  O   ILE A 452      -3.505  14.289  -2.168  1.00 22.32           O  
ATOM   3586  CB  ILE A 452      -3.264  16.782   0.188  1.00 22.10           C  
ATOM   3587  CG1 ILE A 452      -3.938  17.553  -0.941  1.00 21.73           C  
ATOM   3588  CG2 ILE A 452      -2.221  17.656   0.899  1.00 20.09           C  
ATOM   3589  CD1 ILE A 452      -5.279  16.961  -1.395  1.00 23.38           C  
ATOM   3590  N   VAL A 453      -4.197  13.751  -0.109  1.00 19.57           N  
ATOM   3591  CA  VAL A 453      -5.172  12.742  -0.542  1.00 18.58           C  
ATOM   3592  C   VAL A 453      -6.466  13.005   0.224  1.00 20.68           C  
ATOM   3593  O   VAL A 453      -6.424  13.445   1.366  1.00 19.76           O  
ATOM   3594  CB  VAL A 453      -4.644  11.255  -0.230  1.00 22.22           C  
ATOM   3595  CG1 VAL A 453      -5.182  10.270  -1.290  1.00 20.86           C  
ATOM   3596  CG2 VAL A 453      -3.128  11.196  -0.334  1.00 22.46           C  
ATOM   3597  N   SER A 454      -7.602  12.684  -0.383  1.00 21.86           N  
ATOM   3598  CA  SER A 454      -8.892  12.904   0.250  1.00 20.71           C  
ATOM   3599  C   SER A 454      -8.988  12.107   1.544  1.00 23.53           C  
ATOM   3600  O   SER A 454      -9.331  12.660   2.593  1.00 21.58           O  
ATOM   3601  CB  SER A 454     -10.002  12.459  -0.704  1.00 23.14           C  
ATOM   3602  OG  SER A 454      -9.881  11.068  -0.988  1.00 26.33           O  
ATOM   3603  N   ASP A 455      -8.712  10.794   1.481  1.00 22.01           N  
ATOM   3604  CA  ASP A 455      -8.888   9.964   2.673  1.00 19.81           C  
ATOM   3605  C   ASP A 455      -7.871  10.201   3.770  1.00 24.39           C  
ATOM   3606  O   ASP A 455      -8.201  10.131   4.952  1.00 25.55           O  
ATOM   3607  CB  ASP A 455      -9.127   8.477   2.357  1.00 20.78           C  
ATOM   3608  CG  ASP A 455      -7.984   7.857   1.538  1.00 26.16           C  
ATOM   3609  OD1 ASP A 455      -6.947   8.525   1.303  1.00 22.26           O  
ATOM   3610  OD2 ASP A 455      -8.157   6.729   1.079  1.00 27.61           O  
ATOM   3611  N   CYS A 456      -6.646  10.583   3.385  1.00 21.20           N  
ATOM   3612  CA  CYS A 456      -5.636  10.930   4.385  1.00 23.02           C  
ATOM   3613  C   CYS A 456      -6.025  12.221   5.110  1.00 23.26           C  
ATOM   3614  O   CYS A 456      -5.888  12.327   6.305  1.00 23.21           O  
ATOM   3615  CB  CYS A 456      -4.233  11.094   3.759  1.00 25.29           C  
ATOM   3616  SG  CYS A 456      -3.586   9.577   2.986  1.00 30.73           S  
ATOM   3617  N   THR A 457      -6.488  13.198   4.344  1.00 21.13           N  
ATOM   3618  CA  THR A 457      -6.977  14.465   4.882  1.00 21.81           C  
ATOM   3619  C   THR A 457      -8.160  14.216   5.809  1.00 22.30           C  
ATOM   3620  O   THR A 457      -8.175  14.715   6.907  1.00 21.07           O  
ATOM   3621  CB  THR A 457      -7.386  15.427   3.713  1.00 23.02           C  
ATOM   3622  OG1 THR A 457      -6.193  15.704   2.980  1.00 23.56           O  
ATOM   3623  CG2 THR A 457      -7.959  16.758   4.265  1.00 20.50           C  
ATOM   3624  N   ALA A 458      -9.054  13.318   5.414  1.00 21.47           N  
ATOM   3625  CA  ALA A 458     -10.218  12.979   6.233  1.00 19.83           C  
ATOM   3626  C   ALA A 458      -9.820  12.254   7.506  1.00 23.39           C  
ATOM   3627  O   ALA A 458     -10.315  12.576   8.606  1.00 23.13           O  
ATOM   3628  CB  ALA A 458     -11.179  12.087   5.413  1.00 19.18           C  
ATOM   3629  N   GLU A 459      -8.962  11.239   7.386  1.00 20.15           N  
ATOM   3630  CA  GLU A 459      -8.559  10.495   8.599  1.00 19.89           C  
ATOM   3631  C   GLU A 459      -7.763  11.347   9.587  1.00 24.31           C  
ATOM   3632  O   GLU A 459      -7.921  11.199  10.820  1.00 24.29           O  
ATOM   3633  CB  GLU A 459      -7.812   9.174   8.284  1.00 21.17           C  
ATOM   3634  CG  GLU A 459      -8.566   8.227   7.297  1.00 22.80           C  
ATOM   3635  CD  GLU A 459      -9.853   7.627   7.897  1.00 36.55           C  
ATOM   3636  OE1 GLU A 459     -10.077   7.807   9.102  1.00 27.26           O  
ATOM   3637  OE2 GLU A 459     -10.589   6.893   7.184  1.00 27.20           O  
ATOM   3638  N   ALA A 460      -6.847  12.166   9.059  1.00 20.00           N  
ATOM   3639  CA  ALA A 460      -6.039  13.064   9.912  1.00 20.11           C  
ATOM   3640  C   ALA A 460      -6.961  14.116  10.584  1.00 24.48           C  
ATOM   3641  O   ALA A 460      -6.793  14.442  11.769  1.00 24.75           O  
ATOM   3642  CB  ALA A 460      -4.932  13.780   9.094  1.00 20.82           C  
ATOM   3643  N   LEU A 461      -7.920  14.635   9.826  1.00 22.51           N  
ATOM   3644  CA  LEU A 461      -8.867  15.634  10.365  1.00 23.13           C  
ATOM   3645  C   LEU A 461      -9.669  14.974  11.506  1.00 28.48           C  
ATOM   3646  O   LEU A 461      -9.778  15.515  12.587  1.00 27.05           O  
ATOM   3647  CB  LEU A 461      -9.830  16.103   9.251  1.00 21.82           C  
ATOM   3648  CG  LEU A 461     -10.911  17.140   9.683  1.00 26.67           C  
ATOM   3649  CD1 LEU A 461     -10.288  18.351  10.485  1.00 25.73           C  
ATOM   3650  CD2 LEU A 461     -11.683  17.615   8.441  1.00 26.09           C  
ATOM   3651  N   LYS A 462     -10.174  13.774  11.250  1.00 26.06           N  
ATOM   3652  CA  LYS A 462     -10.982  13.031  12.222  1.00 27.23           C  
ATOM   3653  C   LYS A 462     -10.168  12.750  13.463  1.00 28.94           C  
ATOM   3654  O   LYS A 462     -10.604  13.007  14.590  1.00 25.76           O  
ATOM   3655  CB  LYS A 462     -11.470  11.715  11.606  1.00 30.06           C  
ATOM   3656  CG  LYS A 462     -12.833  11.284  12.063  1.00 52.52           C  
ATOM   3657  CD  LYS A 462     -13.398  10.279  11.093  1.00 50.43           C  
ATOM   3658  CE  LYS A 462     -13.138   8.853  11.527  1.00 38.60           C  
ATOM   3659  NZ  LYS A 462     -12.854   7.889  10.384  1.00 43.56           N  
ATOM   3660  N   ALA A 463      -8.924  12.315  13.249  1.00 22.88           N  
ATOM   3661  CA  ALA A 463      -8.052  11.998  14.370  1.00 21.21           C  
ATOM   3662  C   ALA A 463      -7.801  13.258  15.233  1.00 26.29           C  
ATOM   3663  O   ALA A 463      -7.743  13.183  16.457  1.00 24.72           O  
ATOM   3664  CB  ALA A 463      -6.662  11.397  13.859  1.00 20.00           C  
ATOM   3665  N   VAL A 464      -7.469  14.349  14.567  1.00 23.54           N  
ATOM   3666  CA  VAL A 464      -7.185  15.623  15.236  1.00 25.23           C  
ATOM   3667  C   VAL A 464      -8.440  16.128  16.006  1.00 29.80           C  
ATOM   3668  O   VAL A 464      -8.329  16.472  17.189  1.00 30.07           O  
ATOM   3669  CB  VAL A 464      -6.661  16.680  14.200  1.00 31.09           C  
ATOM   3670  CG1 VAL A 464      -6.849  18.080  14.728  1.00 33.75           C  
ATOM   3671  CG2 VAL A 464      -5.176  16.422  13.924  1.00 30.03           C  
ATOM   3672  N   LEU A 465      -9.618  16.056  15.382  1.00 25.82           N  
ATOM   3673  CA  LEU A 465     -10.875  16.422  16.036  1.00 26.92           C  
ATOM   3674  C   LEU A 465     -11.115  15.589  17.302  1.00 34.36           C  
ATOM   3675  O   LEU A 465     -11.346  16.152  18.363  1.00 32.37           O  
ATOM   3676  CB  LEU A 465     -12.069  16.303  15.077  1.00 26.61           C  
ATOM   3677  CG  LEU A 465     -12.000  17.314  13.922  1.00 30.48           C  
ATOM   3678  CD1 LEU A 465     -13.169  17.081  12.964  1.00 28.88           C  
ATOM   3679  CD2 LEU A 465     -11.988  18.726  14.484  1.00 34.89           C  
ATOM   3680  N   LEU A 466     -11.018  14.264  17.192  1.00 31.91           N  
ATOM   3681  CA  LEU A 466     -11.204  13.366  18.341  1.00 31.46           C  
ATOM   3682  C   LEU A 466     -10.222  13.687  19.461  1.00 34.59           C  
ATOM   3683  O   LEU A 466     -10.569  13.711  20.637  1.00 33.62           O  
ATOM   3684  CB  LEU A 466     -10.984  11.906  17.935  1.00 31.11           C  
ATOM   3685  CG  LEU A 466     -12.077  11.285  17.074  1.00 35.51           C  
ATOM   3686  CD1 LEU A 466     -11.532   9.971  16.429  1.00 35.51           C  
ATOM   3687  CD2 LEU A 466     -13.232  10.959  17.982  1.00 37.71           C  
ATOM   3688  N   LEU A 467      -8.952  13.855  19.110  1.00 32.68           N  
ATOM   3689  CA  LEU A 467      -7.936  14.135  20.134  1.00 32.53           C  
ATOM   3690  C   LEU A 467      -8.267  15.443  20.857  1.00 40.12           C  
ATOM   3691  O   LEU A 467      -8.142  15.536  22.086  1.00 40.04           O  
ATOM   3692  CB  LEU A 467      -6.549  14.286  19.524  1.00 32.40           C  
ATOM   3693  CG  LEU A 467      -5.758  13.015  19.242  1.00 35.73           C  
ATOM   3694  CD1 LEU A 467      -4.689  13.277  18.236  1.00 34.62           C  
ATOM   3695  CD2 LEU A 467      -5.206  12.395  20.504  1.00 36.15           C  
ATOM   3696  N   GLN A 468      -8.622  16.467  20.080  1.00 35.36           N  
ATOM   3697  CA  GLN A 468      -8.976  17.771  20.638  1.00 34.85           C  
ATOM   3698  C   GLN A 468     -10.200  17.701  21.556  1.00 41.18           C  
ATOM   3699  O   GLN A 468     -10.159  18.259  22.658  1.00 41.39           O  
ATOM   3700  CB  GLN A 468      -9.064  18.844  19.543  1.00 35.22           C  
ATOM   3701  CG  GLN A 468      -7.638  19.274  19.174  1.00 39.17           C  
ATOM   3702  CD  GLN A 468      -7.463  20.195  17.992  1.00 39.10           C  
ATOM   3703  OE1 GLN A 468      -6.313  20.364  17.545  1.00 32.22           O  
ATOM   3704  NE2 GLN A 468      -8.498  20.950  17.623  1.00 33.45           N  
ATOM   3705  N   GLU A 469     -11.193  16.893  21.187  1.00 37.61           N  
ATOM   3706  CA  GLU A 469     -12.374  16.686  22.018  1.00 37.72           C  
ATOM   3707  C   GLU A 469     -12.098  15.810  23.260  1.00 45.50           C  
ATOM   3708  O   GLU A 469     -12.524  16.139  24.371  1.00 47.00           O  
ATOM   3709  CB  GLU A 469     -13.476  16.030  21.196  1.00 39.14           C  
ATOM   3710  CG  GLU A 469     -14.878  16.255  21.773  1.00 58.21           C  
ATOM   3711  CD  GLU A 469     -15.966  15.444  21.087  1.00 84.35           C  
ATOM   3712  OE1 GLU A 469     -15.903  15.291  19.851  1.00 91.62           O  
ATOM   3713  OE2 GLU A 469     -16.919  15.028  21.783  1.00 82.35           O  
ATOM   3714  N   LYS A 470     -11.429  14.670  23.072  1.00 39.30           N  
ATOM   3715  CA  LYS A 470     -11.297  13.688  24.141  1.00 37.65           C  
ATOM   3716  C   LYS A 470     -10.128  13.849  25.099  1.00 43.19           C  
ATOM   3717  O   LYS A 470     -10.140  13.284  26.204  1.00 41.75           O  
ATOM   3718  CB  LYS A 470     -11.345  12.266  23.566  1.00 37.77           C  
ATOM   3719  CG  LYS A 470     -12.762  11.778  23.208  1.00 45.29           C  
ATOM   3720  CD  LYS A 470     -12.720  10.673  22.149  1.00 52.47           C  
ATOM   3721  CE  LYS A 470     -14.117  10.222  21.774  1.00 52.89           C  
ATOM   3722  NZ  LYS A 470     -14.654   9.262  22.791  1.00 49.74           N  
ATOM   3723  N   CYS A 471      -9.098  14.594  24.689  1.00 40.90           N  
ATOM   3724  CA  CYS A 471      -7.883  14.738  25.508  1.00 40.85           C  
ATOM   3725  C   CYS A 471      -7.601  16.162  25.961  1.00 51.25           C  
ATOM   3726  O   CYS A 471      -6.932  16.913  25.243  1.00 49.12           O  
ATOM   3727  CB  CYS A 471      -6.650  14.291  24.734  1.00 41.20           C  
ATOM   3728  SG  CYS A 471      -6.655  12.566  24.194  1.00 44.61           S  
ATOM   3729  N   PRO A 472      -7.981  16.475  27.205  1.00 53.90           N  
ATOM   3730  CA  PRO A 472      -7.792  17.815  27.772  1.00 54.38           C  
ATOM   3731  C   PRO A 472      -6.309  18.201  27.819  1.00 57.81           C  
ATOM   3732  O   PRO A 472      -5.928  19.365  27.689  1.00 54.35           O  
ATOM   3733  CB  PRO A 472      -8.277  17.623  29.212  1.00 56.11           C  
ATOM   3734  CG  PRO A 472      -7.835  16.219  29.536  1.00 59.42           C  
ATOM   3735  CD  PRO A 472      -8.082  15.445  28.262  1.00 54.42           C  
ATOM   3736  N   HIS A 473      -5.470  17.207  28.059  1.00 56.65           N  
ATOM   3737  CA  HIS A 473      -4.049  17.456  28.175  1.00 58.09           C  
ATOM   3738  C   HIS A 473      -3.350  17.754  26.836  1.00 56.92           C  
ATOM   3739  O   HIS A 473      -2.140  18.020  26.799  1.00 55.55           O  
ATOM   3740  CB  HIS A 473      -3.351  16.316  28.967  1.00 61.55           C  
ATOM   3741  CG  HIS A 473      -3.805  16.217  30.396  1.00 67.38           C  
ATOM   3742  ND1 HIS A 473      -4.527  15.144  30.883  1.00 70.52           N  
ATOM   3743  CD2 HIS A 473      -3.681  17.084  31.432  1.00 70.35           C  
ATOM   3744  CE1 HIS A 473      -4.822  15.352  32.157  1.00 70.36           C  
ATOM   3745  NE2 HIS A 473      -4.303  16.514  32.520  1.00 70.62           N  
ATOM   3746  N   VAL A 474      -4.098  17.751  25.735  1.00 47.95           N  
ATOM   3747  CA  VAL A 474      -3.466  18.096  24.475  1.00 44.52           C  
ATOM   3748  C   VAL A 474      -3.426  19.606  24.275  1.00 47.55           C  
ATOM   3749  O   VAL A 474      -4.446  20.264  24.105  1.00 49.66           O  
ATOM   3750  CB  VAL A 474      -4.057  17.355  23.245  1.00 45.27           C  
ATOM   3751  CG1 VAL A 474      -3.545  17.998  21.952  1.00 44.76           C  
ATOM   3752  CG2 VAL A 474      -3.686  15.859  23.302  1.00 43.55           C  
ATOM   3753  N   THR A 475      -2.212  20.135  24.278  1.00 42.68           N  
ATOM   3754  CA  THR A 475      -1.964  21.560  24.076  1.00 43.10           C  
ATOM   3755  C   THR A 475      -1.533  21.834  22.631  1.00 46.52           C  
ATOM   3756  O   THR A 475      -1.099  20.931  21.907  1.00 46.72           O  
ATOM   3757  CB  THR A 475      -0.855  22.110  25.037  1.00 49.01           C  
ATOM   3758  OG1 THR A 475       0.396  21.475  24.752  1.00 50.35           O  
ATOM   3759  CG2 THR A 475      -1.180  21.849  26.493  1.00 45.85           C  
ATOM   3760  N   GLU A 476      -1.643  23.093  22.238  1.00 42.16           N  
ATOM   3761  CA  GLU A 476      -1.390  23.527  20.871  1.00 41.89           C  
ATOM   3762  C   GLU A 476      -2.381  22.876  19.918  1.00 42.28           C  
ATOM   3763  O   GLU A 476      -1.955  22.170  19.016  1.00 43.10           O  
ATOM   3764  CB  GLU A 476       0.037  23.183  20.437  1.00 43.18           C  
ATOM   3765  CG  GLU A 476       1.059  24.286  20.575  1.00 50.17           C  
ATOM   3766  CD  GLU A 476       1.629  24.359  21.971  1.00 75.46           C  
ATOM   3767  OE1 GLU A 476       2.095  23.304  22.449  1.00 82.38           O  
ATOM   3768  OE2 GLU A 476       1.557  25.442  22.610  1.00 64.67           O  
ATOM   3769  N   HIS A 477      -3.673  23.122  20.110  1.00 37.36           N  
ATOM   3770  CA  HIS A 477      -4.700  22.586  19.210  1.00 35.79           C  
ATOM   3771  C   HIS A 477      -4.433  23.183  17.840  1.00 37.96           C  
ATOM   3772  O   HIS A 477      -3.768  24.217  17.728  1.00 37.56           O  
ATOM   3773  CB  HIS A 477      -6.118  23.042  19.670  1.00 35.22           C  
ATOM   3774  CG  HIS A 477      -6.649  22.283  20.843  1.00 36.94           C  
ATOM   3775  ND1 HIS A 477      -7.989  22.236  21.163  1.00 38.29           N  
ATOM   3776  CD2 HIS A 477      -6.014  21.515  21.756  1.00 37.49           C  
ATOM   3777  CE1 HIS A 477      -8.152  21.478  22.234  1.00 37.30           C  
ATOM   3778  NE2 HIS A 477      -6.965  21.049  22.626  1.00 37.17           N  
ATOM   3779  N   ILE A 478      -4.913  22.515  16.798  1.00 33.17           N  
ATOM   3780  CA  ILE A 478      -4.880  23.077  15.470  1.00 31.49           C  
ATOM   3781  C   ILE A 478      -6.075  24.060  15.568  1.00 36.59           C  
ATOM   3782  O   ILE A 478      -7.106  23.704  16.109  1.00 36.18           O  
ATOM   3783  CB  ILE A 478      -5.165  21.986  14.395  1.00 33.44           C  
ATOM   3784  CG1 ILE A 478      -4.093  20.869  14.474  1.00 34.40           C  
ATOM   3785  CG2 ILE A 478      -5.291  22.625  13.024  1.00 31.70           C  
ATOM   3786  CD1 ILE A 478      -4.108  19.855  13.284  1.00 31.94           C  
ATOM   3787  N   PRO A 479      -5.912  25.293  15.110  1.00 36.57           N  
ATOM   3788  CA  PRO A 479      -6.969  26.288  15.230  1.00 37.59           C  
ATOM   3789  C   PRO A 479      -8.079  26.110  14.222  1.00 39.63           C  
ATOM   3790  O   PRO A 479      -7.842  25.571  13.136  1.00 37.45           O  
ATOM   3791  CB  PRO A 479      -6.225  27.613  14.968  1.00 39.07           C  
ATOM   3792  CG  PRO A 479      -5.071  27.284  14.231  1.00 42.38           C  
ATOM   3793  CD  PRO A 479      -4.644  25.922  14.709  1.00 38.22           C  
ATOM   3794  N   ARG A 480      -9.262  26.587  14.602  1.00 37.74           N  
ATOM   3795  CA  ARG A 480     -10.463  26.563  13.781  1.00 37.95           C  
ATOM   3796  C   ARG A 480     -10.178  26.757  12.295  1.00 37.14           C  
ATOM   3797  O   ARG A 480     -10.605  25.967  11.474  1.00 36.24           O  
ATOM   3798  CB  ARG A 480     -11.485  27.623  14.289  1.00 38.64           C  
ATOM   3799  CG  ARG A 480     -12.840  27.651  13.517  1.00 49.11           C  
ATOM   3800  CD  ARG A 480     -13.866  28.659  14.110  1.00 49.52           C  
ATOM   3801  NE  ARG A 480     -15.265  28.356  13.760  1.00 59.45           N  
ATOM   3802  CZ  ARG A 480     -15.814  28.583  12.566  1.00 71.68           C  
ATOM   3803  NH1 ARG A 480     -15.067  29.096  11.585  1.00 52.22           N  
ATOM   3804  NH2 ARG A 480     -17.102  28.299  12.359  1.00 58.75           N  
ATOM   3805  N   GLU A 481      -9.481  27.824  11.938  1.00 33.45           N  
ATOM   3806  CA  GLU A 481      -9.291  28.103  10.514  1.00 34.95           C  
ATOM   3807  C   GLU A 481      -8.454  27.071   9.741  1.00 36.19           C  
ATOM   3808  O   GLU A 481      -8.574  26.983   8.523  1.00 33.32           O  
ATOM   3809  CB  GLU A 481      -8.761  29.520  10.274  1.00 36.99           C  
ATOM   3810  CG  GLU A 481      -7.718  29.943  11.253  1.00 59.33           C  
ATOM   3811  CD  GLU A 481      -6.568  30.658  10.564  1.00101.75           C  
ATOM   3812  OE1 GLU A 481      -6.814  31.315   9.520  1.00103.69           O  
ATOM   3813  OE2 GLU A 481      -5.414  30.531  11.048  1.00 95.80           O  
ATOM   3814  N   ARG A 482      -7.562  26.357  10.439  1.00 32.50           N  
ATOM   3815  CA  ARG A 482      -6.807  25.275   9.801  1.00 32.21           C  
ATOM   3816  C   ARG A 482      -7.668  24.021   9.648  1.00 33.70           C  
ATOM   3817  O   ARG A 482      -7.554  23.320   8.648  1.00 33.95           O  
ATOM   3818  CB  ARG A 482      -5.490  24.999  10.501  1.00 31.61           C  
ATOM   3819  CG  ARG A 482      -4.587  26.196  10.465  1.00 39.65           C  
ATOM   3820  CD  ARG A 482      -3.194  25.815  10.130  1.00 50.96           C  
ATOM   3821  NE  ARG A 482      -2.644  24.936  11.158  1.00 65.61           N  
ATOM   3822  CZ  ARG A 482      -1.942  25.357  12.210  1.00 75.32           C  
ATOM   3823  NH1 ARG A 482      -1.677  26.651  12.378  1.00 69.22           N  
ATOM   3824  NH2 ARG A 482      -1.475  24.485  13.086  1.00 35.47           N  
ATOM   3825  N   LEU A 483      -8.595  23.824  10.580  1.00 28.75           N  
ATOM   3826  CA  LEU A 483      -9.603  22.782  10.438  1.00 29.91           C  
ATOM   3827  C   LEU A 483     -10.514  23.092   9.252  1.00 32.55           C  
ATOM   3828  O   LEU A 483     -10.813  22.198   8.447  1.00 29.88           O  
ATOM   3829  CB  LEU A 483     -10.415  22.632  11.725  1.00 30.24           C  
ATOM   3830  CG  LEU A 483      -9.558  22.315  12.971  1.00 34.80           C  
ATOM   3831  CD1 LEU A 483     -10.380  22.397  14.252  1.00 34.49           C  
ATOM   3832  CD2 LEU A 483      -8.815  20.979  12.857  1.00 31.99           C  
ATOM   3833  N   CYS A 484     -10.962  24.354   9.137  1.00 29.44           N  
ATOM   3834  CA  CYS A 484     -11.828  24.763   8.004  1.00 29.68           C  
ATOM   3835  C   CYS A 484     -11.080  24.600   6.698  1.00 29.19           C  
ATOM   3836  O   CYS A 484     -11.660  24.343   5.667  1.00 30.23           O  
ATOM   3837  CB  CYS A 484     -12.324  26.236   8.159  1.00 30.78           C  
ATOM   3838  SG  CYS A 484     -13.429  26.351   9.599  1.00 35.83           S  
ATOM   3839  N   ASP A 485      -9.780  24.859   6.732  1.00 25.00           N  
ATOM   3840  CA  ASP A 485      -8.939  24.694   5.515  1.00 25.13           C  
ATOM   3841  C   ASP A 485      -8.939  23.233   5.010  1.00 27.84           C  
ATOM   3842  O   ASP A 485      -9.056  22.984   3.817  1.00 29.61           O  
ATOM   3843  CB  ASP A 485      -7.503  25.094   5.803  1.00 27.24           C  
ATOM   3844  CG  ASP A 485      -7.289  26.608   5.757  1.00 42.55           C  
ATOM   3845  OD1 ASP A 485      -8.123  27.334   5.197  1.00 46.49           O  
ATOM   3846  OD2 ASP A 485      -6.233  27.059   6.243  1.00 39.23           O  
ATOM   3847  N   ALA A 486      -8.769  22.287   5.936  1.00 25.91           N  
ATOM   3848  CA  ALA A 486      -8.875  20.844   5.615  1.00 25.18           C  
ATOM   3849  C   ALA A 486     -10.257  20.510   5.021  1.00 27.76           C  
ATOM   3850  O   ALA A 486     -10.352  19.818   4.030  1.00 24.95           O  
ATOM   3851  CB  ALA A 486      -8.600  20.000   6.856  1.00 24.40           C  
ATOM   3852  N   VAL A 487     -11.325  21.026   5.630  1.00 25.57           N  
ATOM   3853  CA  VAL A 487     -12.678  20.836   5.091  1.00 24.32           C  
ATOM   3854  C   VAL A 487     -12.762  21.451   3.684  1.00 24.54           C  
ATOM   3855  O   VAL A 487     -13.351  20.867   2.756  1.00 24.37           O  
ATOM   3856  CB  VAL A 487     -13.718  21.442   6.090  1.00 28.40           C  
ATOM   3857  CG1 VAL A 487     -15.122  21.619   5.446  1.00 28.56           C  
ATOM   3858  CG2 VAL A 487     -13.780  20.565   7.331  1.00 27.36           C  
ATOM   3859  N   ALA A 488     -12.121  22.599   3.480  1.00 22.66           N  
ATOM   3860  CA  ALA A 488     -12.178  23.259   2.143  1.00 23.21           C  
ATOM   3861  C   ALA A 488     -11.481  22.365   1.086  1.00 27.28           C  
ATOM   3862  O   ALA A 488     -11.877  22.290  -0.099  1.00 26.35           O  
ATOM   3863  CB  ALA A 488     -11.464  24.674   2.193  1.00 23.62           C  
ATOM   3864  N   VAL A 489     -10.375  21.745   1.488  1.00 24.06           N  
ATOM   3865  CA  VAL A 489      -9.718  20.832   0.543  1.00 23.42           C  
ATOM   3866  C   VAL A 489     -10.713  19.757   0.084  1.00 23.20           C  
ATOM   3867  O   VAL A 489     -10.787  19.404  -1.096  1.00 23.46           O  
ATOM   3868  CB  VAL A 489      -8.427  20.172   1.168  1.00 26.41           C  
ATOM   3869  CG1 VAL A 489      -7.879  19.042   0.230  1.00 23.30           C  
ATOM   3870  CG2 VAL A 489      -7.373  21.229   1.334  1.00 26.28           C  
ATOM   3871  N   LEU A 490     -11.421  19.189   1.040  1.00 21.22           N  
ATOM   3872  CA  LEU A 490     -12.340  18.091   0.754  1.00 23.07           C  
ATOM   3873  C   LEU A 490     -13.547  18.518  -0.077  1.00 30.41           C  
ATOM   3874  O   LEU A 490     -13.894  17.838  -1.072  1.00 28.73           O  
ATOM   3875  CB  LEU A 490     -12.799  17.463   2.084  1.00 23.15           C  
ATOM   3876  CG  LEU A 490     -11.701  16.778   2.944  1.00 25.48           C  
ATOM   3877  CD1 LEU A 490     -12.223  16.301   4.279  1.00 23.72           C  
ATOM   3878  CD2 LEU A 490     -10.983  15.584   2.170  1.00 23.87           C  
ATOM   3879  N   LEU A 491     -14.159  19.658   0.293  1.00 26.93           N  
ATOM   3880  CA  LEU A 491     -15.361  20.145  -0.417  1.00 26.92           C  
ATOM   3881  C   LEU A 491     -15.004  20.558  -1.826  1.00 30.10           C  
ATOM   3882  O   LEU A 491     -15.839  20.612  -2.721  1.00 31.83           O  
ATOM   3883  CB  LEU A 491     -16.024  21.293   0.339  1.00 25.96           C  
ATOM   3884  CG  LEU A 491     -16.640  20.836   1.660  1.00 30.73           C  
ATOM   3885  CD1 LEU A 491     -17.108  22.051   2.464  1.00 32.40           C  
ATOM   3886  CD2 LEU A 491     -17.794  19.819   1.423  1.00 23.35           C  
ATOM   3887  N   ASN A 492     -13.716  20.772  -2.034  1.00 24.69           N  
ATOM   3888  CA  ASN A 492     -13.218  21.102  -3.391  1.00 24.05           C  
ATOM   3889  C   ASN A 492     -12.846  19.837  -4.196  1.00 30.16           C  
ATOM   3890  O   ASN A 492     -12.296  19.935  -5.297  1.00 28.93           O  
ATOM   3891  CB  ASN A 492     -11.980  21.975  -3.260  1.00 25.63           C  
ATOM   3892  CG  ASN A 492     -11.487  22.515  -4.607  1.00 39.49           C  
ATOM   3893  OD1 ASN A 492     -10.314  22.382  -4.955  1.00 33.32           O  
ATOM   3894  ND2 ASN A 492     -12.356  23.182  -5.322  1.00 29.72           N  
ATOM   3895  N   MET A 493     -13.129  18.656  -3.635  1.00 25.61           N  
ATOM   3896  CA  MET A 493     -12.817  17.389  -4.295  1.00 24.07           C  
ATOM   3897  C   MET A 493     -14.059  16.571  -4.608  1.00 27.75           C  
ATOM   3898  O   MET A 493     -13.943  15.383  -4.921  1.00 24.71           O  
ATOM   3899  CB  MET A 493     -11.852  16.547  -3.427  1.00 24.72           C  
ATOM   3900  CG  MET A 493     -10.463  17.149  -3.304  1.00 27.04           C  
ATOM   3901  SD  MET A 493      -9.361  16.259  -2.153  1.00 29.35           S  
ATOM   3902  CE  MET A 493      -8.661  15.013  -3.337  1.00 23.76           C  
ATOM   3903  N   ARG A 494     -15.233  17.212  -4.574  1.00 26.35           N  
ATOM   3904  CA  ARG A 494     -16.487  16.549  -4.943  1.00 25.04           C  
ATOM   3905  C   ARG A 494     -16.502  16.197  -6.425  1.00 26.75           C  
ATOM   3906  O   ARG A 494     -15.789  16.815  -7.198  1.00 25.68           O  
ATOM   3907  CB  ARG A 494     -17.677  17.467  -4.585  1.00 21.89           C  
ATOM   3908  CG  ARG A 494     -17.791  17.635  -3.062  1.00 30.61           C  
ATOM   3909  CD  ARG A 494     -18.766  18.768  -2.755  1.00 35.80           C  
ATOM   3910  NE  ARG A 494     -20.158  18.356  -2.971  1.00 32.26           N  
ATOM   3911  CZ  ARG A 494     -21.192  19.193  -2.937  1.00 40.17           C  
ATOM   3912  NH1 ARG A 494     -20.984  20.495  -2.726  1.00 28.78           N  
ATOM   3913  NH2 ARG A 494     -22.410  18.725  -3.098  1.00 22.62           N  
ATOM   3914  N   ASN A 495     -17.319  15.205  -6.800  1.00 23.26           N  
ATOM   3915  CA  ASN A 495     -17.492  14.794  -8.187  1.00 23.06           C  
ATOM   3916  C   ASN A 495     -19.000  14.697  -8.452  1.00 26.12           C  
ATOM   3917  O   ASN A 495     -19.754  14.483  -7.519  1.00 25.69           O  
ATOM   3918  CB  ASN A 495     -16.877  13.395  -8.400  1.00 21.60           C  
ATOM   3919  CG  ASN A 495     -15.381  13.405  -8.281  1.00 25.89           C  
ATOM   3920  OD1 ASN A 495     -14.659  13.759  -9.222  1.00 21.71           O  
ATOM   3921  ND2 ASN A 495     -14.900  13.095  -7.107  1.00 23.49           N  
ATOM   3922  N   PRO A 496     -19.403  14.714  -9.725  1.00 25.40           N  
ATOM   3923  CA  PRO A 496     -20.828  14.622 -10.094  1.00 25.67           C  
ATOM   3924  C   PRO A 496     -21.468  13.344  -9.591  1.00 30.21           C  
ATOM   3925  O   PRO A 496     -22.643  13.345  -9.233  1.00 29.97           O  
ATOM   3926  CB  PRO A 496     -20.797  14.625 -11.628  1.00 27.39           C  
ATOM   3927  CG  PRO A 496     -19.565  15.457 -11.968  1.00 32.12           C  
ATOM   3928  CD  PRO A 496     -18.558  15.214 -10.840  1.00 26.85           C  
ATOM   3929  N   ASP A 497     -20.681  12.260  -9.482  1.00 25.20           N  
ATOM   3930  CA  ASP A 497     -21.243  11.005  -8.982  1.00 23.28           C  
ATOM   3931  C   ASP A 497     -21.409  10.953  -7.463  1.00 26.51           C  
ATOM   3932  O   ASP A 497     -21.969  10.014  -6.928  1.00 25.15           O  
ATOM   3933  CB  ASP A 497     -20.496   9.779  -9.536  1.00 26.09           C  
ATOM   3934  CG  ASP A 497     -19.055   9.632  -8.976  1.00 30.35           C  
ATOM   3935  OD1 ASP A 497     -18.639  10.419  -8.091  1.00 25.83           O  
ATOM   3936  OD2 ASP A 497     -18.359   8.681  -9.417  1.00 32.08           O  
ATOM   3937  N   GLY A 498     -20.946  11.981  -6.765  1.00 23.71           N  
ATOM   3938  CA  GLY A 498     -21.127  12.026  -5.315  1.00 23.00           C  
ATOM   3939  C   GLY A 498     -20.003  11.300  -4.592  1.00 24.69           C  
ATOM   3940  O   GLY A 498     -19.960  11.292  -3.385  1.00 23.36           O  
ATOM   3941  N   GLY A 499     -19.114  10.652  -5.341  1.00 21.65           N  
ATOM   3942  CA  GLY A 499     -18.026   9.900  -4.725  1.00 19.35           C  
ATOM   3943  C   GLY A 499     -16.766  10.768  -4.551  1.00 23.98           C  
ATOM   3944  O   GLY A 499     -16.645  11.875  -5.113  1.00 21.34           O  
ATOM   3945  N   PHE A 500     -15.789  10.224  -3.822  1.00 21.20           N  
ATOM   3946  CA  PHE A 500     -14.491  10.880  -3.699  1.00 18.95           C  
ATOM   3947  C   PHE A 500     -13.355  10.000  -4.299  1.00 23.10           C  
ATOM   3948  O   PHE A 500     -13.316   8.773  -4.131  1.00 20.70           O  
ATOM   3949  CB  PHE A 500     -14.185  11.238  -2.255  1.00 19.91           C  
ATOM   3950  CG  PHE A 500     -14.959  12.435  -1.776  1.00 23.93           C  
ATOM   3951  CD1 PHE A 500     -14.397  13.723  -1.868  1.00 24.99           C  
ATOM   3952  CD2 PHE A 500     -16.297  12.287  -1.341  1.00 23.66           C  
ATOM   3953  CE1 PHE A 500     -15.158  14.854  -1.510  1.00 26.58           C  
ATOM   3954  CE2 PHE A 500     -17.042  13.403  -0.943  1.00 27.02           C  
ATOM   3955  CZ  PHE A 500     -16.471  14.688  -1.010  1.00 25.15           C  
ATOM   3956  N   ALA A 501     -12.474  10.653  -5.042  1.00 19.00           N  
ATOM   3957  CA  ALA A 501     -11.345   9.999  -5.679  1.00 18.04           C  
ATOM   3958  C   ALA A 501     -10.195  10.068  -4.665  1.00 23.47           C  
ATOM   3959  O   ALA A 501     -10.399  10.374  -3.485  1.00 23.50           O  
ATOM   3960  CB  ALA A 501     -10.941  10.758  -6.959  1.00 16.50           C  
ATOM   3961  N   THR A 502      -8.960   9.891  -5.137  1.00 18.25           N  
ATOM   3962  CA  THR A 502      -7.830   9.925  -4.199  1.00 17.92           C  
ATOM   3963  C   THR A 502      -7.157  11.290  -4.050  1.00 23.25           C  
ATOM   3964  O   THR A 502      -7.390  12.010  -3.088  1.00 23.88           O  
ATOM   3965  CB  THR A 502      -6.707   8.804  -4.537  1.00 26.84           C  
ATOM   3966  OG1 THR A 502      -6.228   8.960  -5.890  1.00 24.21           O  
ATOM   3967  CG2 THR A 502      -7.286   7.397  -4.371  1.00 20.99           C  
ATOM   3968  N   TYR A 503      -6.195  11.568  -4.928  1.00 20.92           N  
ATOM   3969  CA  TYR A 503      -5.442  12.814  -4.837  1.00 20.83           C  
ATOM   3970  C   TYR A 503      -6.170  14.042  -5.423  1.00 21.22           C  
ATOM   3971  O   TYR A 503      -5.789  15.166  -5.119  1.00 20.27           O  
ATOM   3972  CB  TYR A 503      -4.111  12.678  -5.605  1.00 20.84           C  
ATOM   3973  CG  TYR A 503      -3.170  11.660  -4.955  1.00 21.85           C  
ATOM   3974  CD1 TYR A 503      -2.118  12.077  -4.143  1.00 21.64           C  
ATOM   3975  CD2 TYR A 503      -3.357  10.293  -5.156  1.00 21.54           C  
ATOM   3976  CE1 TYR A 503      -1.199  11.156  -3.619  1.00 23.32           C  
ATOM   3977  CE2 TYR A 503      -2.501   9.349  -4.572  1.00 23.01           C  
ATOM   3978  CZ  TYR A 503      -1.418   9.798  -3.823  1.00 28.85           C  
ATOM   3979  OH  TYR A 503      -0.522   8.905  -3.329  1.00 25.48           O  
ATOM   3980  N   GLU A 504      -7.067  13.802  -6.361  1.00 19.36           N  
ATOM   3981  CA  GLU A 504      -7.684  14.877  -7.154  1.00 21.12           C  
ATOM   3982  C   GLU A 504      -9.175  14.564  -7.271  1.00 25.41           C  
ATOM   3983  O   GLU A 504      -9.785  14.221  -6.259  1.00 26.12           O  
ATOM   3984  CB  GLU A 504      -6.984  14.958  -8.533  1.00 19.94           C  
ATOM   3985  CG  GLU A 504      -5.457  15.195  -8.290  1.00 22.97           C  
ATOM   3986  CD  GLU A 504      -4.586  15.222  -9.534  1.00 24.55           C  
ATOM   3987  OE1 GLU A 504      -4.951  14.557 -10.542  1.00 24.26           O  
ATOM   3988  OE2 GLU A 504      -3.445  15.766  -9.427  1.00 23.66           O  
ATOM   3989  N   THR A 505      -9.717  14.668  -8.488  1.00 23.26           N  
ATOM   3990  CA  THR A 505     -11.126  14.363  -8.757  1.00 24.75           C  
ATOM   3991  C   THR A 505     -11.064  13.547 -10.013  1.00 26.87           C  
ATOM   3992  O   THR A 505      -9.988  13.465 -10.608  1.00 25.55           O  
ATOM   3993  CB  THR A 505     -11.926  15.663  -9.065  1.00 25.17           C  
ATOM   3994  OG1 THR A 505     -11.296  16.336 -10.165  1.00 24.13           O  
ATOM   3995  CG2 THR A 505     -11.858  16.583  -7.883  1.00 24.04           C  
ATOM   3996  N   LYS A 506     -12.183  12.925 -10.383  1.00 23.12           N  
ATOM   3997  CA  LYS A 506     -12.264  12.159 -11.595  1.00 24.72           C  
ATOM   3998  C   LYS A 506     -12.349  13.126 -12.782  1.00 29.96           C  
ATOM   3999  O   LYS A 506     -13.410  13.620 -13.128  1.00 30.58           O  
ATOM   4000  CB  LYS A 506     -13.452  11.201 -11.526  1.00 27.37           C  
ATOM   4001  CG  LYS A 506     -13.636  10.363 -12.755  1.00 36.01           C  
ATOM   4002  CD  LYS A 506     -14.482   9.092 -12.488  1.00 36.84           C  
ATOM   4003  CE  LYS A 506     -15.820   9.382 -11.867  1.00 40.94           C  
ATOM   4004  NZ  LYS A 506     -16.643   8.110 -11.791  1.00 52.37           N  
ATOM   4005  N   ARG A 507     -11.184  13.456 -13.335  1.00 25.66           N  
ATOM   4006  CA  ARG A 507     -11.075  14.454 -14.404  1.00 25.53           C  
ATOM   4007  C   ARG A 507     -11.315  13.970 -15.824  1.00 30.83           C  
ATOM   4008  O   ARG A 507     -11.388  14.785 -16.750  1.00 29.50           O  
ATOM   4009  CB  ARG A 507      -9.693  15.121 -14.370  1.00 22.54           C  
ATOM   4010  CG  ARG A 507      -9.326  15.807 -13.048  1.00 27.57           C  
ATOM   4011  CD  ARG A 507      -7.932  16.420 -13.164  1.00 23.78           C  
ATOM   4012  NE  ARG A 507      -7.504  17.049 -11.915  1.00 21.64           N  
ATOM   4013  CZ  ARG A 507      -6.257  17.431 -11.691  1.00 27.86           C  
ATOM   4014  NH1 ARG A 507      -5.334  17.205 -12.614  1.00 21.83           N  
ATOM   4015  NH2 ARG A 507      -5.899  17.983 -10.537  1.00 18.41           N  
ATOM   4016  N   GLY A 508     -11.282  12.658 -16.029  1.00 29.79           N  
ATOM   4017  CA  GLY A 508     -11.513  12.099 -17.373  1.00 29.18           C  
ATOM   4018  C   GLY A 508     -12.669  11.124 -17.309  1.00 32.22           C  
ATOM   4019  O   GLY A 508     -13.086  10.725 -16.222  1.00 32.35           O  
ATOM   4020  N   GLY A 509     -13.149  10.686 -18.465  1.00 30.28           N  
ATOM   4021  CA  GLY A 509     -14.225   9.694 -18.490  1.00 29.39           C  
ATOM   4022  C   GLY A 509     -13.700   8.262 -18.423  1.00 31.37           C  
ATOM   4023  O   GLY A 509     -12.542   7.994 -18.760  1.00 29.06           O  
ATOM   4024  N   HIS A 510     -14.569   7.339 -18.041  1.00 31.14           N  
ATOM   4025  CA  HIS A 510     -14.213   5.927 -17.938  1.00 34.19           C  
ATOM   4026  C   HIS A 510     -13.658   5.291 -19.229  1.00 34.09           C  
ATOM   4027  O   HIS A 510     -12.853   4.365 -19.152  1.00 29.32           O  
ATOM   4028  CB  HIS A 510     -15.415   5.106 -17.412  1.00 37.39           C  
ATOM   4029  CG  HIS A 510     -15.669   5.288 -15.945  1.00 43.36           C  
ATOM   4030  ND1 HIS A 510     -15.871   4.225 -15.084  1.00 46.81           N  
ATOM   4031  CD2 HIS A 510     -15.777   6.408 -15.187  1.00 46.87           C  
ATOM   4032  CE1 HIS A 510     -16.071   4.679 -13.858  1.00 46.30           C  
ATOM   4033  NE2 HIS A 510     -16.014   6.001 -13.892  1.00 47.13           N  
ATOM   4034  N   LEU A 511     -14.047   5.810 -20.394  1.00 31.01           N  
ATOM   4035  CA  LEU A 511     -13.590   5.260 -21.689  1.00 31.82           C  
ATOM   4036  C   LEU A 511     -12.075   5.381 -21.856  1.00 32.55           C  
ATOM   4037  O   LEU A 511     -11.446   4.584 -22.576  1.00 33.44           O  
ATOM   4038  CB  LEU A 511     -14.321   5.917 -22.889  1.00 31.98           C  
ATOM   4039  CG  LEU A 511     -15.758   5.384 -23.081  1.00 38.17           C  
ATOM   4040  CD1 LEU A 511     -16.484   6.166 -24.207  1.00 38.59           C  
ATOM   4041  CD2 LEU A 511     -15.715   3.876 -23.396  1.00 40.26           C  
ATOM   4042  N   LEU A 512     -11.470   6.309 -21.112  1.00 25.29           N  
ATOM   4043  CA  LEU A 512     -10.015   6.439 -21.130  1.00 25.42           C  
ATOM   4044  C   LEU A 512      -9.298   5.175 -20.635  1.00 26.82           C  
ATOM   4045  O   LEU A 512      -8.137   4.947 -20.998  1.00 25.35           O  
ATOM   4046  CB  LEU A 512      -9.518   7.647 -20.335  1.00 26.08           C  
ATOM   4047  CG  LEU A 512      -9.997   9.015 -20.856  1.00 32.15           C  
ATOM   4048  CD1 LEU A 512      -9.463  10.167 -19.962  1.00 30.29           C  
ATOM   4049  CD2 LEU A 512      -9.519   9.183 -22.306  1.00 35.87           C  
ATOM   4050  N   GLU A 513      -9.987   4.334 -19.860  1.00 23.56           N  
ATOM   4051  CA  GLU A 513      -9.345   3.100 -19.354  1.00 23.17           C  
ATOM   4052  C   GLU A 513      -9.009   2.179 -20.547  1.00 28.30           C  
ATOM   4053  O   GLU A 513      -8.048   1.416 -20.483  1.00 26.05           O  
ATOM   4054  CB  GLU A 513     -10.243   2.357 -18.342  1.00 22.78           C  
ATOM   4055  CG  GLU A 513      -9.457   1.354 -17.503  1.00 22.22           C  
ATOM   4056  CD  GLU A 513      -8.282   2.009 -16.777  1.00 27.82           C  
ATOM   4057  OE1 GLU A 513      -8.410   3.104 -16.165  1.00 22.68           O  
ATOM   4058  OE2 GLU A 513      -7.187   1.469 -16.864  1.00 29.18           O  
ATOM   4059  N   LEU A 514      -9.703   2.361 -21.674  1.00 24.12           N  
ATOM   4060  CA  LEU A 514      -9.396   1.575 -22.883  1.00 24.82           C  
ATOM   4061  C   LEU A 514      -7.951   1.834 -23.356  1.00 26.56           C  
ATOM   4062  O   LEU A 514      -7.372   1.045 -24.136  1.00 26.59           O  
ATOM   4063  CB  LEU A 514     -10.391   1.906 -24.024  1.00 25.59           C  
ATOM   4064  CG  LEU A 514     -11.872   1.500 -23.866  1.00 30.19           C  
ATOM   4065  CD1 LEU A 514     -12.662   2.098 -25.022  1.00 30.86           C  
ATOM   4066  CD2 LEU A 514     -12.037  -0.014 -23.821  1.00 30.37           C  
ATOM   4067  N   LEU A 515      -7.407   2.991 -22.976  1.00 21.50           N  
ATOM   4068  CA  LEU A 515      -6.031   3.353 -23.343  1.00 23.33           C  
ATOM   4069  C   LEU A 515      -4.926   2.871 -22.386  1.00 25.76           C  
ATOM   4070  O   LEU A 515      -3.725   3.171 -22.584  1.00 24.72           O  
ATOM   4071  CB  LEU A 515      -5.888   4.862 -23.596  1.00 24.84           C  
ATOM   4072  CG  LEU A 515      -6.933   5.424 -24.597  1.00 30.26           C  
ATOM   4073  CD1 LEU A 515      -6.763   6.947 -24.742  1.00 32.53           C  
ATOM   4074  CD2 LEU A 515      -6.735   4.715 -25.945  1.00 28.27           C  
ATOM   4075  N   ASN A 516      -5.304   2.062 -21.402  1.00 22.21           N  
ATOM   4076  CA  ASN A 516      -4.324   1.532 -20.446  1.00 21.81           C  
ATOM   4077  C   ASN A 516      -3.259   0.691 -21.193  1.00 22.54           C  
ATOM   4078  O   ASN A 516      -3.535  -0.361 -21.707  1.00 24.26           O  
ATOM   4079  CB  ASN A 516      -5.021   0.708 -19.339  1.00 21.97           C  
ATOM   4080  CG  ASN A 516      -4.002   0.048 -18.382  1.00 25.80           C  
ATOM   4081  OD1 ASN A 516      -2.821   0.366 -18.419  1.00 19.14           O  
ATOM   4082  ND2 ASN A 516      -4.483  -0.731 -17.447  1.00 24.22           N  
ATOM   4083  N   PRO A 517      -2.021   1.162 -21.233  1.00 19.62           N  
ATOM   4084  CA  PRO A 517      -0.955   0.416 -21.949  1.00 19.17           C  
ATOM   4085  C   PRO A 517       0.025  -0.290 -21.004  1.00 25.57           C  
ATOM   4086  O   PRO A 517       1.035  -0.822 -21.467  1.00 23.02           O  
ATOM   4087  CB  PRO A 517      -0.131   1.540 -22.597  1.00 19.38           C  
ATOM   4088  CG  PRO A 517      -0.172   2.649 -21.531  1.00 25.45           C  
ATOM   4089  CD  PRO A 517      -1.589   2.540 -20.891  1.00 19.63           C  
ATOM   4090  N   SER A 518      -0.216  -0.207 -19.694  1.00 22.05           N  
ATOM   4091  CA  SER A 518       0.759  -0.688 -18.687  1.00 21.68           C  
ATOM   4092  C   SER A 518       0.846  -2.199 -18.595  1.00 25.17           C  
ATOM   4093  O   SER A 518       1.787  -2.704 -18.009  1.00 25.75           O  
ATOM   4094  CB  SER A 518       0.435  -0.106 -17.290  1.00 22.40           C  
ATOM   4095  OG  SER A 518      -0.786  -0.672 -16.830  1.00 26.00           O  
ATOM   4096  N   GLU A 519      -0.164  -2.895 -19.107  1.00 22.91           N  
ATOM   4097  CA  GLU A 519      -0.200  -4.367 -19.178  1.00 22.18           C  
ATOM   4098  C   GLU A 519      -0.321  -5.137 -17.866  1.00 22.24           C  
ATOM   4099  O   GLU A 519      -0.972  -6.151 -17.819  1.00 22.63           O  
ATOM   4100  CB  GLU A 519       1.040  -4.865 -19.939  1.00 22.89           C  
ATOM   4101  CG  GLU A 519       0.954  -4.542 -21.420  1.00 29.69           C  
ATOM   4102  CD  GLU A 519       2.219  -3.895 -21.936  1.00 45.10           C  
ATOM   4103  OE1 GLU A 519       3.192  -3.752 -21.155  1.00 36.30           O  
ATOM   4104  OE2 GLU A 519       2.261  -3.564 -23.140  1.00 36.24           O  
ATOM   4105  N   VAL A 520       0.385  -4.701 -16.837  1.00 19.16           N  
ATOM   4106  CA  VAL A 520       0.442  -5.476 -15.595  1.00 20.35           C  
ATOM   4107  C   VAL A 520      -0.461  -4.918 -14.465  1.00 22.87           C  
ATOM   4108  O   VAL A 520      -0.632  -5.586 -13.459  1.00 21.23           O  
ATOM   4109  CB  VAL A 520       1.922  -5.651 -15.096  1.00 22.88           C  
ATOM   4110  CG1 VAL A 520       2.768  -6.366 -16.162  1.00 23.24           C  
ATOM   4111  CG2 VAL A 520       2.609  -4.283 -14.762  1.00 22.06           C  
ATOM   4112  N   PHE A 521      -1.057  -3.731 -14.674  1.00 20.31           N  
ATOM   4113  CA  PHE A 521      -2.006  -3.108 -13.718  1.00 19.82           C  
ATOM   4114  C   PHE A 521      -3.384  -2.943 -14.328  1.00 23.10           C  
ATOM   4115  O   PHE A 521      -3.494  -2.791 -15.540  1.00 22.23           O  
ATOM   4116  CB  PHE A 521      -1.501  -1.688 -13.335  1.00 21.24           C  
ATOM   4117  CG  PHE A 521      -0.075  -1.665 -12.827  1.00 21.87           C  
ATOM   4118  CD1 PHE A 521       0.267  -2.312 -11.647  1.00 22.92           C  
ATOM   4119  CD2 PHE A 521       0.924  -1.031 -13.555  1.00 22.81           C  
ATOM   4120  CE1 PHE A 521       1.579  -2.320 -11.170  1.00 22.19           C  
ATOM   4121  CE2 PHE A 521       2.234  -0.975 -13.094  1.00 24.14           C  
ATOM   4122  CZ  PHE A 521       2.570  -1.639 -11.879  1.00 23.34           C  
ATOM   4123  N   GLY A 522      -4.396  -2.752 -13.473  1.00 21.35           N  
ATOM   4124  CA  GLY A 522      -5.760  -2.475 -13.940  1.00 21.13           C  
ATOM   4125  C   GLY A 522      -6.170  -1.116 -13.359  1.00 25.62           C  
ATOM   4126  O   GLY A 522      -5.668  -0.714 -12.307  1.00 21.80           O  
ATOM   4127  N   ASP A 523      -7.013  -0.384 -14.096  1.00 23.28           N  
ATOM   4128  CA  ASP A 523      -7.646   0.842 -13.630  1.00 21.56           C  
ATOM   4129  C   ASP A 523      -6.693   1.890 -13.159  1.00 24.04           C  
ATOM   4130  O   ASP A 523      -6.722   2.317 -11.998  1.00 22.24           O  
ATOM   4131  CB  ASP A 523      -8.719   0.510 -12.567  1.00 22.72           C  
ATOM   4132  CG  ASP A 523      -9.832  -0.428 -13.137  1.00 33.95           C  
ATOM   4133  OD1 ASP A 523     -10.112  -0.360 -14.348  1.00 33.32           O  
ATOM   4134  OD2 ASP A 523     -10.274  -1.360 -12.448  1.00 47.78           O  
ATOM   4135  N   ILE A 524      -5.860   2.341 -14.086  1.00 19.58           N  
ATOM   4136  CA  ILE A 524      -4.868   3.346 -13.758  1.00 19.20           C  
ATOM   4137  C   ILE A 524      -5.041   4.668 -14.514  1.00 23.85           C  
ATOM   4138  O   ILE A 524      -4.222   5.592 -14.315  1.00 22.03           O  
ATOM   4139  CB  ILE A 524      -3.440   2.851 -14.170  1.00 23.27           C  
ATOM   4140  CG1 ILE A 524      -3.345   2.736 -15.701  1.00 21.30           C  
ATOM   4141  CG2 ILE A 524      -3.135   1.492 -13.562  1.00 25.93           C  
ATOM   4142  CD1 ILE A 524      -1.846   2.741 -16.174  1.00 29.84           C  
ATOM   4143  N   MET A 525      -5.972   4.726 -15.461  1.00 19.72           N  
ATOM   4144  CA  MET A 525      -6.016   5.904 -16.366  1.00 19.76           C  
ATOM   4145  C   MET A 525      -6.590   7.192 -15.779  1.00 26.84           C  
ATOM   4146  O   MET A 525      -6.055   8.261 -16.056  1.00 25.67           O  
ATOM   4147  CB  MET A 525      -6.630   5.560 -17.729  1.00 21.01           C  
ATOM   4148  CG  MET A 525      -5.789   4.512 -18.478  1.00 24.30           C  
ATOM   4149  SD  MET A 525      -4.079   4.987 -18.787  1.00 27.61           S  
ATOM   4150  CE  MET A 525      -4.311   6.211 -20.083  1.00 22.46           C  
ATOM   4151  N   ILE A 526      -7.611   7.091 -14.914  1.00 20.62           N  
ATOM   4152  CA  ILE A 526      -8.190   8.284 -14.310  1.00 19.80           C  
ATOM   4153  C   ILE A 526      -8.248   8.110 -12.805  1.00 25.00           C  
ATOM   4154  O   ILE A 526      -8.104   6.993 -12.318  1.00 23.55           O  
ATOM   4155  CB  ILE A 526      -9.641   8.539 -14.857  1.00 23.32           C  
ATOM   4156  CG1 ILE A 526     -10.554   7.329 -14.601  1.00 23.28           C  
ATOM   4157  CG2 ILE A 526      -9.596   8.850 -16.364  1.00 25.14           C  
ATOM   4158  CD1 ILE A 526     -12.048   7.582 -14.909  1.00 28.21           C  
ATOM   4159  N   ASP A 527      -8.504   9.202 -12.068  1.00 22.29           N  
ATOM   4160  CA  ASP A 527      -8.608   9.106 -10.616  1.00 20.72           C  
ATOM   4161  C   ASP A 527     -10.080   8.723 -10.316  1.00 24.02           C  
ATOM   4162  O   ASP A 527     -10.928   9.609 -10.192  1.00 21.52           O  
ATOM   4163  CB  ASP A 527      -8.230  10.449  -9.958  1.00 19.67           C  
ATOM   4164  CG  ASP A 527      -7.853  10.305  -8.485  1.00 22.39           C  
ATOM   4165  OD1 ASP A 527      -7.949   9.188  -7.898  1.00 21.13           O  
ATOM   4166  OD2 ASP A 527      -7.221  11.238  -7.983  1.00 24.81           O  
ATOM   4167  N   TYR A 528     -10.354   7.420 -10.256  1.00 20.51           N  
ATOM   4168  CA  TYR A 528     -11.709   6.909  -9.996  1.00 21.07           C  
ATOM   4169  C   TYR A 528     -12.212   7.365  -8.653  1.00 24.02           C  
ATOM   4170  O   TYR A 528     -11.411   7.622  -7.748  1.00 22.50           O  
ATOM   4171  CB  TYR A 528     -11.687   5.377 -10.015  1.00 21.66           C  
ATOM   4172  CG  TYR A 528     -11.473   4.813 -11.413  1.00 23.11           C  
ATOM   4173  CD1 TYR A 528     -10.192   4.429 -11.841  1.00 23.47           C  
ATOM   4174  CD2 TYR A 528     -12.516   4.776 -12.332  1.00 24.40           C  
ATOM   4175  CE1 TYR A 528      -9.970   3.951 -13.128  1.00 21.57           C  
ATOM   4176  CE2 TYR A 528     -12.305   4.304 -13.641  1.00 25.53           C  
ATOM   4177  CZ  TYR A 528     -11.030   3.910 -14.028  1.00 26.83           C  
ATOM   4178  OH  TYR A 528     -10.798   3.539 -15.324  1.00 24.02           O  
ATOM   4179  N   THR A 529     -13.520   7.267  -8.455  1.00 22.65           N  
ATOM   4180  CA  THR A 529     -14.083   7.522  -7.133  1.00 20.33           C  
ATOM   4181  C   THR A 529     -14.177   6.136  -6.483  1.00 21.81           C  
ATOM   4182  O   THR A 529     -14.376   5.124  -7.184  1.00 20.87           O  
ATOM   4183  CB  THR A 529     -15.462   8.256  -7.251  1.00 22.43           C  
ATOM   4184  OG1 THR A 529     -16.217   7.639  -8.286  1.00 19.62           O  
ATOM   4185  CG2 THR A 529     -15.242   9.758  -7.691  1.00 20.01           C  
ATOM   4186  N   TYR A 530     -14.026   6.074  -5.160  1.00 19.63           N  
ATOM   4187  CA  TYR A 530     -14.066   4.782  -4.454  1.00 19.02           C  
ATOM   4188  C   TYR A 530     -14.921   4.850  -3.232  1.00 22.17           C  
ATOM   4189  O   TYR A 530     -14.962   5.895  -2.565  1.00 19.93           O  
ATOM   4190  CB  TYR A 530     -12.647   4.437  -3.918  1.00 18.07           C  
ATOM   4191  CG  TYR A 530     -11.628   4.325  -5.038  1.00 20.73           C  
ATOM   4192  CD1 TYR A 530     -10.804   5.410  -5.358  1.00 22.29           C  
ATOM   4193  CD2 TYR A 530     -11.450   3.125  -5.741  1.00 21.41           C  
ATOM   4194  CE1 TYR A 530      -9.868   5.326  -6.372  1.00 21.34           C  
ATOM   4195  CE2 TYR A 530     -10.482   3.020  -6.738  1.00 21.66           C  
ATOM   4196  CZ  TYR A 530      -9.727   4.139  -7.077  1.00 25.83           C  
ATOM   4197  OH  TYR A 530      -8.825   4.077  -8.128  1.00 24.15           O  
ATOM   4198  N   VAL A 531     -15.458   3.692  -2.843  1.00 18.64           N  
ATOM   4199  CA  VAL A 531     -16.254   3.626  -1.625  1.00 18.53           C  
ATOM   4200  C   VAL A 531     -15.379   3.930  -0.405  1.00 22.67           C  
ATOM   4201  O   VAL A 531     -15.823   4.581   0.548  1.00 21.51           O  
ATOM   4202  CB  VAL A 531     -16.994   2.246  -1.460  1.00 19.65           C  
ATOM   4203  CG1 VAL A 531     -15.943   1.075  -1.192  1.00 19.12           C  
ATOM   4204  CG2 VAL A 531     -17.989   2.320  -0.308  1.00 18.36           C  
ATOM   4205  N   GLU A 532     -14.109   3.493  -0.425  1.00 18.82           N  
ATOM   4206  CA  GLU A 532     -13.259   3.755   0.745  1.00 19.05           C  
ATOM   4207  C   GLU A 532     -12.990   5.260   0.973  1.00 19.55           C  
ATOM   4208  O   GLU A 532     -13.147   5.780   2.087  1.00 18.45           O  
ATOM   4209  CB  GLU A 532     -11.903   2.985   0.714  1.00 20.46           C  
ATOM   4210  CG  GLU A 532     -12.058   1.476   0.503  1.00 23.65           C  
ATOM   4211  CD  GLU A 532     -11.799   1.080  -0.935  1.00 26.63           C  
ATOM   4212  OE1 GLU A 532     -10.840   0.316  -1.158  1.00 23.03           O  
ATOM   4213  OE2 GLU A 532     -12.465   1.623  -1.851  1.00 19.90           O  
ATOM   4214  N   CYS A 533     -12.581   5.944  -0.074  1.00 15.76           N  
ATOM   4215  CA  CYS A 533     -12.289   7.383   0.047  1.00 18.12           C  
ATOM   4216  C   CYS A 533     -13.587   8.144   0.387  1.00 22.98           C  
ATOM   4217  O   CYS A 533     -13.554   9.053   1.200  1.00 22.03           O  
ATOM   4218  CB  CYS A 533     -11.655   7.913  -1.252  1.00 19.19           C  
ATOM   4219  SG  CYS A 533     -10.193   6.912  -1.762  1.00 24.10           S  
ATOM   4220  N   THR A 534     -14.695   7.764  -0.252  1.00 20.52           N  
ATOM   4221  CA  THR A 534     -15.996   8.403  -0.020  1.00 19.94           C  
ATOM   4222  C   THR A 534     -16.416   8.243   1.443  1.00 25.00           C  
ATOM   4223  O   THR A 534     -16.721   9.227   2.144  1.00 20.58           O  
ATOM   4224  CB  THR A 534     -17.081   7.885  -0.988  1.00 20.13           C  
ATOM   4225  OG1 THR A 534     -16.586   7.976  -2.329  1.00 21.22           O  
ATOM   4226  CG2 THR A 534     -18.401   8.790  -0.895  1.00 16.45           C  
ATOM   4227  N   SER A 535     -16.374   7.001   1.919  1.00 19.25           N  
ATOM   4228  CA  SER A 535     -16.740   6.725   3.318  1.00 18.99           C  
ATOM   4229  C   SER A 535     -15.878   7.506   4.305  1.00 25.12           C  
ATOM   4230  O   SER A 535     -16.385   8.063   5.298  1.00 23.99           O  
ATOM   4231  CB  SER A 535     -16.662   5.217   3.616  1.00 17.26           C  
ATOM   4232  OG  SER A 535     -16.856   4.947   4.996  1.00 21.26           O  
ATOM   4233  N   ALA A 536     -14.561   7.518   4.071  1.00 19.65           N  
ATOM   4234  CA  ALA A 536     -13.636   8.230   4.988  1.00 18.53           C  
ATOM   4235  C   ALA A 536     -13.979   9.734   5.103  1.00 20.53           C  
ATOM   4236  O   ALA A 536     -14.018  10.308   6.204  1.00 20.10           O  
ATOM   4237  CB  ALA A 536     -12.140   8.068   4.536  1.00 18.90           C  
ATOM   4238  N   VAL A 537     -14.172  10.349   3.953  1.00 18.50           N  
ATOM   4239  CA  VAL A 537     -14.552  11.752   3.844  1.00 20.25           C  
ATOM   4240  C   VAL A 537     -15.915  12.040   4.509  1.00 23.19           C  
ATOM   4241  O   VAL A 537     -16.050  13.033   5.212  1.00 20.62           O  
ATOM   4242  CB  VAL A 537     -14.562  12.200   2.353  1.00 22.71           C  
ATOM   4243  CG1 VAL A 537     -15.085  13.684   2.193  1.00 22.33           C  
ATOM   4244  CG2 VAL A 537     -13.125  12.137   1.778  1.00 22.20           C  
ATOM   4245  N   MET A 538     -16.901  11.164   4.293  1.00 21.43           N  
ATOM   4246  CA  MET A 538     -18.229  11.331   4.882  1.00 19.94           C  
ATOM   4247  C   MET A 538     -18.088  11.272   6.363  1.00 26.09           C  
ATOM   4248  O   MET A 538     -18.629  12.139   7.080  1.00 24.38           O  
ATOM   4249  CB  MET A 538     -19.192  10.226   4.409  1.00 20.56           C  
ATOM   4250  CG  MET A 538     -19.574  10.353   2.968  1.00 21.84           C  
ATOM   4251  SD  MET A 538     -20.491   8.864   2.485  1.00 26.58           S  
ATOM   4252  CE  MET A 538     -21.972   8.891   3.662  1.00 22.97           C  
ATOM   4253  N   GLN A 539     -17.306  10.303   6.864  1.00 25.26           N  
ATOM   4254  CA  GLN A 539     -17.148  10.209   8.330  1.00 23.71           C  
ATOM   4255  C   GLN A 539     -16.489  11.472   8.898  1.00 28.70           C  
ATOM   4256  O   GLN A 539     -16.858  11.941   9.984  1.00 28.59           O  
ATOM   4257  CB  GLN A 539     -16.406   8.965   8.789  1.00 23.58           C  
ATOM   4258  CG  GLN A 539     -17.035   7.641   8.333  1.00 20.38           C  
ATOM   4259  CD  GLN A 539     -16.077   6.510   8.493  1.00 26.59           C  
ATOM   4260  OE1 GLN A 539     -15.492   6.383   9.554  1.00 27.07           O  
ATOM   4261  NE2 GLN A 539     -15.713   5.845   7.386  1.00 25.41           N  
ATOM   4262  N   ALA A 540     -15.472  11.988   8.211  1.00 21.67           N  
ATOM   4263  CA  ALA A 540     -14.785  13.185   8.708  1.00 21.97           C  
ATOM   4264  C   ALA A 540     -15.673  14.426   8.626  1.00 27.19           C  
ATOM   4265  O   ALA A 540     -15.658  15.230   9.548  1.00 26.64           O  
ATOM   4266  CB  ALA A 540     -13.434  13.443   8.006  1.00 21.59           C  
ATOM   4267  N   LEU A 541     -16.418  14.588   7.533  1.00 26.13           N  
ATOM   4268  CA  LEU A 541     -17.303  15.768   7.396  1.00 25.58           C  
ATOM   4269  C   LEU A 541     -18.459  15.730   8.420  1.00 28.36           C  
ATOM   4270  O   LEU A 541     -18.767  16.750   9.029  1.00 28.43           O  
ATOM   4271  CB  LEU A 541     -17.838  15.898   5.972  1.00 23.69           C  
ATOM   4272  CG  LEU A 541     -16.840  16.279   4.884  1.00 26.53           C  
ATOM   4273  CD1 LEU A 541     -17.529  16.272   3.519  1.00 23.59           C  
ATOM   4274  CD2 LEU A 541     -16.076  17.596   5.132  1.00 26.62           C  
ATOM   4275  N   LYS A 542     -19.036  14.546   8.626  1.00 24.33           N  
ATOM   4276  CA  LYS A 542     -20.102  14.332   9.587  1.00 26.90           C  
ATOM   4277  C   LYS A 542     -19.627  14.736  10.982  1.00 36.04           C  
ATOM   4278  O   LYS A 542     -20.322  15.453  11.715  1.00 36.72           O  
ATOM   4279  CB  LYS A 542     -20.560  12.859   9.600  1.00 27.63           C  
ATOM   4280  CG  LYS A 542     -21.799  12.590  10.526  1.00 45.66           C  
ATOM   4281  CD  LYS A 542     -23.122  12.639   9.733  1.00 55.13           C  
ATOM   4282  CE  LYS A 542     -24.334  12.224  10.583  1.00 68.84           C  
ATOM   4283  NZ  LYS A 542     -25.606  12.893  10.158  1.00 63.91           N  
ATOM   4284  N   TYR A 543     -18.419  14.306  11.334  1.00 31.82           N  
ATOM   4285  CA  TYR A 543     -17.861  14.627  12.624  1.00 33.66           C  
ATOM   4286  C   TYR A 543     -17.531  16.119  12.770  1.00 38.73           C  
ATOM   4287  O   TYR A 543     -17.690  16.725  13.857  1.00 38.79           O  
ATOM   4288  CB  TYR A 543     -16.602  13.823  12.881  1.00 38.89           C  
ATOM   4289  CG  TYR A 543     -16.246  13.737  14.343  1.00 45.41           C  
ATOM   4290  CD1 TYR A 543     -15.378  14.646  14.907  1.00 49.06           C  
ATOM   4291  CD2 TYR A 543     -16.836  12.790  15.182  1.00 47.32           C  
ATOM   4292  CE1 TYR A 543     -15.040  14.593  16.251  1.00 49.52           C  
ATOM   4293  CE2 TYR A 543     -16.508  12.726  16.527  1.00 48.40           C  
ATOM   4294  CZ  TYR A 543     -15.614  13.653  17.057  1.00 58.06           C  
ATOM   4295  OH  TYR A 543     -15.220  13.618  18.380  1.00 60.99           O  
ATOM   4296  N   PHE A 544     -16.994  16.702  11.711  1.00 29.58           N  
ATOM   4297  CA  PHE A 544     -16.724  18.114  11.739  1.00 27.82           C  
ATOM   4298  C   PHE A 544     -18.068  18.910  11.816  1.00 32.53           C  
ATOM   4299  O   PHE A 544     -18.086  19.922  12.482  1.00 30.70           O  
ATOM   4300  CB  PHE A 544     -15.971  18.531  10.481  1.00 27.95           C  
ATOM   4301  CG  PHE A 544     -15.878  20.016  10.292  1.00 28.56           C  
ATOM   4302  CD1 PHE A 544     -14.793  20.725  10.818  1.00 30.78           C  
ATOM   4303  CD2 PHE A 544     -16.844  20.710   9.553  1.00 29.75           C  
ATOM   4304  CE1 PHE A 544     -14.658  22.107  10.593  1.00 31.54           C  
ATOM   4305  CE2 PHE A 544     -16.742  22.090   9.368  1.00 31.25           C  
ATOM   4306  CZ  PHE A 544     -15.645  22.787   9.883  1.00 29.09           C  
ATOM   4307  N   HIS A 545     -19.089  18.517  11.038  1.00 33.18           N  
ATOM   4308  CA  HIS A 545     -20.399  19.203  10.945  1.00 35.47           C  
ATOM   4309  C   HIS A 545     -21.045  19.273  12.317  1.00 43.71           C  
ATOM   4310  O   HIS A 545     -21.545  20.328  12.704  1.00 42.40           O  
ATOM   4311  CB  HIS A 545     -21.347  18.502   9.912  1.00 37.02           C  
ATOM   4312  CG  HIS A 545     -22.738  19.088   9.792  1.00 42.42           C  
ATOM   4313  ND1 HIS A 545     -22.976  20.426   9.557  1.00 43.95           N  
ATOM   4314  CD2 HIS A 545     -23.954  18.478   9.726  1.00 45.47           C  
ATOM   4315  CE1 HIS A 545     -24.275  20.623   9.403  1.00 43.69           C  
ATOM   4316  NE2 HIS A 545     -24.887  19.455   9.485  1.00 44.90           N  
ATOM   4317  N   LYS A 546     -20.976  18.168  13.058  1.00 42.24           N  
ATOM   4318  CA  LYS A 546     -21.573  18.071  14.389  1.00 43.72           C  
ATOM   4319  C   LYS A 546     -21.026  19.130  15.330  1.00 49.02           C  
ATOM   4320  O   LYS A 546     -21.770  19.760  16.087  1.00 50.55           O  
ATOM   4321  CB  LYS A 546     -21.344  16.678  14.999  1.00 46.89           C  
ATOM   4322  CG  LYS A 546     -20.867  16.697  16.465  1.00 61.07           C  
ATOM   4323  CD  LYS A 546     -21.300  15.427  17.214  1.00 74.60           C  
ATOM   4324  CE  LYS A 546     -20.594  15.280  18.568  1.00 85.46           C  
ATOM   4325  NZ  LYS A 546     -19.090  15.357  18.495  1.00 93.34           N  
ATOM   4326  N   ARG A 547     -19.719  19.326  15.259  1.00 42.61           N  
ATOM   4327  CA  ARG A 547     -19.009  20.298  16.081  1.00 41.48           C  
ATOM   4328  C   ARG A 547     -18.865  21.707  15.506  1.00 47.90           C  
ATOM   4329  O   ARG A 547     -18.392  22.604  16.201  1.00 49.34           O  
ATOM   4330  CB  ARG A 547     -17.621  19.768  16.424  1.00 42.57           C  
ATOM   4331  CG  ARG A 547     -17.625  18.253  16.763  1.00 59.23           C  
ATOM   4332  CD  ARG A 547     -17.088  17.971  18.166  1.00 77.00           C  
ATOM   4333  NE  ARG A 547     -15.894  18.770  18.469  1.00 94.90           N  
ATOM   4334  CZ  ARG A 547     -15.645  19.353  19.643  1.00109.27           C  
ATOM   4335  NH1 ARG A 547     -16.496  19.224  20.651  1.00 94.43           N  
ATOM   4336  NH2 ARG A 547     -14.525  20.039  19.823  1.00 96.51           N  
ATOM   4337  N   PHE A 548     -19.221  21.912  14.239  1.00 42.48           N  
ATOM   4338  CA  PHE A 548     -19.211  23.259  13.663  1.00 41.07           C  
ATOM   4339  C   PHE A 548     -20.420  23.399  12.773  1.00 42.59           C  
ATOM   4340  O   PHE A 548     -20.269  23.530  11.557  1.00 39.98           O  
ATOM   4341  CB  PHE A 548     -17.976  23.474  12.822  1.00 43.84           C  
ATOM   4342  CG  PHE A 548     -16.704  23.342  13.580  1.00 46.93           C  
ATOM   4343  CD1 PHE A 548     -16.061  24.466  14.065  1.00 52.11           C  
ATOM   4344  CD2 PHE A 548     -16.099  22.093  13.753  1.00 49.44           C  
ATOM   4345  CE1 PHE A 548     -14.842  24.344  14.765  1.00 53.91           C  
ATOM   4346  CE2 PHE A 548     -14.906  21.959  14.443  1.00 51.81           C  
ATOM   4347  CZ  PHE A 548     -14.272  23.075  14.952  1.00 51.15           C  
ATOM   4348  N   PRO A 549     -21.604  23.275  13.373  1.00 42.18           N  
ATOM   4349  CA  PRO A 549     -22.874  23.274  12.661  1.00 41.79           C  
ATOM   4350  C   PRO A 549     -23.054  24.439  11.709  1.00 45.37           C  
ATOM   4351  O   PRO A 549     -23.758  24.326  10.716  1.00 45.97           O  
ATOM   4352  CB  PRO A 549     -23.909  23.356  13.787  1.00 43.73           C  
ATOM   4353  CG  PRO A 549     -23.163  23.069  15.044  1.00 47.98           C  
ATOM   4354  CD  PRO A 549     -21.777  23.516  14.814  1.00 43.00           C  
ATOM   4355  N   GLU A 550     -22.424  25.565  11.994  1.00 44.07           N  
ATOM   4356  CA  GLU A 550     -22.651  26.705  11.124  1.00 46.72           C  
ATOM   4357  C   GLU A 550     -21.646  26.886  10.016  1.00 47.20           C  
ATOM   4358  O   GLU A 550     -21.727  27.854   9.249  1.00 45.58           O  
ATOM   4359  CB  GLU A 550     -22.900  28.004  11.911  1.00 49.73           C  
ATOM   4360  CG  GLU A 550     -24.283  28.635  11.594  1.00 74.41           C  
ATOM   4361  CD  GLU A 550     -24.609  29.881  12.428  1.00112.99           C  
ATOM   4362  OE1 GLU A 550     -25.596  29.837  13.198  1.00116.85           O  
ATOM   4363  OE2 GLU A 550     -23.920  30.918  12.272  1.00111.82           O  
ATOM   4364  N   HIS A 551     -20.673  25.973   9.937  1.00 39.36           N  
ATOM   4365  CA  HIS A 551     -19.653  26.099   8.884  1.00 35.66           C  
ATOM   4366  C   HIS A 551     -19.973  25.307   7.640  1.00 38.02           C  
ATOM   4367  O   HIS A 551     -19.982  24.082   7.669  1.00 40.46           O  
ATOM   4368  CB  HIS A 551     -18.264  25.816   9.382  1.00 35.06           C  
ATOM   4369  CG  HIS A 551     -17.215  26.052   8.344  1.00 38.08           C  
ATOM   4370  ND1 HIS A 551     -16.761  27.309   8.030  1.00 39.37           N  
ATOM   4371  CD2 HIS A 551     -16.610  25.206   7.469  1.00 37.68           C  
ATOM   4372  CE1 HIS A 551     -15.884  27.227   7.043  1.00 37.49           C  
ATOM   4373  NE2 HIS A 551     -15.764  25.958   6.698  1.00 37.16           N  
ATOM   4374  N   ARG A 552     -20.322  26.012   6.576  1.00 32.33           N  
ATOM   4375  CA  ARG A 552     -20.703  25.391   5.318  1.00 33.70           C  
ATOM   4376  C   ARG A 552     -21.667  24.227   5.491  1.00 37.03           C  
ATOM   4377  O   ARG A 552     -21.515  23.192   4.844  1.00 35.16           O  
ATOM   4378  CB  ARG A 552     -19.459  24.986   4.517  1.00 34.11           C  
ATOM   4379  CG  ARG A 552     -18.458  26.157   4.374  1.00 38.23           C  
ATOM   4380  CD  ARG A 552     -17.180  25.726   3.669  1.00 36.80           C  
ATOM   4381  NE  ARG A 552     -17.376  25.555   2.230  1.00 29.38           N  
ATOM   4382  CZ  ARG A 552     -16.371  25.356   1.383  1.00 37.43           C  
ATOM   4383  NH1 ARG A 552     -15.142  25.296   1.852  1.00 33.02           N  
ATOM   4384  NH2 ARG A 552     -16.581  25.200   0.083  1.00 31.23           N  
ATOM   4385  N   ALA A 553     -22.669  24.421   6.350  1.00 32.75           N  
ATOM   4386  CA  ALA A 553     -23.630  23.388   6.655  1.00 31.85           C  
ATOM   4387  C   ALA A 553     -24.315  22.836   5.435  1.00 36.45           C  
ATOM   4388  O   ALA A 553     -24.488  21.623   5.328  1.00 37.23           O  
ATOM   4389  CB  ALA A 553     -24.665  23.880   7.705  1.00 32.87           C  
ATOM   4390  N   ALA A 554     -24.786  23.720   4.556  1.00 33.49           N  
ATOM   4391  CA  ALA A 554     -25.533  23.283   3.377  1.00 34.20           C  
ATOM   4392  C   ALA A 554     -24.668  22.401   2.479  1.00 35.08           C  
ATOM   4393  O   ALA A 554     -25.133  21.409   1.960  1.00 35.47           O  
ATOM   4394  CB  ALA A 554     -26.066  24.508   2.548  1.00 34.78           C  
ATOM   4395  N   GLU A 555     -23.458  22.833   2.162  1.00 31.99           N  
ATOM   4396  CA  GLU A 555     -22.677  21.999   1.243  1.00 32.75           C  
ATOM   4397  C   GLU A 555     -22.247  20.651   1.846  1.00 31.41           C  
ATOM   4398  O   GLU A 555     -22.292  19.648   1.173  1.00 28.07           O  
ATOM   4399  CB  GLU A 555     -21.600  22.742   0.442  1.00 35.01           C  
ATOM   4400  CG  GLU A 555     -20.539  23.386   1.231  1.00 50.23           C  
ATOM   4401  CD  GLU A 555     -19.977  24.637   0.544  1.00 60.05           C  
ATOM   4402  OE1 GLU A 555     -19.358  24.534  -0.542  1.00 41.55           O  
ATOM   4403  OE2 GLU A 555     -20.015  25.700   1.185  1.00 41.67           O  
ATOM   4404  N   ILE A 556     -22.012  20.636   3.155  1.00 27.42           N  
ATOM   4405  CA  ILE A 556     -21.693  19.414   3.867  1.00 27.38           C  
ATOM   4406  C   ILE A 556     -22.869  18.425   3.893  1.00 34.51           C  
ATOM   4407  O   ILE A 556     -22.657  17.225   3.704  1.00 34.69           O  
ATOM   4408  CB  ILE A 556     -21.153  19.689   5.296  1.00 28.15           C  
ATOM   4409  CG1 ILE A 556     -19.762  20.312   5.198  1.00 28.38           C  
ATOM   4410  CG2 ILE A 556     -21.080  18.378   6.144  1.00 27.70           C  
ATOM   4411  CD1 ILE A 556     -19.209  20.759   6.554  1.00 29.21           C  
ATOM   4412  N   ARG A 557     -24.090  18.901   4.171  1.00 29.28           N  
ATOM   4413  CA  ARG A 557     -25.237  17.994   4.223  1.00 28.95           C  
ATOM   4414  C   ARG A 557     -25.466  17.354   2.857  1.00 27.70           C  
ATOM   4415  O   ARG A 557     -25.763  16.169   2.750  1.00 27.84           O  
ATOM   4416  CB  ARG A 557     -26.498  18.754   4.677  1.00 31.92           C  
ATOM   4417  CG  ARG A 557     -26.554  18.974   6.175  1.00 41.79           C
[truncated: 122,801 more chars]
