# Supplementary material for: Analysis of Arabidopsis non-reference accessions reveals high diversity of metabolic gene clusters and discovers new candidate cluster members
Source: Front Plant Sci. 2023 Jan 26;14:1104303. doi: 10.3389/fpls.2023.1104303 (PMC9909608; doi:10.3389/fpls.2023.1104303)
Supplement: Supplementary Data Sheet 15 — Superposed 3D models of BARS1, BARS2 and human oxidosqualene cyclase proteins. [file DataSheet_1.zip › Superposed_3Dmodels/ATCVI-4G38020_colab.pdb]

CRYST1                                                 P 1           1          
ORIGX1      1.000000  0.000000  0.000000        0.00000                         
ORIGX2      0.000000  1.000000  0.000000        0.00000                         
ORIGX3      0.000000  0.000000  1.000000        0.00000                         
SCALE1      1.000000  0.000000  0.000000        0.00000                         
SCALE2      0.000000  1.000000  0.000000        0.00000                         
SCALE3      0.000000  0.000000  1.000000        0.00000                         
ATOM      1  N   MET A   1      25.691  -2.102  12.767  1.00 93.51           N  
ATOM      2  H   MET A   1      25.886  -1.217  13.210  1.00 93.51           H  
ATOM      3  H2  MET A   1      26.249  -2.801  13.236  1.00 93.51           H  
ATOM      4  H3  MET A   1      25.968  -2.022  11.798  1.00 93.51           H  
ATOM      5  CA  MET A   1      24.252  -2.397  12.890  1.00 93.51           C  
ATOM      6  HA  MET A   1      24.045  -3.338  12.379  1.00 93.51           H  
ATOM      7  C   MET A   1      23.429  -1.298  12.235  1.00 93.51           C  
ATOM      8  CB  MET A   1      23.862  -2.549  14.362  1.00 93.51           C  
ATOM      9  HB2 MET A   1      23.787  -1.573  14.841  1.00 93.51           H  
ATOM     10  HB3 MET A   1      24.634  -3.127  14.868  1.00 93.51           H  
ATOM     11  O   MET A   1      23.813  -0.137  12.312  1.00 93.51           O  
ATOM     12  CG  MET A   1      22.547  -3.311  14.505  1.00 93.51           C  
ATOM     13  HG2 MET A   1      22.621  -4.235  13.932  1.00 93.51           H  
ATOM     14  HG3 MET A   1      21.723  -2.724  14.102  1.00 93.51           H  
ATOM     15  SD  MET A   1      22.180  -3.765  16.209  1.00 93.51           S  
ATOM     16  CE  MET A   1      21.294  -2.282  16.683  1.00 93.51           C  
ATOM     17  HE1 MET A   1      20.429  -2.142  16.035  1.00 93.51           H  
ATOM     18  HE2 MET A   1      21.973  -1.434  16.585  1.00 93.51           H  
ATOM     19  HE3 MET A   1      20.957  -2.399  17.713  1.00 93.51           H  
ATOM     20  N   TRP A   2      22.317  -1.656  11.595  1.00 96.64           N  
ATOM     21  H   TRP A   2      22.019  -2.620  11.602  1.00 96.64           H  
ATOM     22  CA  TRP A   2      21.362  -0.694  11.036  1.00 96.64           C  
ATOM     23  HA  TRP A   2      21.901   0.109  10.535  1.00 96.64           H  
ATOM     24  C   TRP A   2      20.500  -0.066  12.134  1.00 96.64           C  
ATOM     25  CB  TRP A   2      20.500  -1.414   9.997  1.00 96.64           C  
ATOM     26  HB2 TRP A   2      19.674  -0.763   9.709  1.00 96.64           H  
ATOM     27  HB3 TRP A   2      20.065  -2.313  10.434  1.00 96.64           H  
ATOM     28  O   TRP A   2      20.065  -0.767  13.047  1.00 96.64           O  
ATOM     29  CG  TRP A   2      21.238  -1.763   8.749  1.00 96.64           C  
ATOM     30  CD1 TRP A   2      21.623  -2.999   8.357  1.00 96.64           C  
ATOM     31  HD1 TRP A   2      21.426  -3.908   8.907  1.00 96.64           H  
ATOM     32  CD2 TRP A   2      21.662  -0.850   7.697  1.00 96.64           C  
ATOM     33  CE2 TRP A   2      22.292  -1.618   6.676  1.00 96.64           C  
ATOM     34  CE3 TRP A   2      21.531   0.542   7.486  1.00 96.64           C  
ATOM     35  HE3 TRP A   2      21.033   1.150   8.225  1.00 96.64           H  
ATOM     36  NE1 TRP A   2      22.263  -2.915   7.136  1.00 96.64           N  
ATOM     37  HE1 TRP A   2      22.576  -3.714   6.602  1.00 96.64           H  
ATOM     38  CH2 TRP A   2      22.626   0.343   5.319  1.00 96.64           C  
ATOM     39  HH2 TRP A   2      22.998   0.800   4.415  1.00 96.64           H  
ATOM     40  CZ2 TRP A   2      22.767  -1.040   5.499  1.00 96.64           C  
ATOM     41  HZ2 TRP A   2      23.212  -1.656   4.732  1.00 96.64           H  
ATOM     42  CZ3 TRP A   2      21.998   1.132   6.297  1.00 96.64           C  
ATOM     43  HZ3 TRP A   2      21.867   2.191   6.124  1.00 96.64           H  
ATOM     44  N   ARG A   3      20.255   1.245  12.046  1.00 95.87           N  
ATOM     45  H   ARG A   3      20.715   1.766  11.312  1.00 95.87           H  
ATOM     46  CA  ARG A   3      19.384   2.005  12.953  1.00 95.87           C  
ATOM     47  HA  ARG A   3      18.771   1.320  13.540  1.00 95.87           H  
ATOM     48  C   ARG A   3      18.440   2.892  12.150  1.00 95.87           C  
ATOM     49  CB  ARG A   3      20.225   2.882  13.897  1.00 95.87           C  
ATOM     50  HB2 ARG A   3      19.562   3.554  14.440  1.00 95.87           H  
ATOM     51  HB3 ARG A   3      20.885   3.499  13.288  1.00 95.87           H  
ATOM     52  O   ARG A   3      18.889   3.600  11.247  1.00 95.87           O  
ATOM     53  CG  ARG A   3      21.088   2.122  14.917  1.00 95.87           C  
ATOM     54  HG2 ARG A   3      21.802   2.834  15.329  1.00 95.87           H  
ATOM     55  HG3 ARG A   3      21.653   1.332  14.422  1.00 95.87           H  
ATOM     56  CD  ARG A   3      20.278   1.533  16.082  1.00 95.87           C  
ATOM     57  HD2 ARG A   3      19.618   2.301  16.486  1.00 95.87           H  
ATOM     58  HD3 ARG A   3      19.669   0.710  15.707  1.00 95.87           H  
ATOM     59  NE  ARG A   3      21.183   1.058  17.151  1.00 95.87           N  
ATOM     60  HE  ARG A   3      22.159   1.300  17.054  1.00 95.87           H  
ATOM     61  NH1 ARG A   3      19.647  -0.046  18.471  1.00 95.87           N  
ATOM     62 HH11 ARG A   3      18.883   0.387  17.972  1.00 95.87           H  
ATOM     63 HH12 ARG A   3      19.486  -0.618  19.287  1.00 95.87           H  
ATOM     64  NH2 ARG A   3      21.806  -0.171  18.956  1.00 95.87           N  
ATOM     65 HH21 ARG A   3      22.781   0.030  18.788  1.00 95.87           H  
ATOM     66 HH22 ARG A   3      21.596  -0.938  19.580  1.00 95.87           H  
ATOM     67  CZ  ARG A   3      20.867   0.301  18.190  1.00 95.87           C  
ATOM     68  N   LEU A   4      17.166   2.895  12.522  1.00 96.95           N  
ATOM     69  H   LEU A   4      16.890   2.313  13.299  1.00 96.95           H  
ATOM     70  CA  LEU A   4      16.191   3.841  11.995  1.00 96.95           C  
ATOM     71  HA  LEU A   4      16.402   4.000  10.938  1.00 96.95           H  
ATOM     72  C   LEU A   4      16.340   5.178  12.732  1.00 96.95           C  
ATOM     73  CB  LEU A   4      14.780   3.237  12.117  1.00 96.95           C  
ATOM     74  HB2 LEU A   4      14.758   2.288  11.580  1.00 96.95           H  
ATOM     75  HB3 LEU A   4      14.579   3.031  13.168  1.00 96.95           H  
ATOM     76  O   LEU A   4      16.348   5.224  13.966  1.00 96.95           O  
ATOM     77  CG  LEU A   4      13.659   4.141  11.570  1.00 96.95           C  
ATOM     78  HG  LEU A   4      13.671   5.089  12.107  1.00 96.95           H  
ATOM     79  CD1 LEU A   4      13.794   4.423  10.075  1.00 96.95           C  
ATOM     80 HD11 LEU A   4      14.714   4.967   9.860  1.00 96.95           H  
ATOM     81 HD12 LEU A   4      12.952   5.032   9.747  1.00 96.95           H  
ATOM     82 HD13 LEU A   4      13.784   3.485   9.520  1.00 96.95           H  
ATOM     83  CD2 LEU A   4      12.303   3.481  11.798  1.00 96.95           C  
ATOM     84 HD21 LEU A   4      12.137   3.322  12.863  1.00 96.95           H  
ATOM     85 HD22 LEU A   4      11.515   4.130  11.417  1.00 96.95           H  
ATOM     86 HD23 LEU A   4      12.252   2.525  11.275  1.00 96.95           H  
ATOM     87  N   ARG A   5      16.472   6.271  11.976  1.00 95.82           N  
ATOM     88  H   ARG A   5      16.491   6.144  10.975  1.00 95.82           H  
ATOM     89  CA  ARG A   5      16.511   7.649  12.475  1.00 95.82           C  
ATOM     90  HA  ARG A   5      16.524   7.641  13.564  1.00 95.82           H  
ATOM     91  C   ARG A   5      15.260   8.393  12.032  1.00 95.82           C  
ATOM     92  CB  ARG A   5      17.753   8.383  11.950  1.00 95.82           C  
ATOM     93  HB2 ARG A   5      17.715   9.420  12.284  1.00 95.82           H  
ATOM     94  HB3 ARG A   5      17.712   8.390  10.860  1.00 95.82           H  
ATOM     95  O   ARG A   5      14.920   8.391  10.851  1.00 95.82           O  
ATOM     96  CG  ARG A   5      19.102   7.790  12.367  1.00 95.82           C  
ATOM     97  HG2 ARG A   5      19.183   6.757  12.027  1.00 95.82           H  
ATOM     98  HG3 ARG A   5      19.882   8.375  11.881  1.00 95.82           H  
ATOM     99  CD  ARG A   5      19.299   7.859  13.882  1.00 95.82           C  
ATOM    100  HD2 ARG A   5      18.639   7.130  14.352  1.00 95.82           H  
ATOM    101  HD3 ARG A   5      19.035   8.858  14.229  1.00 95.82           H  
ATOM    102  NE  ARG A   5      20.698   7.578  14.240  1.00 95.82           N  
ATOM    103  HE  ARG A   5      21.356   7.559  13.474  1.00 95.82           H  
ATOM    104  NH1 ARG A   5      20.380   7.477  16.515  1.00 95.82           N  
ATOM    105 HH11 ARG A   5      19.393   7.640  16.375  1.00 95.82           H  
ATOM    106 HH12 ARG A   5      20.721   7.256  17.440  1.00 95.82           H  
ATOM    107  NH2 ARG A   5      22.405   7.078  15.650  1.00 95.82           N  
ATOM    108 HH21 ARG A   5      22.764   6.898  16.576  1.00 95.82           H  
ATOM    109 HH22 ARG A   5      23.003   6.978  14.842  1.00 95.82           H  
ATOM    110  CZ  ARG A   5      21.152   7.383  15.464  1.00 95.82           C  
ATOM    111  N   ILE A   6      14.634   9.075  12.985  1.00 95.66           N  
ATOM    112  H   ILE A   6      15.006   9.048  13.924  1.00 95.66           H  
ATOM    113  CA  ILE A   6      13.422   9.866  12.782  1.00 95.66           C  
ATOM    114  HA  ILE A   6      13.017   9.661  11.791  1.00 95.66           H  
ATOM    115  C   ILE A   6      13.752  11.354  12.852  1.00 95.66           C  
ATOM    116  CB  ILE A   6      12.353   9.473  13.821  1.00 95.66           C  
ATOM    117  HB  ILE A   6      12.735   9.704  14.814  1.00 95.66           H  
ATOM    118  O   ILE A   6      14.556  11.774  13.687  1.00 95.66           O  
ATOM    119  CG1 ILE A   6      12.036   7.960  13.801  1.00 95.66           C  
ATOM    120 HG12 ILE A   6      11.237   7.760  14.515  1.00 95.66           H  
ATOM    121 HG13 ILE A   6      12.908   7.409  14.151  1.00 95.66           H  
ATOM    122  CG2 ILE A   6      11.097  10.328  13.607  1.00 95.66           C  
ATOM    123 HG21 ILE A   6      10.251   9.911  14.151  1.00 95.66           H  
ATOM    124 HG22 ILE A   6      10.851  10.394  12.547  1.00 95.66           H  
ATOM    125 HG23 ILE A   6      11.257  11.339  13.983  1.00 95.66           H  
ATOM    126  CD1 ILE A   6      11.623   7.381  12.443  1.00 95.66           C  
ATOM    127 HD11 ILE A   6      12.454   7.420  11.740  1.00 95.66           H  
ATOM    128 HD12 ILE A   6      10.777   7.936  12.035  1.00 95.66           H  
ATOM    129 HD13 ILE A   6      11.328   6.340  12.574  1.00 95.66           H  
ATOM    130  N   GLY A   7      13.154  12.156  11.972  1.00 91.06           N  
ATOM    131  H   GLY A   7      12.541  11.741  11.285  1.00 91.06           H  
ATOM    132  CA  GLY A   7      13.325  13.609  11.976  1.00 91.06           C  
ATOM    133  HA2 GLY A   7      12.676  14.033  11.210  1.00 91.06           H  
ATOM    134  HA3 GLY A   7      13.027  14.008  12.945  1.00 91.06           H  
ATOM    135  C   GLY A   7      14.757  14.056  11.681  1.00 91.06           C  
ATOM    136  O   GLY A   7      15.171  15.147  12.081  1.00 91.06           O  
ATOM    137  N   ALA A   8      15.548  13.197  11.029  1.00 84.91           N  
ATOM    138  H   ALA A   8      15.151  12.314  10.743  1.00 84.91           H  
ATOM    139  CA  ALA A   8      16.951  13.464  10.768  1.00 84.91           C  
ATOM    140  HA  ALA A   8      17.443  13.658  11.721  1.00 84.91           H  
ATOM    141  C   ALA A   8      17.088  14.706   9.880  1.00 84.91           C  
ATOM    142  CB  ALA A   8      17.600  12.225  10.148  1.00 84.91           C  
ATOM    143  HB1 ALA A   8      17.504  11.377  10.826  1.00 84.91           H  
ATOM    144  HB2 ALA A   8      17.108  11.985   9.206  1.00 84.91           H  
ATOM    145  HB3 ALA A   8      18.657  12.418   9.963  1.00 84.91           H  
ATOM    146  O   ALA A   8      16.714  14.700   8.700  1.00 84.91           O  
ATOM    147  N   LYS A   9      17.644  15.776  10.455  1.00 79.10           N  
ATOM    148  H   LYS A   9      17.837  15.724  11.445  1.00 79.10           H  
ATOM    149  CA  LYS A   9      17.934  17.013   9.730  1.00 79.10           C  
ATOM    150  HA  LYS A   9      17.011  17.351   9.259  1.00 79.10           H  
ATOM    151  C   LYS A   9      18.940  16.751   8.615  1.00 79.10           C  
ATOM    152  CB  LYS A   9      18.447  18.102  10.690  1.00 79.10           C  
ATOM    153  HB2 LYS A   9      19.336  17.741  11.206  1.00 79.10           H  
ATOM    154  HB3 LYS A   9      18.726  18.980  10.106  1.00 79.10           H  
ATOM    155  O   LYS A   9      19.767  15.838   8.700  1.00 79.10           O  
ATOM    156  CG  LYS A   9      17.381  18.513  11.715  1.00 79.10           C  
ATOM    157  HG2 LYS A   9      17.130  17.659  12.345  1.00 79.10           H  
ATOM    158  HG3 LYS A   9      16.483  18.831  11.186  1.00 79.10           H  
ATOM    159  CD  LYS A   9      17.870  19.662  12.603  1.00 79.10           C  
ATOM    160  HD2 LYS A   9      18.128  20.515  11.975  1.00 79.10           H  
ATOM    161  HD3 LYS A   9      18.752  19.339  13.155  1.00 79.10           H  
ATOM    162  CE  LYS A   9      16.751  20.047  13.576  1.00 79.10           C  
ATOM    163  HE2 LYS A   9      16.488  19.171  14.167  1.00 79.10           H  
ATOM    164  HE3 LYS A   9      15.870  20.323  12.996  1.00 79.10           H  
ATOM    165  NZ  LYS A   9      17.155  21.166  14.461  1.00 79.10           N  
ATOM    166  HZ1 LYS A   9      17.959  20.902  15.014  1.00 79.10           H  
ATOM    167  HZ2 LYS A   9      16.397  21.403  15.084  1.00 79.10           H  
ATOM    168  HZ3 LYS A   9      17.386  21.980  13.911  1.00 79.10           H  
ATOM    169  N   ALA A  10      18.924  17.612   7.600  1.00 67.71           N  
ATOM    170  H   ALA A  10      18.203  18.318   7.565  1.00 67.71           H  
ATOM    171  CA  ALA A  10      20.116  17.802   6.790  1.00 67.71           C  
ATOM    172  HA  ALA A  10      20.308  16.900   6.210  1.00 67.71           H  
ATOM    173  C   ALA A  10      21.294  18.071   7.745  1.00 67.71           C  
ATOM    174  CB  ALA A  10      19.897  18.980   5.834  1.00 67.71           C  
ATOM    175  HB1 ALA A  10      19.003  18.829   5.228  1.00 67.71           H  
ATOM    176  HB2 ALA A  10      20.761  19.085   5.177  1.00 67.71           H  
ATOM    177  HB3 ALA A  10      19.781  19.905   6.398  1.00 67.71           H  
ATOM    178  O   ALA A  10      21.200  18.963   8.587  1.00 67.71           O  
ATOM    179  N   LYS A  11      22.364  17.268   7.658  1.00 72.31           N  
ATOM    180  H   LYS A  11      22.306  16.477   7.032  1.00 72.31           H  
ATOM    181  CA  LYS A  11      23.679  17.625   8.218  1.00 72.31           C  
ATOM    182  HA  LYS A  11      23.549  18.007   9.230  1.00 72.31           H  
ATOM    183  C   LYS A  11      24.203  18.821   7.391  1.00 72.31           C  
ATOM    184  CB  LYS A  11      24.609  16.382   8.273  1.00 72.31           C  
ATOM    185  HB2 LYS A  11      24.696  15.961   7.271  1.00 72.31           H  
ATOM    186  HB3 LYS A  11      25.600  16.701   8.595  1.00 72.31           H  
ATOM    187  O   LYS A  11      23.486  19.793   7.190  1.00 72.31           O  
ATOM    188  CG  LYS A  11      24.133  15.277   9.244  1.00 72.31           C  
ATOM    189  HG2 LYS A  11      23.110  15.003   8.988  1.00 72.31           H  
ATOM    190  HG3 LYS A  11      24.134  15.675  10.259  1.00 72.31           H  
ATOM    191  CD  LYS A  11      25.001  13.996   9.202  1.00 72.31           C  
ATOM    192  HD2 LYS A  11      26.020  14.226   9.515  1.00 72.31           H  
ATOM    193  HD3 LYS A  11      25.020  13.626   8.176  1.00 72.31           H  
ATOM    194  CE  LYS A  11      24.394  12.914  10.126  1.00 72.31           C  
ATOM    195  HE2 LYS A  11      24.598  13.169  11.166  1.00 72.31           H  
ATOM    196  HE3 LYS A  11      23.312  12.950   9.996  1.00 72.31           H  
ATOM    197  NZ  LYS A  11      24.834  11.518   9.833  1.00 72.31           N  
ATOM    198  HZ1 LYS A  11      24.164  10.848  10.183  1.00 72.31           H  
ATOM    199  HZ2 LYS A  11      24.815  11.323   8.841  1.00 72.31           H  
ATOM    200  HZ3 LYS A  11      25.743  11.294  10.214  1.00 72.31           H  
ATOM    201  N   ASP A  12      25.365  18.716   6.759  1.00 70.02           N  
ATOM    202  H   ASP A  12      26.001  17.974   7.013  1.00 70.02           H  
ATOM    203  CA  ASP A  12      25.861  19.753   5.836  1.00 70.02           C  
ATOM    204  HA  ASP A  12      25.579  20.729   6.232  1.00 70.02           H  
ATOM    205  C   ASP A  12      25.248  19.670   4.417  1.00 70.02           C  
ATOM    206  CB  ASP A  12      27.394  19.716   5.813  1.00 70.02           C  
ATOM    207  HB2 ASP A  12      27.767  20.522   5.182  1.00 70.02           H  
ATOM    208  HB3 ASP A  12      27.719  18.767   5.387  1.00 70.02           H  
ATOM    209  O   ASP A  12      25.793  20.211   3.457  1.00 70.02           O  
ATOM    210  CG  ASP A  12      27.987  19.890   7.213  1.00 70.02           C  
ATOM    211  OD1 ASP A  12      27.512  20.785   7.944  1.00 70.02           O  
ATOM    212  OD2 ASP A  12      28.866  19.071   7.558  1.00 70.02           O  
ATOM    213  N   ASN A  13      24.128  18.958   4.234  1.00 79.99           N  
ATOM    214  H   ASN A  13      23.621  18.662   5.055  1.00 79.99           H  
ATOM    215  CA  ASN A  13      23.551  18.742   2.905  1.00 79.99           C  
ATOM    216  HA  ASN A  13      24.370  18.717   2.187  1.00 79.99           H  
ATOM    217  C   ASN A  13      22.635  19.902   2.487  1.00 79.99           C  
ATOM    218  CB  ASN A  13      22.865  17.368   2.825  1.00 79.99           C  
ATOM    219  HB2 ASN A  13      23.543  16.609   3.217  1.00 79.99           H  
ATOM    220  HB3 ASN A  13      21.952  17.370   3.420  1.00 79.99           H  
ATOM    221  O   ASN A  13      21.438  19.891   2.764  1.00 79.99           O  
ATOM    222  CG  ASN A  13      22.513  16.996   1.389  1.00 79.99           C  
ATOM    223  ND2 ASN A  13      22.163  15.756   1.149  1.00 79.99           N  
ATOM    224 HD21 ASN A  13      21.890  15.552   0.198  1.00 79.99           H  
ATOM    225 HD22 ASN A  13      22.067  15.086   1.899  1.00 79.99           H  
ATOM    226  OD1 ASN A  13      22.582  17.786   0.459  1.00 79.99           O  
ATOM    227  N   THR A  14      23.195  20.865   1.754  1.00 87.18           N  
ATOM    228  H   THR A  14      24.194  20.834   1.610  1.00 87.18           H  
ATOM    229  CA  THR A  14      22.485  22.037   1.211  1.00 87.18           C  
ATOM    230  HA  THR A  14      21.961  22.535   2.026  1.00 87.18           H  
ATOM    231  C   THR A  14      21.428  21.706   0.150  1.00 87.18           C  
ATOM    232  CB  THR A  14      23.490  23.031   0.606  1.00 87.18           C  
ATOM    233  HB  THR A  14      22.954  23.868   0.159  1.00 87.18           H  
ATOM    234  O   THR A  14      20.652  22.580  -0.222  1.00 87.18           O  
ATOM    235  CG2 THR A  14      24.454  23.579   1.661  1.00 87.18           C  
ATOM    236 HG21 THR A  14      25.077  22.780   2.065  1.00 87.18           H  
ATOM    237 HG22 THR A  14      23.890  24.042   2.471  1.00 87.18           H  
ATOM    238 HG23 THR A  14      25.098  24.330   1.203  1.00 87.18           H  
ATOM    239  OG1 THR A  14      24.269  22.390  -0.383  1.00 87.18           O  
ATOM    240  HG1 THR A  14      23.887  22.587  -1.242  1.00 87.18           H  
ATOM    241  N   HIS A  15      21.376  20.464  -0.342  1.00 93.69           N  
ATOM    242  H   HIS A  15      22.031  19.779   0.008  1.00 93.69           H  
ATOM    243  CA  HIS A  15      20.410  20.019  -1.354  1.00 93.69           C  
ATOM    244  HA  HIS A  15      20.063  20.890  -1.910  1.00 93.69           H  
ATOM    245  C   HIS A  15      19.162  19.362  -0.751  1.00 93.69           C  
ATOM    246  CB  HIS A  15      21.093  19.084  -2.358  1.00 93.69           C  
ATOM    247  HB2 HIS A  15      21.317  18.134  -1.873  1.00 93.69           H  
ATOM    248  HB3 HIS A  15      20.407  18.885  -3.181  1.00 93.69           H  
ATOM    249  O   HIS A  15      18.321  18.845  -1.483  1.00 93.69           O  
ATOM    250  CG  HIS A  15      22.357  19.642  -2.944  1.00 93.69           C  
ATOM    251  CD2 HIS A  15      22.469  20.587  -3.929  1.00 93.69           C  
ATOM    252  HD2 HIS A  15      21.659  21.072  -4.453  1.00 93.69           H  
ATOM    253  ND1 HIS A  15      23.627  19.297  -2.552  1.00 93.69           N  
ATOM    254  HD1 HIS A  15      23.855  18.684  -1.783  1.00 93.69           H  
ATOM    255  CE1 HIS A  15      24.492  20.020  -3.280  1.00 93.69           C  
ATOM    256  HE1 HIS A  15      25.567  20.004  -3.172  1.00 93.69           H  
ATOM    257  NE2 HIS A  15      23.832  20.810  -4.135  1.00 93.69           N  
ATOM    258  N   LEU A  16      19.030  19.359   0.575  1.00 93.44           N  
ATOM    259  H   LEU A  16      19.733  19.818   1.135  1.00 93.44           H  
ATOM    260  CA  LEU A  16      17.834  18.890   1.260  1.00 93.44           C  
ATOM    261  HA  LEU A  16      17.161  18.426   0.538  1.00 93.44           H  
ATOM    262  C   LEU A  16      17.104  20.081   1.890  1.00 93.44           C  
ATOM    263  CB  LEU A  16      18.249  17.829   2.287  1.00 93.44           C  
ATOM    264  HB2 LEU A  16      18.754  18.338   3.107  1.00 93.44           H  
ATOM    265  HB3 LEU A  16      18.957  17.134   1.837  1.00 93.44           H  
ATOM    266  O   LEU A  16      17.712  20.891   2.586  1.00 93.44           O  
ATOM    267  CG  LEU A  16      17.041  17.045   2.814  1.00 93.44           C  
ATOM    268  HG  LEU A  16      16.204  17.724   2.975  1.00 93.44           H  
ATOM    269  CD1 LEU A  16      16.608  15.965   1.828  1.00 93.44           C  
ATOM    270 HD11 LEU A  16      16.279  16.414   0.892  1.00 93.44           H  
ATOM    271 HD12 LEU A  16      15.784  15.396   2.260  1.00 93.44           H  
ATOM    272 HD13 LEU A  16      17.432  15.278   1.624  1.00 93.44           H  
ATOM    273  CD2 LEU A  16      17.379  16.359   4.129  1.00 93.44           C  
ATOM    274 HD21 LEU A  16      16.478  15.865   4.493  1.00 93.44           H  
ATOM    275 HD22 LEU A  16      18.181  15.636   3.982  1.00 93.44           H  
ATOM    276 HD23 LEU A  16      17.672  17.101   4.872  1.00 93.44           H  
ATOM    277  N   PHE A  17      15.798  20.179   1.656  1.00 91.67           N  
ATOM    278  H   PHE A  17      15.343  19.481   1.085  1.00 91.67           H  
ATOM    279  CA  PHE A  17      14.944  21.222   2.224  1.00 91.67           C  
ATOM    280  HA  PHE A  17      15.383  21.555   3.165  1.00 91.67           H  
ATOM    281  C   PHE A  17      13.554  20.669   2.539  1.00 91.67           C  
ATOM    282  CB  PHE A  17      14.875  22.429   1.280  1.00 91.67           C  
ATOM    283  HB2 PHE A  17      15.891  22.757   1.054  1.00 91.67           H  
ATOM    284  HB3 PHE A  17      14.389  23.249   1.808  1.00 91.67           H  
ATOM    285  O   PHE A  17      13.122  19.695   1.923  1.00 91.67           O  
ATOM    286  CG  PHE A  17      14.141  22.185  -0.025  1.00 91.67           C  
ATOM    287  CD1 PHE A  17      14.774  21.498  -1.079  1.00 91.67           C  
ATOM    288  HD1 PHE A  17      15.781  21.128  -0.956  1.00 91.67           H  
ATOM    289  CD2 PHE A  17      12.834  22.677  -0.202  1.00 91.67           C  
ATOM    290  HD2 PHE A  17      12.344  23.218   0.593  1.00 91.67           H  
ATOM    291  CE1 PHE A  17      14.098  21.285  -2.291  1.00 91.67           C  
ATOM    292  HE1 PHE A  17      14.589  20.737  -3.081  1.00 91.67           H  
ATOM    293  CE2 PHE A  17      12.182  22.509  -1.435  1.00 91.67           C  
ATOM    294  HE2 PHE A  17      11.200  22.933  -1.586  1.00 91.67           H  
ATOM    295  CZ  PHE A  17      12.799  21.792  -2.474  1.00 91.67           C  
ATOM    296  HZ  PHE A  17      12.283  21.654  -3.412  1.00 91.67           H  
ATOM    297  N   THR A  18      12.876  21.292   3.500  1.00 94.06           N  
ATOM    298  H   THR A  18      13.248  22.151   3.877  1.00 94.06           H  
ATOM    299  CA  THR A  18      11.640  20.807   4.137  1.00 94.06           C  
ATOM    300  HA  THR A  18      11.122  20.127   3.459  1.00 94.06           H  
ATOM    301  C   THR A  18      10.703  21.971   4.455  1.00 94.06           C  
ATOM    302  CB  THR A  18      11.980  20.036   5.428  1.00 94.06           C  
ATOM    303  HB  THR A  18      12.580  19.164   5.168  1.00 94.06           H  
ATOM    304  O   THR A  18      11.170  23.098   4.633  1.00 94.06           O  
ATOM    305  CG2 THR A  18      12.752  20.887   6.444  1.00 94.06           C  
ATOM    306 HG21 THR A  18      13.696  21.225   6.016  1.00 94.06           H  
ATOM    307 HG22 THR A  18      12.966  20.282   7.324  1.00 94.06           H  
ATOM    308 HG23 THR A  18      12.161  21.752   6.745  1.00 94.06           H  
ATOM    309  OG1 THR A  18      10.833  19.607   6.114  1.00 94.06           O  
ATOM    310  HG1 THR A  18      10.332  19.049   5.514  1.00 94.06           H  
ATOM    311  N   THR A  19       9.402  21.703   4.560  1.00 93.46           N  
ATOM    312  H   THR A  19       9.091  20.762   4.367  1.00 93.46           H  
ATOM    313  CA  THR A  19       8.375  22.665   4.993  1.00 93.46           C  
ATOM    314  HA  THR A  19       8.792  23.672   4.956  1.00 93.46           H  
ATOM    315  C   THR A  19       7.920  22.452   6.441  1.00 93.46           C  
ATOM    316  CB  THR A  19       7.168  22.648   4.045  1.00 93.46           C  
ATOM    317  HB  THR A  19       6.403  23.332   4.414  1.00 93.46           H  
ATOM    318  O   THR A  19       7.340  23.363   7.028  1.00 93.46           O  
ATOM    319  CG2 THR A  19       7.564  23.082   2.631  1.00 93.46           C  
ATOM    320 HG21 THR A  19       8.291  22.386   2.214  1.00 93.46           H  
ATOM    321 HG22 THR A  19       7.989  24.084   2.658  1.00 93.46           H  
ATOM    322 HG23 THR A  19       6.673  23.092   2.002  1.00 93.46           H  
ATOM    323  OG1 THR A  19       6.621  21.358   3.938  1.00 93.46           O  
ATOM    324  HG1 THR A  19       6.091  21.198   4.721  1.00 93.46           H  
ATOM    325  N   ASN A  20       8.235  21.303   7.058  1.00 93.88           N  
ATOM    326  H   ASN A  20       8.676  20.578   6.513  1.00 93.88           H  
ATOM    327  CA  ASN A  20       7.807  20.952   8.423  1.00 93.88           C  
ATOM    328  HA  ASN A  20       7.271  21.803   8.842  1.00 93.88           H  
ATOM    329  C   ASN A  20       8.958  20.660   9.402  1.00 93.88           C  
ATOM    330  CB  ASN A  20       6.809  19.779   8.400  1.00 93.88           C  
ATOM    331  HB2 ASN A  20       6.401  19.643   9.401  1.00 93.88           H  
ATOM    332  HB3 ASN A  20       5.957  19.993   7.757  1.00 93.88           H  
ATOM    333  O   ASN A  20       8.746  19.991  10.413  1.00 93.88           O  
ATOM    334  CG  ASN A  20       7.412  18.459   7.968  1.00 93.88           C  
ATOM    335  ND2 ASN A  20       6.649  17.399   8.067  1.00 93.88           N  
ATOM    336 HD21 ASN A  20       7.106  16.505   7.962  1.00 93.88           H  
ATOM    337 HD22 ASN A  20       5.702  17.476   8.414  1.00 93.88           H  
ATOM    338  OD1 ASN A  20       8.578  18.355   7.625  1.00 93.88           O  
ATOM    339  N   ASN A  21      10.175  21.148   9.146  1.00 93.62           N  
ATOM    340  H   ASN A  21      10.295  21.640   8.273  1.00 93.62           H  
ATOM    341  CA  ASN A  21      11.362  20.830   9.955  1.00 93.62           C  
ATOM    342  HA  ASN A  21      12.211  21.299   9.458  1.00 93.62           H  
ATOM    343  C   ASN A  21      11.695  19.323  10.004  1.00 93.62           C  
ATOM    344  CB  ASN A  21      11.267  21.446  11.370  1.00 93.62           C  
ATOM    345  HB2 ASN A  21      10.472  20.959  11.933  1.00 93.62           H  
ATOM    346  HB3 ASN A  21      12.199  21.255  11.903  1.00 93.62           H  
ATOM    347  O   ASN A  21      12.174  18.842  11.032  1.00 93.62           O  
ATOM    348  CG  ASN A  21      11.060  22.940  11.370  1.00 93.62           C  
ATOM    349  ND2 ASN A  21       9.998  23.420  11.971  1.00 93.62           N  
ATOM    350 HD21 ASN A  21       9.845  24.411  11.858  1.00 93.62           H  
ATOM    351 HD22 ASN A  21       9.276  22.781  12.272  1.00 93.62           H  
ATOM    352  OD1 ASN A  21      11.870  23.696  10.865  1.00 93.62           O  
ATOM    353  N   TYR A  22      11.482  18.600   8.899  1.00 94.36           N  
ATOM    354  H   TYR A  22      11.046  19.047   8.105  1.00 94.36           H  
ATOM    355  CA  TYR A  22      11.764  17.165   8.745  1.00 94.36           C  
ATOM    356  HA  TYR A  22      11.503  16.919   7.715  1.00 94.36           H  
ATOM    357  C   TYR A  22      10.899  16.232   9.603  1.00 94.36           C  
ATOM    358  CB  TYR A  22      13.269  16.871   8.917  1.00 94.36           C  
ATOM    359  HB2 TYR A  22      13.548  16.985   9.964  1.00 94.36           H  
ATOM    360  HB3 TYR A  22      13.452  15.827   8.660  1.00 94.36           H  
ATOM    361  O   TYR A  22      11.239  15.059   9.751  1.00 94.36           O  
ATOM    362  CG  TYR A  22      14.181  17.718   8.060  1.00 94.36           C  
ATOM    363  CD1 TYR A  22      14.288  17.421   6.693  1.00 94.36           C  
ATOM    364  HD1 TYR A  22      13.696  16.625   6.267  1.00 94.36           H  
ATOM    365  CD2 TYR A  22      14.885  18.810   8.605  1.00 94.36           C  
ATOM    366  HD2 TYR A  22      14.755  19.049   9.650  1.00 94.36           H  
ATOM    367  CE1 TYR A  22      15.107  18.206   5.870  1.00 94.36           C  
ATOM    368  HE1 TYR A  22      15.137  18.017   4.806  1.00 94.36           H  
ATOM    369  CE2 TYR A  22      15.720  19.596   7.782  1.00 94.36           C  
ATOM    370  HE2 TYR A  22      16.246  20.446   8.189  1.00 94.36           H  
ATOM    371  OH  TYR A  22      16.607  20.029   5.580  1.00 94.36           O  
ATOM    372  HH  TYR A  22      17.005  20.798   5.994  1.00 94.36           H  
ATOM    373  CZ  TYR A  22      15.829  19.286   6.406  1.00 94.36           C  
ATOM    374  N   VAL A  23       9.795  16.713  10.175  1.00 95.75           N  
ATOM    375  H   VAL A  23       9.512  17.654   9.942  1.00 95.75           H  
ATOM    376  CA  VAL A  23       8.868  15.872  10.949  1.00 95.75           C  
ATOM    377  HA  VAL A  23       9.414  15.410  11.771  1.00 95.75           H  
ATOM    378  C   VAL A  23       8.332  14.745  10.061  1.00 95.75           C  
ATOM    379  CB  VAL A  23       7.738  16.730  11.545  1.00 95.75           C  
ATOM    380  HB  VAL A  23       7.292  17.339  10.759  1.00 95.75           H  
ATOM    381  O   VAL A  23       7.944  14.988   8.919  1.00 95.75           O  
ATOM    382  CG1 VAL A  23       6.628  15.898  12.195  1.00 95.75           C  
ATOM    383 HG11 VAL A  23       5.918  16.546  12.708  1.00 95.75           H  
ATOM    384 HG12 VAL A  23       7.049  15.185  12.904  1.00 95.75           H  
ATOM    385 HG13 VAL A  23       6.078  15.354  11.426  1.00 95.75           H  
ATOM    386  CG2 VAL A  23       8.308  17.670  12.617  1.00 95.75           C  
ATOM    387 HG21 VAL A  23       7.558  18.424  12.862  1.00 95.75           H  
ATOM    388 HG22 VAL A  23       9.191  18.186  12.242  1.00 95.75           H  
ATOM    389 HG23 VAL A  23       8.581  17.100  13.504  1.00 95.75           H  
ATOM    390  N   GLY A  24       8.348  13.512  10.570  1.00 95.62           N  
ATOM    391  H   GLY A  24       8.597  13.369  11.538  1.00 95.62           H  
ATOM    392  CA  GLY A  24       7.973  12.306   9.830  1.00 95.62           C  
ATOM    393  HA2 GLY A  24       7.135  12.532   9.171  1.00 95.62           H  
ATOM    394  HA3 GLY A  24       7.650  11.545  10.538  1.00 95.62           H  
ATOM    395  C   GLY A  24       9.088  11.707   8.976  1.00 95.62           C  
ATOM    396  O   GLY A  24       8.981  10.550   8.584  1.00 95.62           O  
ATOM    397  N   ARG A  25      10.193  12.420   8.712  1.00 95.54           N  
ATOM    398  H   ARG A  25      10.256  13.364   9.067  1.00 95.54           H  
ATOM    399  CA  ARG A  25      11.267  11.897   7.856  1.00 95.54           C  
ATOM    400  HA  ARG A  25      10.801  11.584   6.922  1.00 95.54           H  
ATOM    401  C   ARG A  25      11.934  10.673   8.486  1.00 95.54           C  
ATOM    402  CB  ARG A  25      12.283  12.998   7.537  1.00 95.54           C  
ATOM    403  HB2 ARG A  25      11.754  13.857   7.125  1.00 95.54           H  
ATOM    404  HB3 ARG A  25      12.795  13.299   8.451  1.00 95.54           H  
ATOM    405  O   ARG A  25      12.377  10.726   9.634  1.00 95.54           O  
ATOM    406  CG  ARG A  25      13.312  12.503   6.513  1.00 95.54           C  
ATOM    407  HG2 ARG A  25      12.795  12.151   5.621  1.00 95.54           H  
ATOM    408  HG3 ARG A  25      13.893  11.682   6.934  1.00 95.54           H  
ATOM    409  CD  ARG A  25      14.268  13.625   6.126  1.00 95.54           C  
ATOM    410  HD2 ARG A  25      13.691  14.439   5.687  1.00 95.54           H  
ATOM    411  HD3 ARG A  25      14.771  13.989   7.022  1.00 95.54           H  
ATOM    412  NE  ARG A  25      15.228  13.134   5.132  1.00 95.54           N  
ATOM    413  HE  ARG A  25      14.861  12.574   4.375  1.00 95.54           H  
ATOM    414  NH1 ARG A  25      17.210  13.843   6.079  1.00 95.54           N  
ATOM    415 HH11 ARG A  25      16.721  14.177   6.897  1.00 95.54           H  
ATOM    416 HH12 ARG A  25      18.219  13.849   6.065  1.00 95.54           H  
ATOM    417  NH2 ARG A  25      17.175  12.719   4.133  1.00 95.54           N  
ATOM    418 HH21 ARG A  25      16.605  12.147   3.527  1.00 95.54           H  
ATOM    419 HH22 ARG A  25      18.181  12.723   4.044  1.00 95.54           H  
ATOM    420  CZ  ARG A  25      16.535  13.245   5.132  1.00 95.54           C  
ATOM    421  N   GLN A  26      12.078   9.616   7.696  1.00 95.29           N  
ATOM    422  H   GLN A  26      11.689   9.659   6.765  1.00 95.29           H  
ATOM    423  CA  GLN A  26      12.680   8.343   8.087  1.00 95.29           C  
ATOM    424  HA  GLN A  26      12.965   8.357   9.139  1.00 95.29           H  
ATOM    425  C   GLN A  26      13.921   8.072   7.239  1.00 95.29           C  
ATOM    426  CB  GLN A  26      11.651   7.230   7.866  1.00 95.29           C  
ATOM    427  HB2 GLN A  26      11.291   7.297   6.839  1.00 95.29           H  
ATOM    428  HB3 GLN A  26      12.134   6.262   7.988  1.00 95.29           H  
ATOM    429  O   GLN A  26      13.852   8.129   6.014  1.00 95.29           O  
ATOM    430  CG  GLN A  26      10.458   7.314   8.828  1.00 95.29           C  
ATOM    431  HG2 GLN A  26      10.790   7.049   9.832  1.00 95.29           H  
ATOM    432  HG3 GLN A  26      10.053   8.326   8.854  1.00 95.29           H  
ATOM    433  CD  GLN A  26       9.331   6.372   8.432  1.00 95.29           C  
ATOM    434  NE2 GLN A  26       8.261   6.316   9.178  1.00 95.29           N  
ATOM    435 HE21 GLN A  26       8.145   6.919   9.979  1.00 95.29           H  
ATOM    436 HE22 GLN A  26       7.518   5.731   8.824  1.00 95.29           H  
ATOM    437  OE1 GLN A  26       9.388   5.647   7.459  1.00 95.29           O  
ATOM    438  N   ILE A  27      15.054   7.770   7.877  1.00 95.64           N  
ATOM    439  H   ILE A  27      15.055   7.770   8.887  1.00 95.64           H  
ATOM    440  CA  ILE A  27      16.253   7.280   7.181  1.00 95.64           C  
ATOM    441  HA  ILE A  27      15.940   6.856   6.227  1.00 95.64           H  
ATOM    442  C   ILE A  27      16.902   6.145   7.971  1.00 95.64           C  
ATOM    443  CB  ILE A  27      17.272   8.405   6.868  1.00 95.64           C  
ATOM    444  HB  ILE A  27      18.091   7.939   6.318  1.00 95.64           H  
ATOM    445  O   ILE A  27      16.933   6.168   9.202  1.00 95.64           O  
ATOM    446  CG1 ILE A  27      17.877   9.035   8.141  1.00 95.64           C  
ATOM    447 HG12 ILE A  27      18.342   8.244   8.730  1.00 95.64           H  
ATOM    448 HG13 ILE A  27      17.086   9.498   8.732  1.00 95.64           H  
ATOM    449  CG2 ILE A  27      16.665   9.474   5.941  1.00 95.64           C  
ATOM    450 HG21 ILE A  27      15.915  10.060   6.469  1.00 95.64           H  
ATOM    451 HG22 ILE A  27      17.443  10.133   5.557  1.00 95.64           H  
ATOM    452 HG23 ILE A  27      16.186   8.991   5.089  1.00 95.64           H  
ATOM    453  CD1 ILE A  27      18.981  10.063   7.878  1.00 95.64           C  
ATOM    454 HD11 ILE A  27      18.565  10.960   7.418  1.00 95.64           H  
ATOM    455 HD12 ILE A  27      19.455  10.333   8.821  1.00 95.64           H  
ATOM    456 HD13 ILE A  27      19.736   9.631   7.221  1.00 95.64           H  
ATOM    457  N   TRP A  28      17.469   5.174   7.263  1.00 96.93           N  
ATOM    458  H   TRP A  28      17.399   5.202   6.255  1.00 96.93           H  
ATOM    459  CA  TRP A  28      18.296   4.128   7.858  1.00 96.93           C  
ATOM    460  HA  TRP A  28      18.045   4.026   8.914  1.00 96.93           H  
ATOM    461  C   TRP A  28      19.778   4.500   7.770  1.00 96.93           C  
ATOM    462  CB  TRP A  28      17.984   2.784   7.196  1.00 96.93           C  
ATOM    463  HB2 TRP A  28      17.991   2.896   6.112  1.00 96.93           H  
ATOM    464  HB3 TRP A  28      18.777   2.083   7.456  1.00 96.93           H  
ATOM    465  O   TRP A  28      20.283   4.829   6.700  1.00 96.93           O  
ATOM    466  CG  TRP A  28      16.684   2.177   7.628  1.00 96.93           C  
ATOM    467  CD1 TRP A  28      15.466   2.416   7.090  1.00 96.93           C  
ATOM    468  HD1 TRP A  28      15.275   3.100   6.277  1.00 96.93           H  
ATOM    469  CD2 TRP A  28      16.449   1.259   8.735  1.00 96.93           C  
ATOM    470  CE2 TRP A  28      15.062   0.930   8.768  1.00 96.93           C  
ATOM    471  CE3 TRP A  28      17.276   0.688   9.724  1.00 96.93           C  
ATOM    472  HE3 TRP A  28      18.321   0.965   9.743  1.00 96.93           H  
ATOM    473  NE1 TRP A  28      14.506   1.670   7.749  1.00 96.93           N  
ATOM    474  HE1 TRP A  28      13.515   1.753   7.571  1.00 96.93           H  
ATOM    475  CH2 TRP A  28      15.386  -0.534  10.662  1.00 96.93           C  
ATOM    476  HH2 TRP A  28      14.991  -1.230  11.388  1.00 96.93           H  
ATOM    477  CZ2 TRP A  28      14.529   0.044   9.711  1.00 96.93           C  
ATOM    478  HZ2 TRP A  28      13.477  -0.201   9.689  1.00 96.93           H  
ATOM    479  CZ3 TRP A  28      16.754  -0.206  10.679  1.00 96.93           C  
ATOM    480  HZ3 TRP A  28      17.398  -0.639  11.431  1.00 96.93           H  
ATOM    481  N   GLU A  29      20.489   4.424   8.894  1.00 95.12           N  
ATOM    482  H   GLU A  29      20.009   4.162   9.744  1.00 95.12           H  
ATOM    483  CA  GLU A  29      21.942   4.609   8.961  1.00 95.12           C  
ATOM    484  HA  GLU A  29      22.330   4.809   7.963  1.00 95.12           H  
ATOM    485  C   GLU A  29      22.603   3.318   9.463  1.00 95.12           C  
ATOM    486  CB  GLU A  29      22.322   5.809   9.855  1.00 95.12           C  
ATOM    487  HB2 GLU A  29      23.404   5.800   9.987  1.00 95.12           H  
ATOM    488  HB3 GLU A  29      21.864   5.671  10.835  1.00 95.12           H  
ATOM    489  O   GLU A  29      22.114   2.675  10.397  1.00 95.12           O  
ATOM    490  CG  GLU A  29      21.929   7.199   9.302  1.00 95.12           C  
ATOM    491  HG2 GLU A  29      22.352   7.306   8.303  1.00 95.12           H  
ATOM    492  HG3 GLU A  29      20.843   7.256   9.219  1.00 95.12           H  
ATOM    493  CD  GLU A  29      22.428   8.363  10.196  1.00 95.12           C  
ATOM    494  OE1 GLU A  29      22.799   9.450   9.670  1.00 95.12           O  
ATOM    495  OE2 GLU A  29      22.473   8.189  11.439  1.00 95.12           O  
ATOM    496  N   PHE A  30      23.729   2.935   8.861  1.00 95.56           N  
ATOM    497  H   PHE A  30      24.097   3.488   8.099  1.00 95.56           H  
ATOM    498  CA  PHE A  30      24.561   1.851   9.375  1.00 95.56           C  
ATOM    499  HA  PHE A  30      23.947   1.185   9.981  1.00 95.56           H  
ATOM    500  C   PHE A  30      25.670   2.413  10.264  1.00 95.56           C  
ATOM    501  CB  PHE A  30      25.140   1.012   8.234  1.00 95.56           C  
ATOM    502  HB2 PHE A  30      25.817   1.625   7.637  1.00 95.56           H  
ATOM    503  HB3 PHE A  30      24.333   0.684   7.579  1.00 95.56           H  
ATOM    504  O   PHE A  30      26.443   3.265   9.833  1.00 95.56           O  
ATOM    505  CG  PHE A  30      25.875  -0.216   8.732  1.00 95.56           C  
ATOM    506  CD1 PHE A  30      27.265  -0.173   8.947  1.00 95.56           C  
ATOM    507  HD1 PHE A  30      27.814   0.733   8.743  1.00 95.56           H  
ATOM    508  CD2 PHE A  30      25.166  -1.405   8.985  1.00 95.56           C  
ATOM    509  HD2 PHE A  30      24.102  -1.439   8.807  1.00 95.56           H  
ATOM    510  CE1 PHE A  30      27.944  -1.326   9.378  1.00 95.56           C  
ATOM    511  HE1 PHE A  30      29.019  -1.305   9.483  1.00 95.56           H  
ATOM    512  CE2 PHE A  30      25.846  -2.561   9.412  1.00 95.56           C  
ATOM    513  HE2 PHE A  30      25.307  -3.489   9.531  1.00 95.56           H  
ATOM    514  CZ  PHE A  30      27.238  -2.522   9.602  1.00 95.56           C  
ATOM    515  HZ  PHE A  30      27.777  -3.415   9.877  1.00 95.56           H  
ATOM    516  N   ASP A  31      25.784   1.891  11.482  1.00 93.80           N  
ATOM    517  H   ASP A  31      25.066   1.255  11.801  1.00 93.80           H  
ATOM    518  CA  ASP A  31      26.882   2.197  12.400  1.00 93.80           C  
ATOM    519  HA  ASP A  31      27.592   2.874  11.925  1.00 93.80           H  
ATOM    520  C   ASP A  31      27.632   0.908  12.752  1.00 93.80           C  
ATOM    521  CB  ASP A  31      26.322   2.926  13.627  1.00 93.80           C  
ATOM    522  HB2 ASP A  31      25.863   3.856  13.290  1.00 93.80           H  
ATOM    523  HB3 ASP A  31      25.536   2.319  14.076  1.00 93.80           H  
ATOM    524  O   ASP A  31      27.094   0.036  13.436  1.00 93.80           O  
ATOM    525  CG  ASP A  31      27.381   3.266  14.686  1.00 93.80           C  
ATOM    526  OD1 ASP A  31      28.545   2.815  14.555  1.00 93.80           O  
ATOM    527  OD2 ASP A  31      27.002   3.974  15.642  1.00 93.80           O  
ATOM    528  N   ALA A  32      28.873   0.774  12.283  1.00 92.70           N  
ATOM    529  H   ALA A  32      29.272   1.548  11.772  1.00 92.70           H  
ATOM    530  CA  ALA A  32      29.705  -0.412  12.497  1.00 92.70           C  
ATOM    531  HA  ALA A  32      29.182  -1.282  12.098  1.00 92.70           H  
ATOM    532  C   ALA A  32      30.004  -0.706  13.980  1.00 92.70           C  
ATOM    533  CB  ALA A  32      31.007  -0.229  11.708  1.00 92.70           C  
ATOM    534  HB1 ALA A  32      31.569   0.615  12.107  1.00 92.70           H  
ATOM    535  HB2 ALA A  32      30.789  -0.052  10.655  1.00 92.70           H  
ATOM    536  HB3 ALA A  32      31.615  -1.129  11.795  1.00 92.70           H  
ATOM    537  O   ALA A  32      30.270  -1.856  14.317  1.00 92.70           O  
ATOM    538  N   ASN A  33      29.930   0.304  14.850  1.00 91.64           N  
ATOM    539  H   ASN A  33      29.613   1.206  14.523  1.00 91.64           H  
ATOM    540  CA  ASN A  33      30.218   0.187  16.280  1.00 91.64           C  
ATOM    541  HA  ASN A  33      30.747  -0.748  16.468  1.00 91.64           H  
ATOM    542  C   ASN A  33      28.946   0.154  17.145  1.00 91.64           C  
ATOM    543  CB  ASN A  33      31.138   1.345  16.688  1.00 91.64           C  
ATOM    544  HB2 ASN A  33      30.600   2.284  16.556  1.00 91.64           H  
ATOM    545  HB3 ASN A  33      31.395   1.246  17.743  1.00 91.64           H  
ATOM    546  O   ASN A  33      29.039  -0.006  18.361  1.00 91.64           O  
ATOM    547  CG  ASN A  33      32.430   1.379  15.897  1.00 91.64           C  
ATOM    548  ND2 ASN A  33      32.748   2.505  15.302  1.00 91.64           N  
ATOM    549 HD21 ASN A  33      33.598   2.494  14.755  1.00 91.64           H  
ATOM    550 HD22 ASN A  33      32.095   3.274  15.320  1.00 91.64           H  
ATOM    551  OD1 ASN A  33      33.171   0.418  15.797  1.00 91.64           O  
ATOM    552  N   ALA A  34      27.763   0.322  16.545  1.00 90.11           N  
ATOM    553  H   ALA A  34      27.749   0.492  15.549  1.00 90.11           H  
ATOM    554  CA  ALA A  34      26.499   0.222  17.261  1.00 90.11           C  
ATOM    555  HA  ALA A  34      26.632   0.666  18.246  1.00 90.11           H  
ATOM    556  C   ALA A  34      26.053  -1.231  17.447  1.00 90.11           C  
ATOM    557  CB  ALA A  34      25.404   1.012  16.538  1.00 90.11           C  
ATOM    558  HB1 ALA A  34      24.459   0.906  17.072  1.00 90.11           H  
ATOM    559  HB2 ALA A  34      25.286   0.632  15.524  1.00 90.11           H  
ATOM    560  HB3 ALA A  34      25.668   2.070  16.520  1.00 90.11           H  
ATOM    561  O   ALA A  34      26.207  -2.066  16.554  1.00 90.11           O  
ATOM    562  N   GLY A  35      25.359  -1.460  18.562  1.00 88.57           N  
ATOM    563  H   GLY A  35      25.382  -0.749  19.280  1.00 88.57           H  
ATOM    564  CA  GLY A  35      24.732  -2.732  18.905  1.00 88.57           C  
ATOM    565  HA2 GLY A  35      24.614  -3.360  18.022  1.00 88.57           H  
ATOM    566  HA3 GLY A  35      23.738  -2.538  19.310  1.00 88.57           H  
ATOM    567  C   GLY A  35      25.544  -3.511  19.932  1.00 88.57           C  
ATOM    568  O   GLY A  35      26.752  -3.675  19.778  1.00 88.57           O  
ATOM    569  N   SER A  36      24.888  -3.990  20.989  1.00 92.69           N  
ATOM    570  H   SER A  36      23.889  -3.855  21.048  1.00 92.69           H  
ATOM    571  CA  SER A  36      25.499  -4.984  21.877  1.00 92.69           C  
ATOM    572  HA  SER A  36      26.507  -4.641  22.109  1.00 92.69           H  
ATOM    573  C   SER A  36      25.604  -6.344  21.163  1.00 92.69           C  
ATOM    574  CB  SER A  36      24.732  -5.077  23.203  1.00 92.69           C  
ATOM    575  HB2 SER A  36      25.402  -5.464  23.970  1.00 92.69           H  
ATOM    576  HB3 SER A  36      24.410  -4.081  23.510  1.00 92.69           H  
ATOM    577  O   SER A  36      24.901  -6.569  20.172  1.00 92.69           O  
ATOM    578  OG  SER A  36      23.614  -5.933  23.123  1.00 92.69           O  
ATOM    579  HG  SER A  36      23.806  -6.652  23.729  1.00 92.69           H  
ATOM    580  N   PRO A  37      26.447  -7.279  21.640  1.00 93.95           N  
ATOM    581  CA  PRO A  37      26.487  -8.638  21.096  1.00 93.95           C  
ATOM    582  HA  PRO A  37      26.886  -8.601  20.083  1.00 93.95           H  
ATOM    583  C   PRO A  37      25.108  -9.313  21.063  1.00 93.95           C  
ATOM    584  CB  PRO A  37      27.459  -9.402  22.003  1.00 93.95           C  
ATOM    585  HB2 PRO A  37      26.924  -9.845  22.843  1.00 93.95           H  
ATOM    586  HB3 PRO A  37      28.004 -10.168  21.452  1.00 93.95           H  
ATOM    587  O   PRO A  37      24.793 -10.022  20.110  1.00 93.95           O  
ATOM    588  CG  PRO A  37      28.388  -8.307  22.524  1.00 93.95           C  
ATOM    589  HG2 PRO A  37      28.854  -8.586  23.468  1.00 93.95           H  
ATOM    590  HG3 PRO A  37      29.142  -8.074  21.771  1.00 93.95           H  
ATOM    591  CD  PRO A  37      27.441  -7.120  22.690  1.00 93.95           C  
ATOM    592  HD2 PRO A  37      26.954  -7.175  23.664  1.00 93.95           H  
ATOM    593  HD3 PRO A  37      27.994  -6.185  22.588  1.00 93.95           H  
ATOM    594  N   GLU A  38      24.270  -9.053  22.067  1.00 93.24           N  
ATOM    595  H   GLU A  38      24.600  -8.477  22.829  1.00 93.24           H  
ATOM    596  CA  GLU A  38      22.901  -9.563  22.160  1.00 93.24           C  
ATOM    597  HA  GLU A  38      22.912 -10.637  21.975  1.00 93.24           H  
ATOM    598  C   GLU A  38      21.989  -8.932  21.099  1.00 93.24           C  
ATOM    599  CB  GLU A  38      22.315  -9.326  23.567  1.00 93.24           C  
ATOM    600  HB2 GLU A  38      22.143  -8.261  23.723  1.00 93.24           H  
ATOM    601  HB3 GLU A  38      21.338  -9.809  23.596  1.00 93.24           H  
ATOM    602  O   GLU A  38      21.285  -9.654  20.397  1.00 93.24           O  
ATOM    603  CG  GLU A  38      23.147  -9.892  24.735  1.00 93.24           C  
ATOM    604  HG2 GLU A  38      23.401 -10.928  24.510  1.00 93.24           H  
ATOM    605  HG3 GLU A  38      22.518  -9.891  25.625  1.00 93.24           H  
ATOM    606  CD  GLU A  38      24.426  -9.095  25.049  1.00 93.24           C  
ATOM    607  OE1 GLU A  38      25.342  -9.676  25.666  1.00 93.24           O  
ATOM    608  OE2 GLU A  38      24.511  -7.911  24.627  1.00 93.24           O  
ATOM    609  N   GLU A  39      22.039  -7.605  20.922  1.00 94.00           N  
ATOM    610  H   GLU A  39      22.665  -7.066  21.502  1.00 94.00           H  
ATOM    611  CA  GLU A  39      21.271  -6.903  19.878  1.00 94.00           C  
ATOM    612  HA  GLU A  39      20.205  -7.080  20.026  1.00 94.00           H  
ATOM    613  C   GLU A  39      21.620  -7.406  18.475  1.00 94.00           C  
ATOM    614  CB  GLU A  39      21.555  -5.392  19.924  1.00 94.00           C  
ATOM    615  HB2 GLU A  39      21.192  -4.944  18.999  1.00 94.00           H  
ATOM    616  HB3 GLU A  39      22.631  -5.220  19.984  1.00 94.00           H  
ATOM    617  O   GLU A  39      20.738  -7.675  17.658  1.00 94.00           O  
ATOM    618  CG  GLU A  39      20.858  -4.690  21.088  1.00 94.00           C  
ATOM    619  HG2 GLU A  39      21.135  -5.173  22.025  1.00 94.00           H  
ATOM    620  HG3 GLU A  39      19.786  -4.816  20.929  1.00 94.00           H  
ATOM    621  CD  GLU A  39      21.165  -3.186  21.173  1.00 94.00           C  
ATOM    622  OE1 GLU A  39      20.932  -2.586  22.238  1.00 94.00           O  
ATOM    623  OE2 GLU A  39      21.605  -2.573  20.175  1.00 94.00           O  
ATOM    624  N   LEU A  40      22.914  -7.566  18.197  1.00 95.26           N  
ATOM    625  H   LEU A  40      23.585  -7.337  18.917  1.00 95.26           H  
ATOM    626  CA  LEU A  40      23.390  -8.096  16.923  1.00 95.26           C  
ATOM    627  HA  LEU A  40      22.965  -7.505  16.112  1.00 95.26           H  
ATOM    628  C   LEU A  40      22.911  -9.539  16.712  1.00 95.26           C  
ATOM    629  CB  LEU A  40      24.924  -8.006  16.889  1.00 95.26           C  
ATOM    630  HB2 LEU A  40      25.314  -8.470  17.796  1.00 95.26           H  
ATOM    631  HB3 LEU A  40      25.293  -8.582  16.041  1.00 95.26           H  
ATOM    632  O   LEU A  40      22.483  -9.887  15.612  1.00 95.26           O  
ATOM    633  CG  LEU A  40      25.470  -6.570  16.787  1.00 95.26           C  
ATOM    634  HG  LEU A  40      25.007  -5.932  17.540  1.00 95.26           H  
ATOM    635  CD1 LEU A  40      26.980  -6.576  17.021  1.00 95.26           C  
ATOM    636 HD11 LEU A  40      27.365  -5.558  16.963  1.00 95.26           H  
ATOM    637 HD12 LEU A  40      27.185  -6.954  18.023  1.00 95.26           H  
ATOM    638 HD13 LEU A  40      27.479  -7.204  16.282  1.00 95.26           H  
ATOM    639  CD2 LEU A  40      25.216  -5.965  15.404  1.00 95.26           C  
ATOM    640 HD21 LEU A  40      25.712  -4.996  15.354  1.00 95.26           H  
ATOM    641 HD22 LEU A  40      25.618  -6.622  14.631  1.00 95.26           H  
ATOM    642 HD23 LEU A  40      24.144  -5.836  15.254  1.00 95.26           H  
ATOM    643  N   ALA A  41      22.945 -10.370  17.756  1.00 96.12           N  
ATOM    644  H   ALA A  41      23.293 -10.029  18.641  1.00 96.12           H  
ATOM    645  CA  ALA A  41      22.477 -11.750  17.686  1.00 96.12           C  
ATOM    646  HA  ALA A  41      22.985 -12.239  16.855  1.00 96.12           H  
ATOM    647  C   ALA A  41      20.967 -11.848  17.413  1.00 96.12           C  
ATOM    648  CB  ALA A  41      22.869 -12.473  18.979  1.00 96.12           C  
ATOM    649  HB1 ALA A  41      23.950 -12.431  19.115  1.00 96.12           H  
ATOM    650  HB2 ALA A  41      22.554 -13.516  18.925  1.00 96.12           H  
ATOM    651  HB3 ALA A  41      22.382 -12.002  19.833  1.00 96.12           H  
ATOM    652  O   ALA A  41      20.559 -12.694  16.617  1.00 96.12           O  
ATOM    653  N   GLU A  42      20.150 -10.978  18.017  1.00 96.01           N  
ATOM    654  H   GLU A  42      20.544 -10.342  18.695  1.00 96.01           H  
ATOM    655  CA  GLU A  42      18.701 -10.906  17.773  1.00 96.01           C  
ATOM    656  HA  GLU A  42      18.252 -11.884  17.948  1.00 96.01           H  
ATOM    657  C   GLU A  42      18.378 -10.515  16.327  1.00 96.01           C  
ATOM    658  CB  GLU A  42      18.054  -9.890  18.726  1.00 96.01           C  
ATOM    659  HB2 GLU A  42      17.059  -9.650  18.352  1.00 96.01           H  
ATOM    660  HB3 GLU A  42      18.646  -8.975  18.733  1.00 96.01           H  
ATOM    661  O   GLU A  42      17.543 -11.156  15.684  1.00 96.01           O  
ATOM    662  CG  GLU A  42      17.905 -10.418  20.160  1.00 96.01           C  
ATOM    663  HG2 GLU A  42      17.202 -11.252  20.155  1.00 96.01           H  
ATOM    664  HG3 GLU A  42      18.867 -10.796  20.508  1.00 96.01           H  
ATOM    665  CD  GLU A  42      17.402  -9.334  21.127  1.00 96.01           C  
ATOM    666  OE1 GLU A  42      17.666  -9.453  22.349  1.00 96.01           O  
ATOM    667  OE2 GLU A  42      16.792  -8.330  20.680  1.00 96.01           O  
ATOM    668  N   VAL A  43      19.075  -9.512  15.783  1.00 96.77           N  
ATOM    669  H   VAL A  43      19.724  -9.010  16.372  1.00 96.77           H  
ATOM    670  CA  VAL A  43      18.910  -9.092  14.381  1.00 96.77           C  
ATOM    671  HA  VAL A  43      17.856  -8.871  14.207  1.00 96.77           H  
ATOM    672  C   VAL A  43      19.292 -10.222  13.422  1.00 96.77           C  
ATOM    673  CB  VAL A  43      19.726  -7.816  14.097  1.00 96.77           C  
ATOM    674  HB  VAL A  43      20.748  -7.952  14.454  1.00 96.77           H  
ATOM    675  O   VAL A  43      18.568 -10.498  12.462  1.00 96.77           O  
ATOM    676  CG1 VAL A  43      19.788  -7.473  12.601  1.00 96.77           C  
ATOM    677 HG11 VAL A  43      18.781  -7.448  12.182  1.00 96.77           H  
ATOM    678 HG12 VAL A  43      20.383  -8.219  12.075  1.00 96.77           H  
ATOM    679 HG13 VAL A  43      20.263  -6.501  12.463  1.00 96.77           H  
ATOM    680  CG2 VAL A  43      19.110  -6.612  14.821  1.00 96.77           C  
ATOM    681 HG21 VAL A  43      19.046  -6.810  15.891  1.00 96.77           H  
ATOM    682 HG22 VAL A  43      18.106  -6.420  14.443  1.00 96.77           H  
ATOM    683 HG23 VAL A  43      19.731  -5.729  14.675  1.00 96.77           H  
ATOM    684  N   GLU A  44      20.406 -10.910  13.676  1.00 97.19           N  
ATOM    685  H   GLU A  44      20.980 -10.634  14.460  1.00 97.19           H  
ATOM    686  CA  GLU A  44      20.822 -12.049  12.853  1.00 97.19           C  
ATOM    687  HA  GLU A  44      20.786 -11.757  11.804  1.00 97.19           H  
ATOM    688  C   GLU A  44      19.873 -13.246  12.978  1.00 97.19           C  
ATOM    689  CB  GLU A  44      22.262 -12.459  13.198  1.00 97.19           C  
ATOM    690  HB2 GLU A  44      22.357 -12.610  14.272  1.00 97.19           H  
ATOM    691  HB3 GLU A  44      22.475 -13.408  12.706  1.00 97.19           H  
ATOM    692  O   GLU A  44      19.649 -13.957  11.996  1.00 97.19           O  
ATOM    693  CG  GLU A  44      23.320 -11.452  12.723  1.00 97.19           C  
ATOM    694  HG2 GLU A  44      24.308 -11.860  12.936  1.00 97.19           H  
ATOM    695  HG3 GLU A  44      23.215 -10.521  13.281  1.00 97.19           H  
ATOM    696  CD  GLU A  44      23.204 -11.157  11.222  1.00 97.19           C  
ATOM    697  OE1 GLU A  44      23.153  -9.964  10.851  1.00 97.19           O  
ATOM    698  OE2 GLU A  44      23.102 -12.117  10.425  1.00 97.19           O  
ATOM    699  N   GLU A  45      19.276 -13.469  14.149  1.00 97.82           N  
ATOM    700  H   GLU A  45      19.492 -12.873  14.935  1.00 97.82           H  
ATOM    701  CA  GLU A  45      18.259 -14.506  14.321  1.00 97.82           C  
ATOM    702  HA  GLU A  45      18.645 -15.421  13.872  1.00 97.82           H  
ATOM    703  C   GLU A  45      16.974 -14.175  13.563  1.00 97.82           C  
ATOM    704  CB  GLU A  45      17.999 -14.762  15.814  1.00 97.82           C  
ATOM    705  HB2 GLU A  45      17.587 -13.862  16.271  1.00 97.82           H  
ATOM    706  HB3 GLU A  45      18.947 -14.984  16.305  1.00 97.82           H  
ATOM    707  O   GLU A  45      16.456 -15.038  12.857  1.00 97.82           O  
ATOM    708  CG  GLU A  45      17.031 -15.931  16.065  1.00 97.82           C  
ATOM    709  HG2 GLU A  45      16.955 -16.086  17.142  1.00 97.82           H  
ATOM    710  HG3 GLU A  45      16.041 -15.652  15.705  1.00 97.82           H  
ATOM    711  CD  GLU A  45      17.472 -17.251  15.401  1.00 97.82           C  
ATOM    712  OE1 GLU A  45      16.589 -18.073  15.086  1.00 97.82           O  
ATOM    713  OE2 GLU A  45      18.697 -17.437  15.169  1.00 97.82           O  
ATOM    714  N   ALA A  46      16.505 -12.925  13.608  1.00 97.73           N  
ATOM    715  H   ALA A  46      16.958 -12.257  14.216  1.00 97.73           H  
ATOM    716  CA  ALA A  46      15.355 -12.489  12.817  1.00 97.73           C  
ATOM    717  HA  ALA A  46      14.481 -13.063  13.124  1.00 97.73           H  
ATOM    718  C   ALA A  46      15.577 -12.739  11.316  1.00 97.73           C  
ATOM    719  CB  ALA A  46      15.092 -11.008  13.107  1.00 97.73           C  
ATOM    720  HB1 ALA A  46      15.949 -10.401  12.812  1.00 97.73           H  
ATOM    721  HB2 ALA A  46      14.915 -10.871  14.174  1.00 97.73           H  
ATOM    722  HB3 ALA A  46      14.214 -10.674  12.555  1.00 97.73           H  
ATOM    723  O   ALA A  46      14.710 -13.302  10.642  1.00 97.73           O  
ATOM    724  N   ARG A  47      16.770 -12.402  10.810  1.00 97.88           N  
ATOM    725  H   ARG A  47      17.419 -11.944  11.433  1.00 97.88           H  
ATOM    726  CA  ARG A  47      17.170 -12.636   9.411  1.00 97.88           C  
ATOM    727  HA  ARG A  47      16.445 -12.169   8.745  1.00 97.88           H  
ATOM    728  C   ARG A  47      17.176 -14.119   9.054  1.00 97.88           C  
ATOM    729  CB  ARG A  47      18.556 -12.029   9.169  1.00 97.88           C  
ATOM    730  HB2 ARG A  47      19.236 -12.357   9.956  1.00 97.88           H  
ATOM    731  HB3 ARG A  47      18.945 -12.379   8.214  1.00 97.88           H  
ATOM    732  O   ARG A  47      16.590 -14.508   8.045  1.00 97.88           O  
ATOM    733  CG  ARG A  47      18.500 -10.502   9.136  1.00 97.88           C  
ATOM    734  HG2 ARG A  47      18.075 -10.183   8.186  1.00 97.88           H  
ATOM    735  HG3 ARG A  47      17.873 -10.120   9.942  1.00 97.88           H  
ATOM    736  CD  ARG A  47      19.905  -9.922   9.292  1.00 97.88           C  
ATOM    737  HD2 ARG A  47      20.572 -10.378   8.561  1.00 97.88           H  
ATOM    738  HD3 ARG A  47      20.277 -10.142  10.293  1.00 97.88           H  
ATOM    739  NE  ARG A  47      19.861  -8.472   9.089  1.00 97.88           N  
ATOM    740  HE  ARG A  47      18.962  -8.076   8.855  1.00 97.88           H  
ATOM    741  NH1 ARG A  47      22.120  -8.045   9.299  1.00 97.88           N  
ATOM    742 HH11 ARG A  47      22.877  -7.382   9.214  1.00 97.88           H  
ATOM    743 HH12 ARG A  47      22.307  -8.905   9.795  1.00 97.88           H  
ATOM    744  NH2 ARG A  47      20.751  -6.470   8.590  1.00 97.88           N  
ATOM    745 HH21 ARG A  47      21.427  -6.285   7.863  1.00 97.88           H  
ATOM    746 HH22 ARG A  47      19.813  -6.203   8.328  1.00 97.88           H  
ATOM    747  CZ  ARG A  47      20.906  -7.680   9.019  1.00 97.88           C  
ATOM    748  N   ARG A  48      17.815 -14.959   9.877  1.00 97.73           N  
ATOM    749  H   ARG A  48      18.262 -14.568  10.693  1.00 97.73           H  
ATOM    750  CA  ARG A  48      17.842 -16.417   9.666  1.00 97.73           C  
ATOM    751  HA  ARG A  48      18.244 -16.638   8.678  1.00 97.73           H  
ATOM    752  C   ARG A  48      16.440 -17.011   9.693  1.00 97.73           C  
ATOM    753  CB  ARG A  48      18.690 -17.106  10.741  1.00 97.73           C  
ATOM    754  HB2 ARG A  48      18.423 -16.713  11.722  1.00 97.73           H  
ATOM    755  HB3 ARG A  48      18.455 -18.171  10.731  1.00 97.73           H  
ATOM    756  O   ARG A  48      16.106 -17.814   8.824  1.00 97.73           O  
ATOM    757  CG  ARG A  48      20.196 -16.954  10.503  1.00 97.73           C  
ATOM    758  HG2 ARG A  48      20.432 -17.276   9.488  1.00 97.73           H  
ATOM    759  HG3 ARG A  48      20.498 -15.913  10.615  1.00 97.73           H  
ATOM    760  CD  ARG A  48      20.975 -17.839  11.486  1.00 97.73           C  
ATOM    761  HD2 ARG A  48      20.655 -18.873  11.358  1.00 97.73           H  
ATOM    762  HD3 ARG A  48      22.036 -17.793  11.240  1.00 97.73           H  
ATOM    763  NE  ARG A  48      20.760 -17.447  12.894  1.00 97.73           N  
ATOM    764  HE  ARG A  48      19.945 -17.795  13.378  1.00 97.73           H  
ATOM    765  NH1 ARG A  48      22.513 -15.974  13.110  1.00 97.73           N  
ATOM    766 HH11 ARG A  48      22.969 -15.269  13.669  1.00 97.73           H  
ATOM    767 HH12 ARG A  48      22.652 -15.996  12.109  1.00 97.73           H  
ATOM    768  NH2 ARG A  48      21.161 -16.378  14.838  1.00 97.73           N  
ATOM    769 HH21 ARG A  48      21.554 -15.612  15.365  1.00 97.73           H  
ATOM    770 HH22 ARG A  48      20.300 -16.795  15.162  1.00 97.73           H  
ATOM    771  CZ  ARG A  48      21.484 -16.604  13.603  1.00 97.73           C  
ATOM    772  N   ASN A  49      15.626 -16.608  10.663  1.00 97.48           N  
ATOM    773  H   ASN A  49      15.981 -15.973  11.363  1.00 97.48           H  
ATOM    774  CA  ASN A  49      14.260 -17.085  10.802  1.00 97.48           C  
ATOM    775  HA  ASN A  49      14.278 -18.172  10.894  1.00 97.48           H  
ATOM    776  C   ASN A  49      13.422 -16.744   9.562  1.00 97.48           C  
ATOM    777  CB  ASN A  49      13.655 -16.504  12.085  1.00 97.48           C  
ATOM    778  HB2 ASN A  49      13.621 -15.417  12.016  1.00 97.48           H  
ATOM    779  HB3 ASN A  49      14.272 -16.775  12.941  1.00 97.48           H  
ATOM    780  O   ASN A  49      12.724 -17.621   9.050  1.00 97.48           O  
ATOM    781  CG  ASN A  49      12.261 -17.052  12.321  1.00 97.48           C  
ATOM    782  ND2 ASN A  49      11.313 -16.212  12.656  1.00 97.48           N  
ATOM    783 HD21 ASN A  49      10.392 -16.600  12.801  1.00 97.48           H  
ATOM    784 HD22 ASN A  49      11.521 -15.230  12.779  1.00 97.48           H  
ATOM    785  OD1 ASN A  49      11.998 -18.234  12.169  1.00 97.48           O  
ATOM    786  N   PHE A  50      13.546 -15.521   9.032  1.00 97.60           N  
ATOM    787  H   PHE A  50      14.103 -14.826   9.508  1.00 97.60           H  
ATOM    788  CA  PHE A  50      12.885 -15.145   7.783  1.00 97.60           C  
ATOM    789  HA  PHE A  50      11.816 -15.326   7.893  1.00 97.60           H  
ATOM    790  C   PHE A  50      13.372 -16.010   6.615  1.00 97.60           C  
ATOM    791  CB  PHE A  50      13.075 -13.652   7.491  1.00 97.60           C  
ATOM    792  HB2 PHE A  50      12.853 -13.088   8.397  1.00 97.60           H  
ATOM    793  HB3 PHE A  50      14.112 -13.447   7.221  1.00 97.60           H  
ATOM    794  O   PHE A  50      12.568 -16.677   5.966  1.00 97.60           O  
ATOM    795  CG  PHE A  50      12.155 -13.178   6.382  1.00 97.60           C  
ATOM    796  CD1 PHE A  50      12.494 -13.384   5.029  1.00 97.60           C  
ATOM    797  HD1 PHE A  50      13.445 -13.825   4.767  1.00 97.60           H  
ATOM    798  CD2 PHE A  50      10.907 -12.616   6.708  1.00 97.60           C  
ATOM    799  HD2 PHE A  50      10.634 -12.448   7.741  1.00 97.60           H  
ATOM    800  CE1 PHE A  50      11.572 -13.059   4.018  1.00 97.60           C  
ATOM    801  HE1 PHE A  50      11.790 -13.253   2.977  1.00 97.60           H  
ATOM    802  CE2 PHE A  50       9.995 -12.279   5.695  1.00 97.60           C  
ATOM    803  HE2 PHE A  50       9.031 -11.865   5.950  1.00 97.60           H  
ATOM    804  CZ  PHE A  50      10.326 -12.505   4.350  1.00 97.60           C  
ATOM    805  HZ  PHE A  50       9.611 -12.268   3.576  1.00 97.60           H  
ATOM    806  N   SER A  51      14.686 -16.089   6.381  1.00 96.39           N  
ATOM    807  H   SER A  51      15.314 -15.525   6.936  1.00 96.39           H  
ATOM    808  CA  SER A  51      15.247 -16.881   5.276  1.00 96.39           C  
ATOM    809  HA  SER A  51      14.870 -16.475   4.337  1.00 96.39           H  
ATOM    810  C   SER A  51      14.836 -18.358   5.321  1.00 96.39           C  
ATOM    811  CB  SER A  51      16.773 -16.776   5.269  1.00 96.39           C  
ATOM    812  HB2 SER A  51      17.175 -17.465   4.526  1.00 96.39           H  
ATOM    813  HB3 SER A  51      17.166 -17.047   6.249  1.00 96.39           H  
ATOM    814  O   SER A  51      14.560 -18.944   4.272  1.00 96.39           O  
ATOM    815  OG  SER A  51      17.179 -15.463   4.933  1.00 96.39           O  
ATOM    816  HG  SER A  51      16.700 -15.197   4.144  1.00 96.39           H  
ATOM    817  N   ASN A  52      14.734 -18.952   6.512  1.00 96.49           N  
ATOM    818  H   ASN A  52      15.007 -18.425   7.330  1.00 96.49           H  
ATOM    819  CA  ASN A  52      14.311 -20.344   6.694  1.00 96.49           C  
ATOM    820  HA  ASN A  52      14.837 -20.970   5.974  1.00 96.49           H  
ATOM    821  C   ASN A  52      12.809 -20.563   6.450  1.00 96.49           C  
ATOM    822  CB  ASN A  52      14.697 -20.789   8.115  1.00 96.49           C  
ATOM    823  HB2 ASN A  52      14.234 -21.754   8.325  1.00 96.49           H  
ATOM    824  HB3 ASN A  52      14.312 -20.070   8.838  1.00 96.49           H  
ATOM    825  O   ASN A  52      12.407 -21.667   6.086  1.00 96.49           O  
ATOM    826  CG  ASN A  52      16.194 -20.950   8.313  1.00 96.49           C  
ATOM    827  ND2 ASN A  52      16.647 -20.964   9.544  1.00 96.49           N  
ATOM    828 HD21 ASN A  52      16.025 -20.773  10.318  1.00 96.49           H  
ATOM    829 HD22 ASN A  52      17.647 -21.047   9.651  1.00 96.49           H  
ATOM    830  OD1 ASN A  52      16.974 -21.106   7.388  1.00 96.49           O  
ATOM    831  N   ASN A  53      11.979 -19.533   6.642  1.00 95.40           N  
ATOM    832  H   ASN A  53      12.373 -18.652   6.939  1.00 95.40           H  
ATOM    833  CA  ASN A  53      10.519 -19.624   6.543  1.00 95.40           C  
ATOM    834  HA  ASN A  53      10.243 -20.666   6.380  1.00 95.40           H  
ATOM    835  C   ASN A  53       9.919 -18.864   5.350  1.00 95.40           C  
ATOM    836  CB  ASN A  53       9.889 -19.203   7.876  1.00 95.40           C  
ATOM    837  HB2 ASN A  53      10.226 -18.204   8.151  1.00 95.40           H  
ATOM    838  HB3 ASN A  53       8.805 -19.176   7.762  1.00 95.40           H  
ATOM    839  O   ASN A  53       8.699 -18.859   5.194  1.00 95.40           O  
ATOM    840  CG  ASN A  53      10.181 -20.185   8.990  1.00 95.40           C  
ATOM    841  ND2 ASN A  53      11.110 -19.864   9.854  1.00 95.40           N  
ATOM    842 HD21 ASN A  53      11.225 -20.426  10.686  1.00 95.40           H  
ATOM    843 HD22 ASN A  53      11.597 -18.984   9.766  1.00 95.40           H  
ATOM    844  OD1 ASN A  53       9.570 -21.241   9.087  1.00 95.40           O  
ATOM    845  N   ARG A  54      10.749 -18.285   4.476  1.00 93.27           N  
ATOM    846  H   ARG A  54      11.714 -18.215   4.765  1.00 93.27           H  
ATOM    847  CA  ARG A  54      10.343 -17.455   3.327  1.00 93.27           C  
ATOM    848  HA  ARG A  54       9.855 -16.558   3.708  1.00 93.27           H  
ATOM    849  C   ARG A  54       9.341 -18.100   2.361  1.00 93.27           C  
ATOM    850  CB  ARG A  54      11.606 -17.011   2.570  1.00 93.27           C  
ATOM    851  HB2 ARG A  54      12.313 -16.571   3.274  1.00 93.27           H  
ATOM    852  HB3 ARG A  54      11.330 -16.243   1.848  1.00 93.27           H  
ATOM    853  O   ARG A  54       8.630 -17.399   1.659  1.00 93.27           O  
ATOM    854  CG  ARG A  54      12.272 -18.181   1.827  1.00 93.27           C  
ATOM    855  HG2 ARG A  54      12.444 -19.011   2.511  1.00 93.27           H  
ATOM    856  HG3 ARG A  54      11.622 -18.512   1.018  1.00 93.27           H  
ATOM    857  CD  ARG A  54      13.605 -17.757   1.227  1.00 93.27           C  
ATOM    858  HD2 ARG A  54      13.437 -16.871   0.614  1.00 93.27           H  
ATOM    859  HD3 ARG A  54      14.295 -17.507   2.033  1.00 93.27           H  
ATOM    860  NE  ARG A  54      14.166 -18.820   0.379  1.00 93.27           N  
ATOM    861  HE  ARG A  54      13.643 -19.682   0.322  1.00 93.27           H  
ATOM    862  NH1 ARG A  54      15.952 -17.608  -0.336  1.00 93.27           N  
ATOM    863 HH11 ARG A  54      16.267 -17.210  -1.209  1.00 93.27           H  
ATOM    864 HH12 ARG A  54      15.687 -16.931   0.365  1.00 93.27           H  
ATOM    865  NH2 ARG A  54      15.578 -19.599  -1.238  1.00 93.27           N  
ATOM    866 HH21 ARG A  54      15.027 -20.442  -1.315  1.00 93.27           H  
ATOM    867 HH22 ARG A  54      16.446 -19.472  -1.738  1.00 93.27           H  
ATOM    868  CZ  ARG A  54      15.219 -18.675  -0.395  1.00 93.27           C  
ATOM    869  N   SER A  55       9.275 -19.434   2.290  1.00 88.57           N  
ATOM    870  H   SER A  55       9.870 -19.981   2.894  1.00 88.57           H  
ATOM    871  CA  SER A  55       8.285 -20.138   1.452  1.00 88.57           C  
ATOM    872  HA  SER A  55       8.164 -19.589   0.519  1.00 88.57           H  
ATOM    873  C   SER A  55       6.897 -20.218   2.094  1.00 88.57           C  
ATOM    874  CB  SER A  55       8.776 -21.543   1.096  1.00 88.57           C  
ATOM    875  HB2 SER A  55       8.030 -22.036   0.472  1.00 88.57           H  
ATOM    876  HB3 SER A  55       9.701 -21.464   0.526  1.00 88.57           H  
ATOM    877  O   SER A  55       5.921 -20.510   1.407  1.00 88.57           O  
ATOM    878  OG  SER A  55       9.007 -22.320   2.260  1.00 88.57           O  
ATOM    879  HG  SER A  55       9.277 -23.188   1.951  1.00 88.57           H  
ATOM    880  N   ARG A  56       6.803 -19.980   3.409  1.00 89.20           N  
ATOM    881  H   ARG A  56       7.649 -19.700   3.886  1.00 89.20           H  
ATOM    882  CA  ARG A  56       5.561 -19.999   4.192  1.00 89.20           C  
ATOM    883  HA  ARG A  56       4.764 -20.464   3.611  1.00 89.20           H  
ATOM    884  C   ARG A  56       5.055 -18.601   4.527  1.00 89.20           C  
ATOM    885  CB  ARG A  56       5.773 -20.781   5.493  1.00 89.20           C  
ATOM    886  HB2 ARG A  56       6.592 -20.337   6.057  1.00 89.20           H  
ATOM    887  HB3 ARG A  56       4.867 -20.701   6.094  1.00 89.20           H  
ATOM    888  O   ARG A  56       3.847 -18.415   4.542  1.00 89.20           O  
ATOM    889  CG  ARG A  56       6.066 -22.264   5.248  1.00 89.20           C  
ATOM    890  HG2 ARG A  56       5.239 -22.710   4.695  1.00 89.20           H  
ATOM    891  HG3 ARG A  56       6.987 -22.374   4.675  1.00 89.20           H  
ATOM    892  CD  ARG A  56       6.222 -22.962   6.598  1.00 89.20           C  
ATOM    893  HD2 ARG A  56       5.306 -22.826   7.172  1.00 89.20           H  
ATOM    894  HD3 ARG A  56       7.049 -22.498   7.136  1.00 89.20           H  
ATOM    895  NE  ARG A  56       6.492 -24.397   6.425  1.00 89.20           N  
ATOM    896  HE  ARG A  56       6.606 -24.719   5.475  1.00 89.20           H  
ATOM    897  NH1 ARG A  56       6.595 -24.917   8.654  1.00 89.20           N  
ATOM    898 HH11 ARG A  56       6.733 -25.584   9.402  1.00 89.20           H  
ATOM    899 HH12 ARG A  56       6.530 -23.933   8.867  1.00 89.20           H  
ATOM    900  NH2 ARG A  56       6.909 -26.521   7.128  1.00 89.20           N  
ATOM    901 HH21 ARG A  56       7.116 -27.166   7.878  1.00 89.20           H  
ATOM    902 HH22 ARG A  56       6.962 -26.824   6.166  1.00 89.20           H  
ATOM    903  CZ  ARG A  56       6.662 -25.270   7.400  1.00 89.20           C  
ATOM    904  N   PHE A  57       5.961 -17.668   4.809  1.00 90.28           N  
ATOM    905  H   PHE A  57       6.938 -17.919   4.783  1.00 90.28           H  
ATOM    906  CA  PHE A  57       5.648 -16.279   5.138  1.00 90.28           C  
ATOM    907  HA  PHE A  57       4.597 -16.070   4.937  1.00 90.28           H  
ATOM    908  C   PHE A  57       6.508 -15.373   4.270  1.00 90.28           C  
ATOM    909  CB  PHE A  57       5.929 -16.008   6.622  1.00 90.28           C  
ATOM    910  HB2 PHE A  57       7.001 -16.091   6.804  1.00 90.28           H  
ATOM    911  HB3 PHE A  57       5.644 -14.980   6.847  1.00 90.28           H  
ATOM    912  O   PHE A  57       7.735 -15.446   4.354  1.00 90.28           O  
ATOM    913  CG  PHE A  57       5.201 -16.927   7.577  1.00 90.28           C  
ATOM    914  CD1 PHE A  57       3.821 -16.769   7.791  1.00 90.28           C  
ATOM    915  HD1 PHE A  57       3.278 -15.994   7.270  1.00 90.28           H  
ATOM    916  CD2 PHE A  57       5.902 -17.941   8.253  1.00 90.28           C  
ATOM    917  HD2 PHE A  57       6.966 -18.045   8.096  1.00 90.28           H  
ATOM    918  CE1 PHE A  57       3.149 -17.616   8.689  1.00 90.28           C  
ATOM    919  HE1 PHE A  57       2.091 -17.476   8.856  1.00 90.28           H  
ATOM    920  CE2 PHE A  57       5.231 -18.793   9.148  1.00 90.28           C  
ATOM    921  HE2 PHE A  57       5.783 -19.552   9.684  1.00 90.28           H  
ATOM    922  CZ  PHE A  57       3.853 -18.626   9.370  1.00 90.28           C  
ATOM    923  HZ  PHE A  57       3.335 -19.260  10.075  1.00 90.28           H  
ATOM    924  N   LYS A  58       5.878 -14.533   3.443  1.00 93.83           N  
ATOM    925  H   LYS A  58       4.873 -14.571   3.360  1.00 93.83           H  
ATOM    926  CA  LYS A  58       6.612 -13.640   2.539  1.00 93.83           C  
ATOM    927  HA  LYS A  58       7.672 -13.896   2.560  1.00 93.83           H  
ATOM    928  C   LYS A  58       6.545 -12.171   2.943  1.00 93.83           C  
ATOM    929  CB  LYS A  58       6.151 -13.824   1.095  1.00 93.83           C  
ATOM    930  HB2 LYS A  58       6.923 -13.389   0.459  1.00 93.83           H  
ATOM    931  HB3 LYS A  58       5.243 -13.245   0.928  1.00 93.83           H  
ATOM    932  O   LYS A  58       7.353 -11.378   2.478  1.00 93.83           O  
ATOM    933  CG  LYS A  58       5.912 -15.285   0.671  1.00 93.83           C  
ATOM    934  HG2 LYS A  58       4.980 -15.654   1.100  1.00 93.83           H  
ATOM    935  HG3 LYS A  58       6.745 -15.915   0.980  1.00 93.83           H  
ATOM    936  CD  LYS A  58       5.820 -15.270  -0.847  1.00 93.83           C  
ATOM    937  HD2 LYS A  58       6.800 -15.007  -1.248  1.00 93.83           H  
ATOM    938  HD3 LYS A  58       5.122 -14.468  -1.087  1.00 93.83           H  
ATOM    939  CE  LYS A  58       5.336 -16.546  -1.519  1.00 93.83           C  
ATOM    940  HE2 LYS A  58       6.067 -17.332  -1.334  1.00 93.83           H  
ATOM    941  HE3 LYS A  58       4.381 -16.828  -1.077  1.00 93.83           H  
ATOM    942  NZ  LYS A  58       5.186 -16.283  -2.974  1.00 93.83           N  
ATOM    943  HZ1 LYS A  58       4.378 -15.699  -3.132  1.00 93.83           H  
ATOM    944  HZ2 LYS A  58       5.987 -15.771  -3.316  1.00 93.83           H  
ATOM    945  HZ3 LYS A  58       5.096 -17.136  -3.507  1.00 93.83           H  
ATOM    946  N   ALA A  59       5.625 -11.793   3.824  1.00 94.47           N  
ATOM    947  H   ALA A  59       4.948 -12.476   4.133  1.00 94.47           H  
ATOM    948  CA  ALA A  59       5.550 -10.441   4.362  1.00 94.47           C  
ATOM    949  HA  ALA A  59       5.830  -9.732   3.582  1.00 94.47           H  
ATOM    950  C   ALA A  59       6.514 -10.255   5.548  1.00 94.47           C  
ATOM    951  CB  ALA A  59       4.093 -10.159   4.735  1.00 94.47           C  
ATOM    952  HB1 ALA A  59       3.757 -10.862   5.497  1.00 94.47           H  
ATOM    953  HB2 ALA A  59       4.006  -9.143   5.120  1.00 94.47           H  
ATOM    954  HB3 ALA A  59       3.461 -10.257   3.852  1.00 94.47           H  
ATOM    955  O   ALA A  59       6.488 -11.037   6.501  1.00 94.47           O  
ATOM    956  N   SER A  60       7.336  -9.203   5.514  1.00 95.49           N  
ATOM    957  H   SER A  60       7.297  -8.579   4.720  1.00 95.49           H  
ATOM    958  CA  SER A  60       8.222  -8.846   6.630  1.00 95.49           C  
ATOM    959  HA  SER A  60       8.781  -9.735   6.917  1.00 95.49           H  
ATOM    960  C   SER A  60       7.418  -8.378   7.848  1.00 95.49           C  
ATOM    961  CB  SER A  60       9.232  -7.780   6.196  1.00 95.49           C  
ATOM    962  HB2 SER A  60       9.850  -8.185   5.395  1.00 95.49           H  
ATOM    963  HB3 SER A  60       8.696  -6.908   5.819  1.00 95.49           H  
ATOM    964  O   SER A  60       6.426  -7.668   7.735  1.00 95.49           O  
ATOM    965  OG  SER A  60      10.060  -7.381   7.273  1.00 95.49           O  
ATOM    966  HG  SER A  60      10.266  -8.153   7.804  1.00 95.49           H  
ATOM    967  N   ALA A  61       7.836  -8.753   9.048  1.00 95.91           N  
ATOM    968  H   ALA A  61       8.696  -9.280   9.094  1.00 95.91           H  
ATOM    969  CA  ALA A  61       7.218  -8.331  10.294  1.00 95.91           C  
ATOM    970  HA  ALA A  61       6.161  -8.161  10.093  1.00 95.91           H  
ATOM    971  C   ALA A  61       7.768  -6.999  10.837  1.00 95.91           C  
ATOM    972  CB  ALA A  61       7.299  -9.490  11.291  1.00 95.91           C  
ATOM    973  HB1 ALA A  61       6.773 -10.355  10.887  1.00 95.91           H  
ATOM    974  HB2 ALA A  61       6.848  -9.208  12.242  1.00 95.91           H  
ATOM    975  HB3 ALA A  61       8.338  -9.781  11.443  1.00 95.91           H  
ATOM    976  O   ALA A  61       7.328  -6.579  11.913  1.00 95.91           O  
ATOM    977  N   ASP A  62       8.652  -6.318  10.098  1.00 96.03           N  
ATOM    978  H   ASP A  62       8.955  -6.714   9.220  1.00 96.03           H  
ATOM    979  CA  ASP A  62       9.220  -5.019  10.470  1.00 96.03           C  
ATOM    980  HA  ASP A  62       9.967  -4.796   9.709  1.00 96.03           H  
ATOM    981  C   ASP A  62      10.028  -5.077  11.778  1.00 96.03           C  
ATOM    982  CB  ASP A  62       8.100  -3.951  10.425  1.00 96.03           C  
ATOM    983  HB2 ASP A  62       8.006  -3.452  11.390  1.00 96.03           H  
ATOM    984  HB3 ASP A  62       7.135  -4.426  10.245  1.00 96.03           H  
ATOM    985  O   ASP A  62       9.990  -4.184  12.627  1.00 96.03           O  
ATOM    986  CG  ASP A  62       8.283  -2.902   9.340  1.00 96.03           C  
ATOM    987  OD1 ASP A  62       9.154  -3.081   8.469  1.00 96.03           O  
ATOM    988  OD2 ASP A  62       7.570  -1.881   9.442  1.00 96.03           O  
ATOM    989  N   LEU A  63      10.748  -6.184  11.985  1.00 97.20           N  
ATOM    990  H   LEU A  63      10.821  -6.860  11.237  1.00 97.20           H  
ATOM    991  CA  LEU A  63      11.274  -6.528  13.305  1.00 97.20           C  
ATOM    992  HA  LEU A  63      10.480  -6.392  14.039  1.00 97.20           H  
ATOM    993  C   LEU A  63      12.409  -5.614  13.758  1.00 97.20           C  
ATOM    994  CB  LEU A  63      11.726  -7.996  13.318  1.00 97.20           C  
ATOM    995  HB2 LEU A  63      12.221  -8.195  14.268  1.00 97.20           H  
ATOM    996  HB3 LEU A  63      12.456  -8.148  12.523  1.00 97.20           H  
ATOM    997  O   LEU A  63      12.526  -5.345  14.949  1.00 97.20           O  
ATOM    998  CG  LEU A  63      10.577  -9.001  13.143  1.00 97.20           C  
ATOM    999  HG  LEU A  63      10.102  -8.819  12.179  1.00 97.20           H  
ATOM   1000  CD1 LEU A  63      11.129 -10.428  13.148  1.00 97.20           C  
ATOM   1001 HD11 LEU A  63      11.842 -10.536  12.331  1.00 97.20           H  
ATOM   1002 HD12 LEU A  63      10.317 -11.136  12.989  1.00 97.20           H  
ATOM   1003 HD13 LEU A  63      11.624 -10.640  14.096  1.00 97.20           H  
ATOM   1004  CD2 LEU A  63       9.524  -8.899  14.253  1.00 97.20           C  
ATOM   1005 HD21 LEU A  63      10.001  -8.971  15.231  1.00 97.20           H  
ATOM   1006 HD22 LEU A  63       8.987  -7.954  14.170  1.00 97.20           H  
ATOM   1007 HD23 LEU A  63       8.797  -9.704  14.145  1.00 97.20           H  
ATOM   1008  N   LEU A  64      13.233  -5.120  12.837  1.00 97.43           N  
ATOM   1009  H   LEU A  64      13.051  -5.363  11.873  1.00 97.43           H  
ATOM   1010  CA  LEU A  64      14.483  -4.432  13.173  1.00 97.43           C  
ATOM   1011  HA  LEU A  64      15.062  -5.060  13.850  1.00 97.43           H  
ATOM   1012  C   LEU A  64      14.225  -3.119  13.918  1.00 97.43           C  
ATOM   1013  CB  LEU A  64      15.299  -4.206  11.889  1.00 97.43           C  
ATOM   1014  HB2 LEU A  64      14.630  -3.879  11.094  1.00 97.43           H  
ATOM   1015  HB3 LEU A  64      16.011  -3.400  12.070  1.00 97.43           H  
ATOM   1016  O   LEU A  64      14.753  -2.913  15.013  1.00 97.43           O  
ATOM   1017  CG  LEU A  64      16.110  -5.427  11.418  1.00 97.43           C  
ATOM   1018  HG  LEU A  64      16.939  -5.583  12.108  1.00 97.43           H  
ATOM   1019  CD1 LEU A  64      15.316  -6.732  11.335  1.00 97.43           C  
ATOM   1020 HD11 LEU A  64      15.931  -7.511  10.886  1.00 97.43           H  
ATOM   1021 HD12 LEU A  64      15.038  -7.065  12.335  1.00 97.43           H  
ATOM   1022 HD13 LEU A  64      14.416  -6.587  10.737  1.00 97.43           H  
ATOM   1023  CD2 LEU A  64      16.687  -5.124  10.038  1.00 97.43           C  
ATOM   1024 HD21 LEU A  64      17.329  -4.245  10.096  1.00 97.43           H  
ATOM   1025 HD22 LEU A  64      17.264  -5.974   9.673  1.00 97.43           H  
ATOM   1026 HD23 LEU A  64      15.874  -4.917   9.342  1.00 97.43           H  
ATOM   1027  N   TRP A  65      13.383  -2.241  13.365  1.00 97.12           N  
ATOM   1028  H   TRP A  65      12.921  -2.472  12.496  1.00 97.12           H  
ATOM   1029  CA  TRP A  65      13.069  -0.975  14.027  1.00 97.12           C  
ATOM   1030  HA  TRP A  65      14.002  -0.517  14.355  1.00 97.12           H  
ATOM   1031  C   TRP A  65      12.210  -1.200  15.280  1.00 97.12           C  
ATOM   1032  CB  TRP A  65      12.409  -0.004  13.046  1.00 97.12           C  
ATOM   1033  HB2 TRP A  65      12.479   0.994  13.478  1.00 97.12           H  
ATOM   1034  HB3 TRP A  65      12.964   0.011  12.109  1.00 97.12           H  
ATOM   1035  O   TRP A  65      12.404  -0.512  16.280  1.00 97.12           O  
ATOM   1036  CG  TRP A  65      10.965  -0.268  12.764  1.00 97.12           C  
ATOM   1037  CD1 TRP A  65      10.453  -0.909  11.689  1.00 97.12           C  
ATOM   1038  HD1 TRP A  65      11.020  -1.300  10.856  1.00 97.12           H  
ATOM   1039  CD2 TRP A  65       9.823   0.117  13.583  1.00 97.12           C  
ATOM   1040  CE2 TRP A  65       8.636  -0.347  12.945  1.00 97.12           C  
ATOM   1041  CE3 TRP A  65       9.674   0.811  14.803  1.00 97.12           C  
ATOM   1042  HE3 TRP A  65      10.547   1.202  15.304  1.00 97.12           H  
ATOM   1043  NE1 TRP A  65       9.074  -0.927  11.778  1.00 97.12           N  
ATOM   1044  HE1 TRP A  65       8.474  -1.226  11.022  1.00 97.12           H  
ATOM   1045  CH2 TRP A  65       7.248   0.568  14.697  1.00 97.12           C  
ATOM   1046  HH2 TRP A  65       6.267   0.805  15.078  1.00 97.12           H  
ATOM   1047  CZ2 TRP A  65       7.366  -0.145  13.493  1.00 97.12           C  
ATOM   1048  HZ2 TRP A  65       6.487  -0.446  12.944  1.00 97.12           H  
ATOM   1049  CZ3 TRP A  65       8.400   1.032  15.355  1.00 97.12           C  
ATOM   1050  HZ3 TRP A  65       8.308   1.598  16.271  1.00 97.12           H  
ATOM   1051  N   ARG A  66      11.324  -2.210  15.278  1.00 97.69           N  
ATOM   1052  H   ARG A  66      11.174  -2.707  14.411  1.00 97.69           H  
ATOM   1053  CA  ARG A  66      10.528  -2.579  16.458  1.00 97.69           C  
ATOM   1054  HA  ARG A  66       9.994  -1.695  16.807  1.00 97.69           H  
ATOM   1055  C   ARG A  66      11.428  -3.016  17.612  1.00 97.69           C  
ATOM   1056  CB  ARG A  66       9.503  -3.668  16.097  1.00 97.69           C  
ATOM   1057  HB2 ARG A  66       9.058  -4.046  17.018  1.00 97.69           H  
ATOM   1058  HB3 ARG A  66      10.009  -4.494  15.598  1.00 97.69           H  
ATOM   1059  O   ARG A  66      11.272  -2.518  18.723  1.00 97.69           O  
ATOM   1060  CG  ARG A  66       8.375  -3.139  15.200  1.00 97.69           C  
ATOM   1061  HG2 ARG A  66       8.794  -2.706  14.293  1.00 97.69           H  
ATOM   1062  HG3 ARG A  66       7.827  -2.362  15.732  1.00 97.69           H  
ATOM   1063  CD  ARG A  66       7.408  -4.265  14.817  1.00 97.69           C  
ATOM   1064  HD2 ARG A  66       7.946  -4.999  14.216  1.00 97.69           H  
ATOM   1065  HD3 ARG A  66       7.057  -4.756  15.725  1.00 97.69           H  
ATOM   1066  NE  ARG A  66       6.273  -3.745  14.032  1.00 97.69           N  
ATOM   1067  HE  ARG A  66       6.515  -3.292  13.163  1.00 97.69           H  
ATOM   1068  NH1 ARG A  66       4.518  -4.321  15.442  1.00 97.69           N  
ATOM   1069 HH11 ARG A  66       5.114  -4.828  16.081  1.00 97.69           H  
ATOM   1070 HH12 ARG A  66       3.517  -4.389  15.559  1.00 97.69           H  
ATOM   1071  NH2 ARG A  66       4.089  -3.282  13.554  1.00 97.69           N  
ATOM   1072 HH21 ARG A  66       3.120  -3.376  13.825  1.00 97.69           H  
ATOM   1073 HH22 ARG A  66       4.351  -2.832  12.689  1.00 97.69           H  
ATOM   1074  CZ  ARG A  66       4.986  -3.780  14.352  1.00 97.69           C  
ATOM   1075  N   MET A  67      12.410  -3.884  17.357  1.00 97.01           N  
ATOM   1076  H   MET A  67      12.483  -4.253  16.421  1.00 97.01           H  
ATOM   1077  CA  MET A  67      13.420  -4.290  18.344  1.00 97.01           C  
ATOM   1078  HA  MET A  67      12.928  -4.761  19.196  1.00 97.01           H  
ATOM   1079  C   MET A  67      14.203  -3.085  18.873  1.00 97.01           C  
ATOM   1080  CB  MET A  67      14.405  -5.291  17.722  1.00 97.01           C  
ATOM   1081  HB2 MET A  67      15.273  -5.391  18.373  1.00 97.01           H  
ATOM   1082  HB3 MET A  67      14.750  -4.911  16.760  1.00 97.01           H  
ATOM   1083  O   MET A  67      14.385  -2.960  20.084  1.00 97.01           O  
ATOM   1084  CG  MET A  67      13.810  -6.685  17.529  1.00 97.01           C  
ATOM   1085  HG2 MET A  67      13.653  -7.136  18.509  1.00 97.01           H  
ATOM   1086  HG3 MET A  67      12.844  -6.610  17.030  1.00 97.01           H  
ATOM   1087  SD  MET A  67      14.887  -7.768  16.552  1.00 97.01           S  
ATOM   1088  CE  MET A  67      13.910  -9.287  16.607  1.00 97.01           C  
ATOM   1089  HE1 MET A  67      13.728  -9.559  17.647  1.00 97.01           H  
ATOM   1090  HE2 MET A  67      12.956  -9.144  16.098  1.00 97.01           H  
ATOM   1091  HE3 MET A  67      14.472 -10.093  16.133  1.00 97.01           H  
ATOM   1092  N   GLN A  68      14.624  -2.179  17.981  1.00 96.68           N  
ATOM   1093  H   GLN A  68      14.462  -2.353  17.000  1.00 96.68           H  
ATOM   1094  CA  GLN A  68      15.304  -0.942  18.368  1.00 96.68           C  
ATOM   1095  HA  GLN A  68      16.213  -1.206  18.910  1.00 96.68           H  
ATOM   1096  C   GLN A  68      14.440  -0.108  19.329  1.00 96.68           C  
ATOM   1097  CB  GLN A  68      15.711  -0.158  17.103  1.00 96.68           C  
ATOM   1098  HB2 GLN A  68      16.437  -0.746  16.540  1.00 96.68           H  
ATOM   1099  HB3 GLN A  68      14.837  -0.002  16.471  1.00 96.68           H  
ATOM   1100  O   GLN A  68      14.897   0.226  20.419  1.00 96.68           O  
ATOM   1101  CG  GLN A  68      16.316   1.217  17.431  1.00 96.68           C  
ATOM   1102  HG2 GLN A  68      17.223   1.092  18.021  1.00 96.68           H  
ATOM   1103  HG3 GLN A  68      15.611   1.784  18.038  1.00 96.68           H  
ATOM   1104  CD  GLN A  68      16.629   2.073  16.208  1.00 96.68           C  
ATOM   1105  NE2 GLN A  68      16.728   3.368  16.397  1.00 96.68           N  
ATOM   1106 HE21 GLN A  68      16.642   3.714  17.342  1.00 96.68           H  
ATOM   1107 HE22 GLN A  68      16.706   3.988  15.600  1.00 96.68           H  
ATOM   1108  OE1 GLN A  68      16.827   1.601  15.097  1.00 96.68           O  
ATOM   1109  N   PHE A  69      13.196   0.197  18.961  1.00 97.49           N  
ATOM   1110  H   PHE A  69      12.865  -0.124  18.062  1.00 97.49           H  
ATOM   1111  CA  PHE A  69      12.350   1.139  19.703  1.00 97.49           C  
ATOM   1112  HA  PHE A  69      12.917   2.047  19.912  1.00 97.49           H  
ATOM   1113  C   PHE A  69      11.906   0.567  21.051  1.00 97.49           C  
ATOM   1114  CB  PHE A  69      11.132   1.513  18.847  1.00 97.49           C  
ATOM   1115  HB2 PHE A  69      10.721   0.616  18.383  1.00 97.49           H  
ATOM   1116  HB3 PHE A  69      10.366   1.902  19.519  1.00 97.49           H  
ATOM   1117  O   PHE A  69      11.954   1.261  22.068  1.00 97.49           O  
ATOM   1118  CG  PHE A  69      11.366   2.561  17.770  1.00 97.49           C  
ATOM   1119  CD1 PHE A  69      12.574   2.643  17.044  1.00 97.49           C  
ATOM   1120  HD1 PHE A  69      13.390   1.963  17.235  1.00 97.49           H  
ATOM   1121  CD2 PHE A  69      10.332   3.468  17.476  1.00 97.49           C  
ATOM   1122  HD2 PHE A  69       9.395   3.417  18.009  1.00 97.49           H  
ATOM   1123  CE1 PHE A  69      12.747   3.619  16.049  1.00 97.49           C  
ATOM   1124  HE1 PHE A  69      13.680   3.679  15.508  1.00 97.49           H  
ATOM   1125  CE2 PHE A  69      10.499   4.433  16.470  1.00 97.49           C  
ATOM   1126  HE2 PHE A  69       9.683   5.100  16.233  1.00 97.49           H  
ATOM   1127  CZ  PHE A  69      11.707   4.514  15.759  1.00 97.49           C  
ATOM   1128  HZ  PHE A  69      11.830   5.255  14.983  1.00 97.49           H  
ATOM   1129  N   LEU A  70      11.533  -0.717  21.086  1.00 97.29           N  
ATOM   1130  H   LEU A  70      11.514  -1.239  20.222  1.00 97.29           H  
ATOM   1131  CA  LEU A  70      11.180  -1.402  22.332  1.00 97.29           C  
ATOM   1132  HA  LEU A  70      10.362  -0.867  22.816  1.00 97.29           H  
ATOM   1133  C   LEU A  70      12.357  -1.394  23.311  1.00 97.29           C  
ATOM   1134  CB  LEU A  70      10.750  -2.846  22.030  1.00 97.29           C  
ATOM   1135  HB2 LEU A  70      11.548  -3.329  21.466  1.00 97.29           H  
ATOM   1136  HB3 LEU A  70      10.635  -3.385  22.970  1.00 97.29           H  
ATOM   1137  O   LEU A  70      12.166  -1.152  24.501  1.00 97.29           O  
ATOM   1138  CG  LEU A  70       9.434  -2.965  21.239  1.00 97.29           C  
ATOM   1139  HG  LEU A  70       9.478  -2.340  20.348  1.00 97.29           H  
ATOM   1140  CD1 LEU A  70       9.231  -4.416  20.802  1.00 97.29           C  
ATOM   1141 HD11 LEU A  70       8.362  -4.463  20.147  1.00 97.29           H  
ATOM   1142 HD12 LEU A  70      10.104  -4.750  20.241  1.00 97.29           H  
ATOM   1143 HD13 LEU A  70       9.089  -5.054  21.676  1.00 97.29           H  
ATOM   1144  CD2 LEU A  70       8.215  -2.522  22.043  1.00 97.29           C  
ATOM   1145 HD21 LEU A  70       8.302  -1.463  22.289  1.00 97.29           H  
ATOM   1146 HD22 LEU A  70       8.135  -3.109  22.958  1.00 97.29           H  
ATOM   1147 HD23 LEU A  70       7.310  -2.656  21.451  1.00 97.29           H  
ATOM   1148  N   ARG A  71      13.581  -1.603  22.818  1.00 95.54           N  
ATOM   1149  H   ARG A  71      13.676  -1.785  21.829  1.00 95.54           H  
ATOM   1150  CA  ARG A  71      14.783  -1.601  23.652  1.00 95.54           C  
ATOM   1151  HA  ARG A  71      14.588  -2.204  24.539  1.00 95.54           H  
ATOM   1152  C   ARG A  71      15.162  -0.211  24.146  1.00 95.54           C  
ATOM   1153  CB  ARG A  71      15.916  -2.242  22.862  1.00 95.54           C  
ATOM   1154  HB2 ARG A  71      16.168  -1.626  22.000  1.00 95.54           H  
ATOM   1155  HB3 ARG A  71      15.572  -3.215  22.510  1.00 95.54           H  
ATOM   1156  O   ARG A  71      15.444  -0.055  25.331  1.00 95.54           O  
ATOM   1157  CG  ARG A  71      17.149  -2.423  23.750  1.00 95.54           C  
ATOM   1158  HG2 ARG A  71      17.532  -1.453  24.065  1.00 95.54           H  
ATOM   1159  HG3 ARG A  71      16.892  -3.011  24.632  1.00 95.54           H  
ATOM   1160  CD  ARG A  71      18.241  -3.133  22.970  1.00 95.54           C  
ATOM   1161  HD2 ARG A  71      18.477  -2.544  22.083  1.00 95.54           H  
ATOM   1162  HD3 ARG A  71      19.124  -3.169  23.609  1.00 95.54           H  
ATOM   1163  NE  ARG A  71      17.838  -4.491  22.561  1.00 95.54           N  
ATOM   1164  HE  ARG A  71      17.165  -4.573  21.811  1.00 95.54           H  
ATOM   1165  NH1 ARG A  71      19.134  -5.689  24.030  1.00 95.54           N  
ATOM   1166 HH11 ARG A  71      19.457  -6.602  24.317  1.00 95.54           H  
ATOM   1167 HH12 ARG A  71      19.655  -4.851  24.244  1.00 95.54           H  
ATOM   1168  NH2 ARG A  71      17.776  -6.749  22.634  1.00 95.54           N  
ATOM   1169 HH21 ARG A  71      18.034  -7.668  22.964  1.00 95.54           H  
ATOM   1170 HH22 ARG A  71      17.190  -6.850  21.818  1.00 95.54           H  
ATOM   1171  CZ  ARG A  71      18.249  -5.630  23.079  1.00 95.54           C  
ATOM   1172  N   GLU A  72      15.139   0.794  23.273  1.00 94.42           N  
ATOM   1173  H   GLU A  72      14.915   0.587  22.309  1.00 94.42           H  
ATOM   1174  CA  GLU A  72      15.416   2.192  23.635  1.00 94.42           C  
ATOM   1175  HA  GLU A  72      16.422   2.268  24.046  1.00 94.42           H  
ATOM   1176  C   GLU A  72      14.454   2.686  24.726  1.00 94.42           C  
ATOM   1177  CB  GLU A  72      15.335   3.077  22.377  1.00 94.42           C  
ATOM   1178  HB2 GLU A  72      14.432   2.822  21.822  1.00 94.42           H  
ATOM   1179  HB3 GLU A  72      15.268   4.121  22.685  1.00 94.42           H  
ATOM   1180  O   GLU A  72      14.872   3.371  25.661  1.00 94.42           O  
ATOM   1181  CG  GLU A  72      16.578   2.918  21.478  1.00 94.42           C  
ATOM   1182  HG2 GLU A  72      17.440   3.307  22.018  1.00 94.42           H  
ATOM   1183  HG3 GLU A  72      16.763   1.858  21.305  1.00 94.42           H  
ATOM   1184  CD  GLU A  72      16.473   3.631  20.115  1.00 94.42           C  
ATOM   1185  OE1 GLU A  72      17.424   3.497  19.304  1.00 94.42           O  
ATOM   1186  OE2 GLU A  72      15.448   4.285  19.841  1.00 94.42           O  
ATOM   1187  N   LYS A  73      13.189   2.248  24.677  1.00 95.55           N  
ATOM   1188  H   LYS A  73      12.902   1.738  23.854  1.00 95.55           H  
ATOM   1189  CA  LYS A  73      12.181   2.527  25.710  1.00 95.55           C  
ATOM   1190  HA  LYS A  73      12.402   3.495  26.159  1.00 95.55           H  
ATOM   1191  C   LYS A  73      12.164   1.537  26.874  1.00 95.55           C  
ATOM   1192  CB  LYS A  73      10.804   2.608  25.059  1.00 95.55           C  
ATOM   1193  HB2 LYS A  73      10.598   1.677  24.532  1.00 95.55           H  
ATOM   1194  HB3 LYS A  73      10.049   2.742  25.835  1.00 95.55           H  
ATOM   1195  O   LYS A  73      11.359   1.709  27.786  1.00 95.55           O  
ATOM   1196  CG  LYS A  73      10.720   3.794  24.094  1.00 95.55           C  
ATOM   1197  HG2 LYS A  73      11.401   3.646  23.255  1.00 95.55           H  
ATOM   1198  HG3 LYS A  73      10.971   4.722  24.608  1.00 95.55           H  
ATOM   1199  CD  LYS A  73       9.290   3.857  23.586  1.00 95.55           C  
ATOM   1200  HD2 LYS A  73       9.021   2.852  23.261  1.00 95.55           H  
ATOM   1201  HD3 LYS A  73       8.621   4.155  24.392  1.00 95.55           H  
ATOM   1202  CE  LYS A  73       9.174   4.832  22.425  1.00 95.55           C  
ATOM   1203  HE2 LYS A  73       9.233   5.857  22.791  1.00 95.55           H  
ATOM   1204  HE3 LYS A  73      10.009   4.669  21.742  1.00 95.55           H  
ATOM   1205  NZ  LYS A  73       7.910   4.590  21.713  1.00 95.55           N  
ATOM   1206  HZ1 LYS A  73       7.089   4.699  22.291  1.00 95.55           H  
ATOM   1207  HZ2 LYS A  73       7.920   3.654  21.330  1.00 95.55           H  
ATOM   1208  HZ3 LYS A  73       7.833   5.223  20.930  1.00 95.55           H  
ATOM   1209  N   LYS A  74      13.032   0.517  26.864  1.00 96.13           N  
ATOM   1210  H   LYS A  74      13.671   0.469  26.083  1.00 96.13           H  
ATOM   1211  CA  LYS A  74      13.101  -0.552  27.877  1.00 96.13           C  
ATOM   1212  HA  LYS A  74      13.728  -1.350  27.478  1.00 96.13           H  
ATOM   1213  C   LYS A  74      11.734  -1.190  28.141  1.00 96.13           C  
ATOM   1214  CB  LYS A  74      13.748  -0.029  29.166  1.00 96.13           C  
ATOM   1215  HB2 LYS A  74      13.087   0.709  29.619  1.00 96.13           H  
ATOM   1216  HB3 LYS A  74      13.860  -0.859  29.863  1.00 96.13           H  
ATOM   1217  O   LYS A  74      11.339  -1.397  29.287  1.00 96.13           O  
ATOM   1218  CG  LYS A  74      15.121   0.603  28.926  1.00 96.13           C  
ATOM   1219  HG2 LYS A  74      15.039   1.430  28.220  1.00 96.13           H  
ATOM   1220  HG3 LYS A  74      15.806  -0.146  28.523  1.00 96.13           H  
ATOM   1221  CD  LYS A  74      15.654   1.141  30.250  1.00 96.13           C  
ATOM   1222  HD2 LYS A  74      14.934   1.847  30.663  1.00 96.13           H  
ATOM   1223  HD3 LYS A  74      15.794   0.314  30.947  1.00 96.13           H  
ATOM   1224  CE  LYS A  74      16.982   1.848  29.993  1.00 96.13           C  
ATOM   1225  HE2 LYS A  74      16.818   2.618  29.238  1.00 96.13           H  
ATOM   1226  HE3 LYS A  74      17.688   1.125  29.583  1.00 96.13           H  
ATOM   1227  NZ  LYS A  74      17.504   2.447  31.241  1.00 96.13           N  
ATOM   1228  HZ1 LYS A  74      17.651   1.726  31.933  1.00 96.13           H  
ATOM   1229  HZ2 LYS A  74      18.377   2.921  31.059  1.00 96.13           H  
ATOM   1230  HZ3 LYS A  74      16.836   3.114  31.600  1.00 96.13           H  
ATOM   1231  N   PHE A  75      10.989  -1.434  27.070  1.00 96.57           N  
ATOM   1232  H   PHE A  75      11.386  -1.269  26.157  1.00 96.57           H  
ATOM   1233  CA  PHE A  75       9.651  -1.984  27.164  1.00 96.57           C  
ATOM   1234  HA  PHE A  75       9.088  -1.393  27.886  1.00 96.57           H  
ATOM   1235  C   PHE A  75       9.699  -3.429  27.659  1.00 96.57           C  
ATOM   1236  CB  PHE A  75       8.940  -1.883  25.816  1.00 96.57           C  
ATOM   1237  HB2 PHE A  75       8.862  -0.832  25.537  1.00 96.57           H  
ATOM   1238  HB3 PHE A  75       9.536  -2.390  25.056  1.00 96.57           H  
ATOM   1239  O   PHE A  75      10.339  -4.291  27.058  1.00 96.57           O  
ATOM   1240  CG  PHE A  75       7.555  -2.495  25.859  1.00 96.57           C  
ATOM   1241  CD1 PHE A  75       7.346  -3.807  25.390  1.00 96.57           C  
ATOM   1242  HD1 PHE A  75       8.172  -4.374  24.989  1.00 96.57           H  
ATOM   1243  CD2 PHE A  75       6.490  -1.782  26.435  1.00 96.57           C  
ATOM   1244  HD2 PHE A  75       6.648  -0.785  26.821  1.00 96.57           H  
ATOM   1245  CE1 PHE A  75       6.067  -4.382  25.456  1.00 96.57           C  
ATOM   1246  HE1 PHE A  75       5.907  -5.386  25.090  1.00 96.57           H  
ATOM   1247  CE2 PHE A  75       5.212  -2.358  26.502  1.00 96.57           C  
ATOM   1248  HE2 PHE A  75       4.394  -1.797  26.929  1.00 96.57           H  
ATOM   1249  CZ  PHE A  75       4.999  -3.656  26.009  1.00 96.57           C  
ATOM   1250  HZ  PHE A  75       4.010  -4.088  26.055  1.00 96.57           H  
ATOM   1251  N   GLU A  76       8.947  -3.694  28.720  1.00 95.37           N  
ATOM   1252  H   GLU A  76       8.455  -2.931  29.163  1.00 95.37           H  
ATOM   1253  CA  GLU A  76       8.704  -5.029  29.241  1.00 95.37           C  
ATOM   1254  HA  GLU A  76       9.099  -5.779  28.556  1.00 95.37           H  
ATOM   1255  C   GLU A  76       7.201  -5.230  29.379  1.00 95.37           C  
ATOM   1256  CB  GLU A  76       9.380  -5.221  30.600  1.00 95.37           C  
ATOM   1257  HB2 GLU A  76       9.078  -4.408  31.261  1.00 95.37           H  
ATOM   1258  HB3 GLU A  76       9.027  -6.160  31.025  1.00 95.37           H  
ATOM   1259  O   GLU A  76       6.504  -4.450  30.034  1.00 95.37           O  
ATOM   1260  CG  GLU A  76      10.911  -5.273  30.509  1.00 95.37           C  
ATOM   1261  HG2 GLU A  76      11.278  -4.346  30.070  1.00 95.37           H  
ATOM   1262  HG3 GLU A  76      11.194  -6.099  29.857  1.00 95.37           H  
ATOM   1263  CD  GLU A  76      11.566  -5.463  31.887  1.00 95.37           C  
ATOM   1264  OE1 GLU A  76      12.810  -5.587  31.919  1.00 95.37           O  
ATOM   1265  OE2 GLU A  76      10.830  -5.461  32.909  1.00 95.37           O  
ATOM   1266  N   GLN A  77       6.694  -6.301  28.776  1.00 95.74           N  
ATOM   1267  H   GLN A  77       7.311  -6.925  28.277  1.00 95.74           H  
ATOM   1268  CA  GLN A  77       5.284  -6.630  28.861  1.00 95.74           C  
ATOM   1269  HA  GLN A  77       4.716  -5.700  28.809  1.00 95.74           H  
ATOM   1270  C   GLN A  77       4.978  -7.314  30.200  1.00 95.74           C  
ATOM   1271  CB  GLN A  77       4.909  -7.482  27.648  1.00 95.74           C  
ATOM   1272  HB2 GLN A  77       5.139  -6.929  26.736  1.00 95.74           H  
ATOM   1273  HB3 GLN A  77       5.490  -8.404  27.649  1.00 95.74           H  
ATOM   1274  O   GLN A  77       5.331  -8.473  30.409  1.00 95.74           O  
ATOM   1275  CG  GLN A  77       3.425  -7.827  27.667  1.00 95.74           C  
ATOM   1276  HG2 GLN A  77       3.205  -8.427  26.784  1.00 95.74           H  
ATOM   1277  HG3 GLN A  77       3.216  -8.415  28.561  1.00 95.74           H  
ATOM   1278  CD  GLN A  77       2.524  -6.605  27.669  1.00 95.74           C  
ATOM   1279  NE2 GLN A  77       2.324  -6.003  26.518  1.00 95.74           N  
ATOM   1280 HE21 GLN A  77       1.638  -5.264  26.460  1.00 95.74           H  
ATOM   1281 HE22 GLN A  77       2.829  -6.299  25.694  1.00 95.74           H  
ATOM   1282  OE1 GLN A  77       1.992  -6.209  28.698  1.00 95.74           O  
ATOM   1283  N   LYS A  78       4.296  -6.599  31.100  1.00 95.00           N  
ATOM   1284  H   LYS A  78       4.093  -5.639  30.857  1.00 95.00           H  
ATOM   1285  CA  LYS A  78       4.002  -7.062  32.472  1.00 95.00           C  
ATOM   1286  HA  LYS A  78       4.678  -7.878  32.727  1.00 95.00           H  
ATOM   1287  C   LYS A  78       2.597  -7.628  32.654  1.00 95.00           C  
ATOM   1288  CB  LYS A  78       4.238  -5.914  33.462  1.00 95.00           C  
ATOM   1289  HB2 LYS A  78       3.948  -6.239  34.460  1.00 95.00           H  
ATOM   1290  HB3 LYS A  78       3.619  -5.062  33.181  1.00 95.00           H  
ATOM   1291  O   LYS A  78       2.352  -8.346  33.618  1.00 95.00           O  
ATOM   1292  CG  LYS A  78       5.713  -5.495  33.493  1.00 95.00           C  
ATOM   1293  HG2 LYS A  78       6.031  -5.195  32.495  1.00 95.00           H  
ATOM   1294  HG3 LYS A  78       6.321  -6.341  33.813  1.00 95.00           H  
ATOM   1295  CD  LYS A  78       5.935  -4.318  34.445  1.00 95.00           C  
ATOM   1296  HD2 LYS A  78       5.299  -3.487  34.140  1.00 95.00           H  
ATOM   1297  HD3 LYS A  78       5.690  -4.617  35.464  1.00 95.00           H  
ATOM   1298  CE  LYS A  78       7.407  -3.909  34.347  1.00 95.00           C  
ATOM   1299  HE2 LYS A  78       7.646  -3.727  33.299  1.00 95.00           H  
ATOM   1300  HE3 LYS A  78       8.033  -4.740  34.669  1.00 95.00           H  
ATOM   1301  NZ  LYS A  78       7.697  -2.696  35.145  1.00 95.00           N  
ATOM   1302  HZ1 LYS A  78       8.674  -2.464  35.038  1.00 95.00           H  
ATOM   1303  HZ2 LYS A  78       7.150  -1.917  34.804  1.00 95.00           H  
ATOM   1304  HZ3 LYS A  78       7.496  -2.852  36.123  1.00 95.00           H  
ATOM   1305  N   ILE A  79       1.668  -7.294  31.762  1.00 95.96           N  
ATOM   1306  H   ILE A  79       1.941  -6.761  30.949  1.00 95.96           H  
ATOM   1307  CA  ILE A  79       0.288  -7.786  31.835  1.00 95.96           C  
ATOM   1308  HA  ILE A  79      -0.045  -7.781  32.873  1.00 95.96           H  
ATOM   1309  C   ILE A  79       0.283  -9.209  31.290  1.00 95.96           C  
ATOM   1310  CB  ILE A  79      -0.651  -6.866  31.026  1.00 95.96           C  
ATOM   1311  HB  ILE A  79      -0.309  -6.821  29.992  1.00 95.96           H  
ATOM   1312  O   ILE A  79       0.731  -9.358  30.167  1.00 95.96           O  
ATOM   1313  CG1 ILE A  79      -0.609  -5.442  31.623  1.00 95.96           C  
ATOM   1314 HG12 ILE A  79      -0.901  -5.482  32.673  1.00 95.96           H  
ATOM   1315 HG13 ILE A  79       0.409  -5.057  31.571  1.00 95.96           H  
ATOM   1316  CG2 ILE A  79      -2.080  -7.437  31.036  1.00 95.96           C  
ATOM   1317 HG21 ILE A  79      -2.451  -7.507  32.057  1.00 95.96           H  
ATOM   1318 HG22 ILE A  79      -2.109  -8.426  30.576  1.00 95.96           H  
ATOM   1319 HG23 ILE A  79      -2.752  -6.806  30.454  1.00 95.96           H  
ATOM   1320  CD1 ILE A  79      -1.504  -4.425  30.909  1.00 95.96           C  
ATOM   1321 HD11 ILE A  79      -2.556  -4.662  31.065  1.00 95.96           H  
ATOM   1322 HD12 ILE A  79      -1.312  -3.434  31.322  1.00 95.96           H  
ATOM   1323 HD13 ILE A  79      -1.283  -4.418  29.842  1.00 95.96           H  
ATOM   1324  N   PRO A  80      -0.186 -10.253  31.990  1.00 95.31           N  
ATOM   1325  CA  PRO A  80      -0.204 -11.616  31.452  1.00 95.31           C  
ATOM   1326  HA  PRO A  80       0.824 -11.910  31.240  1.00 95.31           H  
ATOM   1327  C   PRO A  80      -1.040 -11.757  30.173  1.00 95.31           C  
ATOM   1328  CB  PRO A  80      -0.748 -12.499  32.578  1.00 95.31           C  
ATOM   1329  HB2 PRO A  80      -0.283 -13.485  32.581  1.00 95.31           H  
ATOM   1330  HB3 PRO A  80      -1.832 -12.588  32.493  1.00 95.31           H  
ATOM   1331  O   PRO A  80      -1.968 -10.988  29.925  1.00 95.31           O  
ATOM   1332  CG  PRO A  80      -0.406 -11.704  33.837  1.00 95.31           C  
ATOM   1333  HG2 PRO A  80       0.634 -11.882  34.112  1.00 95.31           H  
ATOM   1334  HG3 PRO A  80      -1.071 -11.950  34.665  1.00 95.31           H  
ATOM   1335  CD  PRO A  80      -0.575 -10.256  33.386  1.00 95.31           C  
ATOM   1336  HD2 PRO A  80       0.059  -9.608  33.992  1.00 95.31           H  
ATOM   1337  HD3 PRO A  80      -1.620  -9.958  33.473  1.00 95.31           H  
ATOM   1338  N   ARG A  81      -0.719 -12.763  29.354  1.00 96.27           N  
ATOM   1339  H   ARG A  81       0.011 -13.401  29.637  1.00 96.27           H  
ATOM   1340  CA  ARG A  81      -1.521 -13.099  28.173  1.00 96.27           C  
ATOM   1341  HA  ARG A  81      -1.726 -12.182  27.621  1.00 96.27           H  
ATOM   1342  C   ARG A  81      -2.865 -13.688  28.603  1.00 96.27           C  
ATOM   1343  CB  ARG A  81      -0.734 -14.056  27.270  1.00 96.27           C  
ATOM   1344  HB2 ARG A  81       0.218 -13.591  27.014  1.00 96.27           H  
ATOM   1345  HB3 ARG A  81      -0.531 -14.976  27.817  1.00 96.27           H  
ATOM   1346  O   ARG A  81      -2.906 -14.588  29.439  1.00 96.27           O  
ATOM   1347  CG  ARG A  81      -1.483 -14.397  25.974  1.00 96.27           C  
ATOM   1348  HG2 ARG A  81      -2.407 -14.925  26.208  1.00 96.27           H  
ATOM   1349  HG3 ARG A  81      -1.711 -13.487  25.419  1.00 96.27           H  
ATOM   1350  CD  ARG A  81      -0.596 -15.307  25.130  1.00 96.27           C  
ATOM   1351  HD2 ARG A  81      -0.301 -16.165  25.735  1.00 96.27           H  
ATOM   1352  HD3 ARG A  81       0.301 -14.759  24.843  1.00 96.27           H  
ATOM   1353  NE  ARG A  81      -1.283 -15.783  23.921  1.00 96.27           N  
ATOM   1354  HE  ARG A  81      -2.130 -15.311  23.640  1.00 96.27           H  
ATOM   1355  NH1 ARG A  81       0.413 -17.178  23.270  1.00 96.27           N  
ATOM   1356 HH11 ARG A  81       0.993 -16.798  24.005  1.00 96.27           H  
ATOM   1357 HH12 ARG A  81       0.821 -17.807  22.596  1.00 96.27           H  
ATOM   1358  NH2 ARG A  81      -1.396 -17.011  21.999  1.00 96.27           N  
ATOM   1359 HH21 ARG A  81      -0.970 -17.635  21.330  1.00 96.27           H  
ATOM   1360 HH22 ARG A  81      -2.268 -16.566  21.748  1.00 96.27           H  
ATOM   1361  CZ  ARG A  81      -0.764 -16.647  23.073  1.00 96.27           C  
ATOM   1362  N   VAL A  82      -3.940 -13.209  27.986  1.00 97.12           N  
ATOM   1363  H   VAL A  82      -3.817 -12.477  27.301  1.00 97.12           H  
ATOM   1364  CA  VAL A  82      -5.291 -13.750  28.157  1.00 97.12           C  
ATOM   1365  HA  VAL A  82      -5.405 -14.114  29.178  1.00 97.12           H  
ATOM   1366  C   VAL A  82      -5.479 -14.926  27.198  1.00 97.12           C  
ATOM   1367  CB  VAL A  82      -6.347 -12.653  27.929  1.00 97.12           C  
ATOM   1368  HB  VAL A  82      -6.257 -12.287  26.907  1.00 97.12           H  
ATOM   1369  O   VAL A  82      -5.108 -14.837  26.027  1.00 97.12           O  
ATOM   1370  CG1 VAL A  82      -7.772 -13.170  28.143  1.00 97.12           C  
ATOM   1371 HG11 VAL A  82      -8.477 -12.362  27.948  1.00 97.12           H  
ATOM   1372 HG12 VAL A  82      -7.996 -13.987  27.456  1.00 97.12           H  
ATOM   1373 HG13 VAL A  82      -7.909 -13.512  29.169  1.00 97.12           H  
ATOM   1374  CG2 VAL A  82      -6.132 -11.467  28.881  1.00 97.12           C  
ATOM   1375 HG21 VAL A  82      -6.180 -11.803  29.916  1.00 97.12           H  
ATOM   1376 HG22 VAL A  82      -5.167 -10.993  28.697  1.00 97.12           H  
ATOM   1377 HG23 VAL A  82      -6.913 -10.725  28.715  1.00 97.12           H  
ATOM   1378  N   ILE A  83      -6.039 -16.031  27.694  1.00 96.47           N  
ATOM   1379  H   ILE A  83      -6.342 -16.031  28.658  1.00 96.47           H  
ATOM   1380  CA  ILE A  83      -6.366 -17.213  26.892  1.00 96.47           C  
ATOM   1381  HA  ILE A  83      -6.247 -16.973  25.835  1.00 96.47           H  
ATOM   1382  C   ILE A  83      -7.833 -17.554  27.130  1.00 96.47           C  
ATOM   1383  CB  ILE A  83      -5.438 -18.409  27.207  1.00 96.47           C  
ATOM   1384  HB  ILE A  83      -5.553 -18.672  28.258  1.00 96.47           H  
ATOM   1385  O   ILE A  83      -8.245 -17.832  28.251  1.00 96.47           O  
ATOM   1386  CG1 ILE A  83      -3.958 -18.032  26.956  1.00 96.47           C  
ATOM   1387 HG12 ILE A  83      -3.829 -17.736  25.915  1.00 96.47           H  
ATOM   1388 HG13 ILE A  83      -3.696 -17.179  27.582  1.00 96.47           H  
ATOM   1389  CG2 ILE A  83      -5.848 -19.628  26.352  1.00 96.47           C  
ATOM   1390 HG21 ILE A  83      -5.225 -20.489  26.593  1.00 96.47           H  
ATOM   1391 HG22 ILE A  83      -6.877 -19.918  26.568  1.00 96.47           H  
ATOM   1392 HG23 ILE A  83      -5.754 -19.394  25.292  1.00 96.47           H  
ATOM   1393  CD1 ILE A  83      -2.956 -19.145  27.285  1.00 96.47           C  
ATOM   1394 HD11 ILE A  83      -1.945 -18.740  27.239  1.00 96.47           H  
ATOM   1395 HD12 ILE A  83      -3.033 -19.957  26.562  1.00 96.47           H  
ATOM   1396 HD13 ILE A  83      -3.140 -19.526  28.289  1.00 96.47           H  
ATOM   1397  N   VAL A  84      -8.609 -17.547  26.053  1.00 96.70           N  
ATOM   1398  H   VAL A  84      -8.184 -17.286  25.175  1.00 96.70           H  
ATOM   1399  CA  VAL A  84     -10.045 -17.815  26.057  1.00 96.70           C  
ATOM   1400  HA  VAL A  84     -10.423 -17.796  27.079  1.00 96.70           H  
ATOM   1401  C   VAL A  84     -10.296 -19.196  25.463  1.00 96.70           C  
ATOM   1402  CB  VAL A  84     -10.779 -16.720  25.264  1.00 96.70           C  
ATOM   1403  HB  VAL A  84     -10.358 -16.681  24.260  1.00 96.70           H  
ATOM   1404  O   VAL A  84     -10.047 -19.431  24.277  1.00 96.70           O  
ATOM   1405  CG1 VAL A  84     -12.279 -17.019  25.144  1.00 96.70           C  
ATOM   1406 HG11 VAL A  84     -12.459 -18.019  24.752  1.00 96.70           H  
ATOM   1407 HG12 VAL A  84     -12.766 -16.923  26.114  1.00 96.70           H  
ATOM   1408 HG13 VAL A  84     -12.720 -16.318  24.436  1.00 96.70           H  
ATOM   1409  CG2 VAL A  84     -10.594 -15.336  25.899  1.00 96.70           C  
ATOM   1410 HG21 VAL A  84      -9.533 -15.093  25.967  1.00 96.70           H  
ATOM   1411 HG22 VAL A  84     -11.026 -15.317  26.899  1.00 96.70           H  
ATOM   1412 HG23 VAL A  84     -11.072 -14.576  25.280  1.00 96.70           H  
ATOM   1413  N   GLU A  85     -10.839 -20.114  26.259  1.00 94.62           N  
ATOM   1414  H   GLU A  85     -10.928 -19.904  27.243  1.00 94.62           H  
ATOM   1415  CA  GLU A  85     -11.243 -21.446  25.786  1.00 94.62           C  
ATOM   1416  HA  GLU A  85     -10.542 -21.797  25.030  1.00 94.62           H  
ATOM   1417  C   GLU A  85     -12.638 -21.437  25.156  1.00 94.62           C  
ATOM   1418  CB  GLU A  85     -11.225 -22.449  26.942  1.00 94.62           C  
ATOM   1419  HB2 GLU A  85     -11.623 -23.394  26.573  1.00 94.62           H  
ATOM   1420  HB3 GLU A  85     -11.871 -22.087  27.743  1.00 94.62           H  
ATOM   1421  O   GLU A  85     -12.856 -22.029  24.099  1.00 94.62           O  
ATOM   1422  CG  GLU A  85      -9.812 -22.689  27.486  1.00 94.62           C  
ATOM   1423  HG2 GLU A  85      -9.163 -22.963  26.654  1.00 94.62           H  
ATOM   1424  HG3 GLU A  85      -9.434 -21.765  27.924  1.00 94.62           H  
ATOM   1425  CD  GLU A  85      -9.771 -23.802  28.544  1.00 94.62           C  
ATOM   1426  OE1 GLU A  85      -8.641 -24.185  28.917  1.00 94.62           O  
ATOM   1427  OE2 GLU A  85     -10.855 -24.278  28.955  1.00 94.62           O  
ATOM   1428  N   ASP A  86     -13.573 -20.718  25.767  1.00 95.47           N  
ATOM   1429  H   ASP A  86     -13.311 -20.200  26.594  1.00 95.47           H  
ATOM   1430  CA  ASP A  86     -14.980 -20.668  25.387  1.00 95.47           C  
ATOM   1431  HA  ASP A  86     -15.162 -21.302  24.518  1.00 95.47           H  
ATOM   1432  C   ASP A  86     -15.361 -19.229  25.035  1.00 95.47           C  
ATOM   1433  CB  ASP A  86     -15.807 -21.230  26.543  1.00 95.47           C  
ATOM   1434  HB2 ASP A  86     -15.412 -22.211  26.809  1.00 95.47           H  
ATOM   1435  HB3 ASP A  86     -15.691 -20.580  27.411  1.00 95.47           H  
ATOM   1436  O   ASP A  86     -15.258 -18.330  25.869  1.00 95.47           O  
ATOM   1437  CG  ASP A  86     -17.290 -21.381  26.215  1.00 95.47           C  
ATOM   1438  OD1 ASP A  86     -17.706 -20.895  25.139  1.00 95.47           O  
ATOM   1439  OD2 ASP A  86     -17.956 -22.013  27.073  1.00 95.47           O  
ATOM   1440  N   ALA A  87     -15.760 -19.008  23.781  1.00 95.65           N  
ATOM   1441  H   ALA A  87     -16.031 -19.808  23.227  1.00 95.65           H  
ATOM   1442  CA  ALA A  87     -16.044 -17.672  23.272  1.00 95.65           C  
ATOM   1443  HA  ALA A  87     -15.166 -17.043  23.421  1.00 95.65           H  
ATOM   1444  C   ALA A  87     -17.211 -17.009  24.024  1.00 95.65           C  
ATOM   1445  CB  ALA A  87     -16.328 -17.782  21.772  1.00 95.65           C  
ATOM   1446  HB1 ALA A  87     -17.243 -18.353  21.607  1.00 95.65           H  
ATOM   1447  HB2 ALA A  87     -15.496 -18.265  21.260  1.00 95.65           H  
ATOM   1448  HB3 ALA A  87     -16.461 -16.780  21.362  1.00 95.65           H  
ATOM   1449  O   ALA A  87     -17.169 -15.810  24.278  1.00 95.65           O  
ATOM   1450  N   GLU A  88     -18.216 -17.787  24.436  1.00 93.65           N  
ATOM   1451  H   GLU A  88     -18.157 -18.788  24.307  1.00 93.65           H  
ATOM   1452  CA  GLU A  88     -19.397 -17.278  25.148  1.00 93.65           C  
ATOM   1453  HA  GLU A  88     -19.799 -16.415  24.618  1.00 93.65           H  
ATOM   1454  C   GLU A  88     -19.080 -16.809  26.575  1.00 93.65           C  
ATOM   1455  CB  GLU A  88     -20.477 -18.371  25.189  1.00 93.65           C  
ATOM   1456  HB2 GLU A  88     -21.309 -18.011  25.795  1.00 93.65           H  
ATOM   1457  HB3 GLU A  88     -20.066 -19.264  25.660  1.00 93.65           H  
ATOM   1458  O   GLU A  88     -19.888 -16.127  27.199  1.00 93.65           O  
ATOM   1459  CG  GLU A  88     -21.010 -18.724  23.792  1.00 93.65           C  
ATOM   1460  HG2 GLU A  88     -20.185 -19.085  23.177  1.00 93.65           H  
ATOM   1461  HG3 GLU A  88     -21.396 -17.815  23.330  1.00 93.65           H  
ATOM   1462  CD  GLU A  88     -22.120 -19.790  23.806  1.00 93.65           C  
ATOM   1463  OE1 GLU A  88     -22.492 -20.226  22.691  1.00 93.65           O  
ATOM   1464  OE2 GLU A  88     -22.597 -20.165  24.902  1.00 93.65           O  
ATOM   1465  N   LYS A  89     -17.899 -17.159  27.100  1.00 94.80           N  
ATOM   1466  H   LYS A  89     -17.268 -17.689  26.517  1.00 94.80           H  
ATOM   1467  CA  LYS A  89     -17.477 -16.841  28.472  1.00 94.80           C  
ATOM   1468  HA  LYS A  89     -18.345 -16.497  29.034  1.00 94.80           H  
ATOM   1469  C   LYS A  89     -16.482 -15.689  28.560  1.00 94.80           C  
ATOM   1470  CB  LYS A  89     -16.939 -18.101  29.159  1.00 94.80           C  
ATOM   1471  HB2 LYS A  89     -16.576 -17.844  30.154  1.00 94.80           H  
ATOM   1472  HB3 LYS A  89     -16.105 -18.498  28.580  1.00 94.80           H  
ATOM   1473  O   LYS A  89     -15.969 -15.439  29.647  1.00 94.80           O  
ATOM   1474  CG  LYS A  89     -18.031 -19.162  29.308  1.00 94.80           C  
ATOM   1475  HG2 LYS A  89     -18.866 -18.749  29.874  1.00 94.80           H  
ATOM   1476  HG3 LYS A  89     -18.387 -19.464  28.322  1.00 94.80           H  
ATOM   1477  CD  LYS A  89     -17.472 -20.381  30.038  1.00 94.80           C  
ATOM   1478  HD2 LYS A  89     -16.589 -20.729  29.503  1.00 94.80           H  
ATOM   1479  HD3 LYS A  89     -17.189 -20.111  31.056  1.00 94.80           H  
ATOM   1480  CE  LYS A  89     -18.548 -21.464  30.061  1.00 94.80           C  
ATOM   1481  HE2 LYS A  89     -19.041 -21.475  31.033  1.00 94.80           H  
ATOM   1482  HE3 LYS A  89     -19.292 -21.214  29.303  1.00 94.80           H  
ATOM   1483  NZ  LYS A  89     -17.970 -22.771  29.708  1.00 94.80           N  
ATOM   1484  HZ1 LYS A  89     -17.121 -22.967  30.218  1.00 94.80           H  
ATOM   1485  HZ2 LYS A  89     -18.652 -23.513  29.791  1.00 94.80           H  
ATOM   1486  HZ3 LYS A  89     -17.756 -22.707  28.723  1.00 94.80           H  
ATOM   1487  N   ILE A  90     -16.193 -14.995  27.455  1.00 96.24           N  
ATOM   1488  H   ILE A  90     -16.678 -15.231  26.601  1.00 96.24           H  
ATOM   1489  CA  ILE A  90     -15.305 -13.827  27.479  1.00 96.24           C  
ATOM   1490  HA  ILE A  90     -14.353 -14.121  27.920  1.00 96.24           H  
ATOM   1491  C   ILE A  90     -15.929 -12.747  28.359  1.00 96.24           C  
ATOM   1492  CB  ILE A  90     -15.042 -13.267  26.066  1.00 96.24           C  
ATOM   1493  HB  ILE A  90     -15.999 -12.999  25.619  1.00 96.24           H  
ATOM   1494  O   ILE A  90     -17.000 -12.224  28.047  1.00 96.24           O  
ATOM   1495  CG1 ILE A  90     -14.352 -14.308  25.173  1.00 96.24           C  
ATOM   1496 HG12 ILE A  90     -13.328 -14.432  25.522  1.00 96.24           H  
ATOM   1497 HG13 ILE A  90     -14.857 -15.270  25.260  1.00 96.24           H  
ATOM   1498  CG2 ILE A  90     -14.145 -12.014  26.158  1.00 96.24           C  
ATOM   1499 HG21 ILE A  90     -13.247 -12.246  26.733  1.00 96.24           H  
ATOM   1500 HG22 ILE A  90     -13.833 -11.674  25.171  1.00 96.24           H  
ATOM   1501 HG23 ILE A  90     -14.670 -11.198  26.653  1.00 96.24           H  
ATOM   1502  CD1 ILE A  90     -14.342 -13.919  23.689  1.00 96.24           C  
ATOM   1503 HD11 ILE A  90     -13.961 -14.760  23.108  1.00 96.24           H  
ATOM   1504 HD12 ILE A  90     -15.354 -13.699  23.352  1.00 96.24           H  
ATOM   1505 HD13 ILE A  90     -13.696 -13.060  23.505  1.00 96.24           H  
ATOM   1506  N   THR A  91     -15.239 -12.378  29.433  1.00 95.40           N  
ATOM   1507  H   THR A  91     -14.378 -12.857  29.657  1.00 95.40           H  
ATOM   1508  CA  THR A  91     -15.673 -11.294  30.312  1.00 95.40           C  
ATOM   1509  HA  THR A  91     -16.763 -11.270  30.312  1.00 95.40           H  
ATOM   1510  C   THR A  91     -15.190  -9.934  29.805  1.00 95.40           C  
ATOM   1511  CB  THR A  91     -15.233 -11.532  31.762  1.00 95.40           C  
ATOM   1512  HB  THR A  91     -15.702 -10.769  32.384  1.00 95.40           H  
ATOM   1513  O   THR A  91     -14.269  -9.828  28.989  1.00 95.40           O  
ATOM   1514  CG2 THR A  91     -15.645 -12.900  32.304  1.00 95.40           C  
ATOM   1515 HG21 THR A  91     -15.387 -12.962  33.361  1.00 95.40           H  
ATOM   1516 HG22 THR A  91     -16.720 -13.037  32.187  1.00 95.40           H  
ATOM   1517 HG23 THR A  91     -15.124 -13.694  31.769  1.00 95.40           H  
ATOM   1518  OG1 THR A  91     -13.843 -11.398  31.891  1.00 95.40           O  
ATOM   1519  HG1 THR A  91     -13.444 -12.174  31.489  1.00 95.40           H  
ATOM   1520  N   TYR A  92     -15.795  -8.861  30.321  1.00 94.87           N  
ATOM   1521  H   TYR A  92     -16.574  -8.991  30.950  1.00 94.87           H  
ATOM   1522  CA  TYR A  92     -15.301  -7.499  30.100  1.00 94.87           C  
ATOM   1523  HA  TYR A  92     -15.337  -7.270  29.036  1.00 94.87           H  
ATOM   1524  C   TYR A  92     -13.835  -7.343  30.539  1.00 94.87           C  
ATOM   1525  CB  TYR A  92     -16.217  -6.515  30.839  1.00 94.87           C  
ATOM   1526  HB2 TYR A  92     -17.195  -6.507  30.356  1.00 94.87           H  
ATOM   1527  HB3 TYR A  92     -16.359  -6.861  31.863  1.00 94.87           H  
ATOM   1528  O   TYR A  92     -13.050  -6.727  29.821  1.00 94.87           O  
ATOM   1529  CG  TYR A  92     -15.680  -5.099  30.882  1.00 94.87           C  
ATOM   1530  CD1 TYR A  92     -15.068  -4.622  32.057  1.00 94.87           C  
ATOM   1531  HD1 TYR A  92     -14.991  -5.251  32.931  1.00 94.87           H  
ATOM   1532  CD2 TYR A  92     -15.743  -4.276  29.741  1.00 94.87           C  
ATOM   1533  HD2 TYR A  92     -16.204  -4.642  28.835  1.00 94.87           H  
ATOM   1534  CE1 TYR A  92     -14.526  -3.329  32.098  1.00 94.87           C  
ATOM   1535  HE1 TYR A  92     -14.050  -2.986  33.004  1.00 94.87           H  
ATOM   1536  CE2 TYR A  92     -15.187  -2.981  29.774  1.00 94.87           C  
ATOM   1537  HE2 TYR A  92     -15.228  -2.359  28.892  1.00 94.87           H  
ATOM   1538  OH  TYR A  92     -14.012  -1.266  30.995  1.00 94.87           O  
ATOM   1539  HH  TYR A  92     -14.042  -0.824  30.143  1.00 94.87           H  
ATOM   1540  CZ  TYR A  92     -14.576  -2.505  30.955  1.00 94.87           C  
ATOM   1541  N   GLU A  93     -13.441  -7.951  31.664  1.00 94.64           N  
ATOM   1542  H   GLU A  93     -14.108  -8.499  32.189  1.00 94.64           H  
ATOM   1543  CA  GLU A  93     -12.067  -7.876  32.174  1.00 94.64           C  
ATOM   1544  HA  GLU A  93     -11.744  -6.835  32.160  1.00 94.64           H  
ATOM   1545  C   GLU A  93     -11.066  -8.636  31.295  1.00 94.64           C  
ATOM   1546  CB  GLU A  93     -12.005  -8.377  33.625  1.00 94.64           C  
ATOM   1547  HB2 GLU A  93     -10.962  -8.437  33.934  1.00 94.64           H  
ATOM   1548  HB3 GLU A  93     -12.426  -9.382  33.679  1.00 94.64           H  
ATOM   1549  O   GLU A  93      -9.949  -8.153  31.097  1.00 94.64           O  
ATOM   1550  CG  GLU A  93     -12.755  -7.467  34.615  1.00 94.64           C  
ATOM   1551  HG2 GLU A  93     -12.618  -7.864  35.621  1.00 94.64           H  
ATOM   1552  HG3 GLU A  93     -13.820  -7.512  34.388  1.00 94.64           H  
ATOM   1553  CD  GLU A  93     -12.279  -6.001  34.583  1.00 94.64           C  
ATOM   1554  OE1 GLU A  93     -13.138  -5.102  34.727  1.00 94.64           O  
ATOM   1555  OE2 GLU A  93     -11.068  -5.757  34.382  1.00 94.64           O  
ATOM   1556  N   ASP A  94     -11.460  -9.764  30.692  1.00 96.57           N  
ATOM   1557  H   ASP A  94     -12.365 -10.146  30.925  1.00 96.57           H  
ATOM   1558  CA  ASP A  94     -10.621 -10.482  29.721  1.00 96.57           C  
ATOM   1559  HA  ASP A  94      -9.676 -10.753  30.192  1.00 96.57           H  
ATOM   1560  C   ASP A  94     -10.317  -9.597  28.506  1.00 96.57           C  
ATOM   1561  CB  ASP A  94     -11.316 -11.764  29.237  1.00 96.57           C  
ATOM   1562  HB2 ASP A  94     -10.709 -12.229  28.460  1.00 96.57           H  
ATOM   1563  HB3 ASP A  94     -12.274 -11.504  28.787  1.00 96.57           H  
ATOM   1564  O   ASP A  94      -9.160  -9.428  28.108  1.00 96.57           O  
ATOM   1565  CG  ASP A  94     -11.541 -12.789  30.343  1.00 96.57           C  
ATOM   1566  OD1 ASP A  94     -10.595 -13.044  31.114  1.00 96.57           O  
ATOM   1567  OD2 ASP A  94     -12.688 -13.288  30.414  1.00 96.57           O  
ATOM   1568  N   ALA A  95     -11.361  -8.985  27.937  1.00 96.09           N  
ATOM   1569  H   ALA A  95     -12.275  -9.145  28.337  1.00 96.09           H  
ATOM   1570  CA  ALA A  95     -11.246  -8.105  26.779  1.00 96.09           C  
ATOM   1571  HA  ALA A  95     -10.724  -8.640  25.986  1.00 96.09           H  
ATOM   1572  C   ALA A  95     -10.428  -6.843  27.102  1.00 96.09           C  
ATOM   1573  CB  ALA A  95     -12.658  -7.764  26.295  1.00 96.09           C  
ATOM   1574  HB1 ALA A  95     -13.215  -8.684  26.118  1.00 96.09           H  
ATOM   1575  HB2 ALA A  95     -12.599  -7.191  25.369  1.00 96.09           H  
ATOM   1576  HB3 ALA A  95     -13.180  -7.175  27.048  1.00 96.09           H  
ATOM   1577  O   ALA A  95      -9.503  -6.499  26.363  1.00 96.09           O  
ATOM   1578  N   LYS A  96     -10.708  -6.203  28.244  1.00 94.35           N  
ATOM   1579  H   LYS A  96     -11.479  -6.548  28.796  1.00 94.35           H  
ATOM   1580  CA  LYS A  96      -9.984  -5.023  28.734  1.00 94.35           C  
ATOM   1581  HA  LYS A  96     -10.037  -4.242  27.975  1.00 94.35           H  
ATOM   1582  C   LYS A  96      -8.506  -5.321  28.976  1.00 94.35           C  
ATOM   1583  CB  LYS A  96     -10.676  -4.529  30.014  1.00 94.35           C  
ATOM   1584  HB2 LYS A  96     -10.603  -5.299  30.782  1.00 94.35           H  
ATOM   1585  HB3 LYS A  96     -11.731  -4.359  29.799  1.00 94.35           H  
ATOM   1586  O   LYS A  96      -7.654  -4.524  28.585  1.00 94.35           O  
ATOM   1587  CG  LYS A  96     -10.072  -3.223  30.551  1.00 94.35           C  
ATOM   1588  HG2 LYS A  96      -9.015  -3.363  30.781  1.00 94.35           H  
ATOM   1589  HG3 LYS A  96     -10.176  -2.442  29.799  1.00 94.35           H  
ATOM   1590  CD  LYS A  96     -10.805  -2.807  31.829  1.00 94.35           C  
ATOM   1591  HD2 LYS A  96     -10.667  -3.574  32.590  1.00 94.35           H  
ATOM   1592  HD3 LYS A  96     -11.869  -2.728  31.609  1.00 94.35           H  
ATOM   1593  CE  LYS A  96     -10.293  -1.461  32.351  1.00 94.35           C  
ATOM   1594  HE2 LYS A  96     -10.355  -0.723  31.552  1.00 94.35           H  
ATOM   1595  HE3 LYS A  96      -9.247  -1.572  32.636  1.00 94.35           H  
ATOM   1596  NZ  LYS A  96     -11.099  -1.016  33.513  1.00 94.35           N  
ATOM   1597  HZ1 LYS A  96     -11.104  -1.733  34.224  1.00 94.35           H  
ATOM   1598  HZ2 LYS A  96     -12.054  -0.860  33.226  1.00 94.35           H  
ATOM   1599  HZ3 LYS A  96     -10.737  -0.156  33.899  1.00 94.35           H  
ATOM   1600  N   THR A  97      -8.188  -6.469  29.573  1.00 95.51           N  
ATOM   1601  H   THR A  97      -8.940  -7.061  29.896  1.00 95.51           H  
ATOM   1602  CA  THR A  97      -6.805  -6.895  29.838  1.00 95.51           C  
ATOM   1603  HA  THR A  97      -6.293  -6.100  30.380  1.00 95.51           H  
ATOM   1604  C   THR A  97      -6.043  -7.130  28.535  1.00 95.51           C  
ATOM   1605  CB  THR A  97      -6.777  -8.153  30.719  1.00 95.51           C  
ATOM   1606  HB  THR A  97      -7.319  -8.964  30.232  1.00 95.51           H  
ATOM   1607  O   THR A  97      -4.942  -6.601  28.370  1.00 95.51           O  
ATOM   1608  CG2 THR A  97      -5.359  -8.615  31.052  1.00 95.51           C  
ATOM   1609 HG21 THR A  97      -4.817  -8.890  30.146  1.00 95.51           H  
ATOM   1610 HG22 THR A  97      -5.412  -9.489  31.701  1.00 95.51           H  
ATOM   1611 HG23 THR A  97      -4.832  -7.815  31.572  1.00 95.51           H  
ATOM   1612  OG1 THR A  97      -7.384  -7.861  31.953  1.00 95.51           O  
ATOM   1613  HG1 THR A  97      -8.331  -7.956  31.830  1.00 95.51           H  
ATOM   1614  N   ALA A  98      -6.635  -7.857  27.581  1.00 97.12           N  
ATOM   1615  H   ALA A  98      -7.542  -8.262  27.767  1.00 97.12           H  
ATOM   1616  CA  ALA A  98      -6.029  -8.106  26.272  1.00 97.12           C  
ATOM   1617  HA  ALA A  98      -5.052  -8.569  26.417  1.00 97.12           H  
ATOM   1618  C   ALA A  98      -5.816  -6.808  25.470  1.00 97.12           C  
ATOM   1619  CB  ALA A  98      -6.922  -9.091  25.510  1.00 97.12           C  
ATOM   1620  HB1 ALA A  98      -7.903  -8.651  25.337  1.00 97.12           H  
ATOM   1621  HB2 ALA A  98      -6.461  -9.336  24.553  1.00 97.12           H  
ATOM   1622  HB3 ALA A  98      -7.043 -10.005  26.091  1.00 97.12           H  
ATOM   1623  O   ALA A  98      -4.749  -6.604  24.880  1.00 97.12           O  
ATOM   1624  N   LEU A  99      -6.799  -5.901  25.498  1.00 95.73           N  
ATOM   1625  H   LEU A  99      -7.664  -6.143  25.961  1.00 95.73           H  
ATOM   1626  CA  LEU A  99      -6.706  -4.587  24.867  1.00 95.73           C  
ATOM   1627  HA  LEU A  99      -6.467  -4.733  23.814  1.00 95.73           H  
ATOM   1628  C   LEU A  99      -5.576  -3.755  25.484  1.00 95.73           C  
ATOM   1629  CB  LEU A  99      -8.069  -3.881  24.970  1.00 95.73           C  
ATOM   1630  HB2 LEU A  99      -8.808  -4.465  24.421  1.00 95.73           H  
ATOM   1631  HB3 LEU A  99      -8.377  -3.855  26.015  1.00 95.73           H  
ATOM   1632  O   LEU A  99      -4.668  -3.336  24.768  1.00 95.73           O  
ATOM   1633  CG  LEU A  99      -8.071  -2.438  24.433  1.00 95.73           C  
ATOM   1634  HG  LEU A  99      -7.372  -1.836  25.015  1.00 95.73           H  
ATOM   1635  CD1 LEU A  99      -7.672  -2.367  22.958  1.00 95.73           C  
ATOM   1636 HD11 LEU A  99      -6.663  -2.751  22.809  1.00 95.73           H  
ATOM   1637 HD12 LEU A  99      -8.379  -2.929  22.349  1.00 95.73           H  
ATOM   1638 HD13 LEU A  99      -7.675  -1.325  22.638  1.00 95.73           H  
ATOM   1639  CD2 LEU A  99      -9.465  -1.841  24.611  1.00 95.73           C  
ATOM   1640 HD21 LEU A  99      -9.699  -1.764  25.672  1.00 95.73           H  
ATOM   1641 HD22 LEU A  99     -10.203  -2.481  24.128  1.00 95.73           H  
ATOM   1642 HD23 LEU A  99      -9.497  -0.844  24.171  1.00 95.73           H  
ATOM   1643  N   ARG A 100      -5.577  -3.569  26.811  1.00 94.57           N  
ATOM   1644  H   ARG A 100      -6.342  -3.958  27.342  1.00 94.57           H  
ATOM   1645  CA  ARG A 100      -4.555  -2.780  27.523  1.00 94.57           C  
ATOM   1646  HA  ARG A 100      -4.575  -1.758  27.146  1.00 94.57           H  
ATOM   1647  C   ARG A 100      -3.149  -3.316  27.267  1.00 94.57           C  
ATOM   1648  CB  ARG A 100      -4.895  -2.762  29.022  1.00 94.57           C  
ATOM   1649  HB2 ARG A 100      -5.908  -2.381  29.147  1.00 94.57           H  
ATOM   1650  HB3 ARG A 100      -4.860  -3.780  29.411  1.00 94.57           H  
ATOM   1651  O   ARG A 100      -2.238  -2.544  26.979  1.00 94.57           O  
ATOM   1652  CG  ARG A 100      -3.936  -1.874  29.832  1.00 94.57           C  
ATOM   1653  HG2 ARG A 100      -2.915  -2.244  29.728  1.00 94.57           H  
ATOM   1654  HG3 ARG A 100      -3.974  -0.851  29.458  1.00 94.57           H  
ATOM   1655  CD  ARG A 100      -4.328  -1.890  31.313  1.00 94.57           C  
ATOM   1656  HD2 ARG A 100      -5.290  -1.391  31.434  1.00 94.57           H  
ATOM   1657  HD3 ARG A 100      -4.445  -2.924  31.637  1.00 94.57           H  
ATOM   1658  NE  ARG A 100      -3.297  -1.253  32.150  1.00 94.57           N  
ATOM   1659  HE  ARG A 100      -2.412  -1.734  32.228  1.00 94.57           H  
ATOM   1660  NH1 ARG A 100      -4.397   0.688  32.786  1.00 94.57           N  
ATOM   1661 HH11 ARG A 100      -5.095   0.570  32.067  1.00 94.57           H  
ATOM   1662 HH12 ARG A 100      -4.204   1.628  33.103  1.00 94.57           H  
ATOM   1663  NH2 ARG A 100      -2.345   0.290  33.497  1.00 94.57           N  
ATOM   1664 HH21 ARG A 100      -2.338   1.286  33.663  1.00 94.57           H  
ATOM   1665 HH22 ARG A 100      -1.433  -0.120  33.349  1.00 94.57           H  
ATOM   1666  CZ  ARG A 100      -3.364  -0.103  32.799  1.00 94.57           C  
ATOM   1667  N   ARG A 101      -2.978  -4.639  27.306  1.00 95.68           N  
ATOM   1668  H   ARG A 101      -3.779  -5.203  27.555  1.00 95.68           H  
ATOM   1669  CA  ARG A 101      -1.715  -5.321  26.992  1.00 95.68           C  
ATOM   1670  HA  ARG A 101      -0.953  -5.035  27.717  1.00 95.68           H  
ATOM   1671  C   ARG A 101      -1.170  -4.924  25.619  1.00 95.68           C  
ATOM   1672  CB  ARG A 101      -1.976  -6.828  27.109  1.00 95.68           C  
ATOM   1673  HB2 ARG A 101      -2.260  -7.051  28.138  1.00 95.68           H  
ATOM   1674  HB3 ARG A 101      -2.807  -7.112  26.461  1.00 95.68           H  
ATOM   1675  O   ARG A 101       0.019  -4.627  25.496  1.00 95.68           O  
ATOM   1676  CG  ARG A 101      -0.768  -7.681  26.739  1.00 95.68           C  
ATOM   1677  HG2 ARG A 101      -0.568  -7.586  25.671  1.00 95.68           H  
ATOM   1678  HG3 ARG A 101       0.096  -7.347  27.312  1.00 95.68           H  
ATOM   1679  CD  ARG A 101      -1.039  -9.141  27.091  1.00 95.68           C  
ATOM   1680  HD2 ARG A 101      -2.063  -9.395  26.819  1.00 95.68           H  
ATOM   1681  HD3 ARG A 101      -0.950  -9.278  28.169  1.00 95.68           H  
ATOM   1682  NE  ARG A 101      -0.123 -10.025  26.365  1.00 95.68           N  
ATOM   1683  HE  ARG A 101      -0.440 -10.331  25.457  1.00 95.68           H  
ATOM   1684  NH1 ARG A 101       1.587 -10.225  27.906  1.00 95.68           N  
ATOM   1685 HH11 ARG A 101       2.499 -10.593  28.138  1.00 95.68           H  
ATOM   1686 HH12 ARG A 101       1.073  -9.690  28.592  1.00 95.68           H  
ATOM   1687  NH2 ARG A 101       1.759 -11.197  26.022  1.00 95.68           N  
ATOM   1688 HH21 ARG A 101       1.480 -11.372  25.067  1.00 95.68           H  
ATOM   1689 HH22 ARG A 101       2.719 -11.358  26.289  1.00 95.68           H  
ATOM   1690  CZ  ARG A 101       1.045 -10.462  26.772  1.00 95.68           C  
ATOM   1691  N   GLY A 102      -2.032  -4.895  24.610  1.00 96.51           N  
ATOM   1692  H   GLY A 102      -3.002  -5.105  24.800  1.00 96.51           H  
ATOM   1693  CA  GLY A 102      -1.650  -4.531  23.252  1.00 96.51           C  
ATOM   1694  HA2 GLY A 102      -2.443  -4.887  22.595  1.00 96.51           H  
ATOM   1695  HA3 GLY A 102      -0.726  -5.042  22.979  1.00 96.51           H  
ATOM   1696  C   GLY A 102      -1.449  -3.027  23.048  1.00 96.51           C  
ATOM   1697  O   GLY A 102      -0.508  -2.636  22.361  1.00 96.51           O  
ATOM   1698  N   LEU A 103      -2.251  -2.178  23.702  1.00 95.65           N  
ATOM   1699  H   LEU A 103      -3.024  -2.555  24.231  1.00 95.65           H  
ATOM   1700  CA  LEU A 103      -2.073  -0.721  23.670  1.00 95.65           C  
ATOM   1701  HA  LEU A 103      -2.077  -0.389  22.632  1.00 95.65           H  
ATOM   1702  C   LEU A 103      -0.718  -0.303  24.244  1.00 95.65           C  
ATOM   1703  CB  LEU A 103      -3.209  -0.013  24.434  1.00 95.65           C  
ATOM   1704  HB2 LEU A 103      -3.272  -0.436  25.436  1.00 95.65           H  
ATOM   1705  HB3 LEU A 103      -2.952   1.041  24.538  1.00 95.65           H  
ATOM   1706  O   LEU A 103      -0.027   0.495  23.621  1.00 95.65           O  
ATOM   1707  CG  LEU A 103      -4.590  -0.099  23.764  1.00 95.65           C  
ATOM   1708  HG  LEU A 103      -4.839  -1.144  23.575  1.00 95.65           H  
ATOM   1709  CD1 LEU A 103      -5.648   0.499  24.691  1.00 95.65           C  
ATOM   1710 HD11 LEU A 103      -5.696  -0.074  25.617  1.00 95.65           H  
ATOM   1711 HD12 LEU A 103      -5.407   1.537  24.919  1.00 95.65           H  
ATOM   1712 HD13 LEU A 103      -6.624   0.465  24.207  1.00 95.65           H  
ATOM   1713  CD2 LEU A 103      -4.672   0.648  22.440  1.00 95.65           C  
ATOM   1714 HD21 LEU A 103      -4.583   1.722  22.599  1.00 95.65           H  
ATOM   1715 HD22 LEU A 103      -5.649   0.437  22.003  1.00 95.65           H  
ATOM   1716 HD23 LEU A 103      -3.902   0.318  21.743  1.00 95.65           H  
ATOM   1717  N   LEU A 104      -0.287  -0.886  25.370  1.00 95.58           N  
ATOM   1718  H   LEU A 104      -0.915  -1.509  25.859  1.00 95.58           H  
ATOM   1719  CA  LEU A 104       1.021  -0.580  25.962  1.00 95.58           C  
ATOM   1720  HA  LEU A 104       1.099   0.498  26.102  1.00 95.58           H  
ATOM   1721  C   LEU A 104       2.182  -0.972  25.037  1.00 95.58           C  
ATOM   1722  CB  LEU A 104       1.160  -1.280  27.324  1.00 95.58           C  
ATOM   1723  HB2 LEU A 104       2.189  -1.168  27.662  1.00 95.58           H  
ATOM   1724  HB3 LEU A 104       0.964  -2.343  27.191  1.00 95.58           H  
ATOM   1725  O   LEU A 104       3.131  -0.203  24.879  1.00 95.58           O  
ATOM   1726  CG  LEU A 104       0.239  -0.734  28.431  1.00 95.58           C  
ATOM   1727  HG  LEU A 104      -0.804  -0.836  28.134  1.00 95.58           H  
ATOM   1728  CD1 LEU A 104       0.465  -1.556  29.701  1.00 95.58           C  
ATOM   1729 HD11 LEU A 104       1.484  -1.414  30.059  1.00 95.58           H  
ATOM   1730 HD12 LEU A 104       0.296  -2.612  29.488  1.00 95.58           H  
ATOM   1731 HD13 LEU A 104      -0.235  -1.222  30.468  1.00 95.58           H  
ATOM   1732  CD2 LEU A 104       0.503   0.736  28.755  1.00 95.58           C  
ATOM   1733 HD21 LEU A 104       0.232   1.367  27.908  1.00 95.58           H  
ATOM   1734 HD22 LEU A 104      -0.114   1.047  29.598  1.00 95.58           H  
ATOM   1735 HD23 LEU A 104       1.552   0.895  29.006  1.00 95.58           H  
ATOM   1736  N   TYR A 105       2.091  -2.138  24.385  1.00 97.21           N  
ATOM   1737  H   TYR A 105       1.275  -2.712  24.535  1.00 97.21           H  
ATOM   1738  CA  TYR A 105       3.058  -2.536  23.357  1.00 97.21           C  
ATOM   1739  HA  TYR A 105       4.059  -2.547  23.787  1.00 97.21           H  
ATOM   1740  C   TYR A 105       3.084  -1.524  22.207  1.00 97.21           C  
ATOM   1741  CB  TYR A 105       2.725  -3.947  22.847  1.00 97.21           C  
ATOM   1742  HB2 TYR A 105       1.675  -3.994  22.556  1.00 97.21           H  
ATOM   1743  HB3 TYR A 105       2.868  -4.659  23.660  1.00 97.21           H  
ATOM   1744  O   TYR A 105       4.148  -1.074  21.785  1.00 97.21           O  
ATOM   1745  CG  TYR A 105       3.572  -4.366  21.661  1.00 97.21           C  
ATOM   1746  CD1 TYR A 105       3.123  -4.123  20.348  1.00 97.21           C  
ATOM   1747  HD1 TYR A 105       2.147  -3.689  20.183  1.00 97.21           H  
ATOM   1748  CD2 TYR A 105       4.835  -4.947  21.873  1.00 97.21           C  
ATOM   1749  HD2 TYR A 105       5.177  -5.128  22.881  1.00 97.21           H  
ATOM   1750  CE1 TYR A 105       3.951  -4.426  19.253  1.00 97.21           C  
ATOM   1751  HE1 TYR A 105       3.611  -4.238  18.245  1.00 97.21           H  
ATOM   1752  CE2 TYR A 105       5.661  -5.266  20.780  1.00 97.21           C  
ATOM   1753  HE2 TYR A 105       6.630  -5.710  20.954  1.00 97.21           H  
ATOM   1754  OH  TYR A 105       6.039  -5.253  18.406  1.00 97.21           O  
ATOM   1755  HH  TYR A 105       6.846  -5.694  18.682  1.00 97.21           H  
ATOM   1756  CZ  TYR A 105       5.231  -4.978  19.466  1.00 97.21           C  
ATOM   1757  N   PHE A 106       1.911  -1.120  21.720  1.00 97.19           N  
ATOM   1758  H   PHE A 106       1.061  -1.505  22.107  1.00 97.19           H  
ATOM   1759  CA  PHE A 106       1.811  -0.232  20.571  1.00 97.19           C  
ATOM   1760  HA  PHE A 106       2.509  -0.609  19.824  1.00 97.19           H  
ATOM   1761  C   PHE A 106       2.258   1.206  20.886  1.00 97.19           C  
ATOM   1762  CB  PHE A 106       0.386  -0.336  20.013  1.00 97.19           C  
ATOM   1763  HB2 PHE A 106      -0.296   0.197  20.676  1.00 97.19           H  
ATOM   1764  HB3 PHE A 106       0.087  -1.384  20.009  1.00 97.19           H  
ATOM   1765  O   PHE A 106       2.938   1.831  20.071  1.00 97.19           O  
ATOM   1766  CG  PHE A 106       0.227   0.163  18.593  1.00 97.19           C  
ATOM   1767  CD1 PHE A 106      -0.863   0.985  18.254  1.00 97.19           C  
ATOM   1768  HD1 PHE A 106      -1.584   1.278  19.003  1.00 97.19           H  
ATOM   1769  CD2 PHE A 106       1.137  -0.240  17.593  1.00 97.19           C  
ATOM   1770  HD2 PHE A 106       1.954  -0.905  17.825  1.00 97.19           H  
ATOM   1771  CE1 PHE A 106      -1.023   1.420  16.930  1.00 97.19           C  
ATOM   1772  HE1 PHE A 106      -1.858   2.051  16.666  1.00 97.19           H  
ATOM   1773  CE2 PHE A 106       0.986   0.214  16.274  1.00 97.19           C  
ATOM   1774  HE2 PHE A 106       1.695  -0.072  15.510  1.00 97.19           H  
ATOM   1775  CZ  PHE A 106      -0.095   1.044  15.943  1.00 97.19           C  
ATOM   1776  HZ  PHE A 106      -0.213   1.398  14.930  1.00 97.19           H  
ATOM   1777  N   THR A 107       2.007   1.701  22.101  1.00 96.54           N  
ATOM   1778  H   THR A 107       1.382   1.181  22.700  1.00 96.54           H  
ATOM   1779  CA  THR A 107       2.588   2.940  22.654  1.00 96.54           C  
ATOM   1780  HA  THR A 107       2.285   3.788  22.040  1.00 96.54           H  
ATOM   1781  C   THR A 107       4.118   2.893  22.656  1.00 96.54           C  
ATOM   1782  CB  THR A 107       2.048   3.152  24.082  1.00 96.54           C  
ATOM   1783  HB  THR A 107       1.973   2.187  24.582  1.00 96.54           H  
ATOM   1784  O   THR A 107       4.789   3.857  22.265  1.00 96.54           O  
ATOM   1785  CG2 THR A 107       2.880   4.074  24.974  1.00 96.54           C  
ATOM   1786 HG21 THR A 107       2.260   4.480  25.773  1.00 96.54           H  
ATOM   1787 HG22 THR A 107       3.319   4.892  24.402  1.00 96.54           H  
ATOM   1788 HG23 THR A 107       3.687   3.498  25.428  1.00 96.54           H  
ATOM   1789  OG1 THR A 107       0.763   3.709  24.010  1.00 96.54           O  
ATOM   1790  HG1 THR A 107       0.877   4.662  23.979  1.00 96.54           H  
ATOM   1791  N   ALA A 108       4.709   1.753  23.025  1.00 97.29           N  
ATOM   1792  H   ALA A 108       4.141   0.982  23.344  1.00 97.29           H  
ATOM   1793  CA  ALA A 108       6.157   1.580  23.000  1.00 97.29           C  
ATOM   1794  HA  ALA A 108       6.597   2.424  23.534  1.00 97.29           H  
ATOM   1795  C   ALA A 108       6.751   1.593  21.578  1.00 97.29           C  
ATOM   1796  CB  ALA A 108       6.524   0.321  23.781  1.00 97.29           C  
ATOM   1797  HB1 ALA A 108       6.143  -0.567  23.277  1.00 97.29           H  
ATOM   1798  HB2 ALA A 108       7.608   0.249  23.864  1.00 97.29           H  
ATOM   1799  HB3 ALA A 108       6.089   0.378  24.779  1.00 97.29           H  
ATOM   1800  O   ALA A 108       7.945   1.837  21.421  1.00 97.29           O  
ATOM   1801  N   LEU A 109       5.944   1.467  20.525  1.00 97.93           N  
ATOM   1802  H   LEU A 109       4.969   1.258  20.685  1.00 97.93           H  
ATOM   1803  CA  LEU A 109       6.406   1.581  19.139  1.00 97.93           C  
ATOM   1804  HA  LEU A 109       7.464   1.323  19.090  1.00 97.93           H  
ATOM   1805  C   LEU A 109       6.331   2.996  18.543  1.00 97.93           C  
ATOM   1806  CB  LEU A 109       5.641   0.572  18.275  1.00 97.93           C  
ATOM   1807  HB2 LEU A 109       5.911   0.760  17.236  1.00 97.93           H  
ATOM   1808  HB3 LEU A 109       4.570   0.754  18.368  1.00 97.93           H  
ATOM   1809  O   LEU A 109       6.922   3.231  17.496  1.00 97.93           O  
ATOM   1810  CG  LEU A 109       5.930  -0.906  18.582  1.00 97.93           C  
ATOM   1811  HG  LEU A 109       5.555  -1.166  19.572  1.00 97.93           H  
ATOM   1812  CD1 LEU A 109       5.198  -1.747  17.540  1.00 97.93           C  
ATOM   1813 HD11 LEU A 109       5.457  -2.797  17.672  1.00 97.93           H  
ATOM   1814 HD12 LEU A 109       5.490  -1.441  16.535  1.00 97.93           H  
ATOM   1815 HD13 LEU A 109       4.121  -1.626  17.660  1.00 97.93           H  
ATOM   1816  CD2 LEU A 109       7.420  -1.253  18.513  1.00 97.93           C  
ATOM   1817 HD21 LEU A 109       7.841  -0.892  17.575  1.00 97.93           H  
ATOM   1818 HD22 LEU A 109       7.946  -0.786  19.346  1.00 97.93           H  
ATOM   1819 HD23 LEU A 109       7.555  -2.332  18.588  1.00 97.93           H  
ATOM   1820  N   GLN A 110       5.663   3.956  19.189  1.00 97.95           N  
ATOM   1821  H   GLN A 110       5.138   3.716  20.018  1.00 97.95           H  
ATOM   1822  CA  GLN A 110       5.534   5.315  18.643  1.00 97.95           C  
ATOM   1823  HA  GLN A 110       5.114   5.245  17.640  1.00 97.95           H  
ATOM   1824  C   GLN A 110       6.896   6.034  18.554  1.00 97.95           C  
ATOM   1825  CB  GLN A 110       4.558   6.102  19.523  1.00 97.95           C  
ATOM   1826  HB2 GLN A 110       3.672   5.496  19.712  1.00 97.95           H  
ATOM   1827  HB3 GLN A 110       5.039   6.309  20.479  1.00 97.95           H  
ATOM   1828  O   GLN A 110       7.651   6.054  19.523  1.00 97.95           O  
ATOM   1829  CG  GLN A 110       4.115   7.417  18.867  1.00 97.95           C  
ATOM   1830  HG2 GLN A 110       3.560   7.190  17.957  1.00 97.95           H  
ATOM   1831  HG3 GLN A 110       4.978   8.024  18.595  1.00 97.95           H  
ATOM   1832  CD  GLN A 110       3.240   8.238  19.803  1.00 97.95           C  
ATOM   1833  NE2 GLN A 110       2.259   8.942  19.290  1.00 97.95           N  
ATOM   1834 HE21 GLN A 110       2.151   8.971  18.286  1.00 97.95           H  
ATOM   1835 HE22 GLN A 110       1.604   9.384  19.918  1.00 97.95           H  
ATOM   1836  OE1 GLN A 110       3.431   8.260  21.013  1.00 97.95           O  
ATOM   1837  N   ALA A 111       7.223   6.660  17.433  1.00 97.49           N  
ATOM   1838  H   ALA A 111       6.556   6.680  16.675  1.00 97.49           H  
ATOM   1839  CA  ALA A 111       8.412   7.494  17.297  1.00 97.49           C  
ATOM   1840  HA  ALA A 111       9.280   6.919  17.622  1.00 97.49           H  
ATOM   1841  C   ALA A 111       8.349   8.765  18.166  1.00 97.49           C  
ATOM   1842  CB  ALA A 111       8.591   7.843  15.818  1.00 97.49           C  
ATOM   1843  HB1 ALA A 111       7.725   8.400  15.461  1.00 97.49           H  
ATOM   1844  HB2 ALA A 111       9.475   8.469  15.700  1.00 97.49           H  
ATOM   1845  HB3 ALA A 111       8.704   6.939  15.219  1.00 97.49           H  
ATOM   1846  O   ALA A 111       7.288   9.189  18.630  1.00 97.49           O  
ATOM   1847  N   ASP A 112       9.502   9.405  18.365  1.00 95.20           N  
ATOM   1848  H   ASP A 112      10.352   9.001  18.000  1.00 95.20           H  
ATOM   1849  CA  ASP A 112       9.618  10.591  19.223  1.00 95.20           C  
ATOM   1850  HA  ASP A 112       9.192  10.359  20.198  1.00 95.20           H  
ATOM   1851  C   ASP A 112       8.858  11.817  18.706  1.00 95.20           C  
ATOM   1852  CB  ASP A 112      11.099  10.952  19.401  1.00 95.20           C  
ATOM   1853  HB2 ASP A 112      11.595  10.939  18.430  1.00 95.20           H  
ATOM   1854  HB3 ASP A 112      11.168  11.966  19.796  1.00 95.20           H  
ATOM   1855  O   ASP A 112       8.384  12.624  19.507  1.00 95.20           O  
ATOM   1856  CG  ASP A 112      11.830  10.033  20.379  1.00 95.20           C  
ATOM   1857  OD1 ASP A 112      11.151   9.455  21.262  1.00 95.20           O  
ATOM   1858  OD2 ASP A 112      13.072   9.975  20.262  1.00 95.20           O  
ATOM   1859  N   ASP A 113       8.708  11.953  17.389  1.00 95.92           N  
ATOM   1860  H   ASP A 113       9.020  11.205  16.784  1.00 95.92           H  
ATOM   1861  CA  ASP A 113       7.913  13.010  16.758  1.00 95.92           C  
ATOM   1862  HA  ASP A 113       8.014  13.913  17.359  1.00 95.92           H  
ATOM   1863  C   ASP A 113       6.406  12.693  16.709  1.00 95.92           C  
ATOM   1864  CB  ASP A 113       8.480  13.322  15.364  1.00 95.92           C  
ATOM   1865  HB2 ASP A 113       7.993  14.219  14.981  1.00 95.92           H  
ATOM   1866  HB3 ASP A 113       9.545  13.534  15.451  1.00 95.92           H  
ATOM   1867  O   ASP A 113       5.631  13.545  16.281  1.00 95.92           O  
ATOM   1868  CG  ASP A 113       8.277  12.184  14.367  1.00 95.92           C  
ATOM   1869  OD1 ASP A 113       7.920  11.069  14.805  1.00 95.92           O  
ATOM   1870  OD2 ASP A 113       8.509  12.416  13.162  1.00 95.92           O  
ATOM   1871  N   GLY A 114       5.996  11.509  17.179  1.00 96.87           N  
ATOM   1872  H   GLY A 114       6.709  10.857  17.475  1.00 96.87           H  
ATOM   1873  CA  GLY A 114       4.606  11.123  17.405  1.00 96.87           C  
ATOM   1874  HA2 GLY A 114       4.554  10.614  18.368  1.00 96.87           H  
ATOM   1875  HA3 GLY A 114       3.987  12.019  17.447  1.00 96.87           H  
ATOM   1876  C   GLY A 114       3.981  10.180  16.382  1.00 96.87           C  
ATOM   1877  O   GLY A 114       2.873   9.706  16.637  1.00 96.87           O  
ATOM   1878  N   HIS A 115       4.658   9.860  15.277  1.00 97.77           N  
ATOM   1879  H   HIS A 115       5.580  10.246  15.133  1.00 97.77           H  
ATOM   1880  CA  HIS A 115       4.134   8.893  14.305  1.00 97.77           C  
ATOM   1881  HA  HIS A 115       3.046   8.946  14.345  1.00 97.77           H  
ATOM   1882  C   HIS A 115       4.507   7.444  14.643  1.00 97.77           C  
ATOM   1883  CB  HIS A 115       4.541   9.283  12.878  1.00 97.77           C  
ATOM   1884  HB2 HIS A 115       4.405  10.357  12.750  1.00 97.77           H  
ATOM   1885  HB3 HIS A 115       3.882   8.784  12.168  1.00 97.77           H  
ATOM   1886  O   HIS A 115       5.335   7.192  15.515  1.00 97.77           O  
ATOM   1887  CG  HIS A 115       5.936   8.903  12.481  1.00 97.77           C  
ATOM   1888  CD2 HIS A 115       6.301   7.832  11.712  1.00 97.77           C  
ATOM   1889  HD2 HIS A 115       5.627   7.104  11.285  1.00 97.77           H  
ATOM   1890  ND1 HIS A 115       7.079   9.594  12.762  1.00 97.77           N  
ATOM   1891  HD1 HIS A 115       7.184  10.401  13.361  1.00 97.77           H  
ATOM   1892  CE1 HIS A 115       8.105   8.961  12.196  1.00 97.77           C  
ATOM   1893  HE1 HIS A 115       9.129   9.302  12.240  1.00 97.77           H  
ATOM   1894  NE2 HIS A 115       7.689   7.868  11.548  1.00 97.77           N  
ATOM   1895  N   TRP A 116       3.928   6.476  13.931  1.00 97.75           N  
ATOM   1896  H   TRP A 116       3.257   6.735  13.223  1.00 97.75           H  
ATOM   1897  CA  TRP A 116       4.363   5.074  13.963  1.00 97.75           C  
ATOM   1898  HA  TRP A 116       5.039   4.910  14.802  1.00 97.75           H  
ATOM   1899  C   TRP A 116       5.094   4.735  12.663  1.00 97.75           C  
ATOM   1900  CB  TRP A 116       3.172   4.142  14.196  1.00 97.75           C  
ATOM   1901  HB2 TRP A 116       2.340   4.439  13.557  1.00 97.75           H  
ATOM   1902  HB3 TRP A 116       3.460   3.131  13.910  1.00 97.75           H  
ATOM   1903  O   TRP A 116       4.471   4.799  11.605  1.00 97.75           O  
ATOM   1904  CG  TRP A 116       2.721   4.112  15.619  1.00 97.75           C  
ATOM   1905  CD1 TRP A 116       3.054   3.170  16.529  1.00 97.75           C  
ATOM   1906  HD1 TRP A 116       3.677   2.312  16.324  1.00 97.75           H  
ATOM   1907  CD2 TRP A 116       1.877   5.072  16.322  1.00 97.75           C  
ATOM   1908  CE2 TRP A 116       1.725   4.627  17.668  1.00 97.75           C  
ATOM   1909  CE3 TRP A 116       1.228   6.273  15.963  1.00 97.75           C  
ATOM   1910  HE3 TRP A 116       1.325   6.638  14.950  1.00 97.75           H  
ATOM   1911  NE1 TRP A 116       2.463   3.466  17.741  1.00 97.75           N  
ATOM   1912  HE1 TRP A 116       2.540   2.874  18.557  1.00 97.75           H  
ATOM   1913  CH2 TRP A 116       0.301   6.507  18.207  1.00 97.75           C  
ATOM   1914  HH2 TRP A 116      -0.317   7.050  18.909  1.00 97.75           H  
ATOM   1915  CZ2 TRP A 116       0.957   5.330  18.604  1.00 97.75           C  
ATOM   1916  HZ2 TRP A 116       0.858   4.952  19.612  1.00 97.75           H  
ATOM   1917  CZ3 TRP A 116       0.443   6.980  16.892  1.00 97.75           C  
ATOM   1918  HZ3 TRP A 116      -0.065   7.884  16.589  1.00 97.75           H  
ATOM   1919  N   PRO A 117       6.398   4.405  12.704  1.00 97.19           N  
ATOM   1920  CA  PRO A 117       7.112   3.988  11.506  1.00 97.19           C  
ATOM   1921  HA  PRO A 117       7.011   4.777  10.761  1.00 97.19           H  
ATOM   1922  C   PRO A 117       6.547   2.685  10.936  1.00 97.19           C  
ATOM   1923  CB  PRO A 117       8.581   3.847  11.911  1.00 97.19           C  
ATOM   1924  HB2 PRO A 117       8.813   2.807  12.138  1.00 97.19           H  
ATOM   1925  HB3 PRO A 117       9.239   4.230  11.129  1.00 97.19           H  
ATOM   1926  O   PRO A 117       6.125   1.809  11.691  1.00 97.19           O  
ATOM   1927  CG  PRO A 117       8.698   4.676  13.186  1.00 97.19           C  
ATOM   1928  HG2 PRO A 117       8.870   5.722  12.931  1.00 97.19           H  
ATOM   1929  HG3 PRO A 117       9.489   4.299  13.835  1.00 97.19           H  
ATOM   1930  CD  PRO A 117       7.320   4.526  13.824  1.00 97.19           C  
ATOM   1931  HD2 PRO A 117       7.100   5.400  14.437  1.00 97.19           H  
ATOM   1932  HD3 PRO A 117       7.284   3.617  14.426  1.00 97.19           H  
ATOM   1933  N   ALA A 118       6.573   2.542   9.613  1.00 96.57           N  
ATOM   1934  H   ALA A 118       6.899   3.289   9.017  1.00 96.57           H  
ATOM   1935  CA  ALA A 118       6.128   1.328   8.943  1.00 96.57           C  
ATOM   1936  HA  ALA A 118       6.398   0.464   9.551  1.00 96.57           H  
ATOM   1937  C   ALA A 118       6.781   1.174   7.569  1.00 96.57           C  
ATOM   1938  CB  ALA A 118       4.605   1.367   8.788  1.00 96.57           C  
ATOM   1939  HB1 ALA A 118       4.343   2.119   8.044  1.00 96.57           H  
ATOM   1940  HB2 ALA A 118       4.238   0.401   8.442  1.00 96.57           H  
ATOM   1941  HB3 ALA A 118       4.125   1.626   9.731  1.00 96.57           H  
ATOM   1942  O   ALA A 118       7.081   2.154   6.879  1.00 96.57           O  
ATOM   1943  N   GLU A 119       6.964  -0.076   7.155  1.00 95.67           N  
ATOM   1944  H   GLU A 119       6.856  -0.828   7.821  1.00 95.67           H  
ATOM   1945  CA  GLU A 119       7.185  -0.402   5.754  1.00 95.67           C  
ATOM   1946  HA  GLU A 119       8.068   0.143   5.418  1.00 95.67           H  
ATOM   1947  C   GLU A 119       5.983   0.005   4.890  1.00 95.67           C  
ATOM   1948  CB  GLU A 119       7.462  -1.904   5.600  1.00 95.67           C  
ATOM   1949  HB2 GLU A 119       6.560  -2.470   5.834  1.00 95.67           H  
ATOM   1950  HB3 GLU A 119       8.245  -2.187   6.303  1.00 95.67           H  
ATOM   1951  O   GLU A 119       4.848  -0.320   5.219  1.00 95.67           O  
ATOM   1952  CG  GLU A 119       7.911  -2.284   4.184  1.00 95.67           C  
ATOM   1953  HG2 GLU A 119       7.097  -2.081   3.488  1.00 95.67           H  
ATOM   1954  HG3 GLU A 119       8.764  -1.665   3.902  1.00 95.67           H  
ATOM   1955  CD  GLU A 119       8.305  -3.762   4.054  1.00 95.67           C  
ATOM   1956  OE1 GLU A 119       8.436  -4.245   2.910  1.00 95.67           O  
ATOM   1957  OE2 GLU A 119       8.598  -4.433   5.065  1.00 95.67           O  
ATOM   1958  N   ASN A 120       6.254   0.625   3.739  1.00 95.40           N  
ATOM   1959  H   ASN A 120       7.180   1.012   3.622  1.00 95.40           H  
ATOM   1960  CA  ASN A 120       5.300   0.785   2.640  1.00 95.40           C  
ATOM   1961  HA  ASN A 120       4.443   0.133   2.811  1.00 95.40           H  
ATOM   1962  C   ASN A 120       5.945   0.346   1.312  1.00 95.40           C  
ATOM   1963  CB  ASN A 120       4.783   2.225   2.631  1.00 95.40           C  
ATOM   1964  HB2 ASN A 120       5.636   2.900   2.561  1.00 95.40           H  
ATOM   1965  HB3 ASN A 120       4.266   2.430   3.568  1.00 95.40           H  
ATOM   1966  O   ASN A 120       6.310   1.146   0.444  1.00 95.40           O  
ATOM   1967  CG  ASN A 120       3.815   2.481   1.486  1.00 95.40           C  
ATOM   1968  ND2 ASN A 120       3.717   3.705   1.026  1.00 95.40           N  
ATOM   1969 HD21 ASN A 120       4.316   4.417   1.417  1.00 95.40           H  
ATOM   1970 HD22 ASN A 120       2.989   3.898   0.353  1.00 95.40           H  
ATOM   1971  OD1 ASN A 120       3.146   1.596   0.977  1.00 95.40           O  
ATOM   1972  N   ALA A 121       6.176  -0.959   1.196  1.00 94.32           N  
ATOM   1973  H   ALA A 121       5.841  -1.549   1.945  1.00 94.32           H  
ATOM   1974  CA  ALA A 121       6.816  -1.597   0.047  1.00 94.32           C  
ATOM   1975  HA  ALA A 121       6.772  -0.923  -0.808  1.00 94.32           H  
ATOM   1976  C   ALA A 121       6.044  -2.866  -0.349  1.00 94.32           C  
ATOM   1977  CB  ALA A 121       8.297  -1.838   0.375  1.00 94.32           C  
ATOM   1978  HB1 ALA A 121       8.748  -0.933   0.780  1.00 94.32           H  
ATOM   1979  HB2 ALA A 121       8.390  -2.629   1.119  1.00 94.32           H  
ATOM   1980  HB3 ALA A 121       8.841  -2.121  -0.526  1.00 94.32           H  
ATOM   1981  O   ALA A 121       4.822  -2.870  -0.329  1.00 94.32           O  
ATOM   1982  N   GLY A 122       6.722  -3.938  -0.756  1.00 93.05           N  
ATOM   1983  H   GLY A 122       7.730  -3.900  -0.690  1.00 93.05           H  
ATOM   1984  CA  GLY A 122       6.100  -5.212  -1.139  1.00 93.05           C  
ATOM   1985  HA2 GLY A 122       5.086  -5.266  -0.743  1.00 93.05           H  
ATOM   1986  HA3 GLY A 122       6.672  -6.028  -0.697  1.00 93.05           H  
ATOM   1987  C   GLY A 122       6.025  -5.438  -2.650  1.00 93.05           C  
ATOM   1988  O   GLY A 122       6.056  -6.587  -3.085  1.00 93.05           O  
ATOM   1989  N   SER A 123       6.025  -4.373  -3.455  1.00 94.76           N  
ATOM   1990  H   SER A 123       6.010  -3.459  -3.026  1.00 94.76           H  
ATOM   1991  CA  SER A 123       6.216  -4.458  -4.907  1.00 94.76           C  
ATOM   1992  HA  SER A 123       5.667  -5.316  -5.294  1.00 94.76           H  
ATOM   1993  C   SER A 123       7.690  -4.625  -5.257  1.00 94.76           C  
ATOM   1994  CB  SER A 123       5.657  -3.220  -5.588  1.00 94.76           C  
ATOM   1995  HB2 SER A 123       6.022  -2.324  -5.086  1.00 94.76           H  
ATOM   1996  HB3 SER A 123       5.965  -3.197  -6.632  1.00 94.76           H  
ATOM   1997  O   SER A 123       8.521  -3.769  -4.960  1.00 94.76           O  
ATOM   1998  OG  SER A 123       4.254  -3.284  -5.516  1.00 94.76           O  
ATOM   1999  HG  SER A 123       3.972  -3.518  -4.629  1.00 94.76           H  
ATOM   2000  N   ILE A 124       8.019  -5.723  -5.932  1.00 94.55           N  
ATOM   2001  H   ILE A 124       7.280  -6.338  -6.241  1.00 94.55           H  
ATOM   2002  CA  ILE A 124       9.412  -6.113  -6.185  1.00 94.55           C  
ATOM   2003  HA  ILE A 124       9.974  -6.013  -5.256  1.00 94.55           H  
ATOM   2004  C   ILE A 124      10.087  -5.168  -7.195  1.00 94.55           C  
ATOM   2005  CB  ILE A 124       9.435  -7.602  -6.603  1.00 94.55           C  
ATOM   2006  HB  ILE A 124       8.633  -7.772  -7.321  1.00 94.55           H  
ATOM   2007  O   ILE A 124      11.298  -4.938  -7.139  1.00 94.55           O  
ATOM   2008  CG1 ILE A 124       9.193  -8.490  -5.359  1.00 94.55           C  
ATOM   2009 HG12 ILE A 124      10.027  -8.364  -4.668  1.00 94.55           H  
ATOM   2010 HG13 ILE A 124       8.292  -8.152  -4.847  1.00 94.55           H  
ATOM   2011  CG2 ILE A 124      10.760  -7.959  -7.288  1.00 94.55           C  
ATOM   2012 HG21 ILE A 124      11.601  -7.708  -6.642  1.00 94.55           H  
ATOM   2013 HG22 ILE A 124      10.796  -9.020  -7.530  1.00 94.55           H  
ATOM   2014 HG23 ILE A 124      10.818  -7.415  -8.230  1.00 94.55           H  
ATOM   2015  CD1 ILE A 124       9.021  -9.989  -5.639  1.00 94.55           C  
ATOM   2016 HD11 ILE A 124       8.141 -10.158  -6.259  1.00 94.55           H  
ATOM   2017 HD12 ILE A 124       8.879 -10.511  -4.693  1.00 94.55           H  
ATOM   2018 HD13 ILE A 124       9.906 -10.408  -6.119  1.00 94.55           H  
ATOM   2019  N   PHE A 125       9.318  -4.573  -8.109  1.00 94.41           N  
ATOM   2020  H   PHE A 125       8.328  -4.772  -8.100  1.00 94.41           H  
ATOM   2021  CA  PHE A 125       9.850  -3.697  -9.154  1.00 94.41           C  
ATOM   2022  HA  PHE A 125      10.765  -4.159  -9.524  1.00 94.41           H  
ATOM   2023  C   PHE A 125      10.274  -2.298  -8.678  1.00 94.41           C  
ATOM   2024  CB  PHE A 125       8.872  -3.622 -10.330  1.00 94.41           C  
ATOM   2025  HB2 PHE A 125       8.672  -4.628 -10.696  1.00 94.41           H  
ATOM   2026  HB3 PHE A 125       9.351  -3.082 -11.146  1.00 94.41           H  
ATOM   2027  O   PHE A 125      10.757  -1.519  -9.495  1.00 94.41           O  
ATOM   2028  CG  PHE A 125       7.558  -2.947 -10.006  1.00 94.41           C  
ATOM   2029  CD1 PHE A 125       6.480  -3.704  -9.511  1.00 94.41           C  
ATOM   2030  HD1 PHE A 125       6.589  -4.765  -9.341  1.00 94.41           H  
ATOM   2031  CD2 PHE A 125       7.410  -1.563 -10.210  1.00 94.41           C  
ATOM   2032  HD2 PHE A 125       8.240  -0.977 -10.576  1.00 94.41           H  
ATOM   2033  CE1 PHE A 125       5.251  -3.082  -9.242  1.00 94.41           C  
ATOM   2034  HE1 PHE A 125       4.427  -3.665  -8.858  1.00 94.41           H  
ATOM   2035  CE2 PHE A 125       6.177  -0.945  -9.950  1.00 94.41           C  
ATOM   2036  HE2 PHE A 125       6.051   0.113 -10.124  1.00 94.41           H  
ATOM   2037  CZ  PHE A 125       5.097  -1.706  -9.476  1.00 94.41           C  
ATOM   2038  HZ  PHE A 125       4.140  -1.235  -9.303  1.00 94.41           H  
ATOM   2039  N   PHE A 126      10.144  -1.964  -7.389  1.00 96.06           N  
ATOM   2040  H   PHE A 126       9.705  -2.612  -6.751  1.00 96.06           H  
ATOM   2041  CA  PHE A 126      10.627  -0.685  -6.851  1.00 96.06           C  
ATOM   2042  HA  PHE A 126      10.367   0.122  -7.537  1.00 96.06           H  
ATOM   2043  C   PHE A 126      12.155  -0.632  -6.716  1.00 96.06           C  
ATOM   2044  CB  PHE A 126       9.947  -0.411  -5.502  1.00 96.06           C  
ATOM   2045  HB2 PHE A 126      10.151  -1.244  -4.829  1.00 96.06           H  
ATOM   2046  HB3 PHE A 126      10.411   0.475  -5.069  1.00 96.06           H  
ATOM   2047  O   PHE A 126      12.758   0.414  -6.947  1.00 96.06           O  
ATOM   2048  CG  PHE A 126       8.447  -0.155  -5.521  1.00 96.06           C  
ATOM   2049  CD1 PHE A 126       7.743   0.129  -6.713  1.00 96.06           C  
ATOM   2050  HD1 PHE A 126       8.241   0.140  -7.671  1.00 96.06           H  
ATOM   2051  CD2 PHE A 126       7.752  -0.140  -4.296  1.00 96.06           C  
ATOM   2052  HD2 PHE A 126       8.280  -0.347  -3.377  1.00 96.06           H  
ATOM   2053  CE1 PHE A 126       6.369   0.421  -6.671  1.00 96.06           C  
ATOM   2054  HE1 PHE A 126       5.832   0.642  -7.582  1.00 96.06           H  
ATOM   2055  CE2 PHE A 126       6.379   0.155  -4.256  1.00 96.06           C  
ATOM   2056  HE2 PHE A 126       5.856   0.169  -3.311  1.00 96.06           H  
ATOM   2057  CZ  PHE A 126       5.686   0.435  -5.445  1.00 96.06           C  
ATOM   2058  HZ  PHE A 126       4.631   0.664  -5.414  1.00 96.06           H  
ATOM   2059  N   ASN A 127      12.806  -1.757  -6.402  1.00 96.07           N  
ATOM   2060  H   ASN A 127      12.253  -2.576  -6.190  1.00 96.07           H  
ATOM   2061  CA  ASN A 127      14.241  -1.779  -6.093  1.00 96.07           C  
ATOM   2062  HA  ASN A 127      14.465  -0.975  -5.392  1.00 96.07           H  
ATOM   2063  C   ASN A 127      15.114  -1.551  -7.329  1.00 96.07           C  
ATOM   2064  CB  ASN A 127      14.606  -3.123  -5.439  1.00 96.07           C  
ATOM   2065  HB2 ASN A 127      15.688  -3.173  -5.320  1.00 96.07           H  
ATOM   2066  HB3 ASN A 127      14.295  -3.947  -6.082  1.00 96.07           H  
ATOM   2067  O   ASN A 127      16.044  -0.741  -7.325  1.00 96.07           O  
ATOM   2068  CG  ASN A 127      13.993  -3.333  -4.070  1.00 96.07           C  
ATOM   2069  ND2 ASN A 127      14.298  -4.437  -3.442  1.00 96.07           N  
ATOM   2070 HD21 ASN A 127      14.917  -5.117  -3.859  1.00 96.07           H  
ATOM   2071 HD22 ASN A 127      13.875  -4.604  -2.540  1.00 96.07           H  
ATOM   2072  OD1 ASN A 127      13.255  -2.521  -3.549  1.00 96.07           O  
ATOM   2073  N   ALA A 128      14.823  -2.299  -8.392  1.00 96.61           N  
ATOM   2074  H   ALA A 128      14.030  -2.922  -8.337  1.00 96.61           H  
ATOM   2075  CA  ALA A 128      15.703  -2.384  -9.545  1.00 96.61           C  
ATOM   2076  HA  ALA A 128      16.678  -2.665  -9.145  1.00 96.61           H  
ATOM   2077  C   ALA A 128      15.932  -1.047 -10.275  1.00 96.61           C  
ATOM   2078  CB  ALA A 128      15.202  -3.501 -10.469  1.00 96.61           C  
ATOM   2079  HB1 ALA A 128      14.160  -3.348 -10.749  1.00 96.61           H  
ATOM   2080  HB2 ALA A 128      15.286  -4.462  -9.960  1.00 96.61           H  
ATOM   2081  HB3 ALA A 128      15.814  -3.521 -11.371  1.00 96.61           H  
ATOM   2082  O   ALA A 128      17.081  -0.740 -10.603  1.00 96.61           O  
ATOM   2083  N   PRO A 129      14.903  -0.207 -10.479  1.00 97.51           N  
ATOM   2084  CA  PRO A 129      15.080   1.113 -11.069  1.00 97.51           C  
ATOM   2085  HA  PRO A 129      15.421   0.994 -12.098  1.00 97.51           H  
ATOM   2086  C   PRO A 129      16.068   2.024 -10.325  1.00 97.51           C  
ATOM   2087  CB  PRO A 129      13.676   1.701 -11.076  1.00 97.51           C  
ATOM   2088  HB2 PRO A 129      13.467   2.190 -10.125  1.00 97.51           H  
ATOM   2089  HB3 PRO A 129      13.553   2.384 -11.915  1.00 97.51           H  
ATOM   2090  O   PRO A 129      16.830   2.739 -10.973  1.00 97.51           O  
ATOM   2091  CG  PRO A 129      12.762   0.498 -11.225  1.00 97.51           C  
ATOM   2092  HG2 PRO A 129      12.762   0.147 -12.257  1.00 97.51           H  
ATOM   2093  HG3 PRO A 129      11.751   0.705 -10.874  1.00 97.51           H  
ATOM   2094  CD  PRO A 129      13.480  -0.501 -10.337  1.00 97.51           C  
ATOM   2095  HD2 PRO A 129      13.220  -1.510 -10.657  1.00 97.51           H  
ATOM   2096  HD3 PRO A 129      13.177  -0.344  -9.301  1.00 97.51           H  
ATOM   2097  N   PHE A 130      16.124   1.973  -8.987  1.00 98.29           N  
ATOM   2098  H   PHE A 130      15.506   1.347  -8.491  1.00 98.29           H  
ATOM   2099  CA  PHE A 130      17.104   2.750  -8.213  1.00 98.29           C  
ATOM   2100  HA  PHE A 130      17.069   3.792  -8.532  1.00 98.29           H  
ATOM   2101  C   PHE A 130      18.529   2.260  -8.466  1.00 98.29           C  
ATOM   2102  CB  PHE A 130      16.788   2.698  -6.711  1.00 98.29           C  
ATOM   2103  HB2 PHE A 130      16.458   1.698  -6.431  1.00 98.29           H  
ATOM   2104  HB3 PHE A 130      17.704   2.896  -6.157  1.00 98.29           H  
ATOM   2105  O   PHE A 130      19.420   3.070  -8.715  1.00 98.29           O  
ATOM   2106  CG  PHE A 130      15.753   3.709  -6.266  1.00 98.29           C  
ATOM   2107  CD1 PHE A 130      16.150   4.885  -5.602  1.00 98.29           C  
ATOM   2108  HD1 PHE A 130      17.195   5.067  -5.401  1.00 98.29           H  
ATOM   2109  CD2 PHE A 130      14.391   3.480  -6.521  1.00 98.29           C  
ATOM   2110  HD2 PHE A 130      14.072   2.585  -7.035  1.00 98.29           H  
ATOM   2111  CE1 PHE A 130      15.185   5.814  -5.169  1.00 98.29           C  
ATOM   2112  HE1 PHE A 130      15.480   6.698  -4.623  1.00 98.29           H  
ATOM   2113  CE2 PHE A 130      13.435   4.423  -6.117  1.00 98.29           C  
ATOM   2114  HE2 PHE A 130      12.392   4.255  -6.343  1.00 98.29           H  
ATOM   2115  CZ  PHE A 130      13.824   5.577  -5.420  1.00 98.29           C  
ATOM   2116  HZ  PHE A 130      13.072   6.270  -5.071  1.00 98.29           H  
ATOM   2117  N   VAL A 131      18.741   0.941  -8.456  1.00 98.33           N  
ATOM   2118  H   VAL A 131      17.954   0.336  -8.266  1.00 98.33           H  
ATOM   2119  CA  VAL A 131      20.050   0.334  -8.746  1.00 98.33           C  
ATOM   2120  HA  VAL A 131      20.787   0.748  -8.058  1.00 98.33           H  
ATOM   2121  C   VAL A 131      20.508   0.689 -10.163  1.00 98.33           C  
ATOM   2122  CB  VAL A 131      20.000  -1.194  -8.540  1.00 98.33           C  
ATOM   2123  HB  VAL A 131      19.200  -1.609  -9.154  1.00 98.33           H  
ATOM   2124  O   VAL A 131      21.641   1.131 -10.343  1.00 98.33           O  
ATOM   2125  CG1 VAL A 131      21.314  -1.881  -8.935  1.00 98.33           C  
ATOM   2126 HG11 VAL A 131      21.471  -1.791 -10.010  1.00 98.33           H  
ATOM   2127 HG12 VAL A 131      21.263  -2.943  -8.695  1.00 98.33           H  
ATOM   2128 HG13 VAL A 131      22.153  -1.431  -8.404  1.00 98.33           H  
ATOM   2129  CG2 VAL A 131      19.713  -1.545  -7.074  1.00 98.33           C  
ATOM   2130 HG21 VAL A 131      20.506  -1.159  -6.432  1.00 98.33           H  
ATOM   2131 HG22 VAL A 131      19.656  -2.627  -6.959  1.00 98.33           H  
ATOM   2132 HG23 VAL A 131      18.758  -1.123  -6.760  1.00 98.33           H  
ATOM   2133  N   ILE A 132      19.625   0.563 -11.159  1.00 98.42           N  
ATOM   2134  H   ILE A 132      18.710   0.197 -10.938  1.00 98.42           H  
ATOM   2135  CA  ILE A 132      19.926   0.895 -12.559  1.00 98.42           C  
ATOM   2136  HA  ILE A 132      20.829   0.361 -12.853  1.00 98.42           H  
ATOM   2137  C   ILE A 132      20.228   2.389 -12.713  1.00 98.42           C  
ATOM   2138  CB  ILE A 132      18.775   0.434 -13.488  1.00 98.42           C  
ATOM   2139  HB  ILE A 132      17.835   0.825 -13.098  1.00 98.42           H  
ATOM   2140  O   ILE A 132      21.242   2.748 -13.309  1.00 98.42           O  
ATOM   2141  CG1 ILE A 132      18.703  -1.111 -13.521  1.00 98.42           C  
ATOM   2142 HG12 ILE A 132      18.741  -1.505 -12.506  1.00 98.42           H  
ATOM   2143 HG13 ILE A 132      19.570  -1.502 -14.054  1.00 98.42           H  
ATOM   2144  CG2 ILE A 132      18.971   0.978 -14.917  1.00 98.42           C  
ATOM   2145 HG21 ILE A 132      19.949   0.684 -15.297  1.00 98.42           H  
ATOM   2146 HG22 ILE A 132      18.892   2.065 -14.925  1.00 98.42           H  
ATOM   2147 HG23 ILE A 132      18.200   0.598 -15.587  1.00 98.42           H  
ATOM   2148  CD1 ILE A 132      17.428  -1.665 -14.174  1.00 98.42           C  
ATOM   2149 HD11 ILE A 132      17.396  -1.423 -15.236  1.00 98.42           H  
ATOM   2150 HD12 ILE A 132      16.549  -1.255 -13.677  1.00 98.42           H  
ATOM   2151 HD13 ILE A 132      17.417  -2.750 -14.069  1.00 98.42           H  
ATOM   2152  N   CYS A 133      19.398   3.273 -12.155  1.00 98.45           N  
ATOM   2153  H   CYS A 133      18.574   2.937 -11.676  1.00 98.45           H  
ATOM   2154  CA  CYS A 133      19.608   4.716 -12.240  1.00 98.45           C  
ATOM   2155  HA  CYS A 133      19.657   5.004 -13.290  1.00 98.45           H  
ATOM   2156  C   CYS A 133      20.939   5.135 -11.590  1.00 98.45           C  
ATOM   2157  CB  CYS A 133      18.405   5.413 -11.593  1.00 98.45           C  
ATOM   2158  HB2 CYS A 133      17.482   5.073 -12.061  1.00 98.45           H  
ATOM   2159  HB3 CYS A 133      18.364   5.169 -10.532  1.00 98.45           H  
ATOM   2160  O   CYS A 133      21.738   5.851 -12.196  1.00 98.45           O  
ATOM   2161  SG  CYS A 133      18.555   7.208 -11.799  1.00 98.45           S  
ATOM   2162  HG  CYS A 133      18.372   7.257 -13.121  1.00 98.45           H  
ATOM   2163  N   LEU A 134      21.237   4.638 -10.387  1.00 98.45           N  
ATOM   2164  H   LEU A 134      20.567   4.039  -9.928  1.00 98.45           H  
ATOM   2165  CA  LEU A 134      22.489   4.947  -9.694  1.00 98.45           C  
ATOM   2166  HA  LEU A 134      22.636   6.026  -9.690  1.00 98.45           H  
ATOM   2167  C   LEU A 134      23.720   4.341 -10.386  1.00 98.45           C  
ATOM   2168  CB  LEU A 134      22.388   4.476  -8.241  1.00 98.45           C  
ATOM   2169  HB2 LEU A 134      22.119   3.420  -8.233  1.00 98.45           H  
ATOM   2170  HB3 LEU A 134      23.374   4.583  -7.788  1.00 98.45           H  
ATOM   2171  O   LEU A 134      24.798   4.934 -10.336  1.00 98.45           O  
ATOM   2172  CG  LEU A 134      21.396   5.270  -7.374  1.00 98.45           C  
ATOM   2173  HG  LEU A 134      20.419   5.315  -7.854  1.00 98.45           H  
ATOM   2174  CD1 LEU A 134      21.254   4.553  -6.035  1.00 98.45           C  
ATOM   2175 HD11 LEU A 134      22.225   4.441  -5.552  1.00 98.45           H  
ATOM   2176 HD12 LEU A 134      20.582   5.111  -5.381  1.00 98.45           H  
ATOM   2177 HD13 LEU A 134      20.822   3.567  -6.205  1.00 98.45           H  
ATOM   2178  CD2 LEU A 134      21.874   6.701  -7.113  1.00 98.45           C  
ATOM   2179 HD21 LEU A 134      21.178   7.201  -6.439  1.00 98.45           H  
ATOM   2180 HD22 LEU A 134      22.866   6.689  -6.661  1.00 98.45           H  
ATOM   2181 HD23 LEU A 134      21.904   7.266  -8.044  1.00 98.45           H  
ATOM   2182  N   TYR A 135      23.573   3.193 -11.052  1.00 98.39           N  
ATOM   2183  H   TYR A 135      22.687   2.711 -11.000  1.00 98.39           H  
ATOM   2184  CA  TYR A 135      24.621   2.618 -11.896  1.00 98.39           C  
ATOM   2185  HA  TYR A 135      25.542   2.535 -11.318  1.00 98.39           H  
ATOM   2186  C   TYR A 135      24.925   3.518 -13.100  1.00 98.39           C  
ATOM   2187  CB  TYR A 135      24.204   1.211 -12.341  1.00 98.39           C  
ATOM   2188  HB2 TYR A 135      24.112   0.581 -11.456  1.00 98.39           H  
ATOM   2189  HB3 TYR A 135      23.222   1.250 -12.813  1.00 98.39           H  
ATOM   2190  O   TYR A 135      26.078   3.875 -13.321  1.00 98.39           O  
ATOM   2191  CG  TYR A 135      25.176   0.559 -13.302  1.00 98.39           C  
ATOM   2192  CD1 TYR A 135      24.879   0.480 -14.677  1.00 98.39           C  
ATOM   2193  HD1 TYR A 135      23.949   0.882 -15.051  1.00 98.39           H  
ATOM   2194  CD2 TYR A 135      26.392   0.049 -12.813  1.00 98.39           C  
ATOM   2195  HD2 TYR A 135      26.624   0.115 -11.761  1.00 98.39           H  
ATOM   2196  CE1 TYR A 135      25.798  -0.117 -15.566  1.00 98.39           C  
ATOM   2197  HE1 TYR A 135      25.568  -0.175 -16.620  1.00 98.39           H  
ATOM   2198  CE2 TYR A 135      27.308  -0.550 -13.695  1.00 98.39           C  
ATOM   2199  HE2 TYR A 135      28.242  -0.948 -13.327  1.00 98.39           H  
ATOM   2200  OH  TYR A 135      27.916  -1.233 -15.893  1.00 98.39           O  
ATOM   2201  HH  TYR A 135      27.655  -1.244 -16.817  1.00 98.39           H  
ATOM   2202  CZ  TYR A 135      27.015  -0.635 -15.070  1.00 98.39           C  
ATOM   2203  N   ILE A 136      23.889   3.946 -13.831  1.00 98.33           N  
ATOM   2204  H   ILE A 136      22.966   3.626 -13.575  1.00 98.33           H  
ATOM   2205  CA  ILE A 136      24.022   4.811 -15.016  1.00 98.33           C  
ATOM   2206  HA  ILE A 136      24.691   4.331 -15.730  1.00 98.33           H  
ATOM   2207  C   ILE A 136      24.653   6.156 -14.656  1.00 98.33           C  
ATOM   2208  CB  ILE A 136      22.639   5.002 -15.680  1.00 98.33           C  
ATOM   2209  HB  ILE A 136      21.923   5.297 -14.914  1.00 98.33           H  
ATOM   2210  O   ILE A 136      25.527   6.641 -15.368  1.00 98.33           O  
ATOM   2211  CG1 ILE A 136      22.186   3.657 -16.292  1.00 98.33           C  
ATOM   2212 HG12 ILE A 136      22.848   3.390 -17.117  1.00 98.33           H  
ATOM   2213 HG13 ILE A 136      22.278   2.859 -15.555  1.00 98.33           H  
ATOM   2214  CG2 ILE A 136      22.662   6.106 -16.758  1.00 98.33           C  
ATOM   2215 HG21 ILE A 136      23.410   5.875 -17.517  1.00 98.33           H  
ATOM   2216 HG22 ILE A 136      21.684   6.200 -17.229  1.00 98.33           H  
ATOM   2217 HG23 ILE A 136      22.892   7.074 -16.315  1.00 98.33           H  
ATOM   2218  CD1 ILE A 136      20.736   3.660 -16.780  1.00 98.33           C  
ATOM   2219 HD11 ILE A 136      20.077   4.007 -15.984  1.00 98.33           H  
ATOM   2220 HD12 ILE A 136      20.629   4.301 -17.654  1.00 98.33           H  
ATOM   2221 HD13 ILE A 136      20.456   2.645 -17.059  1.00 98.33           H  
ATOM   2222  N   THR A 137      24.230   6.745 -13.538  1.00 98.16           N  
ATOM   2223  H   THR A 137      23.490   6.297 -13.016  1.00 98.16           H  
ATOM   2224  CA  THR A 137      24.713   8.056 -13.084  1.00 98.16           C  
ATOM   2225  HA  THR A 137      24.839   8.698 -13.955  1.00 98.16           H  
ATOM   2226  C   THR A 137      26.079   7.995 -12.393  1.00 98.16           C  
ATOM   2227  CB  THR A 137      23.688   8.732 -12.160  1.00 98.16           C  
ATOM   2228  HB  THR A 137      24.092   9.686 -11.817  1.00 98.16           H  
ATOM   2229  O   THR A 137      26.615   9.041 -12.033  1.00 98.16           O  
ATOM   2230  CG2 THR A 137      22.344   8.990 -12.843  1.00 98.16           C  
ATOM   2231 HG21 THR A 137      22.501   9.626 -13.713  1.00 98.16           H  
ATOM   2232 HG22 THR A 137      21.880   8.068 -13.193  1.00 98.16           H  
ATOM   2233 HG23 THR A 137      21.671   9.498 -12.153  1.00 98.16           H  
ATOM   2234  OG1 THR A 137      23.427   7.910 -11.049  1.00 98.16           O  
ATOM   2235  HG1 THR A 137      22.752   7.295 -11.344  1.00 98.16           H  
ATOM   2236  N   GLY A 138      26.653   6.807 -12.160  1.00 97.72           N  
ATOM   2237  H   GLY A 138      26.199   5.980 -12.519  1.00 97.72           H  
ATOM   2238  CA  GLY A 138      27.939   6.639 -11.469  1.00 97.72           C  
ATOM   2239  HA2 GLY A 138      28.666   7.333 -11.891  1.00 97.72           H  
ATOM   2240  HA3 GLY A 138      28.295   5.624 -11.647  1.00 97.72           H  
ATOM   2241  C   GLY A 138      27.892   6.864  -9.951  1.00 97.72           C  
ATOM   2242  O   GLY A 138      28.929   7.050  -9.321  1.00 97.72           O  
ATOM   2243  N   HIS A 139      26.702   6.850  -9.344  1.00 98.00           N  
ATOM   2244  H   HIS A 139      25.895   6.642  -9.915  1.00 98.00           H  
ATOM   2245  CA  HIS A 139      26.481   7.148  -7.923  1.00 98.00           C  
ATOM   2246  HA  HIS A 139      27.400   7.560  -7.505  1.00 98.00           H  
ATOM   2247  C   HIS A 139      26.166   5.910  -7.065  1.00 98.00           C  
ATOM   2248  CB  HIS A 139      25.410   8.241  -7.809  1.00 98.00           C  
ATOM   2249  HB2 HIS A 139      25.066   8.308  -6.778  1.00 98.00           H  
ATOM   2250  HB3 HIS A 139      24.551   7.984  -8.430  1.00 98.00           H  
ATOM   2251  O   HIS A 139      25.947   6.036  -5.858  1.00 98.00           O  
ATOM   2252  CG  HIS A 139      25.937   9.594  -8.212  1.00 98.00           C  
ATOM   2253  CD2 HIS A 139      26.308  10.591  -7.360  1.00 98.00           C  
ATOM   2254  HD2 HIS A 139      26.197  10.557  -6.287  1.00 98.00           H  
ATOM   2255  ND1 HIS A 139      26.184  10.056  -9.483  1.00 98.00           N  
ATOM   2256  HD1 HIS A 139      26.105   9.542 -10.349  1.00 98.00           H  
ATOM   2257  CE1 HIS A 139      26.704  11.290  -9.392  1.00 98.00           C  
ATOM   2258  HE1 HIS A 139      27.028  11.887 -10.230  1.00 98.00           H  
ATOM   2259  NE2 HIS A 139      26.805  11.662  -8.102  1.00 98.00           N  
ATOM   2260  N   LEU A 140      26.174   4.710  -7.655  1.00 97.60           N  
ATOM   2261  H   LEU A 140      26.284   4.692  -8.659  1.00 97.60           H  
ATOM   2262  CA  LEU A 140      25.810   3.463  -6.977  1.00 97.60           C  
ATOM   2263  HA  LEU A 140      24.772   3.545  -6.653  1.00 97.60           H  
ATOM   2264  C   LEU A 140      26.623   3.201  -5.705  1.00 97.60           C  
ATOM   2265  CB  LEU A 140      25.933   2.297  -7.976  1.00 97.60           C  
ATOM   2266  HB2 LEU A 140      25.387   2.546  -8.886  1.00 97.60           H  
ATOM   2267  HB3 LEU A 140      26.984   2.178  -8.241  1.00 97.60           H  
ATOM   2268  O   LEU A 140      26.036   2.881  -4.682  1.00 97.60           O  
ATOM   2269  CG  LEU A 140      25.397   0.958  -7.439  1.00 97.60           C  
ATOM   2270  HG  LEU A 140      25.847   0.738  -6.471  1.00 97.60           H  
ATOM   2271  CD1 LEU A 140      23.879   0.969  -7.281  1.00 97.60           C  
ATOM   2272 HD11 LEU A 140      23.544  -0.005  -6.928  1.00 97.60           H  
ATOM   2273 HD12 LEU A 140      23.580   1.730  -6.559  1.00 97.60           H  
ATOM   2274 HD13 LEU A 140      23.407   1.181  -8.240  1.00 97.60           H  
ATOM   2275  CD2 LEU A 140      25.768  -0.169  -8.399  1.00 97.60           C  
ATOM   2276 HD21 LEU A 140      25.307   0.004  -9.371  1.00 97.60           H  
ATOM   2277 HD22 LEU A 140      25.419  -1.122  -8.001  1.00 97.60           H  
ATOM   2278 HD23 LEU A 140      26.850  -0.222  -8.520  1.00 97.60           H  
ATOM   2279  N   GLU A 141      27.950   3.339  -5.740  1.00 95.24           N  
ATOM   2280  H   GLU A 141      28.384   3.614  -6.609  1.00 95.24           H  
ATOM   2281  CA  GLU A 141      28.824   3.108  -4.568  1.00 95.24           C  
ATOM   2282  HA  GLU A 141      28.554   2.173  -4.078  1.00 95.24           H  
ATOM   2283  C   GLU A 141      28.682   4.178  -3.490  1.00 95.24           C  
ATOM   2284  CB  GLU A 141      30.295   3.037  -5.022  1.00 95.24           C  
ATOM   2285  HB2 GLU A 141      30.954   3.117  -4.156  1.00 95.24           H  
ATOM   2286  HB3 GLU A 141      30.514   3.844  -5.720  1.00 95.24           H  
ATOM   2287  O   GLU A 141      28.831   3.891  -2.304  1.00 95.24           O  
ATOM   2288  CG  GLU A 141      30.509   1.681  -5.680  1.00 95.24           C  
ATOM   2289  HG2 GLU A 141      30.318   0.944  -4.900  1.00 95.24           H  
ATOM   2290  HG3 GLU A 141      29.803   1.582  -6.505  1.00 95.24           H  
ATOM   2291  CD  GLU A 141      31.882   1.340  -6.221  1.00 95.24           C  
ATOM   2292  OE1 GLU A 141      31.948   0.187  -6.707  1.00 95.24           O  
ATOM   2293  OE2 GLU A 141      32.798   2.180  -6.121  1.00 95.24           O  
ATOM   2294  N   LYS A 142      28.368   5.406  -3.905  1.00 94.63           N  
ATOM   2295  H   LYS A 142      28.206   5.539  -4.893  1.00 94.63           H  
ATOM   2296  CA  LYS A 142      28.212   6.543  -3.002  1.00 94.63           C  
ATOM   2297  HA  LYS A 142      29.042   6.549  -2.295  1.00 94.63           H  
ATOM   2298  C   LYS A 142      26.936   6.434  -2.172  1.00 94.63           C  
ATOM   2299  CB  LYS A 142      28.243   7.825  -3.840  1.00 94.63           C  
ATOM   2300  HB2 LYS A 142      27.404   7.817  -4.536  1.00 94.63           H  
ATOM   2301  HB3 LYS A 142      29.168   7.844  -4.418  1.00 94.63           H  
ATOM   2302  O   LYS A 142      26.944   6.801  -1.003  1.00 94.63           O  
ATOM   2303  CG  LYS A 142      28.169   9.095  -2.979  1.00 94.63           C  
ATOM   2304  HG2 LYS A 142      29.030   9.138  -2.311  1.00 94.63           H  
ATOM   2305  HG3 LYS A 142      27.252   9.097  -2.391  1.00 94.63           H  
ATOM   2306  CD  LYS A 142      28.164  10.315  -3.900  1.00 94.63           C  
ATOM   2307  HD2 LYS A 142      27.325  10.210  -4.587  1.00 94.63           H  
ATOM   2308  HD3 LYS A 142      29.091  10.338  -4.473  1.00 94.63           H  
ATOM   2309  CE  LYS A 142      28.001  11.622  -3.122  1.00 94.63           C  
ATOM   2310  HE2 LYS A 142      28.843  11.728  -2.438  1.00 94.63           H  
ATOM   2311  HE3 LYS A 142      27.089  11.562  -2.528  1.00 94.63           H  
ATOM   2312  NZ  LYS A 142      27.937  12.778  -4.054  1.00 94.63           N  
ATOM   2313  HZ1 LYS A 142      28.774  12.830  -4.616  1.00 94.63           H  
ATOM   2314  HZ2 LYS A 142      27.831  13.648  -3.554  1.00 94.63           H  
ATOM   2315  HZ3 LYS A 142      27.164  12.682  -4.697  1.00 94.63           H  
ATOM   2316  N   ILE A 143      25.847   5.980  -2.790  1.00 95.58           N  
ATOM   2317  H   ILE A 143      25.927   5.733  -3.766  1.00 95.58           H  
ATOM   2318  CA  ILE A 143      24.538   5.878  -2.139  1.00 95.58           C  
ATOM   2319  HA  ILE A 143      24.497   6.575  -1.301  1.00 95.58           H  
ATOM   2320  C   ILE A 143      24.335   4.488  -1.533  1.00 95.58           C  
ATOM   2321  CB  ILE A 143      23.424   6.269  -3.131  1.00 95.58           C  
ATOM   2322  HB  ILE A 143      23.471   5.582  -3.977  1.00 95.58           H  
ATOM   2323  O   ILE A 143      24.001   4.375  -0.359  1.00 95.58           O  
ATOM   2324  CG1 ILE A 143      23.586   7.701  -3.699  1.00 95.58           C  
ATOM   2325 HG12 ILE A 143      22.778   7.883  -4.409  1.00 95.58           H  
ATOM   2326 HG13 ILE A 143      24.518   7.762  -4.260  1.00 95.58           H  
ATOM   2327  CG2 ILE A 143      22.041   6.115  -2.483  1.00 95.58           C  
ATOM   2328 HG21 ILE A 143      21.283   6.526  -3.150  1.00 95.58           H  
ATOM   2329 HG22 ILE A 143      22.000   6.636  -1.527  1.00 95.58           H  
ATOM   2330 HG23 ILE A 143      21.813   5.061  -2.317  1.00 95.58           H  
ATOM   2331  CD1 ILE A 143      23.573   8.836  -2.665  1.00 95.58           C  
ATOM   2332 HD11 ILE A 143      22.632   8.839  -2.113  1.00 95.58           H  
ATOM   2333 HD12 ILE A 143      23.672   9.790  -3.183  1.00 95.58           H  
ATOM   2334 HD13 ILE A 143      24.405   8.729  -1.970  1.00 95.58           H  
ATOM   2335  N   PHE A 144      24.584   3.426  -2.302  1.00 96.89           N  
ATOM   2336  H   PHE A 144      24.933   3.564  -3.240  1.00 96.89           H  
ATOM   2337  CA  PHE A 144      24.526   2.048  -1.820  1.00 96.89           C  
ATOM   2338  HA  PHE A 144      23.972   2.021  -0.882  1.00 96.89           H  
ATOM   2339  C   PHE A 144      25.931   1.547  -1.490  1.00 96.89           C  
ATOM   2340  CB  PHE A 144      23.777   1.144  -2.811  1.00 96.89           C  
ATOM   2341  HB2 PHE A 144      23.808   0.124  -2.428  1.00 96.89           H  
ATOM   2342  HB3 PHE A 144      24.309   1.149  -3.762  1.00 96.89           H  
ATOM   2343  O   PHE A 144      26.603   0.908  -2.312  1.00 96.89           O  
ATOM   2344  CG  PHE A 144      22.317   1.488  -3.069  1.00 96.89           C  
ATOM   2345  CD1 PHE A 144      21.512   2.110  -2.090  1.00 96.89           C  
ATOM   2346  HD1 PHE A 144      21.909   2.381  -1.123  1.00 96.89           H  
ATOM   2347  CD2 PHE A 144      21.741   1.128  -4.301  1.00 96.89           C  
ATOM   2348  HD2 PHE A 144      22.333   0.602  -5.036  1.00 96.89           H  
ATOM   2349  CE1 PHE A 144      20.162   2.387  -2.363  1.00 96.89           C  
ATOM   2350  HE1 PHE A 144      19.543   2.859  -1.613  1.00 96.89           H  
ATOM   2351  CE2 PHE A 144      20.392   1.413  -4.574  1.00 96.89           C  
ATOM   2352  HE2 PHE A 144      19.956   1.133  -5.521  1.00 96.89           H  
ATOM   2353  CZ  PHE A 144      19.603   2.049  -3.604  1.00 96.89           C  
ATOM   2354  HZ  PHE A 144      18.564   2.265  -3.804  1.00 96.89           H  
ATOM   2355  N   THR A 145      26.338   1.831  -0.249  1.00 96.61           N  
ATOM   2356  H   THR A 145      25.737   2.415   0.314  1.00 96.61           H  
ATOM   2357  CA  THR A 145      27.567   1.306   0.364  1.00 96.61           C  
ATOM   2358  HA  THR A 145      28.412   1.654  -0.228  1.00 96.61           H  
ATOM   2359  C   THR A 145      27.585  -0.226   0.358  1.00 96.61           C  
ATOM   2360  CB  THR A 145      27.767   1.798   1.813  1.00 96.61           C  
ATOM   2361  HB  THR A 145      28.785   1.554   2.117  1.00 96.61           H  
ATOM   2362  O   THR A 145      26.590  -0.881   0.037  1.00 96.61           O  
ATOM   2363  CG2 THR A 145      27.579   3.308   1.966  1.00 96.61           C  
ATOM   2364 HG21 THR A 145      26.544   3.593   1.780  1.00 96.61           H  
ATOM   2365 HG22 THR A 145      27.848   3.600   2.981  1.00 96.61           H  
ATOM   2366 HG23 THR A 145      28.227   3.833   1.264  1.00 96.61           H  
ATOM   2367  OG1 THR A 145      26.882   1.147   2.699  1.00 96.61           O  
ATOM   2368  HG1 THR A 145      27.430   0.725   3.364  1.00 96.61           H  
ATOM   2369  N   HIS A 146      28.711  -0.819   0.754  1.00 96.56           N  
ATOM   2370  H   HIS A 146      29.471  -0.252   1.102  1.00 96.56           H  
ATOM   2371  CA  HIS A 146      28.841  -2.271   0.864  1.00 96.56           C  
ATOM   2372  HA  HIS A 146      28.828  -2.706  -0.135  1.00 96.56           H  
ATOM   2373  C   HIS A 146      27.686  -2.910   1.659  1.00 96.56           C  
ATOM   2374  CB  HIS A 146      30.194  -2.572   1.517  1.00 96.56           C  
ATOM   2375  HB2 HIS A 146      30.250  -2.074   2.485  1.00 96.56           H  
ATOM   2376  HB3 HIS A 146      30.996  -2.188   0.889  1.00 96.56           H  
ATOM   2377  O   HIS A 146      27.079  -3.881   1.211  1.00 96.56           O  
ATOM   2378  CG  HIS A 146      30.402  -4.046   1.721  1.00 96.56           C  
ATOM   2379  CD2 HIS A 146      30.350  -4.714   2.914  1.00 96.56           C  
ATOM   2380  HD2 HIS A 146      30.187  -4.266   3.884  1.00 96.56           H  
ATOM   2381  ND1 HIS A 146      30.598  -4.983   0.733  1.00 96.56           N  
ATOM   2382  HD1 HIS A 146      30.688  -4.804  -0.257  1.00 96.56           H  
ATOM   2383  CE1 HIS A 146      30.662  -6.190   1.318  1.00 96.56           C  
ATOM   2384  HE1 HIS A 146      30.811  -7.127   0.799  1.00 96.56           H  
ATOM   2385  NE2 HIS A 146      30.518  -6.077   2.645  1.00 96.56           N  
ATOM   2386  N   GLU A 147      27.311  -2.308   2.781  1.00 97.28           N  
ATOM   2387  H   GLU A 147      27.842  -1.503   3.083  1.00 97.28           H  
ATOM   2388  CA  GLU A 147      26.266  -2.787   3.683  1.00 97.28           C  
ATOM   2389  HA  GLU A 147      26.463  -3.829   3.933  1.00 97.28           H  
ATOM   2390  C   GLU A 147      24.882  -2.725   3.032  1.00 97.28           C  
ATOM   2391  CB  GLU A 147      26.276  -1.964   4.983  1.00 97.28           C  
ATOM   2392  HB2 GLU A 147      26.009  -0.928   4.771  1.00 97.28           H  
ATOM   2393  HB3 GLU A 147      25.507  -2.372   5.639  1.00 97.28           H  
ATOM   2394  O   GLU A 147      24.095  -3.662   3.169  1.00 97.28           O  
ATOM   2395  CG  GLU A 147      27.611  -2.013   5.747  1.00 97.28           C  
ATOM   2396  HG2 GLU A 147      27.897  -3.058   5.873  1.00 97.28           H  
ATOM   2397  HG3 GLU A 147      27.434  -1.599   6.739  1.00 97.28           H  
ATOM   2398  CD  GLU A 147      28.764  -1.229   5.097  1.00 97.28           C  
ATOM   2399  OE1 GLU A 147      29.926  -1.587   5.373  1.00 97.28           O  
ATOM   2400  OE2 GLU A 147      28.491  -0.327   4.257  1.00 97.28           O  
ATOM   2401  N   HIS A 148      24.585  -1.665   2.270  1.00 98.06           N  
ATOM   2402  H   HIS A 148      25.281  -0.940   2.161  1.00 98.06           H  
ATOM   2403  CA  HIS A 148      23.333  -1.572   1.511  1.00 98.06           C  
ATOM   2404  HA  HIS A 148      22.488  -1.667   2.193  1.00 98.06           H  
ATOM   2405  C   HIS A 148      23.232  -2.697   0.475  1.00 98.06           C  
ATOM   2406  CB  HIS A 148      23.238  -0.225   0.784  1.00 98.06           C  
ATOM   2407  HB2 HIS A 148      22.362  -0.245   0.135  1.00 98.06           H  
ATOM   2408  HB3 HIS A 148      24.113  -0.105   0.144  1.00 98.06           H  
ATOM   2409  O   HIS A 148      22.171  -3.291   0.305  1.00 98.06           O  
ATOM   2410  CG  HIS A 148      23.120   0.981   1.676  1.00 98.06           C  
ATOM   2411  CD2 HIS A 148      21.958   1.591   2.066  1.00 98.06           C  
ATOM   2412  HD2 HIS A 148      20.955   1.277   1.818  1.00 98.06           H  
ATOM   2413  ND1 HIS A 148      24.154   1.735   2.183  1.00 98.06           N  
ATOM   2414  HD1 HIS A 148      25.134   1.491   2.200  1.00 98.06           H  
ATOM   2415  CE1 HIS A 148      23.627   2.779   2.841  1.00 98.06           C  
ATOM   2416  HE1 HIS A 148      24.193   3.532   3.370  1.00 98.06           H  
ATOM   2417  NE2 HIS A 148      22.290   2.724   2.809  1.00 98.06           N  
ATOM   2418  N   ARG A 149      24.339  -3.020  -0.206  1.00 97.37           N  
ATOM   2419  H   ARG A 149      25.185  -2.510   0.007  1.00 97.37           H  
ATOM   2420  CA  ARG A 149      24.377  -4.084  -1.224  1.00 97.37           C  
ATOM   2421  HA  ARG A 149      23.573  -3.925  -1.942  1.00 97.37           H  
ATOM   2422  C   ARG A 149      24.146  -5.458  -0.615  1.00 97.37           C  
ATOM   2423  CB  ARG A 149      25.715  -4.079  -1.966  1.00 97.37           C  
ATOM   2424  HB2 ARG A 149      25.724  -4.893  -2.690  1.00 97.37           H  
ATOM   2425  HB3 ARG A 149      26.524  -4.248  -1.254  1.00 97.37           H  
ATOM   2426  O   ARG A 149      23.409  -6.251  -1.194  1.00 97.37           O  
ATOM   2427  CG  ARG A 149      25.950  -2.763  -2.701  1.00 97.37           C  
ATOM   2428  HG2 ARG A 149      25.218  -2.640  -3.500  1.00 97.37           H  
ATOM   2429  HG3 ARG A 149      25.836  -1.918  -2.022  1.00 97.37           H  
ATOM   2430  CD  ARG A 149      27.365  -2.746  -3.268  1.00 97.37           C  
ATOM   2431  HD2 ARG A 149      28.080  -2.900  -2.461  1.00 97.37           H  
ATOM   2432  HD3 ARG A 149      27.468  -3.542  -4.006  1.00 97.37           H  
ATOM   2433  NE  ARG A 149      27.601  -1.446  -3.885  1.00 97.37           N  
ATOM   2434  HE  ARG A 149      27.012  -0.688  -3.572  1.00 97.37           H  
ATOM   2435  NH1 ARG A 149      29.548  -1.864  -5.069  1.00 97.37           N  
ATOM   2436 HH11 ARG A 149      29.746  -2.690  -4.522  1.00 97.37           H  
ATOM   2437 HH12 ARG A 149      30.238  -1.511  -5.717  1.00 97.37           H  
ATOM   2438  NH2 ARG A 149      28.239  -0.120  -5.535  1.00 97.37           N  
ATOM   2439 HH21 ARG A 149      27.455   0.472  -5.302  1.00 97.37           H  
ATOM   2440 HH22 ARG A 149      28.923   0.149  -6.228  1.00 97.37           H  
ATOM   2441  CZ  ARG A 149      28.477  -1.162  -4.816  1.00 97.37           C  
ATOM   2442  N   VAL A 150      24.730  -5.725   0.555  1.00 97.15           N  
ATOM   2443  H   VAL A 150      25.342  -5.026   0.951  1.00 97.15           H  
ATOM   2444  CA  VAL A 150      24.486  -6.965   1.306  1.00 97.15           C  
ATOM   2445  HA  VAL A 150      24.783  -7.815   0.691  1.00 97.15           H  
ATOM   2446  C   VAL A 150      22.994  -7.131   1.597  1.00 97.15           C  
ATOM   2447  CB  VAL A 150      25.321  -6.992   2.603  1.00 97.15           C  
ATOM   2448  HB  VAL A 150      25.184  -6.056   3.143  1.00 97.15           H  
ATOM   2449  O   VAL A 150      22.438  -8.201   1.357  1.00 97.15           O  
ATOM   2450  CG1 VAL A 150      24.928  -8.146   3.536  1.00 97.15           C  
ATOM   2451 HG11 VAL A 150      25.610  -8.180   4.385  1.00 97.15           H  
ATOM   2452 HG12 VAL A 150      23.920  -7.989   3.922  1.00 97.15           H  
ATOM   2453 HG13 VAL A 150      24.970  -9.094   3.000  1.00 97.15           H  
ATOM   2454  CG2 VAL A 150      26.811  -7.155   2.275  1.00 97.15           C  
ATOM   2455 HG21 VAL A 150      26.990  -8.119   1.797  1.00 97.15           H  
ATOM   2456 HG22 VAL A 150      27.402  -7.094   3.190  1.00 97.15           H  
ATOM   2457 HG23 VAL A 150      27.148  -6.363   1.606  1.00 97.15           H  
ATOM   2458  N   GLU A 151      22.320  -6.071   2.048  1.00 98.13           N  
ATOM   2459  H   GLU A 151      22.820  -5.216   2.248  1.00 98.13           H  
ATOM   2460  CA  GLU A 151      20.888  -6.134   2.347  1.00 98.13           C  
ATOM   2461  HA  GLU A 151      20.683  -7.071   2.865  1.00 98.13           H  
ATOM   2462  C   GLU A 151      19.997  -6.163   1.091  1.00 98.13           C  
ATOM   2463  CB  GLU A 151      20.505  -4.988   3.291  1.00 98.13           C  
ATOM   2464  HB2 GLU A 151      19.428  -5.031   3.458  1.00 98.13           H  
ATOM   2465  HB3 GLU A 151      20.754  -4.039   2.817  1.00 98.13           H  
ATOM   2466  O   GLU A 151      18.976  -6.850   1.095  1.00 98.13           O  
ATOM   2467  CG  GLU A 151      21.170  -5.034   4.671  1.00 98.13           C  
ATOM   2468  HG2 GLU A 151      20.741  -4.238   5.279  1.00 98.13           H  
ATOM   2469  HG3 GLU A 151      22.235  -4.830   4.565  1.00 98.13           H  
ATOM   2470  CD  GLU A 151      20.985  -6.367   5.407  1.00 98.13           C  
ATOM   2471  OE1 GLU A 151      21.893  -6.750   6.183  1.00 98.13           O  
ATOM   2472  OE2 GLU A 151      19.948  -7.042   5.257  1.00 98.13           O  
ATOM   2473  N   LEU A 152      20.388  -5.504  -0.006  1.00 97.88           N  
ATOM   2474  H   LEU A 152      21.191  -4.896   0.067  1.00 97.88           H  
ATOM   2475  CA  LEU A 152      19.708  -5.618  -1.308  1.00 97.88           C  
ATOM   2476  HA  LEU A 152      18.655  -5.363  -1.188  1.00 97.88           H  
ATOM   2477  C   LEU A 152      19.763  -7.055  -1.845  1.00 97.88           C  
ATOM   2478  CB  LEU A 152      20.370  -4.669  -2.328  1.00 97.88           C  
ATOM   2479  HB2 LEU A 152      20.180  -5.040  -3.334  1.00 97.88           H  
ATOM   2480  HB3 LEU A 152      21.449  -4.696  -2.176  1.00 97.88           H  
ATOM   2481  O   LEU A 152      18.760  -7.589  -2.318  1.00 97.88           O  
ATOM   2482  CG  LEU A 152      19.883  -3.214  -2.260  1.00 97.88           C  
ATOM   2483  HG  LEU A 152      19.887  -2.879  -1.223  1.00 97.88           H  
ATOM   2484  CD1 LEU A 152      20.819  -2.311  -3.068  1.00 97.88           C  
ATOM   2485 HD11 LEU A 152      20.466  -1.282  -3.010  1.00 97.88           H  
ATOM   2486 HD12 LEU A 152      20.844  -2.630  -4.110  1.00 97.88           H  
ATOM   2487 HD13 LEU A 152      21.823  -2.354  -2.644  1.00 97.88           H  
ATOM   2488  CD2 LEU A 152      18.475  -3.082  -2.852  1.00 97.88           C  
ATOM   2489 HD21 LEU A 152      18.185  -2.032  -2.904  1.00 97.88           H  
ATOM   2490 HD22 LEU A 152      18.444  -3.504  -3.856  1.00 97.88           H  
ATOM   2491 HD23 LEU A 152      17.755  -3.604  -2.220  1.00 97.88           H  
ATOM   2492  N   LEU A 153      20.933  -7.697  -1.756  1.00 97.30           N  
ATOM   2493  H   LEU A 153      21.724  -7.195  -1.375  1.00 97.30           H  
ATOM   2494  CA  LEU A 153      21.111  -9.099  -2.136  1.00 97.30           C  
ATOM   2495  HA  LEU A 153      20.738  -9.246  -3.150  1.00 97.30           H  
ATOM   2496  C   LEU A 153      20.277 -10.021  -1.243  1.00 97.30           C  
ATOM   2497  CB  LEU A 153      22.601  -9.475  -2.086  1.00 97.30           C  
ATOM   2498  HB2 LEU A 153      23.000  -9.182  -1.115  1.00 97.30           H  
ATOM   2499  HB3 LEU A 153      22.687 -10.559  -2.164  1.00 97.30           H  
ATOM   2500  O   LEU A 153      19.608 -10.914  -1.759  1.00 97.30           O  
ATOM   2501  CG  LEU A 153      23.467  -8.843  -3.193  1.00 97.30           C  
ATOM   2502  HG  LEU A 153      23.332  -7.761  -3.205  1.00 97.30           H  
ATOM   2503  CD1 LEU A 153      24.939  -9.148  -2.924  1.00 97.30           C  
ATOM   2504 HD11 LEU A 153      25.556  -8.683  -3.693  1.00 97.30           H  
ATOM   2505 HD12 LEU A 153      25.109 -10.225  -2.928  1.00 97.30           H  
ATOM   2506 HD13 LEU A 153      25.225  -8.736  -1.957  1.00 97.30           H  
ATOM   2507  CD2 LEU A 153      23.119  -9.377  -4.580  1.00 97.30           C  
ATOM   2508 HD21 LEU A 153      23.175 -10.465  -4.594  1.00 97.30           H  
ATOM   2509 HD22 LEU A 153      22.111  -9.059  -4.850  1.00 97.30           H  
ATOM   2510 HD23 LEU A 153      23.813  -8.968  -5.315  1.00 97.30           H  
ATOM   2511  N   ARG A 154      20.258  -9.778   0.075  1.00 97.48           N  
ATOM   2512  H   ARG A 154      20.846  -9.037   0.432  1.00 97.48           H  
ATOM   2513  CA  ARG A 154      19.418 -10.530   1.018  1.00 97.48           C  
ATOM   2514  HA  ARG A 154      19.712 -11.579   0.985  1.00 97.48           H  
ATOM   2515  C   ARG A 154      17.945 -10.483   0.611  1.00 97.48           C  
ATOM   2516  CB  ARG A 154      19.618  -9.994   2.442  1.00 97.48           C  
ATOM   2517  HB2 ARG A 154      20.687  -9.959   2.656  1.00 97.48           H  
ATOM   2518  HB3 ARG A 154      19.216  -8.984   2.517  1.00 97.48           H  
ATOM   2519  O   ARG A 154      17.331 -11.542   0.505  1.00 97.48           O  
ATOM   2520  CG  ARG A 154      18.924 -10.889   3.480  1.00 97.48           C  
ATOM   2521  HG2 ARG A 154      19.401 -11.868   3.486  1.00 97.48           H  
ATOM   2522  HG3 ARG A 154      17.878 -11.018   3.203  1.00 97.48           H  
ATOM   2523  CD  ARG A 154      18.948 -10.290   4.892  1.00 97.48           C  
ATOM   2524  HD2 ARG A 154      18.529 -11.005   5.600  1.00 97.48           H  
ATOM   2525  HD3 ARG A 154      18.301  -9.412   4.901  1.00 97.48           H  
ATOM   2526  NE  ARG A 154      20.295  -9.872   5.309  1.00 97.48           N  
ATOM   2527  HE  ARG A 154      20.421  -8.872   5.356  1.00 97.48           H  
ATOM   2528  NH1 ARG A 154      21.220 -11.944   5.678  1.00 97.48           N  
ATOM   2529 HH11 ARG A 154      20.325 -12.360   5.461  1.00 97.48           H  
ATOM   2530 HH12 ARG A 154      21.988 -12.499   6.028  1.00 97.48           H  
ATOM   2531  NH2 ARG A 154      22.434 -10.086   6.002  1.00 97.48           N  
ATOM   2532 HH21 ARG A 154      23.191 -10.630   6.387  1.00 97.48           H  
ATOM   2533 HH22 ARG A 154      22.463  -9.076   6.035  1.00 97.48           H  
ATOM   2534  CZ  ARG A 154      21.311 -10.640   5.651  1.00 97.48           C  
ATOM   2535  N   TYR A 155      17.427  -9.291   0.312  1.00 97.77           N  
ATOM   2536  H   TYR A 155      18.000  -8.471   0.443  1.00 97.77           H  
ATOM   2537  CA  TYR A 155      16.044  -9.107  -0.131  1.00 97.77           C  
ATOM   2538  HA  TYR A 155      15.363  -9.501   0.623  1.00 97.77           H  
ATOM   2539  C   TYR A 155      15.747  -9.881  -1.417  1.00 97.77           C  
ATOM   2540  CB  TYR A 155      15.754  -7.610  -0.283  1.00 97.77           C  
ATOM   2541  HB2 TYR A 155      16.432  -7.174  -1.017  1.00 97.77           H  
ATOM   2542  HB3 TYR A 155      15.941  -7.116   0.670  1.00 97.77           H  
ATOM   2543  O   TYR A 155      14.813 -10.683  -1.458  1.00 97.77           O  
ATOM   2544  CG  TYR A 155      14.327  -7.328  -0.695  1.00 97.77           C  
ATOM   2545  CD1 TYR A 155      14.000  -7.190  -2.058  1.00 97.77           C  
ATOM   2546  HD1 TYR A 155      14.775  -7.270  -2.807  1.00 97.77           H  
ATOM   2547  CD2 TYR A 155      13.314  -7.261   0.281  1.00 97.77           C  
ATOM   2548  HD2 TYR A 155      13.552  -7.390   1.327  1.00 97.77           H  
ATOM   2549  CE1 TYR A 155      12.665  -6.967  -2.446  1.00 97.77           C  
ATOM   2550  HE1 TYR A 155      12.398  -6.864  -3.487  1.00 97.77           H  
ATOM   2551  CE2 TYR A 155      11.977  -7.052  -0.105  1.00 97.77           C  
ATOM   2552  HE2 TYR A 155      11.203  -7.029   0.647  1.00 97.77           H  
ATOM   2553  OH  TYR A 155      10.361  -6.715  -1.846  1.00 97.77           O  
ATOM   2554  HH  TYR A 155       9.775  -6.770  -1.088  1.00 97.77           H  
ATOM   2555  CZ  TYR A 155      11.650  -6.903  -1.469  1.00 97.77           C  
ATOM   2556  N   MET A 156      16.581  -9.723  -2.451  1.00 96.69           N  
ATOM   2557  H   MET A 156      17.345  -9.067  -2.363  1.00 96.69           H  
ATOM   2558  CA  MET A 156      16.390 -10.444  -3.713  1.00 96.69           C  
ATOM   2559  HA  MET A 156      15.401 -10.207  -4.105  1.00 96.69           H  
ATOM   2560  C   MET A 156      16.441 -11.963  -3.528  1.00 96.69           C  
ATOM   2561  CB  MET A 156      17.438 -10.018  -4.746  1.00 96.69           C  
ATOM   2562  HB2 MET A 156      18.432 -10.069  -4.302  1.00 96.69           H  
ATOM   2563  HB3 MET A 156      17.400 -10.708  -5.588  1.00 96.69           H  
ATOM   2564  O   MET A 156      15.646 -12.676  -4.138  1.00 96.69           O  
ATOM   2565  CG  MET A 156      17.161  -8.611  -5.283  1.00 96.69           C  
ATOM   2566  HG2 MET A 156      16.133  -8.579  -5.644  1.00 96.69           H  
ATOM   2567  HG3 MET A 156      17.260  -7.881  -4.480  1.00 96.69           H  
ATOM   2568  SD  MET A 156      18.243  -8.138  -6.657  1.00 96.69           S  
ATOM   2569  CE  MET A 156      19.749  -7.793  -5.734  1.00 96.69           C  
ATOM   2570  HE1 MET A 156      19.661  -6.835  -5.223  1.00 96.69           H  
ATOM   2571  HE2 MET A 156      19.921  -8.583  -5.002  1.00 96.69           H  
ATOM   2572  HE3 MET A 156      20.574  -7.779  -6.446  1.00 96.69           H  
ATOM   2573  N   TYR A 157      17.333 -12.479  -2.679  1.00 95.79           N  
ATOM   2574  H   TYR A 157      17.988 -11.862  -2.221  1.00 95.79           H  
ATOM   2575  CA  TYR A 157      17.405 -13.914  -2.411  1.00 95.79           C  
ATOM   2576  HA  TYR A 157      17.378 -14.453  -3.357  1.00 95.79           H  
ATOM   2577  C   TYR A 157      16.204 -14.418  -1.626  1.00 95.79           C  
ATOM   2578  CB  TYR A 157      18.705 -14.255  -1.675  1.00 95.79           C  
ATOM   2579  HB2 TYR A 157      18.692 -15.317  -1.427  1.00 95.79           H  
ATOM   2580  HB3 TYR A 157      18.728 -13.700  -0.737  1.00 95.79           H  
ATOM   2581  O   TYR A 157      15.691 -15.487  -1.954  1.00 95.79           O  
ATOM   2582  CG  TYR A 157      19.987 -13.980  -2.439  1.00 95.79           C  
ATOM   2583  CD1 TYR A 157      20.018 -14.005  -3.851  1.00 95.79           C  
ATOM   2584  HD1 TYR A 157      19.129 -14.207  -4.428  1.00 95.79           H  
ATOM   2585  CD2 TYR A 157      21.166 -13.698  -1.720  1.00 95.79           C  
ATOM   2586  HD2 TYR A 157      21.140 -13.666  -0.641  1.00 95.79           H  
ATOM   2587  CE1 TYR A 157      21.216 -13.736  -4.532  1.00 95.79           C  
ATOM   2588  HE1 TYR A 157      21.245 -13.723  -5.612  1.00 95.79           H  
ATOM   2589  CE2 TYR A 157      22.370 -13.442  -2.402  1.00 95.79           C  
ATOM   2590  HE2 TYR A 157      23.270 -13.224  -1.848  1.00 95.79           H  
ATOM   2591  OH  TYR A 157      23.542 -13.225  -4.493  1.00 95.79           O  
ATOM   2592  HH  TYR A 157      24.279 -13.044  -3.906  1.00 95.79           H  
ATOM   2593  CZ  TYR A 157      22.391 -13.461  -3.813  1.00 95.79           C  
ATOM   2594  N   ASN A 158      15.757 -13.681  -0.613  1.00 96.78           N  
ATOM   2595  H   ASN A 158      16.227 -12.811  -0.404  1.00 96.78           H  
ATOM   2596  CA  ASN A 158      14.613 -14.047   0.212  1.00 96.78           C  
ATOM   2597  HA  ASN A 158      14.758 -15.056   0.599  1.00 96.78           H  
ATOM   2598  C   ASN A 158      13.301 -14.095  -0.579  1.00 96.78           C  
ATOM   2599  CB  ASN A 158      14.542 -13.073   1.396  1.00 96.78           C  
ATOM   2600  HB2 ASN A 158      13.519 -13.045   1.772  1.00 96.78           H  
ATOM   2601  HB3 ASN A 158      14.782 -12.060   1.071  1.00 96.78           H  
ATOM   2602  O   ASN A 158      12.474 -14.957  -0.298  1.00 96.78           O  
ATOM   2603  CG  ASN A 158      15.437 -13.477   2.554  1.00 96.78           C  
ATOM   2604  ND2 ASN A 158      15.777 -12.549   3.409  1.00 96.78           N  
ATOM   2605 HD21 ASN A 158      15.540 -11.588   3.207  1.00 96.78           H  
ATOM   2606 HD22 ASN A 158      16.249 -12.813   4.261  1.00 96.78           H  
ATOM   2607  OD1 ASN A 158      15.812 -14.631   2.734  1.00 96.78           O  
ATOM   2608  N   HIS A 159      13.154 -13.251  -1.599  1.00 96.89           N  
ATOM   2609  H   HIS A 159      13.835 -12.513  -1.704  1.00 96.89           H  
ATOM   2610  CA  HIS A 159      11.926 -13.164  -2.399  1.00 96.89           C  
ATOM   2611  HA  HIS A 159      11.130 -13.702  -1.884  1.00 96.89           H  
ATOM   2612  C   HIS A 159      12.012 -13.823  -3.778  1.00 96.89           C  
ATOM   2613  CB  HIS A 159      11.482 -11.701  -2.451  1.00 96.89           C  
ATOM   2614  HB2 HIS A 159      10.602 -11.608  -3.087  1.00 96.89           H  
ATOM   2615  HB3 HIS A 159      12.278 -11.085  -2.871  1.00 96.89           H  
ATOM   2616  O   HIS A 159      11.095 -13.680  -4.583  1.00 96.89           O  
ATOM   2617  CG  HIS A 159      11.111 -11.195  -1.084  1.00 96.89           C  
ATOM   2618  CD2 HIS A 159      11.730 -10.195  -0.399  1.00 96.89           C  
ATOM   2619  HD2 HIS A 159      12.573  -9.615  -0.747  1.00 96.89           H  
ATOM   2620  ND1 HIS A 159      10.090 -11.720  -0.296  1.00 96.89           N  
ATOM   2621  CE1 HIS A 159      10.105 -11.001   0.836  1.00 96.89           C  
ATOM   2622  HE1 HIS A 159       9.434 -11.144   1.671  1.00 96.89           H  
ATOM   2623  NE2 HIS A 159      11.070 -10.072   0.803  1.00 96.89           N  
ATOM   2624  HE2 HIS A 159      11.237  -9.390   1.530  1.00 96.89           H  
ATOM   2625  N   GLN A 160      13.091 -14.556  -4.075  1.00 96.15           N  
ATOM   2626  H   GLN A 160      13.818 -14.652  -3.381  1.00 96.15           H  
ATOM   2627  CA  GLN A 160      13.142 -15.386  -5.279  1.00 96.15           C  
ATOM   2628  HA  GLN A 160      12.765 -14.798  -6.115  1.00 96.15           H  
ATOM   2629  C   GLN A 160      12.234 -16.607  -5.101  1.00 96.15           C  
ATOM   2630  CB  GLN A 160      14.584 -15.802  -5.599  1.00 96.15           C  
ATOM   2631  HB2 GLN A 160      15.229 -14.925  -5.570  1.00 96.15           H  
ATOM   2632  HB3 GLN A 160      14.935 -16.513  -4.852  1.00 96.15           H  
ATOM   2633  O   GLN A 160      12.417 -17.397  -4.169  1.00 96.15           O  
ATOM   2634  CG  GLN A 160      14.661 -16.428  -7.000  1.00 96.15           C  
ATOM   2635  HG2 GLN A 160      14.024 -17.311  -7.054  1.00 96.15           H  
ATOM   2636  HG3 GLN A 160      14.291 -15.704  -7.726  1.00 96.15           H  
ATOM   2637  CD  GLN A 160      16.071 -16.840  -7.393  1.00 96.15           C  
ATOM   2638  NE2 GLN A 160      16.422 -16.697  -8.645  1.00 96.15           N  
ATOM   2639 HE21 GLN A 160      15.734 -16.358  -9.302  1.00 96.15           H  
ATOM   2640 HE22 GLN A 160      17.377 -16.847  -8.941  1.00 96.15           H  
ATOM   2641  OE1 GLN A 160      16.859 -17.363  -6.611  1.00 96.15           O  
ATOM   2642  N   ASN A 161      11.297 -16.793  -6.027  1.00 96.34           N  
ATOM   2643  H   ASN A 161      11.252 -16.149  -6.804  1.00 96.34           H  
ATOM   2644  CA  ASN A 161      10.391 -17.935  -6.029  1.00 96.34           C  
ATOM   2645  HA  ASN A 161       9.940 -18.016  -5.039  1.00 96.34           H  
ATOM   2646  C   ASN A 161      11.145 -19.255  -6.289  1.00 96.34           C  
ATOM   2647  CB  ASN A 161       9.277 -17.677  -7.057  1.00 96.34           C  
ATOM   2648  HB2 ASN A 161       9.736 -17.332  -7.983  1.00 96.34           H  
ATOM   2649  HB3 ASN A 161       8.752 -18.605  -7.283  1.00 96.34           H  
ATOM   2650  O   ASN A 161      12.289 -19.287  -6.758  1.00 96.34           O  
ATOM   2651  CG  ASN A 161       8.230 -16.671  -6.600  1.00 96.34           C  
ATOM   2652  ND2 ASN A 161       7.700 -15.886  -7.509  1.00 96.34           N  
ATOM   2653 HD21 ASN A 161       6.963 -15.260  -7.218  1.00 96.34           H  
ATOM   2654 HD22 ASN A 161       8.018 -15.958  -8.465  1.00 96.34           H  
ATOM   2655  OD1 ASN A 161       7.821 -16.638  -5.446  1.00 96.34           O  
ATOM   2656  N   GLU A 162      10.497 -20.381  -5.980  1.00 93.87           N  
ATOM   2657  H   GLU A 162       9.571 -20.314  -5.581  1.00 93.87           H  
ATOM   2658  CA  GLU A 162      11.087 -21.718  -6.141  1.00 93.87           C  
ATOM   2659  HA  GLU A 162      12.004 -21.774  -5.553  1.00 93.87           H  
ATOM   2660  C   GLU A 162      11.471 -22.032  -7.596  1.00 93.87           C  
ATOM   2661  CB  GLU A 162      10.120 -22.792  -5.621  1.00 93.87           C  
ATOM   2662  HB2 GLU A 162       9.167 -22.701  -6.144  1.00 93.87           H  
ATOM   2663  HB3 GLU A 162      10.547 -23.770  -5.840  1.00 93.87           H  
ATOM   2664  O   GLU A 162      12.487 -22.689  -7.833  1.00 93.87           O  
ATOM   2665  CG  GLU A 162       9.896 -22.684  -4.105  1.00 93.87           C  
ATOM   2666  HG2 GLU A 162       9.409 -21.734  -3.883  1.00 93.87           H  
ATOM   2667  HG3 GLU A 162      10.868 -22.684  -3.613  1.00 93.87           H  
ATOM   2668  CD  GLU A 162       9.043 -23.828  -3.531  1.00 93.87           C  
ATOM   2669  OE1 GLU A 162       9.029 -23.946  -2.285  1.00 93.87           O  
ATOM   2670  OE2 GLU A 162       8.428 -24.574  -4.326  1.00 93.87           O  
ATOM   2671  N   ASP A 163      10.711 -21.494  -8.554  1.00 95.25           N  
ATOM   2672  H   ASP A 163       9.956 -20.884  -8.274  1.00 95.25           H  
ATOM   2673  CA  ASP A 163      10.960 -21.606  -9.994  1.00 95.25           C  
ATOM   2674  HA  ASP A 163      11.204 -22.647 -10.208  1.00 95.25           H  
ATOM   2675  C   ASP A 163      12.158 -20.772 -10.488  1.00 95.25           C  
ATOM   2676  CB  ASP A 163       9.668 -21.274 -10.764  1.00 95.25           C  
ATOM   2677  HB2 ASP A 163       8.860 -21.894 -10.377  1.00 95.25           H  
ATOM   2678  HB3 ASP A 163       9.816 -21.547 -11.809  1.00 95.25           H  
ATOM   2679  O   ASP A 163      12.581 -20.915 -11.634  1.00 95.25           O  
ATOM   2680  CG  ASP A 163       9.233 -19.803 -10.707  1.00 95.25           C  
ATOM   2681  OD1 ASP A 163       9.876 -18.988 -10.007  1.00 95.25           O  
ATOM   2682  OD2 ASP A 163       8.238 -19.466 -11.379  1.00 95.25           O  
ATOM   2683  N   GLY A 164      12.744 -19.937  -9.622  1.00 95.23           N  
ATOM   2684  H   GLY A 164      12.314 -19.839  -8.714  1.00 95.23           H  
ATOM   2685  CA  GLY A 164      13.891 -19.088  -9.928  1.00 95.23           C  
ATOM   2686  HA2 GLY A 164      14.518 -19.011  -9.040  1.00 95.23           H  
ATOM   2687  HA3 GLY A 164      14.466 -19.548 -10.732  1.00 95.23           H  
ATOM   2688  C   GLY A 164      13.541 -17.675 -10.390  1.00 95.23           C  
ATOM   2689  O   GLY A 164      14.453 -16.860 -10.520  1.00 95.23           O  
ATOM   2690  N   GLY A 165      12.271 -17.359 -10.623  1.00 96.84           N  
ATOM   2691  H   GLY A 165      11.552 -18.047 -10.448  1.00 96.84           H  
ATOM   2692  CA  GLY A 165      11.844 -16.010 -10.983  1.00 96.84           C  
ATOM   2693  HA2 GLY A 165      10.974 -16.081 -11.635  1.00 96.84           H  
ATOM   2694  HA3 GLY A 165      12.626 -15.504 -11.550  1.00 96.84           H  
ATOM   2695  C   GLY A 165      11.488 -15.141  -9.773  1.00 96.84           C  
ATOM   2696  O   GLY A 165      11.633 -15.539  -8.615  1.00 96.84           O  
ATOM   2697  N   TRP A 166      10.996 -13.939 -10.068  1.00 97.69           N  
ATOM   2698  H   TRP A 166      10.896 -13.702 -11.044  1.00 97.69           H  
ATOM   2699  CA  TRP A 166      10.369 -13.036  -9.102  1.00 97.69           C  
ATOM   2700  HA  TRP A 166      10.208 -13.559  -8.160  1.00 97.69           H  
ATOM   2701  C   TRP A 166       9.018 -12.583  -9.631  1.00 97.69           C  
ATOM   2702  CB  TRP A 166      11.233 -11.806  -8.823  1.00 97.69           C  
ATOM   2703  HB2 TRP A 166      10.631 -11.096  -8.256  1.00 97.69           H  
ATOM   2704  HB3 TRP A 166      11.493 -11.329  -9.768  1.00 97.69           H  
ATOM   2705  O   TRP A 166       8.848 -12.386 -10.835  1.00 97.69           O  
ATOM   2706  CG  TRP A 166      12.483 -12.066  -8.052  1.00 97.69           C  
ATOM   2707  CD1 TRP A 166      12.666 -11.907  -6.723  1.00 97.69           C  
ATOM   2708  HD1 TRP A 166      11.906 -11.587  -6.025  1.00 97.69           H  
ATOM   2709  CD2 TRP A 166      13.746 -12.559  -8.561  1.00 97.69           C  
ATOM   2710  CE2 TRP A 166      14.676 -12.660  -7.490  1.00 97.69           C  
ATOM   2711  CE3 TRP A 166      14.193 -12.929  -9.837  1.00 97.69           C  
ATOM   2712  HE3 TRP A 166      13.494 -12.911 -10.660  1.00 97.69           H  
ATOM   2713  NE1 TRP A 166      13.959 -12.260  -6.388  1.00 97.69           N  
ATOM   2714  HE1 TRP A 166      14.306 -12.296  -5.440  1.00 97.69           H  
ATOM   2715  CH2 TRP A 166      16.415 -13.435  -8.978  1.00 97.69           C  
ATOM   2716  HH2 TRP A 166      17.425 -13.775  -9.158  1.00 97.69           H  
ATOM   2717  CZ2 TRP A 166      15.991 -13.112  -7.677  1.00 97.69           C  
ATOM   2718  HZ2 TRP A 166      16.659 -13.192  -6.832  1.00 97.69           H  
ATOM   2719  CZ3 TRP A 166      15.519 -13.308 -10.050  1.00 97.69           C  
ATOM   2720  HZ3 TRP A 166      15.829 -13.482 -11.070  1.00 97.69           H  
ATOM   2721  N   GLY A 167       8.062 -12.418  -8.723  1.00 96.20           N  
ATOM   2722  H   GLY A 167       8.275 -12.575  -7.748  1.00 96.20           H  
ATOM   2723  CA  GLY A 167       6.743 -11.909  -9.060  1.00 96.20           C  
ATOM   2724  HA2 GLY A 167       6.482 -12.202 -10.076  1.00 96.20           H  
ATOM   2725  HA3 GLY A 167       6.023 -12.367  -8.381  1.00 96.20           H  
ATOM   2726  C   GLY A 167       6.636 -10.390  -8.988  1.00 96.20           C  
ATOM   2727  O   GLY A 167       7.598  -9.700  -8.661  1.00 96.20           O  
ATOM   2728  N   LEU A 168       5.444  -9.862  -9.283  1.00 95.10           N  
ATOM   2729  H   LEU A 168       4.704 -10.489  -9.563  1.00 95.10           H  
ATOM   2730  CA  LEU A 168       5.173  -8.416  -9.256  1.00 95.10           C  
ATOM   2731  HA  LEU A 168       5.904  -7.930  -9.901  1.00 95.10           H  
ATOM   2732  C   LEU A 168       5.323  -7.809  -7.849  1.00 95.10           C  
ATOM   2733  CB  LEU A 168       3.755  -8.191  -9.809  1.00 95.10           C  
ATOM   2734  HB2 LEU A 168       3.035  -8.600  -9.100  1.00 95.10           H  
ATOM   2735  HB3 LEU A 168       3.636  -8.737 -10.745  1.00 95.10           H  
ATOM   2736  O   LEU A 168       5.780  -6.679  -7.675  1.00 95.10           O  
ATOM   2737  CG  LEU A 168       3.409  -6.714 -10.064  1.00 95.10           C  
ATOM   2738  HG  LEU A 168       3.510  -6.149  -9.138  1.00 95.10           H  
ATOM   2739  CD1 LEU A 168       4.304  -6.083 -11.135  1.00 95.10           C  
ATOM   2740 HD11 LEU A 168       5.350  -6.097 -10.826  1.00 95.10           H  
ATOM   2741 HD12 LEU A 168       4.189  -6.610 -12.082  1.00 95.10           H  
ATOM   2742 HD13 LEU A 168       4.017  -5.040 -11.268  1.00 95.10           H  
ATOM   2743  CD2 LEU A 168       1.963  -6.618 -10.540  1.00 95.10           C  
ATOM   2744 HD21 LEU A 168       1.721  -5.578 -10.758  1.00 95.10           H  
ATOM   2745 HD22 LEU A 168       1.286  -6.974  -9.763  1.00 95.10           H  
ATOM   2746 HD23 LEU A 168       1.813  -7.208 -11.444  1.00 95.10           H  
ATOM   2747  N   HIS A 169       4.950  -8.593  -6.848  1.00 95.51           N  
ATOM   2748  H   HIS A 169       4.669  -9.533  -7.087  1.00 95.51           H  
ATOM   2749  CA  HIS A 169       5.051  -8.310  -5.423  1.00 95.51           C  
ATOM   2750  HA  HIS A 169       5.819  -7.554  -5.262  1.00 95.51           H  
ATOM   2751  C   HIS A 169       5.492  -9.588  -4.693  1.00 95.51           C  
ATOM   2752  CB  HIS A 169       3.696  -7.774  -4.922  1.00 95.51           C  
ATOM   2753  HB2 HIS A 169       3.745  -7.597  -3.848  1.00 95.51           H  
ATOM   2754  HB3 HIS A 169       3.504  -6.812  -5.399  1.00 95.51           H  
ATOM   2755  O   HIS A 169       5.482 -10.664  -5.293  1.00 95.51           O  
ATOM   2756  CG  HIS A 169       2.536  -8.697  -5.209  1.00 95.51           C  
ATOM   2757  CD2 HIS A 169       1.670  -8.628  -6.268  1.00 95.51           C  
ATOM   2758  HD2 HIS A 169       1.674  -7.883  -7.050  1.00 95.51           H  
ATOM   2759  ND1 HIS A 169       2.177  -9.799  -4.469  1.00 95.51           N  
ATOM   2760  HD1 HIS A 169       2.566 -10.079  -3.580  1.00 95.51           H  
ATOM   2761  CE1 HIS A 169       1.127 -10.384  -5.065  1.00 95.51           C  
ATOM   2762  HE1 HIS A 169       0.612 -11.257  -4.694  1.00 95.51           H  
ATOM   2763  NE2 HIS A 169       0.800  -9.721  -6.184  1.00 95.51           N  
ATOM   2764  N   VAL A 170       5.852  -9.494  -3.410  1.00 95.48           N  
ATOM   2765  H   VAL A 170       5.887  -8.571  -3.002  1.00 95.48           H  
ATOM   2766  CA  VAL A 170       6.432 -10.620  -2.640  1.00 95.48           C  
ATOM   2767  HA  VAL A 170       7.369 -10.906  -3.117  1.00 95.48           H  
ATOM   2768  C   VAL A 170       5.566 -11.891  -2.657  1.00 95.48           C  
ATOM   2769  CB  VAL A 170       6.789 -10.197  -1.198  1.00 95.48           C  
ATOM   2770  HB  VAL A 170       7.211 -11.062  -0.685  1.00 95.48           H  
ATOM   2771  O   VAL A 170       6.086 -12.993  -2.799  1.00 95.48           O  
ATOM   2772  CG1 VAL A 170       7.851  -9.087  -1.203  1.00 95.48           C  
ATOM   2773 HG11 VAL A 170       8.723  -9.419  -1.765  1.00 95.48           H  
ATOM   2774 HG12 VAL A 170       7.461  -8.170  -1.644  1.00 95.48           H  
ATOM   2775 HG13 VAL A 170       8.164  -8.886  -0.178  1.00 95.48           H  
ATOM   2776  CG2 VAL A 170       5.579  -9.708  -0.389  1.00 95.48           C  
ATOM   2777 HG21 VAL A 170       5.912  -9.400   0.601  1.00 95.48           H  
ATOM   2778 HG22 VAL A 170       4.864 -10.518  -0.253  1.00 95.48           H  
ATOM   2779 HG23 VAL A 170       5.103  -8.860  -0.882  1.00 95.48           H  
ATOM   2780  N   GLU A 171       4.234 -11.755  -2.628  1.00 94.15           N  
ATOM   2781  H   GLU A 171       3.883 -10.848  -2.355  1.00 94.15           H  
ATOM   2782  CA  GLU A 171       3.289 -12.888  -2.715  1.00 94.15           C  
ATOM   2783  HA  GLU A 171       3.695 -13.731  -2.158  1.00 94.15           H  
ATOM   2784  C   GLU A 171       3.057 -13.462  -4.123  1.00 94.15           C  
ATOM   2785  CB  GLU A 171       1.949 -12.538  -2.051  1.00 94.15           C  
ATOM   2786  HB2 GLU A 171       1.516 -11.674  -2.556  1.00 94.15           H  
ATOM   2787  HB3 GLU A 171       1.265 -13.375  -2.185  1.00 94.15           H  
ATOM   2788  O   GLU A 171       2.479 -14.543  -4.271  1.00 94.15           O  
ATOM   2789  CG  GLU A 171       2.023 -12.230  -0.549  1.00 94.15           C  
ATOM   2790  HG2 GLU A 171       2.619 -11.330  -0.401  1.00 94.15           H  
ATOM   2791  HG3 GLU A 171       1.003 -12.023  -0.222  1.00 94.15           H  
ATOM   2792  CD  GLU A 171       2.560 -13.369   0.329  1.00 94.15           C  
ATOM   2793  OE1 GLU A 171       2.896 -13.061   1.495  1.00 94.15           O  
ATOM   2794  OE2 GLU A 171       2.715 -14.500  -0.197  1.00 94.15           O  
ATOM   2795  N   SER A 172       3.505 -12.767  -5.165  1.00 94.30           N  
ATOM   2796  H   SER A 172       4.132 -11.995  -4.994  1.00 94.30           H  
ATOM   2797  CA  SER A 172       3.115 -13.040  -6.547  1.00 94.30           C  
ATOM   2798  HA  SER A 172       2.049 -13.265  -6.547  1.00 94.30           H  
ATOM   2799  C   SER A 172       3.899 -14.209  -7.170  1.00 94.30           C  
ATOM   2800  CB  SER A 172       3.317 -11.773  -7.373  1.00 94.30           C  
ATOM   2801  HB2 SER A 172       4.380 -11.652  -7.582  1.00 94.30           H  
ATOM   2802  HB3 SER A 172       3.015 -10.901  -6.793  1.00 94.30           H  
ATOM   2803  O   SER A 172       5.093 -14.376  -6.886  1.00 94.30           O  
ATOM   2804  OG  SER A 172       2.584 -11.786  -8.576  1.00 94.30           O  
ATOM   2805  HG  SER A 172       1.729 -11.388  -8.399  1.00 94.30           H  
ATOM   2806  N   PRO A 173       3.275 -15.004  -8.061  1.00 95.28           N  
ATOM   2807  CA  PRO A 173       3.999 -15.896  -8.963  1.00 95.28           C  
ATOM   2808  HA  PRO A 173       4.537 -16.638  -8.372  1.00 95.28           H  
ATOM   2809  C   PRO A 173       4.985 -15.127  -9.847  1.00 95.28           C  
ATOM   2810  CB  PRO A 173       2.936 -16.587  -9.823  1.00 95.28           C  
ATOM   2811  HB2 PRO A 173       3.173 -17.638  -9.986  1.00 95.28           H  
ATOM   2812  HB3 PRO A 173       2.831 -16.070 -10.777  1.00 95.28           H  
ATOM   2813  O   PRO A 173       4.810 -13.934 -10.095  1.00 95.28           O  
ATOM   2814  CG  PRO A 173       1.647 -16.418  -9.023  1.00 95.28           C  
ATOM   2815  HG2 PRO A 173       1.574 -17.206  -8.275  1.00 95.28           H  
ATOM   2816  HG3 PRO A 173       0.767 -16.413  -9.666  1.00 95.28           H  
ATOM   2817  CD  PRO A 173       1.849 -15.073  -8.332  1.00 95.28           C  
ATOM   2818  HD2 PRO A 173       1.262 -15.040  -7.415  1.00 95.28           H  
ATOM   2819  HD3 PRO A 173       1.565 -14.263  -9.003  1.00 95.28           H  
ATOM   2820  N   SER A 174       6.007 -15.817 -10.350  1.00 97.44           N  
ATOM   2821  H   SER A 174       6.106 -16.799 -10.138  1.00 97.44           H  
ATOM   2822  CA  SER A 174       7.048 -15.206 -11.178  1.00 97.44           C  
ATOM   2823  HA  SER A 174       7.485 -14.390 -10.601  1.00 97.44           H  
ATOM   2824  C   SER A 174       6.508 -14.624 -12.487  1.00 97.44           C  
ATOM   2825  CB  SER A 174       8.150 -16.224 -11.455  1.00 97.44           C  
ATOM   2826  HB2 SER A 174       7.721 -17.088 -11.963  1.00 97.44           H  
ATOM   2827  HB3 SER A 174       8.910 -15.774 -12.094  1.00 97.44           H  
ATOM   2828  O   SER A 174       5.657 -15.232 -13.136  1.00 97.44           O  
ATOM   2829  OG  SER A 174       8.713 -16.608 -10.214  1.00 97.44           O  
ATOM   2830  HG  SER A 174       9.066 -17.495 -10.297  1.00 97.44           H  
ATOM   2831  N   ASN A 175       7.031 -13.462 -12.888  1.00 97.25           N  
ATOM   2832  H   ASN A 175       7.719 -13.016 -12.298  1.00 97.25           H  
ATOM   2833  CA  ASN A 175       6.712 -12.797 -14.155  1.00 97.25           C  
ATOM   2834  HA  ASN A 175       6.256 -13.531 -14.820  1.00 97.25           H  
ATOM   2835  C   ASN A 175       7.976 -12.292 -14.878  1.00 97.25           C  
ATOM   2836  CB  ASN A 175       5.655 -11.708 -13.907  1.00 97.25           C  
ATOM   2837  HB2 ASN A 175       4.832 -12.146 -13.343  1.00 97.25           H  
ATOM   2838  HB3 ASN A 175       5.246 -11.385 -14.863  1.00 97.25           H  
ATOM   2839  O   ASN A 175       9.066 -12.256 -14.297  1.00 97.25           O  
ATOM   2840  CG  ASN A 175       6.142 -10.470 -13.168  1.00 97.25           C  
ATOM   2841  ND2 ASN A 175       5.226  -9.710 -12.625  1.00 97.25           N  
ATOM   2842 HD21 ASN A 175       4.255  -9.918 -12.811  1.00 97.25           H  
ATOM   2843 HD22 ASN A 175       5.536  -8.865 -12.167  1.00 97.25           H  
ATOM   2844  OD1 ASN A 175       7.317 -10.150 -13.058  1.00 97.25           O  
ATOM   2845  N   MET A 176       7.860 -11.926 -16.160  1.00 97.97           N  
ATOM   2846  H   MET A 176       6.941 -11.814 -16.565  1.00 97.97           H  
ATOM   2847  CA  MET A 176       9.005 -11.503 -16.972  1.00 97.97           C  
ATOM   2848  HA  MET A 176       9.816 -12.218 -16.833  1.00 97.97           H  
ATOM   2849  C   MET A 176       9.542 -10.153 -16.521  1.00 97.97           C  
ATOM   2850  CB  MET A 176       8.631 -11.476 -18.466  1.00 97.97           C  
ATOM   2851  HB2 MET A 176       7.929 -10.663 -18.654  1.00 97.97           H  
ATOM   2852  HB3 MET A 176       8.152 -12.418 -18.735  1.00 97.97           H  
ATOM   2853  O   MET A 176      10.760  -9.968 -16.500  1.00 97.97           O  
ATOM   2854  CG  MET A 176       9.830 -11.236 -19.390  1.00 97.97           C  
ATOM   2855  HG2 MET A 176       9.467 -11.188 -20.417  1.00 97.97           H  
ATOM   2856  HG3 MET A 176      10.265 -10.265 -19.153  1.00 97.97           H  
ATOM   2857  SD  MET A 176      11.152 -12.472 -19.315  1.00 97.97           S  
ATOM   2858  CE  MET A 176      10.289 -13.881 -20.057  1.00 97.97           C  
ATOM   2859  HE1 MET A 176       9.941 -13.618 -21.055  1.00 97.97           H  
ATOM   2860  HE2 MET A 176      10.973 -14.726 -20.129  1.00 97.97           H  
ATOM   2861  HE3 MET A 176       9.439 -14.169 -19.440  1.00 97.97           H  
ATOM   2862  N   PHE A 177       8.673  -9.209 -16.145  1.00 97.28           N  
ATOM   2863  H   PHE A 177       7.685  -9.414 -16.146  1.00 97.28           H  
ATOM   2864  CA  PHE A 177       9.114  -7.882 -15.726  1.00 97.28           C  
ATOM   2865  HA  PHE A 177       9.643  -7.425 -16.563  1.00 97.28           H  
ATOM   2866  C   PHE A 177      10.080  -7.952 -14.543  1.00 97.28           C  
ATOM   2867  CB  PHE A 177       7.904  -7.016 -15.358  1.00 97.28           C  
ATOM   2868  HB2 PHE A 177       7.370  -7.501 -14.541  1.00 97.28           H  
ATOM   2869  HB3 PHE A 177       7.209  -6.997 -16.198  1.00 97.28           H  
ATOM   2870  O   PHE A 177      11.233  -7.528 -14.655  1.00 97.28           O  
ATOM   2871  CG  PHE A 177       8.207  -5.585 -14.943  1.00 97.28           C  
ATOM   2872  CD1 PHE A 177       7.298  -4.924 -14.097  1.00 97.28           C  
ATOM   2873  HD1 PHE A 177       6.393  -5.420 -13.781  1.00 97.28           H  
ATOM   2874  CD2 PHE A 177       9.381  -4.915 -15.352  1.00 97.28           C  
ATOM   2875  HD2 PHE A 177      10.109  -5.400 -15.986  1.00 97.28           H  
ATOM   2876  CE1 PHE A 177       7.564  -3.620 -13.646  1.00 97.28           C  
ATOM   2877  HE1 PHE A 177       6.865  -3.130 -12.984  1.00 97.28           H  
ATOM   2878  CE2 PHE A 177       9.652  -3.617 -14.884  1.00 97.28           C  
ATOM   2879  HE2 PHE A 177      10.582  -3.126 -15.136  1.00 97.28           H  
ATOM   2880  CZ  PHE A 177       8.745  -2.968 -14.034  1.00 97.28           C  
ATOM   2881  HZ  PHE A 177       8.962  -1.980 -13.655  1.00 97.28           H  
ATOM   2882  N   CYS A 178       9.622  -8.512 -13.423  1.00 97.48           N  
ATOM   2883  H   CYS A 178       8.710  -8.944 -13.428  1.00 97.48           H  
ATOM   2884  CA  CYS A 178      10.381  -8.529 -12.182  1.00 97.48           C  
ATOM   2885  HA  CYS A 178      10.801  -7.536 -12.022  1.00 97.48           H  
ATOM   2886  C   CYS A 178      11.550  -9.506 -12.255  1.00 97.48           C  
ATOM   2887  CB  CYS A 178       9.448  -8.797 -11.002  1.00 97.48           C  
ATOM   2888  HB2 CYS A 178      10.024  -8.920 -10.085  1.00 97.48           H  
ATOM   2889  HB3 CYS A 178       8.863  -9.702 -11.165  1.00 97.48           H  
ATOM   2890  O   CYS A 178      12.610  -9.207 -11.705  1.00 97.48           O  
ATOM   2891  SG  CYS A 178       8.363  -7.355 -10.831  1.00 97.48           S  
ATOM   2892  HG  CYS A 178       7.761  -7.499 -12.015  1.00 97.48           H  
ATOM   2893  N   SER A 179      11.417 -10.615 -12.988  1.00 98.24           N  
ATOM   2894  H   SER A 179      10.515 -10.852 -13.374  1.00 98.24           H  
ATOM   2895  CA  SER A 179      12.532 -11.549 -13.157  1.00 98.24           C  
ATOM   2896  HA  SER A 179      12.904 -11.789 -12.161  1.00 98.24           H  
ATOM   2897  C   SER A 179      13.705 -10.928 -13.911  1.00 98.24           C  
ATOM   2898  CB  SER A 179      12.086 -12.857 -13.813  1.00 98.24           C  
ATOM   2899  HB2 SER A 179      11.697 -12.664 -14.813  1.00 98.24           H  
ATOM   2900  HB3 SER A 179      12.941 -13.529 -13.890  1.00 98.24           H  
ATOM   2901  O   SER A 179      14.844 -11.028 -13.455  1.00 98.24           O  
ATOM   2902  OG  SER A 179      11.091 -13.467 -13.020  1.00 98.24           O  
ATOM   2903  HG  SER A 179      10.247 -13.165 -13.364  1.00 98.24           H  
ATOM   2904  N   VAL A 180      13.445 -10.221 -15.017  1.00 98.38           N  
ATOM   2905  H   VAL A 180      12.490 -10.141 -15.334  1.00 98.38           H  
ATOM   2906  CA  VAL A 180      14.505  -9.578 -15.810  1.00 98.38           C  
ATOM   2907  HA  VAL A 180      15.276 -10.318 -16.027  1.00 98.38           H  
ATOM   2908  C   VAL A 180      15.192  -8.457 -15.031  1.00 98.38           C  
ATOM   2909  CB  VAL A 180      13.954  -9.066 -17.153  1.00 98.38           C  
ATOM   2910  HB  VAL A 180      13.082  -8.439 -16.971  1.00 98.38           H  
ATOM   2911  O   VAL A 180      16.421  -8.414 -14.977  1.00 98.38           O  
ATOM   2912  CG1 VAL A 180      14.992  -8.246 -17.925  1.00 98.38           C  
ATOM   2913 HG11 VAL A 180      14.574  -7.936 -18.883  1.00 98.38           H  
ATOM   2914 HG12 VAL A 180      15.258  -7.353 -17.359  1.00 98.38           H  
ATOM   2915 HG13 VAL A 180      15.890  -8.839 -18.098  1.00 98.38           H  
ATOM   2916  CG2 VAL A 180      13.558 -10.234 -18.061  1.00 98.38           C  
ATOM   2917 HG21 VAL A 180      12.880 -10.909 -17.538  1.00 98.38           H  
ATOM   2918 HG22 VAL A 180      13.044  -9.850 -18.942  1.00 98.38           H  
ATOM   2919 HG23 VAL A 180      14.440 -10.796 -18.369  1.00 98.38           H  
ATOM   2920  N   ILE A 181      14.433  -7.551 -14.409  1.00 97.76           N  
ATOM   2921  H   ILE A 181      13.427  -7.621 -14.469  1.00 97.76           H  
ATOM   2922  CA  ILE A 181      15.036  -6.400 -13.719  1.00 97.76           C  
ATOM   2923  HA  ILE A 181      15.776  -5.965 -14.390  1.00 97.76           H  
ATOM   2924  C   ILE A 181      15.812  -6.818 -12.459  1.00 97.76           C  
ATOM   2925  CB  ILE A 181      14.001  -5.293 -13.428  1.00 97.76           C  
ATOM   2926  HB  ILE A 181      14.541  -4.447 -13.001  1.00 97.76           H  
ATOM   2927  O   ILE A 181      16.873  -6.253 -12.198  1.00 97.76           O  
ATOM   2928  CG1 ILE A 181      12.976  -5.772 -12.381  1.00 97.76           C  
ATOM   2929 HG12 ILE A 181      13.478  -5.883 -11.420  1.00 97.76           H  
ATOM   2930 HG13 ILE A 181      12.611  -6.756 -12.678  1.00 97.76           H  
ATOM   2931  CG2 ILE A 181      13.381  -4.779 -14.740  1.00 97.76           C  
ATOM   2932 HG21 ILE A 181      12.811  -3.871 -14.546  1.00 97.76           H  
ATOM   2933 HG22 ILE A 181      12.720  -5.530 -15.174  1.00 97.76           H  
ATOM   2934 HG23 ILE A 181      14.169  -4.541 -15.455  1.00 97.76           H  
ATOM   2935  CD1 ILE A 181      11.772  -4.862 -12.154  1.00 97.76           C  
ATOM   2936 HD11 ILE A 181      11.170  -5.277 -11.344  1.00 97.76           H  
ATOM   2937 HD12 ILE A 181      11.153  -4.835 -13.051  1.00 97.76           H  
ATOM   2938 HD13 ILE A 181      12.096  -3.855 -11.893  1.00 97.76           H  
ATOM   2939  N   ASN A 182      15.355  -7.836 -11.714  1.00 97.61           N  
ATOM   2940  H   ASN A 182      14.482  -8.279 -11.960  1.00 97.61           H  
ATOM   2941  CA  ASN A 182      16.108  -8.357 -10.566  1.00 97.61           C  
ATOM   2942  HA  ASN A 182      16.467  -7.516  -9.971  1.00 97.61           H  
ATOM   2943  C   ASN A 182      17.348  -9.128 -11.011  1.00 97.61           C  
ATOM   2944  CB  ASN A 182      15.225  -9.218  -9.654  1.00 97.61           C  
ATOM   2945  HB2 ASN A 182      14.623  -9.917 -10.234  1.00 97.61           H  
ATOM   2946  HB3 ASN A 182      15.858  -9.801  -8.985  1.00 97.61           H  
ATOM   2947  O   ASN A 182      18.407  -8.959 -10.409  1.00 97.61           O  
ATOM   2948  CG  ASN A 182      14.350  -8.351  -8.779  1.00 97.61           C  
ATOM   2949  ND2 ASN A 182      13.153  -8.063  -9.209  1.00 97.61           N  
ATOM   2950 HD21 ASN A 182      12.819  -8.489 -10.062  1.00 97.61           H  
ATOM   2951 HD22 ASN A 182      12.577  -7.512  -8.589  1.00 97.61           H  
ATOM   2952  OD1 ASN A 182      14.753  -7.866  -7.738  1.00 97.61           O  
ATOM   2953  N   TYR A 183      17.270  -9.896 -12.105  1.00 98.04           N  
ATOM   2954  H   TYR A 183      16.374 -10.040 -12.548  1.00 98.04           H  
ATOM   2955  CA  TYR A 183      18.455 -10.504 -12.708  1.00 98.04           C  
ATOM   2956  HA  TYR A 183      18.897 -11.194 -11.989  1.00 98.04           H  
ATOM   2957  C   TYR A 183      19.516  -9.448 -13.041  1.00 98.04           C  
ATOM   2958  CB  TYR A 183      18.061 -11.296 -13.960  1.00 98.04           C  
ATOM   2959  HB2 TYR A 183      17.514 -10.656 -14.651  1.00 98.04           H  
ATOM   2960  HB3 TYR A 183      17.396 -12.108 -13.665  1.00 98.04           H  
ATOM   2961  O   TYR A 183      20.666  -9.578 -12.628  1.00 98.04           O  
ATOM   2962  CG  TYR A 183      19.256 -11.879 -14.682  1.00 98.04           C  
ATOM   2963  CD1 TYR A 183      19.852 -11.197 -15.764  1.00 98.04           C  
ATOM   2964  HD1 TYR A 183      19.432 -10.265 -16.113  1.00 98.04           H  
ATOM   2965  CD2 TYR A 183      19.807 -13.085 -14.224  1.00 98.04           C  
ATOM   2966  HD2 TYR A 183      19.361 -13.601 -13.385  1.00 98.04           H  
ATOM   2967  CE1 TYR A 183      21.002 -11.727 -16.385  1.00 98.04           C  
ATOM   2968  HE1 TYR A 183      21.473 -11.218 -17.213  1.00 98.04           H  
ATOM   2969  CE2 TYR A 183      20.949 -13.614 -14.843  1.00 98.04           C  
ATOM   2970  HE2 TYR A 183      21.378 -14.536 -14.479  1.00 98.04           H  
ATOM   2971  OH  TYR A 183      22.670 -13.459 -16.473  1.00 98.04           O  
ATOM   2972  HH  TYR A 183      22.945 -14.258 -16.018  1.00 98.04           H  
ATOM   2973  CZ  TYR A 183      21.549 -12.938 -15.919  1.00 98.04           C  
ATOM   2974  N   ILE A 184      19.126  -8.361 -13.713  1.00 98.23           N  
ATOM   2975  H   ILE A 184      18.167  -8.314 -14.028  1.00 98.23           H  
ATOM   2976  CA  ILE A 184      20.030  -7.245 -14.026  1.00 98.23           C  
ATOM   2977  HA  ILE A 184      20.870  -7.626 -14.606  1.00 98.23           H  
ATOM   2978  C   ILE A 184      20.618  -6.632 -12.752  1.00 98.23           C  
ATOM   2979  CB  ILE A 184      19.283  -6.200 -14.880  1.00 98.23           C  
ATOM   2980  HB  ILE A 184      18.307  -6.017 -14.433  1.00 98.23           H  
ATOM   2981  O   ILE A 184      21.810  -6.336 -12.712  1.00 98.23           O  
ATOM   2982  CG1 ILE A 184      19.084  -6.780 -16.296  1.00 98.23           C  
ATOM   2983 HG12 ILE A 184      18.695  -7.796 -16.231  1.00 98.23           H  
ATOM   2984 HG13 ILE A 184      20.043  -6.824 -16.811  1.00 98.23           H  
ATOM   2985  CG2 ILE A 184      20.028  -4.854 -14.950  1.00 98.23           C  
ATOM   2986 HG21 ILE A 184      21.031  -4.994 -15.352  1.00 98.23           H  
ATOM   2987 HG22 ILE A 184      20.094  -4.403 -13.959  1.00 98.23           H  
ATOM   2988 HG23 ILE A 184      19.477  -4.152 -15.575  1.00 98.23           H  
ATOM   2989  CD1 ILE A 184      18.107  -5.978 -17.150  1.00 98.23           C  
ATOM   2990 HD11 ILE A 184      17.170  -5.847 -16.610  1.00 98.23           H  
ATOM   2991 HD12 ILE A 184      17.917  -6.533 -18.069  1.00 98.23           H  
ATOM   2992 HD13 ILE A 184      18.526  -5.006 -17.409  1.00 98.23           H  
ATOM   2993  N   CYS A 185      19.824  -6.482 -11.693  1.00 97.40           N  
ATOM   2994  H   CYS A 185      18.846  -6.725 -11.774  1.00 97.40           H  
ATOM   2995  CA  CYS A 185      20.314  -5.941 -10.428  1.00 97.40           C  
ATOM   2996  HA  CYS A 185      20.832  -5.003 -10.629  1.00 97.40           H  
ATOM   2997  C   CYS A 185      21.328  -6.847  -9.746  1.00 97.40           C  
ATOM   2998  CB  CYS A 185      19.144  -5.643  -9.501  1.00 97.40           C  
ATOM   2999  HB2 CYS A 185      19.511  -5.367  -8.513  1.00 97.40           H  
ATOM   3000  HB3 CYS A 185      18.473  -6.498  -9.417  1.00 97.40           H  
ATOM   3001  O   CYS A 185      22.363  -6.349  -9.311  1.00 97.40           O  
ATOM   3002  SG  CYS A 185      18.322  -4.234 -10.249  1.00 97.40           S  
ATOM   3003  HG  CYS A 185      17.782  -4.901 -11.273  1.00 97.40           H  
ATOM   3004  N   LEU A 186      21.099  -8.163  -9.710  1.00 97.25           N  
ATOM   3005  H   LEU A 186      20.217  -8.508 -10.062  1.00 97.25           H  
ATOM   3006  CA  LEU A 186      22.094  -9.122  -9.222  1.00 97.25           C  
ATOM   3007  HA  LEU A 186      22.291  -8.934  -8.168  1.00 97.25           H  
ATOM   3008  C   LEU A 186      23.428  -8.940  -9.959  1.00 97.25           C  
ATOM   3009  CB  LEU A 186      21.570 -10.559  -9.412  1.00 97.25           C  
ATOM   3010  HB2 LEU A 186      21.254 -10.686 -10.448  1.00 97.25           H  
ATOM   3011  HB3 LEU A 186      22.391 -11.254  -9.238  1.00 97.25           H  
ATOM   3012  O   LEU A 186      24.486  -8.902  -9.336  1.00 97.25           O  
ATOM   3013  CG  LEU A 186      20.408 -10.959  -8.489  1.00 97.25           C  
ATOM   3014  HG  LEU A 186      19.594 -10.239  -8.567  1.00 97.25           H  
ATOM   3015  CD1 LEU A 186      19.891 -12.338  -8.900  1.00 97.25           C  
ATOM   3016 HD11 LEU A 186      19.475 -12.284  -9.906  1.00 97.25           H  
ATOM   3017 HD12 LEU A 186      19.104 -12.636  -8.208  1.00 97.25           H  
ATOM   3018 HD13 LEU A 186      20.699 -13.070  -8.869  1.00 97.25           H  
ATOM   3019  CD2 LEU A 186      20.846 -11.051  -7.029  1.00 97.25           C  
ATOM   3020 HD21 LEU A 186      20.001 -11.350  -6.408  1.00 97.25           H  
ATOM   3021 HD22 LEU A 186      21.655 -11.774  -6.920  1.00 97.25           H  
ATOM   3022 HD23 LEU A 186      21.187 -10.075  -6.685  1.00 97.25           H  
ATOM   3023  N   ARG A 187      23.369  -8.755 -11.279  1.00 97.72           N  
ATOM   3024  H   ARG A 187      22.456  -8.779 -11.712  1.00 97.72           H  
ATOM   3025  CA  ARG A 187      24.547  -8.563 -12.129  1.00 97.72           C  
ATOM   3026  HA  ARG A 187      25.300  -9.302 -11.857  1.00 97.72           H  
ATOM   3027  C   ARG A 187      25.257  -7.234 -11.898  1.00 97.72           C  
ATOM   3028  CB  ARG A 187      24.118  -8.759 -13.590  1.00 97.72           C  
ATOM   3029  HB2 ARG A 187      24.954  -8.526 -14.251  1.00 97.72           H  
ATOM   3030  HB3 ARG A 187      23.305  -8.074 -13.834  1.00 97.72           H  
ATOM   3031  O   ARG A 187      26.478  -7.226 -11.780  1.00 97.72           O  
ATOM   3032  CG  ARG A 187      23.662 -10.196 -13.880  1.00 97.72           C  
ATOM   3033  HG2 ARG A 187      22.777 -10.440 -13.291  1.00 97.72           H  
ATOM   3034  HG3 ARG A 187      23.388 -10.275 -14.932  1.00 97.72           H  
ATOM   3035  CD  ARG A 187      24.738 -11.225 -13.519  1.00 97.72           C  
ATOM   3036  HD2 ARG A 187      24.365 -12.223 -13.748  1.00 97.72           H  
ATOM   3037  HD3 ARG A 187      24.891 -11.209 -12.440  1.00 97.72           H  
ATOM   3038  NE  ARG A 187      26.000 -10.994 -14.258  1.00 97.72           N  
ATOM   3039  HE  ARG A 187      26.789 -10.608 -13.758  1.00 97.72           H  
ATOM   3040  NH1 ARG A 187      25.121 -11.876 -16.102  1.00 97.72           N  
ATOM   3041 HH11 ARG A 187      24.219 -11.962 -15.657  1.00 97.72           H  
ATOM   3042 HH12 ARG A 187      25.143 -11.885 -17.112  1.00 97.72           H  
ATOM   3043  NH2 ARG A 187      27.144 -11.106 -16.296  1.00 97.72           N  
ATOM   3044 HH21 ARG A 187      27.059 -11.459 -17.238  1.00 97.72           H  
ATOM   3045 HH22 ARG A 187      27.981 -10.607 -16.030  1.00 97.72           H  
ATOM   3046  CZ  ARG A 187      26.113 -11.301 -15.532  1.00 97.72           C  
ATOM   3047  N   ILE A 188      24.516  -6.133 -11.765  1.00 97.91           N  
ATOM   3048  H   ILE A 188      23.519  -6.220 -11.899  1.00 97.91           H  
ATOM   3049  CA  ILE A 188      25.070  -4.817 -11.396  1.00 97.91           C  
ATOM   3050  HA  ILE A 188      25.864  -4.553 -12.095  1.00 97.91           H  
ATOM   3051  C   ILE A 188      25.731  -4.865 -10.012  1.00 97.91           C  
ATOM   3052  CB  ILE A 188      23.968  -3.734 -11.486  1.00 97.91           C  
ATOM   3053  HB  ILE A 188      23.077  -4.101 -10.977  1.00 97.91           H  
ATOM   3054  O   ILE A 188      26.765  -4.235  -9.800  1.00 97.91           O  
ATOM   3055  CG1 ILE A 188      23.622  -3.456 -12.967  1.00 97.91           C  
ATOM   3056 HG12 ILE A 188      24.482  -3.005 -13.462  1.00 97.91           H  
ATOM   3057 HG13 ILE A 188      23.410  -4.398 -13.472  1.00 97.91           H  
ATOM   3058  CG2 ILE A 188      24.404  -2.430 -10.792  1.00 97.91           C  
ATOM   3059 HG21 ILE A 188      23.649  -1.653 -10.911  1.00 97.91           H  
ATOM   3060 HG22 ILE A 188      24.524  -2.593  -9.721  1.00 97.91           H  
ATOM   3061 HG23 ILE A 188      25.348  -2.082 -11.213  1.00 97.91           H  
ATOM   3062  CD1 ILE A 188      22.405  -2.542 -13.169  1.00 97.91           C  
ATOM   3063 HD11 ILE A 188      22.136  -2.531 -14.226  1.00 97.91           H  
ATOM   3064 HD12 ILE A 188      21.559  -2.915 -12.591  1.00 97.91           H  
ATOM   3065 HD13 ILE A 188      22.633  -1.520 -12.866  1.00 97.91           H  
ATOM   3066  N   LEU A 189      25.174  -5.641  -9.081  1.00 96.22           N  
ATOM   3067  H   LEU A 189      24.308  -6.109  -9.305  1.00 96.22           H  
ATOM   3068  CA  LEU A 189      25.709  -5.816  -7.730  1.00 96.22           C  
ATOM   3069  HA  LEU A 189      26.159  -4.873  -7.418  1.00 96.22           H  
ATOM   3070  C   LEU A 189      26.860  -6.837  -7.640  1.00 96.22           C  
ATOM   3071  CB  LEU A 189      24.550  -6.137  -6.770  1.00 96.22           C  
ATOM   3072  HB2 LEU A 189      24.958  -6.372  -5.788  1.00 96.22           H  
ATOM   3073  HB3 LEU A 189      24.038  -7.026  -7.136  1.00 96.22           H  
ATOM   3074  O   LEU A 189      27.324  -7.125  -6.539  1.00 96.22           O  
ATOM   3075  CG  LEU A 189      23.530  -4.992  -6.606  1.00 96.22           C  
ATOM   3076  HG  LEU A 189      23.091  -4.723  -7.567  1.00 96.22           H  
ATOM   3077  CD1 LEU A 189      22.418  -5.454  -5.672  1.00 96.22           C  
ATOM   3078 HD11 LEU A 189      21.630  -4.702  -5.627  1.00 96.22           H  
ATOM   3079 HD12 LEU A 189      22.810  -5.641  -4.671  1.00 96.22           H  
ATOM   3080 HD13 LEU A 189      22.009  -6.381  -6.074  1.00 96.22           H  
ATOM   3081  CD2 LEU A 189      24.147  -3.735  -5.999  1.00 96.22           C  
ATOM   3082 HD21 LEU A 189      24.829  -3.275  -6.715  1.00 96.22           H  
ATOM   3083 HD22 LEU A 189      24.693  -4.014  -5.099  1.00 96.22           H  
ATOM   3084 HD23 LEU A 189      23.365  -3.016  -5.756  1.00 96.22           H  
ATOM   3085  N   GLY A 190      27.348  -7.350  -8.774  1.00 93.98           N  
ATOM   3086  H   GLY A 190      26.925  -7.068  -9.646  1.00 93.98           H  
ATOM   3087  CA  GLY A 190      28.552  -8.181  -8.844  1.00 93.98           C  
ATOM   3088  HA2 GLY A 190      29.023  -8.017  -9.813  1.00 93.98           H  
ATOM   3089  HA3 GLY A 190      29.254  -7.872  -8.070  1.00 93.98           H  
ATOM   3090  C   GLY A 190      28.324  -9.686  -8.696  1.00 93.98           C  
ATOM   3091  O   GLY A 190      29.291 -10.426  -8.545  1.00 93.98           O  
ATOM   3092  N   VAL A 191      27.077 -10.167  -8.748  1.00 94.14           N  
ATOM   3093  H   VAL A 191      26.312  -9.523  -8.890  1.00 94.14           H  
ATOM   3094  CA  VAL A 191      26.796 -11.610  -8.786  1.00 94.14           C  
ATOM   3095  HA  VAL A 191      27.448 -12.102  -8.066  1.00 94.14           H  
ATOM   3096  C   VAL A 191      27.131 -12.152 -10.177  1.00 94.14           C  
ATOM   3097  CB  VAL A 191      25.340 -11.923  -8.392  1.00 94.14           C  
ATOM   3098  HB  VAL A 191      24.670 -11.509  -9.145  1.00 94.14           H  
ATOM   3099  O   VAL A 191      26.763 -11.563 -11.191  1.00 94.14           O  
ATOM   3100  CG1 VAL A 191      25.081 -13.433  -8.306  1.00 94.14           C  
ATOM   3101 HG11 VAL A 191      25.770 -13.890  -7.596  1.00 94.14           H  
ATOM   3102 HG12 VAL A 191      24.058 -13.613  -7.975  1.00 94.14           H  
ATOM   3103 HG13 VAL A 191      25.215 -13.893  -9.285  1.00 94.14           H  
ATOM   3104  CG2 VAL A 191      24.994 -11.319  -7.024  1.00 94.14           C  
ATOM   3105 HG21 VAL A 191      25.678 -11.696  -6.264  1.00 94.14           H  
ATOM   3106 HG22 VAL A 191      23.972 -11.581  -6.751  1.00 94.14           H  
ATOM   3107 HG23 VAL A 191      25.067 -10.233  -7.061  1.00 94.14           H  
ATOM   3108  N   GLU A 192      27.824 -13.285 -10.248  1.00 90.60           N  
ATOM   3109  H   GLU A 192      28.161 -13.710  -9.395  1.00 90.60           H  
ATOM   3110  CA  GLU A 192      28.195 -13.905 -11.522  1.00 90.60           C  
ATOM   3111  HA  GLU A 192      28.536 -13.121 -12.198  1.00 90.60           H  
ATOM   3112  C   GLU A 192      27.017 -14.628 -12.189  1.00 90.60           C  
ATOM   3113  CB  GLU A 192      29.352 -14.886 -11.327  1.00 90.60           C  
ATOM   3114  HB2 GLU A 192      29.531 -15.401 -12.271  1.00 90.60           H  
ATOM   3115  HB3 GLU A 192      29.061 -15.624 -10.579  1.00 90.60           H  
ATOM   3116  O   GLU A 192      26.179 -15.248 -11.528  1.00 90.60           O  
ATOM   3117  CG  GLU A 192      30.653 -14.191 -10.898  1.00 90.60           C  
ATOM   3118  HG2 GLU A 192      30.903 -13.436 -11.643  1.00 90.60           H  
ATOM   3119  HG3 GLU A 192      30.497 -13.693  -9.941  1.00 90.60           H  
ATOM   3120  CD  GLU A 192      31.815 -15.185 -10.761  1.00 90.60           C  
ATOM   3121  OE1 GLU A 192      32.972 -14.713 -10.765  1.00 90.60           O  
ATOM   3122  OE2 GLU A 192      31.530 -16.404 -10.653  1.00 90.60           O  
ATOM   3123  N   ALA A 193      26.992 -14.618 -13.526  1.00 86.40           N  
ATOM   3124  H   ALA A 193      27.704 -14.097 -14.018  1.00 86.40           H  
ATOM   3125  CA  ALA A 193      25.953 -15.279 -14.320  1.00 86.40           C  
ATOM   3126  HA  ALA A 193      24.985 -14.857 -14.051  1.00 86.40           H  
ATOM   3127  C   ALA A 193      25.898 -16.803 -14.111  1.00 86.40           C  
ATOM   3128  CB  ALA A 193      26.239 -15.005 -15.804  1.00 86.40           C  
ATOM   3129  HB1 ALA A 193      25.353 -15.223 -16.401  1.00 86.40           H  
ATOM   3130  HB2 ALA A 193      26.532 -13.967 -15.962  1.00 86.40           H  
ATOM   3131  HB3 ALA A 193      27.063 -15.630 -16.149  1.00 86.40           H  
ATOM   3132  O   ALA A 193      24.834 -17.405 -14.256  1.00 86.40           O  
ATOM   3133  N   GLY A 194      27.061 -17.412 -13.855  1.00 74.60           N  
ATOM   3134  H   GLY A 194      27.864 -16.823 -13.687  1.00 74.60           H  
ATOM   3135  CA  GLY A 194      27.318 -18.838 -14.047  1.00 74.60           C  
ATOM   3136  HA2 GLY A 194      28.088 -18.958 -14.810  1.00 74.60           H  
ATOM   3137  HA3 GLY A 194      26.414 -19.331 -14.403  1.00 74.60           H  
ATOM   3138  C   GLY A 194      27.778 -19.591 -12.806  1.00 74.60           C  
ATOM   3139  O   GLY A 194      28.474 -20.584 -12.967  1.00 74.60           O  
ATOM   3140  N   HIS A 195      27.429 -19.151 -11.592  1.00 60.20           N  
ATOM   3141  H   HIS A 195      26.890 -18.300 -11.507  1.00 60.20           H  
ATOM   3142  CA  HIS A 195      27.723 -19.949 -10.397  1.00 60.20           C  
ATOM   3143  HA  HIS A 195      28.768 -20.255 -10.468  1.00 60.20           H  
ATOM   3144  C   HIS A 195      26.889 -21.247 -10.413  1.00 60.20           C  
ATOM   3145  CB  HIS A 195      27.617 -19.106  -9.115  1.00 60.20           C  
ATOM   3146  HB2 HIS A 195      27.454 -18.059  -9.366  1.00 60.20           H  
ATOM   3147  HB3 HIS A 195      26.781 -19.449  -8.506  1.00 60.20           H  
ATOM   3148  O   HIS A 195      25.718 -21.294 -10.029  1.00 60.20           O  
ATOM   3149  CG  HIS A 195      28.850 -19.190  -8.253  1.00 60.20           C  
ATOM   3150  CD2 HIS A 195      28.979 -19.895  -7.084  1.00 60.20           C  
ATOM   3151  HD2 HIS A 195      28.222 -20.517  -6.629  1.00 60.20           H  
ATOM   3152  ND1 HIS A 195      30.054 -18.555  -8.485  1.00 60.20           N  
ATOM   3153  HD1 HIS A 195      30.317 -17.985  -9.275  1.00 60.20           H  
ATOM   3154  CE1 HIS A 195      30.877 -18.866  -7.471  1.00 60.20           C  
ATOM   3155  HE1 HIS A 195      31.896 -18.520  -7.384  1.00 60.20           H  
ATOM   3156  NE2 HIS A 195      30.262 -19.662  -6.582  1.00 60.20           N  
ATOM   3157  N   ASP A 196      27.514 -22.274 -10.971  1.00 41.94           N  
ATOM   3158  H   ASP A 196      28.418 -22.074 -11.374  1.00 41.94           H  
ATOM   3159  CA  ASP A 196      27.166 -23.683 -10.938  1.00 41.94           C  
ATOM   3160  HA  ASP A 196      26.081 -23.776 -10.988  1.00 41.94           H  
ATOM   3161  C   ASP A 196      27.659 -24.282  -9.602  1.00 41.94           C  
ATOM   3162  CB  ASP A 196      27.797 -24.340 -12.186  1.00 41.94           C  
ATOM   3163  HB2 ASP A 196      28.783 -24.729 -11.932  1.00 41.94           H  
ATOM   3164  HB3 ASP A 196      27.936 -23.581 -12.956  1.00 41.94           H  
ATOM   3165  O   ASP A 196      28.437 -23.651  -8.890  1.00 41.94           O  
ATOM   3166  CG  ASP A 196      26.945 -25.451 -12.808  1.00 41.94           C  
ATOM   3167  OD1 ASP A 196      26.027 -25.946 -12.110  1.00 41.94           O  
ATOM   3168  OD2 ASP A 196      27.177 -25.753 -14.001  1.00 41.94           O  
ATOM   3169  N   ASP A 197      27.184 -25.474  -9.251  1.00 42.77           N  
ATOM   3170  H   ASP A 197      26.737 -25.981 -10.002  1.00 42.77           H  
ATOM   3171  CA  ASP A 197      27.330 -26.161  -7.951  1.00 42.77           C  
ATOM   3172  HA  ASP A 197      27.039 -27.189  -8.166  1.00 42.77           H  
ATOM   3173  C   ASP A 197      26.344 -25.698  -6.855  1.00 42.77           C  
ATOM   3174  CB  ASP A 197      28.792 -26.304  -7.473  1.00 42.77           C  
ATOM   3175  HB2 ASP A 197      29.210 -25.332  -7.214  1.00 42.77           H  
ATOM   3176  HB3 ASP A 197      28.782 -26.901  -6.561  1.00 42.77           H  
ATOM   3177  O   ASP A 197      26.646 -24.954  -5.924  1.00 42.77           O  
ATOM   3178  CG  ASP A 197      29.702 -27.021  -8.478  1.00 42.77           C  
ATOM   3179  OD1 ASP A 197      29.158 -27.822  -9.275  1.00 42.77           O  
ATOM   3180  OD2 ASP A 197      30.938 -26.888  -8.344  1.00 42.77           O  
ATOM   3181  N   LYS A 198      25.124 -26.253  -6.939  1.00 49.65           N  
ATOM   3182  H   LYS A 198      24.983 -26.823  -7.761  1.00 49.65           H  
ATOM   3183  CA  LYS A 198      24.037 -26.197  -5.934  1.00 49.65           C  
ATOM   3184  HA  LYS A 198      23.244 -26.835  -6.325  1.00 49.65           H  
ATOM   3185  C   LYS A 198      23.326 -24.844  -5.742  1.00 49.65           C  
ATOM   3186  CB  LYS A 198      24.470 -26.841  -4.600  1.00 49.65           C  
ATOM   3187  HB2 LYS A 198      25.284 -26.263  -4.164  1.00 49.65           H  
ATOM   3188  HB3 LYS A 198      23.629 -26.804  -3.908  1.00 49.65           H  
ATOM   3189  O   LYS A 198      22.967 -24.484  -4.624  1.00 49.65           O  
ATOM   3190  CG  LYS A 198      24.902 -28.306  -4.742  1.00 49.65           C  
ATOM   3191  HG2 LYS A 198      24.121 -28.868  -5.255  1.00 49.65           H  
ATOM   3192  HG3 LYS A 198      25.824 -28.363  -5.321  1.00 49.65           H  
ATOM   3193  CD  LYS A 198      25.135 -28.911  -3.355  1.00 49.65           C  
ATOM   3194  HD2 LYS A 198      25.901 -28.330  -2.842  1.00 49.65           H  
ATOM   3195  HD3 LYS A 198      24.207 -28.865  -2.782  1.00 49.65           H  
ATOM   3196  CE  LYS A 198      25.590 -30.363  -3.498  1.00 49.65           C  
ATOM   3197  HE2 LYS A 198      26.494 -30.376  -4.107  1.00 49.65           H  
ATOM   3198  HE3 LYS A 198      24.820 -30.921  -4.031  1.00 49.65           H  
ATOM   3199  NZ  LYS A 198      25.855 -30.970  -2.172  1.00 49.65           N  
ATOM   3200  HZ1 LYS A 198      26.570 -30.439  -1.695  1.00 49.65           H  
ATOM   3201  HZ2 LYS A 198      26.180 -31.921  -2.280  1.00 49.65           H  
ATOM   3202  HZ3 LYS A 198      25.017 -30.963  -1.608  1.00 49.65           H  
ATOM   3203  N   GLY A 199      22.949 -24.196  -6.849  1.00 58.75           N  
ATOM   3204  H   GLY A 199      23.373 -24.485  -7.718  1.00 58.75           H  
ATOM   3205  CA  GLY A 199      21.713 -23.393  -6.895  1.00 58.75           C  
ATOM   3206  HA2 GLY A 199      21.063 -23.683  -6.067  1.00 58.75           H  
ATOM   3207  HA3 GLY A 199      21.190 -23.637  -7.819  1.00 58.75           H  
ATOM   3208  C   GLY A 199      21.856 -21.869  -6.850  1.00 58.75           C  
ATOM   3209  O   GLY A 199      21.137 -21.218  -6.094  1.00 58.75           O  
ATOM   3210  N   SER A 200      22.715 -21.275  -7.685  1.00 82.60           N  
ATOM   3211  H   SER A 200      23.325 -21.840  -8.257  1.00 82.60           H  
ATOM   3212  CA  SER A 200      22.803 -19.810  -7.810  1.00 82.60           C  
ATOM   3213  HA  SER A 200      23.106 -19.404  -6.846  1.00 82.60           H  
ATOM   3214  C   SER A 200      21.481 -19.162  -8.222  1.00 82.60           C  
ATOM   3215  CB  SER A 200      23.869 -19.428  -8.826  1.00 82.60           C  
ATOM   3216  HB2 SER A 200      24.820 -19.760  -8.407  1.00 82.60           H  
ATOM   3217  HB3 SER A 200      23.675 -19.941  -9.767  1.00 82.60           H  
ATOM   3218  O   SER A 200      20.880 -19.517  -9.242  1.00 82.60           O  
ATOM   3219  OG  SER A 200      23.909 -18.030  -9.063  1.00 82.60           O  
ATOM   3220  HG  SER A 200      24.774 -17.827  -9.427  1.00 82.60           H  
ATOM   3221  N   ALA A 201      21.063 -18.150  -7.458  1.00 88.92           N  
ATOM   3222  H   ALA A 201      21.593 -17.933  -6.625  1.00 88.92           H  
ATOM   3223  CA  ALA A 201      19.892 -17.333  -7.756  1.00 88.92           C  
ATOM   3224  HA  ALA A 201      19.002 -17.960  -7.693  1.00 88.92           H  
ATOM   3225  C   ALA A 201      19.949 -16.734  -9.170  1.00 88.92           C  
ATOM   3226  CB  ALA A 201      19.804 -16.228  -6.697  1.00 88.92           C  
ATOM   3227  HB1 ALA A 201      18.945 -15.589  -6.900  1.00 88.92           H  
ATOM   3228  HB2 ALA A 201      20.711 -15.624  -6.718  1.00 88.92           H  
ATOM   3229  HB3 ALA A 201      19.683 -16.669  -5.707  1.00 88.92           H  
ATOM   3230  O   ALA A 201      18.948 -16.749  -9.882  1.00 88.92           O  
ATOM   3231  N   CYS A 202      21.126 -16.278  -9.610  1.00 92.33           N  
ATOM   3232  H   CYS A 202      21.933 -16.386  -9.012  1.00 92.33           H  
ATOM   3233  CA  CYS A 202      21.312 -15.660 -10.920  1.00 92.33           C  
ATOM   3234  HA  CYS A 202      20.558 -14.883 -11.047  1.00 92.33           H  
ATOM   3235  C   CYS A 202      21.128 -16.670 -12.069  1.00 92.33           C  
ATOM   3236  CB  CYS A 202      22.700 -15.005 -10.921  1.00 92.33           C  
ATOM   3237  HB2 CYS A 202      22.873 -14.495  -9.973  1.00 92.33           H  
ATOM   3238  HB3 CYS A 202      23.478 -15.757 -11.054  1.00 92.33           H  
ATOM   3239  O   CYS A 202      20.441 -16.380 -13.048  1.00 92.33           O  
ATOM   3240  SG  CYS A 202      22.815 -13.780 -12.243  1.00 92.33           S  
ATOM   3241  HG  CYS A 202      21.892 -12.928 -11.790  1.00 92.33           H  
ATOM   3242  N   ALA A 203      21.659 -17.889 -11.924  1.00 92.74           N  
ATOM   3243  H   ALA A 203      22.194 -18.091 -11.092  1.00 92.74           H  
ATOM   3244  CA  ALA A 203      21.519 -18.941 -12.932  1.00 92.74           C  
ATOM   3245  HA  ALA A 203      21.827 -18.541 -13.898  1.00 92.74           H  
ATOM   3246  C   ALA A 203      20.063 -19.422 -13.069  1.00 92.74           C  
ATOM   3247  CB  ALA A 203      22.465 -20.092 -12.571  1.00 92.74           C  
ATOM   3248  HB1 ALA A 203      22.410 -20.865 -13.337  1.00 92.74           H  
ATOM   3249  HB2 ALA A 203      23.490 -19.727 -12.520  1.00 92.74           H  
ATOM   3250  HB3 ALA A 203      22.190 -20.525 -11.609  1.00 92.74           H  
ATOM   3251  O   ALA A 203      19.556 -19.554 -14.185  1.00 92.74           O  
ATOM   3252  N   ARG A 204      19.363 -19.623 -11.941  1.00 94.30           N  
ATOM   3253  H   ARG A 204      19.842 -19.499 -11.060  1.00 94.30           H  
ATOM   3254  CA  ARG A 204      17.937 -20.004 -11.941  1.00 94.30           C  
ATOM   3255  HA  ARG A 204      17.806 -20.891 -12.561  1.00 94.30           H  
ATOM   3256  C   ARG A 204      17.063 -18.925 -12.575  1.00 94.30           C  
ATOM   3257  CB  ARG A 204      17.446 -20.316 -10.521  1.00 94.30           C  
ATOM   3258  HB2 ARG A 204      17.587 -19.444  -9.883  1.00 94.30           H  
ATOM   3259  HB3 ARG A 204      16.380 -20.535 -10.580  1.00 94.30           H  
ATOM   3260  O   ARG A 204      16.224 -19.239 -13.411  1.00 94.30           O  
ATOM   3261  CG  ARG A 204      18.137 -21.537  -9.896  1.00 94.30           C  
ATOM   3262  HG2 ARG A 204      19.170 -21.298  -9.639  1.00 94.30           H  
ATOM   3263  HG3 ARG A 204      18.147 -22.351 -10.622  1.00 94.30           H  
ATOM   3264  CD  ARG A 204      17.396 -22.023  -8.644  1.00 94.30           C  
ATOM   3265  HD2 ARG A 204      16.404 -22.352  -8.951  1.00 94.30           H  
ATOM   3266  HD3 ARG A 204      17.931 -22.880  -8.235  1.00 94.30           H  
ATOM   3267  NE  ARG A 204      17.274 -20.982  -7.602  1.00 94.30           N  
ATOM   3268  HE  ARG A 204      17.904 -20.194  -7.647  1.00 94.30           H  
ATOM   3269  NH1 ARG A 204      15.556 -21.960  -6.430  1.00 94.30           N  
ATOM   3270 HH11 ARG A 204      15.492 -22.684  -7.131  1.00 94.30           H  
ATOM   3271 HH12 ARG A 204      14.771 -21.843  -5.806  1.00 94.30           H  
ATOM   3272  NH2 ARG A 204      16.276 -19.948  -5.828  1.00 94.30           N  
ATOM   3273 HH21 ARG A 204      16.749 -19.085  -6.055  1.00 94.30           H  
ATOM   3274 HH22 ARG A 204      15.468 -19.875  -5.225  1.00 94.30           H  
ATOM   3275  CZ  ARG A 204      16.386 -20.971  -6.623  1.00 94.30           C  
ATOM   3276  N   ALA A 205      17.324 -17.664 -12.242  1.00 96.30           N  
ATOM   3277  H   ALA A 205      18.011 -17.486 -11.524  1.00 96.30           H  
ATOM   3278  CA  ALA A 205      16.660 -16.515 -12.843  1.00 96.30           C  
ATOM   3279  HA  ALA A 205      15.588 -16.563 -12.655  1.00 96.30           H  
ATOM   3280  C   ALA A 205      16.861 -16.446 -14.356  1.00 96.30           C  
ATOM   3281  CB  ALA A 205      17.235 -15.271 -12.183  1.00 96.30           C  
ATOM   3282  HB1 ALA A 205      16.826 -14.387 -12.674  1.00 96.30           H  
ATOM   3283  HB2 ALA A 205      16.983 -15.292 -11.123  1.00 96.30           H  
ATOM   3284  HB3 ALA A 205      18.321 -15.254 -12.275  1.00 96.30           H  
ATOM   3285  O   ALA A 205      15.894 -16.322 -15.103  1.00 96.30           O  
ATOM   3286  N   ARG A 206      18.110 -16.580 -14.821  1.00 96.24           N  
ATOM   3287  H   ARG A 206      18.867 -16.645 -14.156  1.00 96.24           H  
ATOM   3288  CA  ARG A 206      18.419 -16.591 -16.255  1.00 96.24           C  
ATOM   3289  HA  ARG A 206      18.072 -15.657 -16.697  1.00 96.24           H  
ATOM   3290  C   ARG A 206      17.686 -17.718 -16.967  1.00 96.24           C  
ATOM   3291  CB  ARG A 206      19.930 -16.720 -16.467  1.00 96.24           C  
ATOM   3292  HB2 ARG A 206      20.446 -15.973 -15.863  1.00 96.24           H  
ATOM   3293  HB3 ARG A 206      20.267 -17.707 -16.150  1.00 96.24           H  
ATOM   3294  O   ARG A 206      17.091 -17.484 -18.013  1.00 96.24           O  
ATOM   3295  CG  ARG A 206      20.291 -16.496 -17.940  1.00 96.24           C  
ATOM   3296  HG2 ARG A 206      19.975 -15.498 -18.243  1.00 96.24           H  
ATOM   3297  HG3 ARG A 206      19.788 -17.235 -18.564  1.00 96.24           H  
ATOM   3298  CD  ARG A 206      21.798 -16.635 -18.138  1.00 96.24           C  
ATOM   3299  HD2 ARG A 206      22.105 -17.620 -17.790  1.00 96.24           H  
ATOM   3300  HD3 ARG A 206      22.305 -15.872 -17.547  1.00 96.24           H  
ATOM   3301  NE  ARG A 206      22.159 -16.474 -19.555  1.00 96.24           N  
ATOM   3302  HE  ARG A 206      21.457 -16.067 -20.156  1.00 96.24           H  
ATOM   3303  NH1 ARG A 206      24.347 -17.128 -19.350  1.00 96.24           N  
ATOM   3304 HH11 ARG A 206      24.218 -17.215 -18.353  1.00 96.24           H  
ATOM   3305 HH12 ARG A 206      25.256 -17.267 -19.769  1.00 96.24           H  
ATOM   3306  NH2 ARG A 206      23.550 -16.595 -21.364  1.00 96.24           N  
ATOM   3307 HH21 ARG A 206      24.476 -16.693 -21.756  1.00 96.24           H  
ATOM   3308 HH22 ARG A 206      22.821 -16.251 -21.972  1.00 96.24           H  
ATOM   3309  CZ  ARG A 206      23.341 -16.734 -20.084  1.00 96.24           C  
ATOM   3310  N   LYS A 207      17.707 -18.925 -16.394  1.00 95.95           N  
ATOM   3311  H   LYS A 207      18.229 -19.039 -15.537  1.00 95.95           H  
ATOM   3312  CA  LYS A 207      16.976 -20.066 -16.943  1.00 95.95           C  
ATOM   3313  HA  LYS A 207      17.318 -20.241 -17.963  1.00 95.95           H  
ATOM   3314  C   LYS A 207      15.483 -19.757 -17.060  1.00 95.95           C  
ATOM   3315  CB  LYS A 207      17.261 -21.324 -16.110  1.00 95.95           C  
ATOM   3316  HB2 LYS A 207      18.316 -21.582 -16.210  1.00 95.95           H  
ATOM   3317  HB3 LYS A 207      17.036 -21.148 -15.058  1.00 95.95           H  
ATOM   3318  O   LYS A 207      14.930 -19.931 -18.139  1.00 95.95           O  
ATOM   3319  CG  LYS A 207      16.394 -22.474 -16.627  1.00 95.95           C  
ATOM   3320  HG2 LYS A 207      16.434 -22.466 -17.716  1.00 95.95           H  
ATOM   3321  HG3 LYS A 207      15.365 -22.306 -16.311  1.00 95.95           H  
ATOM   3322  CD  LYS A 207      16.836 -23.853 -16.129  1.00 95.95           C  
ATOM   3323  HD2 LYS A 207      17.800 -24.099 -16.576  1.00 95.95           H  
ATOM   3324  HD3 LYS A 207      16.946 -23.834 -15.045  1.00 95.95           H  
ATOM   3325  CE  LYS A 207      15.802 -24.925 -16.509  1.00 95.95           C  
ATOM   3326  HE2 LYS A 207      16.242 -25.911 -16.360  1.00 95.95           H  
ATOM   3327  HE3 LYS A 207      14.953 -24.826 -15.832  1.00 95.95           H  
ATOM   3328  NZ  LYS A 207      15.302 -24.779 -17.903  1.00 95.95           N  
ATOM   3329  HZ1 LYS A 207      16.028 -24.719 -18.602  1.00 95.95           H  
ATOM   3330  HZ2 LYS A 207      14.782 -23.919 -17.998  1.00 95.95           H  
ATOM   3331  HZ3 LYS A 207      14.614 -25.473 -18.156  1.00 95.95           H  
ATOM   3332  N   TRP A 208      14.866 -19.243 -15.996  1.00 97.05           N  
ATOM   3333  H   TRP A 208      15.382 -19.134 -15.134  1.00 97.05           H  
ATOM   3334  CA  TRP A 208      13.457 -18.854 -16.009  1.00 97.05           C  
ATOM   3335  HA  TRP A 208      12.856 -19.739 -16.222  1.00 97.05           H  
ATOM   3336  C   TRP A 208      13.170 -17.833 -17.121  1.00 97.05           C  
ATOM   3337  CB  TRP A 208      13.059 -18.337 -14.620  1.00 97.05           C  
ATOM   3338  HB2 TRP A 208      13.404 -19.047 -13.869  1.00 97.05           H  
ATOM   3339  HB3 TRP A 208      13.557 -17.386 -14.425  1.00 97.05           H  
ATOM   3340  O   TRP A 208      12.281 -18.053 -17.936  1.00 97.05           O  
ATOM   3341  CG  TRP A 208      11.588 -18.148 -14.430  1.00 97.05           C  
ATOM   3342  CD1 TRP A 208      10.768 -18.995 -13.771  1.00 97.05           C  
ATOM   3343  HD1 TRP A 208      11.085 -19.899 -13.273  1.00 97.05           H  
ATOM   3344  CD2 TRP A 208      10.734 -17.068 -14.912  1.00 97.05           C  
ATOM   3345  CE2 TRP A 208       9.386 -17.362 -14.547  1.00 97.05           C  
ATOM   3346  CE3 TRP A 208      10.961 -15.883 -15.641  1.00 97.05           C  
ATOM   3347  HE3 TRP A 208      11.971 -15.607 -15.908  1.00 97.05           H  
ATOM   3348  NE1 TRP A 208       9.475 -18.514 -13.797  1.00 97.05           N  
ATOM   3349  HE1 TRP A 208       8.733 -18.910 -13.237  1.00 97.05           H  
ATOM   3350  CH2 TRP A 208       8.567 -15.420 -15.726  1.00 97.05           C  
ATOM   3351  HH2 TRP A 208       7.741 -14.829 -16.095  1.00 97.05           H  
ATOM   3352  CZ2 TRP A 208       8.312 -16.549 -14.933  1.00 97.05           C  
ATOM   3353  HZ2 TRP A 208       7.301 -16.819 -14.668  1.00 97.05           H  
ATOM   3354  CZ3 TRP A 208       9.889 -15.083 -16.066  1.00 97.05           C  
ATOM   3355  HZ3 TRP A 208      10.083 -14.227 -16.696  1.00 97.05           H  
ATOM   3356  N   ILE A 209      13.973 -16.769 -17.231  1.00 98.01           N  
ATOM   3357  H   ILE A 209      14.696 -16.653 -16.535  1.00 98.01           H  
ATOM   3358  CA  ILE A 209      13.824 -15.727 -18.265  1.00 98.01           C  
ATOM   3359  HA  ILE A 209      12.845 -15.259 -18.158  1.00 98.01           H  
ATOM   3360  C   ILE A 209      13.871 -16.333 -19.673  1.00 98.01           C  
ATOM   3361  CB  ILE A 209      14.913 -14.643 -18.074  1.00 98.01           C  
ATOM   3362  HB  ILE A 209      15.874 -15.145 -17.971  1.00 98.01           H  
ATOM   3363  O   ILE A 209      13.010 -16.039 -20.503  1.00 98.01           O  
ATOM   3364  CG1 ILE A 209      14.648 -13.825 -16.790  1.00 98.01           C  
ATOM   3365 HG12 ILE A 209      13.837 -13.118 -16.963  1.00 98.01           H  
ATOM   3366 HG13 ILE A 209      14.329 -14.487 -15.984  1.00 98.01           H  
ATOM   3367  CG2 ILE A 209      15.016 -13.690 -19.282  1.00 98.01           C  
ATOM   3368 HG21 ILE A 209      14.041 -13.250 -19.493  1.00 98.01           H  
ATOM   3369 HG22 ILE A 209      15.734 -12.894 -19.089  1.00 98.01           H  
ATOM   3370 HG23 ILE A 209      15.374 -14.234 -20.156  1.00 98.01           H  
ATOM   3371  CD1 ILE A 209      15.891 -13.070 -16.300  1.00 98.01           C  
ATOM   3372 HD11 ILE A 209      16.726 -13.759 -16.180  1.00 98.01           H  
ATOM   3373 HD12 ILE A 209      16.170 -12.281 -16.997  1.00 98.01           H  
ATOM   3374 HD13 ILE A 209      15.671 -12.623 -15.331  1.00 98.01           H  
ATOM   3375  N   LEU A 210      14.857 -17.186 -19.956  1.00 97.45           N  
ATOM   3376  H   LEU A 210      15.517 -17.417 -19.227  1.00 97.45           H  
ATOM   3377  CA  LEU A 210      15.034 -17.782 -21.281  1.00 97.45           C  
ATOM   3378  HA  LEU A 210      14.963 -16.994 -22.032  1.00 97.45           H  
ATOM   3379  C   LEU A 210      13.922 -18.781 -21.625  1.00 97.45           C  
ATOM   3380  CB  LEU A 210      16.424 -18.432 -21.369  1.00 97.45           C  
ATOM   3381  HB2 LEU A 210      16.520 -19.155 -20.559  1.00 97.45           H  
ATOM   3382  HB3 LEU A 210      16.489 -18.976 -22.310  1.00 97.45           H  
ATOM   3383  O   LEU A 210      13.404 -18.745 -22.741  1.00 97.45           O  
ATOM   3384  CG  LEU A 210      17.600 -17.437 -21.298  1.00 97.45           C  
ATOM   3385  HG  LEU A 210      17.557 -16.865 -20.372  1.00 97.45           H  
ATOM   3386  CD1 LEU A 210      18.918 -18.213 -21.325  1.00 97.45           C  
ATOM   3387 HD11 LEU A 210      18.998 -18.777 -22.254  1.00 97.45           H  
ATOM   3388 HD12 LEU A 210      19.751 -17.513 -21.255  1.00 97.45           H  
ATOM   3389 HD13 LEU A 210      18.953 -18.899 -20.478  1.00 97.45           H  
ATOM   3390  CD2 LEU A 210      17.599 -16.444 -22.458  1.00 97.45           C  
ATOM   3391 HD21 LEU A 210      17.579 -16.979 -23.407  1.00 97.45           H  
ATOM   3392 HD22 LEU A 210      16.737 -15.779 -22.388  1.00 97.45           H  
ATOM   3393 HD23 LEU A 210      18.499 -15.830 -22.417  1.00 97.45           H  
ATOM   3394  N   ASP A 211      13.504 -19.609 -20.664  1.00 96.45           N  
ATOM   3395  H   ASP A 211      13.982 -19.598 -19.774  1.00 96.45           H  
ATOM   3396  CA  ASP A 211      12.413 -20.577 -20.842  1.00 96.45           C  
ATOM   3397  HA  ASP A 211      12.650 -21.233 -21.680  1.00 96.45           H  
ATOM   3398  C   ASP A 211      11.065 -19.893 -21.154  1.00 96.45           C  
ATOM   3399  CB  ASP A 211      12.263 -21.437 -19.576  1.00 96.45           C  
ATOM   3400  HB2 ASP A 211      12.152 -20.777 -18.715  1.00 96.45           H  
ATOM   3401  HB3 ASP A 211      11.340 -22.010 -19.664  1.00 96.45           H  
ATOM   3402  O   ASP A 211      10.202 -20.490 -21.795  1.00 96.45           O  
ATOM   3403  CG  ASP A 211      13.389 -22.439 -19.293  1.00 96.45           C  
ATOM   3404  OD1 ASP A 211      14.247 -22.752 -20.148  1.00 96.45           O  
ATOM   3405  OD2 ASP A 211      13.386 -23.000 -18.172  1.00 96.45           O  
ATOM   3406  N   HIS A 212      10.896 -18.630 -20.743  1.00 96.89           N  
ATOM   3407  H   HIS A 212      11.633 -18.221 -20.186  1.00 96.89           H  
ATOM   3408  CA  HIS A 212       9.677 -17.839 -20.947  1.00 96.89           C  
ATOM   3409  HA  HIS A 212       8.882 -18.519 -21.253  1.00 96.89           H  
ATOM   3410  C   HIS A 212       9.797 -16.819 -22.102  1.00 96.89           C  
ATOM   3411  CB  HIS A 212       9.224 -17.233 -19.607  1.00 96.89           C  
ATOM   3412  HB2 HIS A 212       8.357 -16.592 -19.772  1.00 96.89           H  
ATOM   3413  HB3 HIS A 212      10.027 -16.623 -19.194  1.00 96.89           H  
ATOM   3414  O   HIS A 212       8.969 -15.920 -22.231  1.00 96.89           O  
ATOM   3415  CG  HIS A 212       8.848 -18.279 -18.584  1.00 96.89           C  
ATOM   3416  CD2 HIS A 212       7.591 -18.634 -18.171  1.00 96.89           C  
ATOM   3417  HD2 HIS A 212       6.665 -18.199 -18.515  1.00 96.89           H  
ATOM   3418  ND1 HIS A 212       9.729 -19.055 -17.876  1.00 96.89           N  
ATOM   3419  HD1 HIS A 212      10.732 -18.930 -17.876  1.00 96.89           H  
ATOM   3420  CE1 HIS A 212       9.036 -19.859 -17.061  1.00 96.89           C  
ATOM   3421  HE1 HIS A 212       9.470 -20.541 -16.345  1.00 96.89           H  
ATOM   3422  NE2 HIS A 212       7.719 -19.660 -17.223  1.00 96.89           N  
ATOM   3423  N   GLY A 213      10.802 -16.961 -22.976  1.00 95.50           N  
ATOM   3424  H   GLY A 213      11.465 -17.705 -22.806  1.00 95.50           H  
ATOM   3425  CA  GLY A 213      10.942 -16.180 -24.218  1.00 95.50           C  
ATOM   3426  HA2 GLY A 213       9.960 -15.831 -24.537  1.00 95.50           H  
ATOM   3427  HA3 GLY A 213      11.335 -16.838 -24.992  1.00 95.50           H  
ATOM   3428  C   GLY A 213      11.866 -14.958 -24.136  1.00 95.50           C  
ATOM   3429  O   GLY A 213      12.084 -14.277 -25.144  1.00 95.50           O  
ATOM   3430  N   GLY A 214      12.451 -14.695 -22.969  1.00 97.30           N  
ATOM   3431  H   GLY A 214      12.252 -15.303 -22.188  1.00 97.30           H  
ATOM   3432  CA  GLY A 214      13.422 -13.628 -22.748  1.00 97.30           C  
ATOM   3433  HA2 GLY A 214      14.147 -13.617 -23.563  1.00 97.30           H  
ATOM   3434  HA3 GLY A 214      13.967 -13.846 -21.830  1.00 97.30           H  
ATOM   3435  C   GLY A 214      12.825 -12.226 -22.624  1.00 97.30           C  
ATOM   3436  O   GLY A 214      11.625 -11.992 -22.785  1.00 97.30           O  
ATOM   3437  N   ALA A 215      13.704 -11.251 -22.397  1.00 97.77           N  
ATOM   3438  H   ALA A 215      14.675 -11.506 -22.303  1.00 97.77           H  
ATOM   3439  CA  ALA A 215      13.328  -9.877 -22.059  1.00 97.77           C  
ATOM   3440  HA  ALA A 215      12.658  -9.919 -21.198  1.00 97.77           H  
ATOM   3441  C   ALA A 215      12.554  -9.117 -23.161  1.00 97.77           C  
ATOM   3442  CB  ALA A 215      14.600  -9.146 -21.625  1.00 97.77           C  
ATOM   3443  HB1 ALA A 215      14.345  -8.133 -21.313  1.00 97.77           H  
ATOM   3444  HB2 ALA A 215      15.056  -9.668 -20.783  1.00 97.77           H  
ATOM   3445  HB3 ALA A 215      15.318  -9.104 -22.444  1.00 97.77           H  
ATOM   3446  O   ALA A 215      12.043  -8.025 -22.917  1.00 97.77           O  
ATOM   3447  N   THR A 216      12.399  -9.683 -24.369  1.00 97.18           N  
ATOM   3448  H   THR A 216      12.778 -10.610 -24.497  1.00 97.18           H  
ATOM   3449  CA  THR A 216      11.500  -9.114 -25.400  1.00 97.18           C  
ATOM   3450  HA  THR A 216      11.764  -8.065 -25.530  1.00 97.18           H  
ATOM   3451  C   THR A 216      10.026  -9.121 -24.991  1.00 97.18           C  
ATOM   3452  CB  THR A 216      11.654  -9.745 -26.793  1.00 97.18           C  
ATOM   3453  HB  THR A 216      11.013  -9.186 -27.474  1.00 97.18           H  
ATOM   3454  O   THR A 216       9.234  -8.376 -25.566  1.00 97.18           O  
ATOM   3455  CG2 THR A 216      13.078  -9.646 -27.330  1.00 97.18           C  
ATOM   3456 HG21 THR A 216      13.746 -10.276 -26.742  1.00 97.18           H  
ATOM   3457 HG22 THR A 216      13.098  -9.991 -28.364  1.00 97.18           H  
ATOM   3458 HG23 THR A 216      13.423  -8.614 -27.294  1.00 97.18           H  
ATOM   3459  OG1 THR A 216      11.249 -11.096 -26.857  1.00 97.18           O  
ATOM   3460  HG1 THR A 216      11.829 -11.637 -26.316  1.00 97.18           H  
ATOM   3461  N   TYR A 217       9.665  -9.927 -23.989  1.00 96.62           N  
ATOM   3462  H   TYR A 217      10.367 -10.531 -23.585  1.00 96.62           H  
ATOM   3463  CA  TYR A 217       8.307 -10.070 -23.469  1.00 96.62           C  
ATOM   3464  HA  TYR A 217       7.602  -9.731 -24.229  1.00 96.62           H  
ATOM   3465  C   TYR A 217       8.014  -9.209 -22.230  1.00 96.62           C  
ATOM   3466  CB  TYR A 217       8.033 -11.558 -23.222  1.00 96.62           C  
ATOM   3467  HB2 TYR A 217       7.146 -11.657 -22.594  1.00 96.62           H  
ATOM   3468  HB3 TYR A 217       8.861 -12.005 -22.674  1.00 96.62           H  
ATOM   3469  O   TYR A 217       6.911  -9.288 -21.695  1.00 96.62           O  
ATOM   3470  CG  TYR A 217       7.774 -12.348 -24.487  1.00 96.62           C  
ATOM   3471  CD1 TYR A 217       6.449 -12.624 -24.877  1.00 96.62           C  
ATOM   3472  HD1 TYR A 217       5.626 -12.289 -24.262  1.00 96.62           H  
ATOM   3473  CD2 TYR A 217       8.848 -12.816 -25.265  1.00 96.62           C  
ATOM   3474  HD2 TYR A 217       9.862 -12.641 -24.940  1.00 96.62           H  
ATOM   3475  CE1 TYR A 217       6.194 -13.368 -26.041  1.00 96.62           C  
ATOM   3476  HE1 TYR A 217       5.174 -13.593 -26.319  1.00 96.62           H  
ATOM   3477  CE2 TYR A 217       8.599 -13.547 -26.442  1.00 96.62           C  
ATOM   3478  HE2 TYR A 217       9.423 -13.930 -27.025  1.00 96.62           H  
ATOM   3479  OH  TYR A 217       7.027 -14.535 -27.960  1.00 96.62           O  
ATOM   3480  HH  TYR A 217       6.102 -14.785 -28.017  1.00 96.62           H  
ATOM   3481  CZ  TYR A 217       7.272 -13.830 -26.826  1.00 96.62           C  
ATOM   3482  N   SER A 218       8.947  -8.371 -21.766  1.00 96.54           N  
ATOM   3483  H   SER A 218       9.855  -8.332 -22.205  1.00 96.54           H  
ATOM   3484  CA  SER A 218       8.665  -7.451 -20.656  1.00 96.54           C  
ATOM   3485  HA  SER A 218       8.315  -8.051 -19.816  1.00 96.54           H  
ATOM   3486  C   SER A 218       7.563  -6.430 -21.020  1.00 96.54           C  
ATOM   3487  CB  SER A 218       9.943  -6.721 -20.225  1.00 96.54           C  
ATOM   3488  HB2 SER A 218      10.347  -6.169 -21.073  1.00 96.54           H  
ATOM   3489  HB3 SER A 218       9.706  -6.015 -19.430  1.00 96.54           H  
ATOM   3490  O   SER A 218       7.469  -6.014 -22.178  1.00 96.54           O  
ATOM   3491  OG  SER A 218      10.918  -7.636 -19.755  1.00 96.54           O  
ATOM   3492  HG  SER A 218      10.583  -8.113 -18.993  1.00 96.54           H  
ATOM   3493  N   PRO A 219       6.744  -5.970 -20.056  1.00 95.36           N  
ATOM   3494  CA  PRO A 219       5.784  -4.884 -20.265  1.00 95.36           C  
ATOM   3495  HA  PRO A 219       5.179  -5.078 -21.151  1.00 95.36           H  
ATOM   3496  C   PRO A 219       6.495  -3.532 -20.443  1.00 95.36           C  
ATOM   3497  CB  PRO A 219       4.878  -4.917 -19.031  1.00 95.36           C  
ATOM   3498  HB2 PRO A 219       4.462  -3.940 -18.789  1.00 95.36           H  
ATOM   3499  HB3 PRO A 219       4.077  -5.640 -19.188  1.00 95.36           H  
ATOM   3500  O   PRO A 219       7.711  -3.423 -20.254  1.00 95.36           O  
ATOM   3501  CG  PRO A 219       5.809  -5.425 -17.934  1.00 95.36           C  
ATOM   3502  HG2 PRO A 219       5.252  -5.902 -17.127  1.00 95.36           H  
ATOM   3503  HG3 PRO A 219       6.412  -4.602 -17.550  1.00 95.36           H  
ATOM   3504  CD  PRO A 219       6.702  -6.419 -18.675  1.00 95.36           C  
ATOM   3505  HD2 PRO A 219       7.699  -6.426 -18.237  1.00 95.36           H  
ATOM   3506  HD3 PRO A 219       6.261  -7.415 -18.630  1.00 95.36           H  
ATOM   3507  N   LEU A 220       5.745  -2.483 -20.801  1.00 94.19           N  
ATOM   3508  H   LEU A 220       4.751  -2.629 -20.902  1.00 94.19           H  
ATOM   3509  CA  LEU A 220       6.284  -1.182 -21.215  1.00 94.19           C  
ATOM   3510  HA  LEU A 220       6.800  -1.323 -22.165  1.00 94.19           H  
ATOM   3511  C   LEU A 220       7.299  -0.580 -20.235  1.00 94.19           C  
ATOM   3512  CB  LEU A 220       5.116  -0.206 -21.426  1.00 94.19           C  
ATOM   3513  HB2 LEU A 220       4.559  -0.116 -20.493  1.00 94.19           H  
ATOM   3514  HB3 LEU A 220       4.439  -0.620 -22.172  1.00 94.19           H  
ATOM   3515  O   LEU A 220       8.375  -0.164 -20.660  1.00 94.19           O  
ATOM   3516  CG  LEU A 220       5.572   1.199 -21.870  1.00 94.19           C  
ATOM   3517  HG  LEU A 220       6.227   1.647 -21.123  1.00 94.19           H  
ATOM   3518  CD1 LEU A 220       6.295   1.153 -23.221  1.00 94.19           C  
ATOM   3519 HD11 LEU A 220       7.305   0.768 -23.078  1.00 94.19           H  
ATOM   3520 HD12 LEU A 220       6.364   2.153 -23.649  1.00 94.19           H  
ATOM   3521 HD13 LEU A 220       5.748   0.503 -23.904  1.00 94.19           H  
ATOM   3522  CD2 LEU A 220       4.352   2.091 -22.009  1.00 94.19           C  
ATOM   3523 HD21 LEU A 220       4.658   3.105 -22.266  1.00 94.19           H  
ATOM   3524 HD22 LEU A 220       3.715   1.683 -22.794  1.00 94.19           H  
ATOM   3525 HD23 LEU A 220       3.806   2.112 -21.067  1.00 94.19           H  
ATOM   3526  N   ILE A 221       6.981  -0.540 -18.937  1.00 94.90           N  
ATOM   3527  H   ILE A 221       6.080  -0.898 -18.657  1.00 94.90           H  
ATOM   3528  CA  ILE A 221       7.876   0.044 -17.923  1.00 94.90           C  
ATOM   3529  HA  ILE A 221       8.166   1.043 -18.249  1.00 94.90           H  
ATOM   3530  C   ILE A 221       9.179  -0.760 -17.809  1.00 94.90           C  
ATOM   3531  CB  ILE A 221       7.148   0.170 -16.564  1.00 94.90           C  
ATOM   3532  HB  ILE A 221       6.821  -0.824 -16.260  1.00 94.90           H  
ATOM   3533  O   ILE A 221      10.254  -0.176 -17.678  1.00 94.90           O  
ATOM   3534  CG1 ILE A 221       5.889   1.067 -16.645  1.00 94.90           C  
ATOM   3535 HG12 ILE A 221       5.421   1.099 -15.661  1.00 94.90           H  
ATOM   3536 HG13 ILE A 221       5.165   0.609 -17.320  1.00 94.90           H  
ATOM   3537  CG2 ILE A 221       8.094   0.694 -15.467  1.00 94.90           C  
ATOM   3538 HG21 ILE A 221       8.868  -0.043 -15.249  1.00 94.90           H  
ATOM   3539 HG22 ILE A 221       8.569   1.623 -15.781  1.00 94.90           H  
ATOM   3540 HG23 ILE A 221       7.535   0.872 -14.548  1.00 94.90           H  
ATOM   3541  CD1 ILE A 221       6.127   2.514 -17.109  1.00 94.90           C  
ATOM   3542 HD11 ILE A 221       5.179   3.054 -17.090  1.00 94.90           H  
ATOM   3543 HD12 ILE A 221       6.511   2.532 -18.128  1.00 94.90           H  
ATOM   3544 HD13 ILE A 221       6.825   3.022 -16.443  1.00 94.90           H  
ATOM   3545  N   GLY A 222       9.108  -2.087 -17.947  1.00 96.53           N  
ATOM   3546  H   GLY A 222       8.204  -2.506 -18.115  1.00 96.53           H  
ATOM   3547  CA  GLY A 222      10.292  -2.939 -18.048  1.00 96.53           C  
ATOM   3548  HA2 GLY A 222       9.985  -3.983 -18.105  1.00 96.53           H  
ATOM   3549  HA3 GLY A 222      10.930  -2.793 -17.176  1.00 96.53           H  
ATOM   3550  C   GLY A 222      11.121  -2.604 -19.279  1.00 96.53           C  
ATOM   3551  O   GLY A 222      12.293  -2.264 -19.151  1.00 96.53           O  
ATOM   3552  N   LYS A 223      10.501  -2.598 -20.464  1.00 97.43           N  
ATOM   3553  H   LYS A 223       9.519  -2.832 -20.481  1.00 97.43           H  
ATOM   3554  CA  LYS A 223      11.170  -2.245 -21.727  1.00 97.43           C  
ATOM   3555  HA  LYS A 223      11.960  -2.967 -21.935  1.00 97.43           H  
ATOM   3556  C   LYS A 223      11.837  -0.870 -21.671  1.00 97.43           C  
ATOM   3557  CB  LYS A 223      10.159  -2.266 -22.876  1.00 97.43           C  
ATOM   3558  HB2 LYS A 223       9.319  -1.615 -22.629  1.00 97.43           H  
ATOM   3559  HB3 LYS A 223      10.646  -1.876 -23.770  1.00 97.43           H  
ATOM   3560  O   LYS A 223      12.944  -0.719 -22.182  1.00 97.43           O  
ATOM   3561  CG  LYS A 223       9.646  -3.667 -23.219  1.00 97.43           C  
ATOM   3562  HG2 LYS A 223       9.334  -4.189 -22.316  1.00 97.43           H  
ATOM   3563  HG3 LYS A 223      10.448  -4.235 -23.693  1.00 97.43           H  
ATOM   3564  CD  LYS A 223       8.450  -3.542 -24.171  1.00 97.43           C  
ATOM   3565  HD2 LYS A 223       8.673  -2.826 -24.961  1.00 97.43           H  
ATOM   3566  HD3 LYS A 223       7.603  -3.178 -23.590  1.00 97.43           H  
ATOM   3567  CE  LYS A 223       8.103  -4.889 -24.805  1.00 97.43           C  
ATOM   3568  HE2 LYS A 223       8.720  -5.056 -25.688  1.00 97.43           H  
ATOM   3569  HE3 LYS A 223       8.341  -5.688 -24.102  1.00 97.43           H  
ATOM   3570  NZ  LYS A 223       6.673  -4.961 -25.161  1.00 97.43           N  
ATOM   3571  HZ1 LYS A 223       6.452  -5.901 -25.457  1.00 97.43           H  
ATOM   3572  HZ2 LYS A 223       6.407  -4.323 -25.898  1.00 97.43           H  
ATOM   3573  HZ3 LYS A 223       6.103  -4.820 -24.339  1.00 97.43           H  
ATOM   3574  N   ALA A 224      11.204   0.109 -21.029  1.00 97.28           N  
ATOM   3575  H   ALA A 224      10.276  -0.074 -20.674  1.00 97.28           H  
ATOM   3576  CA  ALA A 224      11.760   1.443 -20.847  1.00 97.28           C  
ATOM   3577  HA  ALA A 224      11.982   1.872 -21.824  1.00 97.28           H  
ATOM   3578  C   ALA A 224      13.072   1.424 -20.049  1.00 97.28           C  
ATOM   3579  CB  ALA A 224      10.713   2.317 -20.160  1.00 97.28           C  
ATOM   3580  HB1 ALA A 224      10.365   1.849 -19.238  1.00 97.28           H  
ATOM   3581  HB2 ALA A 224      11.180   3.268 -19.901  1.00 97.28           H  
ATOM   3582  HB3 ALA A 224       9.865   2.483 -20.824  1.00 97.28           H  
ATOM   3583  O   ALA A 224      14.068   1.978 -20.509  1.00 97.28           O  
ATOM   3584  N   TRP A 225      13.112   0.737 -18.902  1.00 97.88           N  
ATOM   3585  H   TRP A 225      12.269   0.299 -18.561  1.00 97.88           H  
ATOM   3586  CA  TRP A 225      14.343   0.605 -18.110  1.00 97.88           C  
ATOM   3587  HA  TRP A 225      14.742   1.602 -17.921  1.00 97.88           H  
ATOM   3588  C   TRP A 225      15.441  -0.158 -18.844  1.00 97.88           C  
ATOM   3589  CB  TRP A 225      14.038  -0.058 -16.762  1.00 97.88           C  
ATOM   3590  HB2 TRP A 225      13.308  -0.856 -16.890  1.00 97.88           H  
ATOM   3591  HB3 TRP A 225      14.952  -0.500 -16.368  1.00 97.88           H  
ATOM   3592  O   TRP A 225      16.608   0.234 -18.792  1.00 97.88           O  
ATOM   3593  CG  TRP A 225      13.557   0.926 -15.753  1.00 97.88           C  
ATOM   3594  CD1 TRP A 225      12.315   0.994 -15.225  1.00 97.88           C  
ATOM   3595  HD1 TRP A 225      11.507   0.315 -15.453  1.00 97.88           H  
ATOM   3596  CD2 TRP A 225      14.295   2.067 -15.223  1.00 97.88           C  
ATOM   3597  CE2 TRP A 225      13.398   2.839 -14.436  1.00 97.88           C  
ATOM   3598  CE3 TRP A 225      15.608   2.561 -15.381  1.00 97.88           C  
ATOM   3599  HE3 TRP A 225      16.311   2.006 -15.986  1.00 97.88           H  
ATOM   3600  NE1 TRP A 225      12.229   2.111 -14.416  1.00 97.88           N  
ATOM   3601  HE1 TRP A 225      11.380   2.415 -13.963  1.00 97.88           H  
ATOM   3602  CH2 TRP A 225      15.087   4.528 -14.032  1.00 97.88           C  
ATOM   3603  HH2 TRP A 225      15.381   5.478 -13.610  1.00 97.88           H  
ATOM   3604  CZ2 TRP A 225      13.769   4.068 -13.885  1.00 97.88           C  
ATOM   3605  HZ2 TRP A 225      13.024   4.670 -13.386  1.00 97.88           H  
ATOM   3606  CZ3 TRP A 225      16.009   3.767 -14.772  1.00 97.88           C  
ATOM   3607  HZ3 TRP A 225      17.020   4.127 -14.898  1.00 97.88           H  
ATOM   3608  N   LEU A 226      15.074  -1.211 -19.575  1.00 98.47           N  
ATOM   3609  H   LEU A 226      14.107  -1.501 -19.549  1.00 98.47           H  
ATOM   3610  CA  LEU A 226      16.018  -1.946 -20.414  1.00 98.47           C  
ATOM   3611  HA  LEU A 226      16.873  -2.245 -19.806  1.00 98.47           H  
ATOM   3612  C   LEU A 226      16.577  -1.075 -21.549  1.00 98.47           C  
ATOM   3613  CB  LEU A 226      15.334  -3.198 -20.977  1.00 98.47           C  
ATOM   3614  HB2 LEU A 226      16.073  -3.716 -21.589  1.00 98.47           H  
ATOM   3615  HB3 LEU A 226      14.508  -2.890 -21.617  1.00 98.47           H  
ATOM   3616  O   LEU A 226      17.761  -1.183 -21.876  1.00 98.47           O  
ATOM   3617  CG  LEU A 226      14.809  -4.216 -19.957  1.00 98.47           C  
ATOM   3618  HG  LEU A 226      14.053  -3.765 -19.317  1.00 98.47           H  
ATOM   3619  CD1 LEU A 226      14.174  -5.387 -20.704  1.00 98.47           C  
ATOM   3620 HD11 LEU A 226      13.385  -5.023 -21.362  1.00 98.47           H  
ATOM   3621 HD12 LEU A 226      13.729  -6.079 -19.991  1.00 98.47           H  
ATOM   3622 HD13 LEU A 226      14.931  -5.901 -21.296  1.00 98.47           H  
ATOM   3623  CD2 LEU A 226      15.899  -4.739 -19.040  1.00 98.47           C  
ATOM   3624 HD21 LEU A 226      16.365  -3.918 -18.494  1.00 98.47           H  
ATOM   3625 HD22 LEU A 226      15.442  -5.407 -18.310  1.00 98.47           H  
ATOM   3626 HD23 LEU A 226      16.648  -5.281 -19.618  1.00 98.47           H  
ATOM   3627  N   SER A 227      15.750  -0.192 -22.118  1.00 98.32           N  
ATOM   3628  H   SER A 227      14.788  -0.174 -21.810  1.00 98.32           H  
ATOM   3629  CA  SER A 227      16.151   0.733 -23.185  1.00 98.32           C  
ATOM   3630  HA  SER A 227      16.717   0.169 -23.929  1.00 98.32           H  
ATOM   3631  C   SER A 227      17.087   1.818 -22.666  1.00 98.32           C  
ATOM   3632  CB  SER A 227      14.944   1.360 -23.887  1.00 98.32           C  
ATOM   3633  HB2 SER A 227      14.400   1.999 -23.190  1.00 98.32           H  
ATOM   3634  HB3 SER A 227      15.304   1.970 -24.716  1.00 98.32           H  
ATOM   3635  O   SER A 227      18.156   2.034 -23.231  1.00 98.32           O  
ATOM   3636  OG  SER A 227      14.070   0.369 -24.396  1.00 98.32           O  
ATOM   3637  HG  SER A 227      13.672  -0.076 -23.645  1.00 98.32           H  
ATOM   3638  N   VAL A 228      16.747   2.413 -21.520  1.00 98.14           N  
ATOM   3639  H   VAL A 228      15.844   2.194 -21.126  1.00 98.14           H  
ATOM   3640  CA  VAL A 228      17.607   3.346 -20.780  1.00 98.14           C  
ATOM   3641  HA  VAL A 228      17.805   4.217 -21.405  1.00 98.14           H  
ATOM   3642  C   VAL A 228      18.968   2.724 -20.452  1.00 98.14           C  
ATOM   3643  CB  VAL A 228      16.871   3.801 -19.503  1.00 98.14           C  
ATOM   3644  HB  VAL A 228      16.277   2.971 -19.122  1.00 98.14           H  
ATOM   3645  O   VAL A 228      19.992   3.371 -20.649  1.00 98.14           O  
ATOM   3646  CG1 VAL A 228      17.790   4.228 -18.365  1.00 98.14           C  
ATOM   3647 HG11 VAL A 228      17.193   4.624 -17.544  1.00 98.14           H  
ATOM   3648 HG12 VAL A 228      18.497   4.979 -18.718  1.00 98.14           H  
ATOM   3649 HG13 VAL A 228      18.321   3.357 -17.982  1.00 98.14           H  
ATOM   3650  CG2 VAL A 228      15.918   4.957 -19.817  1.00 98.14           C  
ATOM   3651 HG21 VAL A 228      15.424   5.289 -18.904  1.00 98.14           H  
ATOM   3652 HG22 VAL A 228      16.458   5.793 -20.264  1.00 98.14           H  
ATOM   3653 HG23 VAL A 228      15.150   4.601 -20.503  1.00 98.14           H  
ATOM   3654  N   LEU A 229      19.010   1.470 -19.990  1.00 98.49           N  
ATOM   3655  H   LEU A 229      18.138   0.999 -19.795  1.00 98.49           H  
ATOM   3656  CA  LEU A 229      20.266   0.764 -19.701  1.00 98.49           C  
ATOM   3657  HA  LEU A 229      20.903   1.436 -19.124  1.00 98.49           H  
ATOM   3658  C   LEU A 229      21.046   0.394 -20.977  1.00 98.49           C  
ATOM   3659  CB  LEU A 229      19.933  -0.471 -18.842  1.00 98.49           C  
ATOM   3660  HB2 LEU A 229      19.271  -1.120 -19.415  1.00 98.49           H  
ATOM   3661  HB3 LEU A 229      19.387  -0.137 -17.960  1.00 98.49           H  
ATOM   3662  O   LEU A 229      22.244   0.124 -20.919  1.00 98.49           O  
ATOM   3663  CG  LEU A 229      21.150  -1.298 -18.378  1.00 98.49           C  
ATOM   3664  HG  LEU A 229      21.671  -1.706 -19.244  1.00 98.49           H  
ATOM   3665  CD1 LEU A 229      22.137  -0.484 -17.537  1.00 98.49           C  
ATOM   3666 HD11 LEU A 229      22.931  -1.135 -17.170  1.00 98.49           H  
ATOM   3667 HD12 LEU A 229      21.626  -0.028 -16.690  1.00 98.49           H  
ATOM   3668 HD13 LEU A 229      22.591   0.295 -18.149  1.00 98.49           H  
ATOM   3669  CD2 LEU A 229      20.669  -2.480 -17.540  1.00 98.49           C  
ATOM   3670 HD21 LEU A 229      19.987  -3.095 -18.128  1.00 98.49           H  
ATOM   3671 HD22 LEU A 229      20.153  -2.117 -16.652  1.00 98.49           H  
ATOM   3672 HD23 LEU A 229      21.520  -3.090 -17.240  1.00 98.49           H  
ATOM   3673  N   GLY A 230      20.382   0.374 -22.133  1.00 98.16           N  
ATOM   3674  H   GLY A 230      19.419   0.679 -22.135  1.00 98.16           H  
ATOM   3675  CA  GLY A 230      20.972  -0.008 -23.411  1.00 98.16           C  
ATOM   3676  HA2 GLY A 230      21.978   0.407 -23.487  1.00 98.16           H  
ATOM   3677  HA3 GLY A 230      20.353   0.410 -24.205  1.00 98.16           H  
ATOM   3678  C   GLY A 230      21.044  -1.509 -23.642  1.00 98.16           C  
ATOM   3679  O   GLY A 230      21.830  -1.949 -24.477  1.00 98.16           O  
ATOM   3680  N   VAL A 231      20.242  -2.308 -22.940  1.00 98.25           N  
ATOM   3681  H   VAL A 231      19.592  -1.875 -22.299  1.00 98.25           H  
ATOM   3682  CA  VAL A 231      20.083  -3.745 -23.219  1.00 98.25           C  
ATOM   3683  HA  VAL A 231      20.907  -4.073 -23.851  1.00 98.25           H  
ATOM   3684  C   VAL A 231      18.829  -4.037 -24.037  1.00 98.25           C  
ATOM   3685  CB  VAL A 231      20.165  -4.612 -21.947  1.00 98.25           C  
ATOM   3686  HB  VAL A 231      20.096  -5.662 -22.231  1.00 98.25           H  
ATOM   3687  O   VAL A 231      18.548  -5.195 -24.280  1.00 98.25           O  
ATOM   3688  CG1 VAL A 231      21.511  -4.425 -21.241  1.00 98.25           C  
ATOM   3689 HG11 VAL A 231      22.320  -4.731 -21.905  1.00 98.25           H  
ATOM   3690 HG12 VAL A 231      21.650  -3.385 -20.947  1.00 98.25           H  
ATOM   3691 HG13 VAL A 231      21.541  -5.047 -20.345  1.00 98.25           H  
ATOM   3692  CG2 VAL A 231      19.040  -4.313 -20.956  1.00 98.25           C  
ATOM   3693 HG21 VAL A 231      19.052  -3.264 -20.659  1.00 98.25           H  
ATOM   3694 HG22 VAL A 231      19.157  -4.938 -20.071  1.00 98.25           H  
ATOM   3695 HG23 VAL A 231      18.087  -4.559 -21.424  1.00 98.25           H  
ATOM   3696  N   TYR A 232      18.097  -3.011 -24.480  1.00 98.03           N  
ATOM   3697  H   TYR A 232      18.388  -2.079 -24.225  1.00 98.03           H  
ATOM   3698  CA  TYR A 232      16.905  -3.091 -25.327  1.00 98.03           C  
ATOM   3699  HA  TYR A 232      16.966  -3.980 -25.955  1.00 98.03           H  
ATOM   3700  C   TYR A 232      16.856  -1.845 -26.229  1.00 98.03           C  
ATOM   3701  CB  TYR A 232      15.694  -3.218 -24.389  1.00 98.03           C  
ATOM   3702  HB2 TYR A 232      15.950  -3.985 -23.658  1.00 98.03           H  
ATOM   3703  HB3 TYR A 232      15.548  -2.274 -23.865  1.00 98.03           H  
ATOM   3704  O   TYR A 232      17.379  -0.798 -25.854  1.00 98.03           O  
ATOM   3705  CG  TYR A 232      14.378  -3.638 -24.997  1.00 98.03           C  
ATOM   3706  CD1 TYR A 232      13.661  -2.738 -25.792  1.00 98.03           C  
ATOM   3707  HD1 TYR A 232      14.038  -1.737 -25.939  1.00 98.03           H  
ATOM   3708  CD2 TYR A 232      13.820  -4.894 -24.693  1.00 98.03           C  
ATOM   3709  HD2 TYR A 232      14.305  -5.543 -23.979  1.00 98.03           H  
ATOM   3710  CE1 TYR A 232      12.450  -3.122 -26.378  1.00 98.03           C  
ATOM   3711  HE1 TYR A 232      11.931  -2.392 -26.981  1.00 98.03           H  
ATOM   3712  CE2 TYR A 232      12.598  -5.280 -25.275  1.00 98.03           C  
ATOM   3713  HE2 TYR A 232      12.132  -6.210 -24.985  1.00 98.03           H  
ATOM   3714  OH  TYR A 232      10.743  -4.766 -26.716  1.00 98.03           O  
ATOM   3715  HH  TYR A 232      10.291  -4.004 -27.086  1.00 98.03           H  
ATOM   3716  CZ  TYR A 232      11.927  -4.409 -26.155  1.00 98.03           C  
ATOM   3717  N   ASP A 233      16.265  -1.923 -27.420  1.00 96.62           N  
ATOM   3718  H   ASP A 233      15.853  -2.798 -27.710  1.00 96.62           H  
ATOM   3719  CA  ASP A 233      16.140  -0.756 -28.309  1.00 96.62           C  
ATOM   3720  HA  ASP A 233      16.937  -0.047 -28.084  1.00 96.62           H  
ATOM   3721  C   ASP A 233      14.796  -0.031 -28.127  1.00 96.62           C  
ATOM   3722  CB  ASP A 233      16.341  -1.195 -29.757  1.00 96.62           C  
ATOM   3723  HB2 ASP A 233      17.262  -1.772 -29.840  1.00 96.62           H  
ATOM   3724  HB3 ASP A 233      15.495  -1.821 -30.038  1.00 96.62           H  
ATOM   3725  O   ASP A 233      13.729  -0.657 -28.134  1.00 96.62           O  
ATOM   3726  CG  ASP A 233      16.401  -0.006 -30.710  1.00 96.62           C  
ATOM   3727  OD1 ASP A 233      15.315   0.401 -31.183  1.00 96.62           O  
ATOM   3728  OD2 ASP A 233      17.509   0.505 -30.958  1.00 96.62           O  
ATOM   3729  N   TRP A 234      14.819   1.305 -28.051  1.00 95.43           N  
ATOM   3730  H   TRP A 234      15.714   1.771 -28.041  1.00 95.43           H  
ATOM   3731  CA  TRP A 234      13.614   2.131 -27.888  1.00 95.43           C  
ATOM   3732  HA  TRP A 234      13.164   1.896 -26.925  1.00 95.43           H  
ATOM   3733  C   TRP A 234      12.540   1.889 -28.959  1.00 95.43           C  
ATOM   3734  CB  TRP A 234      14.011   3.611 -27.889  1.00 95.43           C  
ATOM   3735  HB2 TRP A 234      14.704   3.805 -28.708  1.00 95.43           H  
ATOM   3736  HB3 TRP A 234      13.120   4.211 -28.074  1.00 95.43           H  
ATOM   3737  O   TRP A 234      11.349   2.056 -28.684  1.00 95.43           O  
ATOM   3738  CG  TRP A 234      14.597   4.106 -26.607  1.00 95.43           C  
ATOM   3739  CD1 TRP A 234      15.875   4.504 -26.409  1.00 95.43           C  
ATOM   3740  HD1 TRP A 234      16.652   4.501 -27.158  1.00 95.43           H  
ATOM   3741  CD2 TRP A 234      13.926   4.282 -25.323  1.00 95.43           C  
ATOM   3742  CE2 TRP A 234      14.844   4.886 -24.418  1.00 95.43           C  
ATOM   3743  CE3 TRP A 234      12.641   3.977 -24.823  1.00 95.43           C  
ATOM   3744  HE3 TRP A 234      11.931   3.482 -25.470  1.00 95.43           H  
ATOM   3745  NE1 TRP A 234      16.018   4.971 -25.122  1.00 95.43           N  
ATOM   3746  HE1 TRP A 234      16.889   5.303 -24.732  1.00 95.43           H  
ATOM   3747  CH2 TRP A 234      13.200   4.941 -22.648  1.00 95.43           C  
ATOM   3748  HH2 TRP A 234      12.915   5.198 -21.638  1.00 95.43           H  
ATOM   3749  CZ2 TRP A 234      14.494   5.233 -23.111  1.00 95.43           C  
ATOM   3750  HZ2 TRP A 234      15.222   5.718 -22.478  1.00 95.43           H  
ATOM   3751  CZ3 TRP A 234      12.280   4.303 -23.500  1.00 95.43           C  
ATOM   3752  HZ3 TRP A 234      11.291   4.067 -23.137  1.00 95.43           H  
ATOM   3753  N   SER A 235      12.903   1.439 -30.167  1.00 93.08           N  
ATOM   3754  H   SER A 235      13.881   1.257 -30.343  1.00 93.08           H  
ATOM   3755  CA  SER A 235      11.930   1.093 -31.213  1.00 93.08           C  
ATOM   3756  HA  SER A 235      11.266   1.947 -31.333  1.00 93.08           H  
ATOM   3757  C   SER A 235      11.056  -0.113 -30.855  1.00 93.08           C  
ATOM   3758  CB  SER A 235      12.625   0.857 -32.557  1.00 93.08           C  
ATOM   3759  HB2 SER A 235      11.870   0.822 -33.342  1.00 93.08           H  
ATOM   3760  HB3 SER A 235      13.307   1.680 -32.768  1.00 93.08           H  
ATOM   3761  O   SER A 235       9.969  -0.271 -31.427  1.00 93.08           O  
ATOM   3762  OG  SER A 235      13.337  -0.357 -32.563  1.00 93.08           O  
ATOM   3763  HG  SER A 235      14.144  -0.173 -32.078  1.00 93.08           H  
ATOM   3764  N   GLY A 236      11.482  -0.935 -29.893  1.00 94.86           N  
ATOM   3765  H   GLY A 236      12.384  -0.752 -29.479  1.00 94.86           H  
ATOM   3766  CA  GLY A 236      10.687  -2.014 -29.320  1.00 94.86           C  
ATOM   3767  HA2 GLY A 236       9.981  -2.367 -30.074  1.00 94.86           H  
ATOM   3768  HA3 GLY A 236      11.340  -2.840 -29.041  1.00 94.86           H  
ATOM   3769  C   GLY A 236       9.836  -1.601 -28.122  1.00 94.86           C  
ATOM   3770  O   GLY A 236       9.244  -2.476 -27.498  1.00 94.86           O  
ATOM   3771  N   CYS A 237       9.765  -0.311 -27.789  1.00 93.76           N  
ATOM   3772  H   CYS A 237      10.334   0.354 -28.292  1.00 93.76           H  
ATOM   3773  CA  CYS A 237       8.788   0.236 -26.852  1.00 93.76           C  
ATOM   3774  HA  CYS A 237       8.456  -0.550 -26.172  1.00 93.76           H  
ATOM   3775  C   CYS A 237       7.557   0.759 -27.603  1.00 93.76           C  
ATOM   3776  CB  CYS A 237       9.431   1.340 -26.003  1.00 93.76           C  
ATOM   3777  HB2 CYS A 237       9.865   2.107 -26.642  1.00 93.76           H  
ATOM   3778  HB3 CYS A 237       8.671   1.811 -25.380  1.00 93.76           H  
ATOM   3779  O   CYS A 237       7.631   1.150 -28.776  1.00 93.76           O  
ATOM   3780  SG  CYS A 237      10.706   0.639 -24.921  1.00 93.76           S  
ATOM   3781  HG  CYS A 237      11.665   0.431 -25.828  1.00 93.76           H  
ATOM   3782  N   LYS A 238       6.406   0.792 -26.919  1.00 91.25           N  
ATOM   3783  H   LYS A 238       6.424   0.508 -25.950  1.00 91.25           H  
ATOM   3784  CA  LYS A 238       5.290   1.642 -27.357  1.00 91.25           C  
ATOM   3785  HA  LYS A 238       5.052   1.405 -28.394  1.00 91.25           H  
ATOM   3786  C   LYS A 238       5.739   3.107 -27.290  1.00 91.25           C  
ATOM   3787  CB  LYS A 238       4.048   1.413 -26.489  1.00 91.25           C  
ATOM   3788  HB2 LYS A 238       3.301   2.176 -26.705  1.00 91.25           H  
ATOM   3789  HB3 LYS A 238       4.321   1.505 -25.438  1.00 91.25           H  
ATOM   3790  O   LYS A 238       6.573   3.429 -26.447  1.00 91.25           O  
ATOM   3791  CG  LYS A 238       3.431   0.038 -26.759  1.00 91.25           C  
ATOM   3792  HG2 LYS A 238       3.021   0.010 -27.768  1.00 91.25           H  
ATOM   3793  HG3 LYS A 238       4.193  -0.736 -26.660  1.00 91.25           H  
ATOM   3794  CD  LYS A 238       2.326  -0.227 -25.740  1.00 91.25           C  
ATOM   3795  HD2 LYS A 238       2.752  -0.155 -24.739  1.00 91.25           H  
ATOM   3796  HD3 LYS A 238       1.528   0.509 -25.836  1.00 91.25           H  
ATOM   3797  CE  LYS A 238       1.772  -1.630 -25.956  1.00 91.25           C  
ATOM   3798  HE2 LYS A 238       0.964  -1.602 -26.687  1.00 91.25           H  
ATOM   3799  HE3 LYS A 238       2.554  -2.279 -26.349  1.00 91.25           H  
ATOM   3800  NZ  LYS A 238       1.297  -2.192 -24.680  1.00 91.25           N  
ATOM   3801  HZ1 LYS A 238       0.737  -3.012 -24.869  1.00 91.25           H  
ATOM   3802  HZ2 LYS A 238       0.739  -1.549 -24.137  1.00 91.25           H  
ATOM   3803  HZ3 LYS A 238       2.067  -2.485 -24.098  1.00 91.25           H  
ATOM   3804  N   PRO A 239       5.251   3.977 -28.186  1.00 90.76           N  
ATOM   3805  CA  PRO A 239       5.707   5.359 -28.237  1.00 90.76           C  
ATOM   3806  HA  PRO A 239       6.795   5.388 -28.293  1.00 90.76           H  
ATOM   3807  C   PRO A 239       5.258   6.132 -26.992  1.00 90.76           C  
ATOM   3808  CB  PRO A 239       5.116   5.928 -29.528  1.00 90.76           C  
ATOM   3809  HB2 PRO A 239       4.942   7.002 -29.471  1.00 90.76           H  
ATOM   3810  HB3 PRO A 239       5.774   5.693 -30.366  1.00 90.76           H  
ATOM   3811  O   PRO A 239       4.104   6.031 -26.581  1.00 90.76           O  
ATOM   3812  CG  PRO A 239       3.816   5.137 -29.652  1.00 90.76           C  
ATOM   3813  HG2 PRO A 239       3.430   5.118 -30.672  1.00 90.76           H  
ATOM   3814  HG3 PRO A 239       3.078   5.576 -28.980  1.00 90.76           H  
ATOM   3815  CD  PRO A 239       4.203   3.744 -29.167  1.00 90.76           C  
ATOM   3816  HD2 PRO A 239       4.601   3.155 -29.993  1.00 90.76           H  
ATOM   3817  HD3 PRO A 239       3.337   3.251 -28.725  1.00 90.76           H  
ATOM   3818  N   ILE A 240       6.166   6.936 -26.431  1.00 92.76           N  
ATOM   3819  H   ILE A 240       7.101   6.946 -26.810  1.00 92.76           H  
ATOM   3820  CA  ILE A 240       5.927   7.759 -25.235  1.00 92.76           C  
ATOM   3821  HA  ILE A 240       4.864   7.739 -24.998  1.00 92.76           H  
ATOM   3822  C   ILE A 240       6.299   9.221 -25.554  1.00 92.76           C  
ATOM   3823  CB  ILE A 240       6.683   7.195 -24.003  1.00 92.76           C  
ATOM   3824  HB  ILE A 240       7.738   7.458 -24.080  1.00 92.76           H  
ATOM   3825  O   ILE A 240       7.284   9.745 -25.036  1.00 92.76           O  
ATOM   3826  CG1 ILE A 240       6.599   5.653 -23.921  1.00 92.76           C  
ATOM   3827 HG12 ILE A 240       5.558   5.334 -23.906  1.00 92.76           H  
ATOM   3828 HG13 ILE A 240       7.086   5.235 -24.801  1.00 92.76           H  
ATOM   3829  CG2 ILE A 240       6.101   7.848 -22.738  1.00 92.76           C  
ATOM   3830 HG21 ILE A 240       5.082   7.495 -22.583  1.00 92.76           H  
ATOM   3831 HG22 ILE A 240       6.703   7.602 -21.864  1.00 92.76           H  
ATOM   3832 HG23 ILE A 240       6.086   8.933 -22.838  1.00 92.76           H  
ATOM   3833  CD1 ILE A 240       7.332   5.049 -22.724  1.00 92.76           C  
ATOM   3834 HD11 ILE A 240       7.396   3.967 -22.836  1.00 92.76           H  
ATOM   3835 HD12 ILE A 240       8.342   5.453 -22.665  1.00 92.76           H  
ATOM   3836 HD13 ILE A 240       6.777   5.273 -21.812  1.00 92.76           H  
ATOM   3837  N   PRO A 241       5.594   9.872 -26.498  1.00 92.38           N  
ATOM   3838  CA  PRO A 241       6.040  11.142 -27.060  1.00 92.38           C  
ATOM   3839  HA  PRO A 241       7.074  11.036 -27.389  1.00 92.38           H  
ATOM   3840  C   PRO A 241       5.912  12.303 -26.054  1.00 92.38           C  
ATOM   3841  CB  PRO A 241       5.156  11.359 -28.293  1.00 92.38           C  
ATOM   3842  HB2 PRO A 241       4.968  12.414 -28.489  1.00 92.38           H  
ATOM   3843  HB3 PRO A 241       5.623  10.887 -29.158  1.00 92.38           H  
ATOM   3844  O   PRO A 241       4.823  12.505 -25.512  1.00 92.38           O  
ATOM   3845  CG  PRO A 241       3.862  10.624 -27.945  1.00 92.38           C  
ATOM   3846  HG2 PRO A 241       3.231  11.259 -27.324  1.00 92.38           H  
ATOM   3847  HG3 PRO A 241       3.326  10.305 -28.838  1.00 92.38           H  
ATOM   3848  CD  PRO A 241       4.356   9.433 -27.129  1.00 92.38           C  
ATOM   3849  HD2 PRO A 241       4.561   8.605 -27.806  1.00 92.38           H  
ATOM   3850  HD3 PRO A 241       3.611   9.144 -26.388  1.00 92.38           H  
ATOM   3851  N   PRO A 242       6.959  13.129 -25.849  1.00 94.39           N  
ATOM   3852  CA  PRO A 242       6.861  14.333 -25.015  1.00 94.39           C  
ATOM   3853  HA  PRO A 242       6.503  14.069 -24.019  1.00 94.39           H  
ATOM   3854  C   PRO A 242       5.908  15.385 -25.605  1.00 94.39           C  
ATOM   3855  CB  PRO A 242       8.295  14.863 -24.911  1.00 94.39           C  
ATOM   3856  HB2 PRO A 242       8.796  14.392 -24.065  1.00 94.39           H  
ATOM   3857  HB3 PRO A 242       8.332  15.948 -24.814  1.00 94.39           H  
ATOM   3858  O   PRO A 242       5.416  16.258 -24.897  1.00 94.39           O  
ATOM   3859  CG  PRO A 242       8.937  14.392 -26.214  1.00 94.39           C  
ATOM   3860  HG2 PRO A 242      10.022  14.325 -26.130  1.00 94.39           H  
ATOM   3861  HG3 PRO A 242       8.656  15.061 -27.028  1.00 94.39           H  
ATOM   3862  CD  PRO A 242       8.293  13.024 -26.428  1.00 94.39           C  
ATOM   3863  HD2 PRO A 242       8.260  12.798 -27.494  1.00 94.39           H  
ATOM   3864  HD3 PRO A 242       8.857  12.257 -25.896  1.00 94.39           H  
ATOM   3865  N   GLU A 243       5.587  15.315 -26.900  1.00 92.71           N  
ATOM   3866  H   GLU A 243       6.037  14.620 -27.478  1.00 92.71           H  
ATOM   3867  CA  GLU A 243       4.619  16.215 -27.535  1.00 92.71           C  
ATOM   3868  HA  GLU A 243       4.930  17.244 -27.357  1.00 92.71           H  
ATOM   3869  C   GLU A 243       3.204  16.093 -26.962  1.00 92.71           C  
ATOM   3870  CB  GLU A 243       4.574  15.968 -29.047  1.00 92.71           C  
ATOM   3871  HB2 GLU A 243       3.813  16.624 -29.471  1.00 92.71           H  
ATOM   3872  HB3 GLU A 243       4.282  14.940 -29.263  1.00 92.71           H  
ATOM   3873  O   GLU A 243       2.396  17.003 -27.140  1.00 92.71           O  
ATOM   3874  CG  GLU A 243       5.900  16.309 -29.733  1.00 92.71           C  
ATOM   3875  HG2 GLU A 243       5.665  16.647 -30.742  1.00 92.71           H  
ATOM   3876  HG3 GLU A 243       6.357  17.165 -29.235  1.00 92.71           H  
ATOM   3877  CD  GLU A 243       6.919  15.163 -29.816  1.00 92.71           C  
ATOM   3878  OE1 GLU A 243       7.893  15.324 -30.583  1.00 92.71           O  
ATOM   3879  OE2 GLU A 243       6.772  14.120 -29.144  1.00 92.71           O  
ATOM   3880  N   PHE A 244       2.908  15.010 -26.237  1.00 90.43           N  
ATOM   3881  H   PHE A 244       3.627  14.316 -26.095  1.00 90.43           H  
ATOM   3882  CA  PHE A 244       1.664  14.858 -25.488  1.00 90.43           C  
ATOM   3883  HA  PHE A 244       0.827  14.795 -26.183  1.00 90.43           H  
ATOM   3884  C   PHE A 244       1.396  16.044 -24.546  1.00 90.43           C  
ATOM   3885  CB  PHE A 244       1.759  13.552 -24.696  1.00 90.43           C  
ATOM   3886  HB2 PHE A 244       2.647  13.577 -24.064  1.00 90.43           H  
ATOM   3887  HB3 PHE A 244       1.865  12.716 -25.388  1.00 90.43           H  
ATOM   3888  O   PHE A 244       0.260  16.503 -24.427  1.00 90.43           O  
ATOM   3889  CG  PHE A 244       0.546  13.320 -23.830  1.00 90.43           C  
ATOM   3890  CD1 PHE A 244       0.600  13.583 -22.451  1.00 90.43           C  
ATOM   3891  HD1 PHE A 244       1.522  13.904 -21.988  1.00 90.43           H  
ATOM   3892  CD2 PHE A 244      -0.657  12.903 -24.421  1.00 90.43           C  
ATOM   3893  HD2 PHE A 244      -0.702  12.710 -25.483  1.00 90.43           H  
ATOM   3894  CE1 PHE A 244      -0.553  13.429 -21.668  1.00 90.43           C  
ATOM   3895  HE1 PHE A 244      -0.498  13.606 -20.605  1.00 90.43           H  
ATOM   3896  CE2 PHE A 244      -1.809  12.752 -23.637  1.00 90.43           C  
ATOM   3897  HE2 PHE A 244      -2.726  12.429 -24.105  1.00 90.43           H  
ATOM   3898  CZ  PHE A 244      -1.761  13.017 -22.258  1.00 90.43           C  
ATOM   3899  HZ  PHE A 244      -2.646  12.893 -21.650  1.00 90.43           H  
ATOM   3900  N   TRP A 245       2.446  16.604 -23.942  1.00 92.46           N  
ATOM   3901  H   TRP A 245       3.364  16.209 -24.094  1.00 92.46           H  
ATOM   3902  CA  TRP A 245       2.340  17.725 -23.005  1.00 92.46           C  
ATOM   3903  HA  TRP A 245       1.529  17.508 -22.309  1.00 92.46           H  
ATOM   3904  C   TRP A 245       1.984  19.061 -23.675  1.00 92.46           C  
ATOM   3905  CB  TRP A 245       3.637  17.811 -22.193  1.00 92.46           C  
ATOM   3906  HB2 TRP A 245       3.514  18.567 -21.418  1.00 92.46           H  
ATOM   3907  HB3 TRP A 245       4.444  18.134 -22.850  1.00 92.46           H  
ATOM   3908  O   TRP A 245       1.672  20.024 -22.980  1.00 92.46           O  
ATOM   3909  CG  TRP A 245       4.030  16.520 -21.537  1.00 92.46           C  
ATOM   3910  CD1 TRP A 245       5.112  15.776 -21.849  1.00 92.46           C  
ATOM   3911  HD1 TRP A 245       5.836  16.020 -22.613  1.00 92.46           H  
ATOM   3912  CD2 TRP A 245       3.306  15.749 -20.529  1.00 92.46           C  
ATOM   3913  CE2 TRP A 245       4.026  14.541 -20.287  1.00 92.46           C  
ATOM   3914  CE3 TRP A 245       2.097  15.932 -19.821  1.00 92.46           C  
ATOM   3915  HE3 TRP A 245       1.534  16.841 -19.965  1.00 92.46           H  
ATOM   3916  NE1 TRP A 245       5.135  14.628 -21.094  1.00 92.46           N  
ATOM   3917  HE1 TRP A 245       5.864  13.933 -21.169  1.00 92.46           H  
ATOM   3918  CH2 TRP A 245       2.364  13.767 -18.719  1.00 92.46           C  
ATOM   3919  HH2 TRP A 245       2.013  13.017 -18.025  1.00 92.46           H  
ATOM   3920  CZ2 TRP A 245       3.567  13.559 -19.407  1.00 92.46           C  
ATOM   3921  HZ2 TRP A 245       4.131  12.651 -19.257  1.00 92.46           H  
ATOM   3922  CZ3 TRP A 245       1.635  14.952 -18.921  1.00 92.46           C  
ATOM   3923  HZ3 TRP A 245       0.722  15.114 -18.366  1.00 92.46           H  
ATOM   3924  N   PHE A 246       1.977  19.129 -25.014  1.00 86.26           N  
ATOM   3925  H   PHE A 246       2.231  18.303 -25.536  1.00 86.26           H  
ATOM   3926  CA  PHE A 246       1.474  20.288 -25.762  1.00 86.26           C  
ATOM   3927  HA  PHE A 246       1.621  21.183 -25.157  1.00 86.26           H  
ATOM   3928  C   PHE A 246      -0.017  20.261 -26.043  1.00 86.26           C  
ATOM   3929  CB  PHE A 246       2.203  20.421 -27.105  1.00 86.26           C  
ATOM   3930  HB2 PHE A 246       1.653  21.112 -27.745  1.00 86.26           H  
ATOM   3931  HB3 PHE A 246       2.206  19.458 -27.615  1.00 86.26           H  
ATOM   3932  O   PHE A 246      -0.551  21.263 -26.531  1.00 86.26           O  
ATOM   3933  CG  PHE A 246       3.599  20.967 -27.020  1.00 86.26           C  
ATOM   3934  CD1 PHE A 246       3.869  22.069 -26.184  1.00 86.26           C  
ATOM   3935  HD1 PHE A 246       3.106  22.503 -25.556  1.00 86.26           H  
ATOM   3936  CD2 PHE A 246       4.600  20.437 -27.849  1.00 86.26           C  
ATOM   3937  HD2 PHE A 246       4.383  19.608 -28.505  1.00 86.26           H  
ATOM   3938  CE1 PHE A 246       5.157  22.606 -26.132  1.00 86.26           C  
ATOM   3939  HE1 PHE A 246       5.387  23.399 -25.437  1.00 86.26           H  
ATOM   3940  CE2 PHE A 246       5.871  21.023 -27.846  1.00 86.26           C  
ATOM   3941  HE2 PHE A 246       6.637  20.654 -28.511  1.00 86.26           H  
ATOM   3942  CZ  PHE A 246       6.145  22.078 -26.963  1.00 86.26           C  
ATOM   3943  HZ  PHE A 246       7.142  22.490 -26.892  1.00 86.26           H  
ATOM   3944  N   LEU A 247      -0.686  19.134 -25.804  1.00 87.28           N  
ATOM   3945  H   LEU A 247      -0.225  18.358 -25.350  1.00 87.28           H  
ATOM   3946  CA  LEU A 247      -2.096  19.032 -26.129  1.00 87.28           C  
ATOM   3947  HA  LEU A 247      -2.193  19.309 -27.178  1.00 87.28           H  
ATOM   3948  C   LEU A 247      -2.886  20.038 -25.278  1.00 87.28           C  
ATOM   3949  CB  LEU A 247      -2.589  17.588 -25.979  1.00 87.28           C  
ATOM   3950  HB2 LEU A 247      -3.669  17.568 -26.123  1.00 87.28           H  
ATOM   3951  HB3 LEU A 247      -2.384  17.251 -24.963  1.00 87.28           H  
ATOM   3952  O   LEU A 247      -2.776  20.028 -24.049  1.00 87.28           O  
ATOM   3953  CG  LEU A 247      -1.936  16.615 -26.979  1.00 87.28           C  
ATOM   3954  HG  LEU A 247      -0.854  16.613 -26.843  1.00 87.28           H  
ATOM   3955  CD1 LEU A 247      -2.451  15.201 -26.726  1.00 87.28           C  
ATOM   3956 HD11 LEU A 247      -2.279  14.939 -25.682  1.00 87.28           H  
ATOM   3957 HD12 LEU A 247      -1.920  14.491 -27.361  1.00 87.28           H  
ATOM   3958 HD13 LEU A 247      -3.520  15.150 -26.930  1.00 87.28           H  
ATOM   3959  CD2 LEU A 247      -2.236  16.965 -28.443  1.00 87.28           C  
ATOM   3960 HD21 LEU A 247      -1.734  17.892 -28.718  1.00 87.28           H  
ATOM   3961 HD22 LEU A 247      -1.858  16.173 -29.090  1.00 87.28           H  
ATOM   3962 HD23 LEU A 247      -3.313  17.064 -28.586  1.00 87.28           H  
ATOM   3963  N   PRO A 248      -3.651  20.940 -25.915  1.00 85.74           N  
ATOM   3964  CA  PRO A 248      -4.355  21.993 -25.204  1.00 85.74           C  
ATOM   3965  HA  PRO A 248      -3.658  22.533 -24.564  1.00 85.74           H  
ATOM   3966  C   PRO A 248      -5.469  21.402 -24.338  1.00 85.74           C  
ATOM   3967  CB  PRO A 248      -4.882  22.926 -26.292  1.00 85.74           C  
ATOM   3968  HB2 PRO A 248      -5.812  23.409 -25.992  1.00 85.74           H  
ATOM   3969  HB3 PRO A 248      -4.125  23.674 -26.525  1.00 85.74           H  
ATOM   3970  O   PRO A 248      -6.032  20.358 -24.660  1.00 85.74           O  
ATOM   3971  CG  PRO A 248      -5.064  21.999 -27.494  1.00 85.74           C  
ATOM   3972  HG2 PRO A 248      -4.995  22.539 -28.438  1.00 85.74           H  
ATOM   3973  HG3 PRO A 248      -6.015  21.472 -27.411  1.00 85.74           H  
ATOM   3974  CD  PRO A 248      -3.918  21.010 -27.344  1.00 85.74           C  
ATOM   3975  HD2 PRO A 248      -4.211  20.038 -27.742  1.00 85.74           H  
ATOM   3976  HD3 PRO A 248      -3.034  21.385 -27.859  1.00 85.74           H  
ATOM   3977  N   SER A 249      -5.847  22.112 -23.274  1.00 82.68           N  
ATOM   3978  H   SER A 249      -5.373  22.980 -23.066  1.00 82.68           H  
ATOM   3979  CA  SER A 249      -6.840  21.643 -22.297  1.00 82.68           C  
ATOM   3980  HA  SER A 249      -6.484  20.707 -21.867  1.00 82.68           H  
ATOM   3981  C   SER A 249      -8.232  21.365 -22.881  1.00 82.68           C  
ATOM   3982  CB  SER A 249      -6.966  22.658 -21.160  1.00 82.68           C  
ATOM   3983  HB2 SER A 249      -6.025  22.704 -20.613  1.00 82.68           H  
ATOM   3984  HB3 SER A 249      -7.751  22.339 -20.475  1.00 82.68           H  
ATOM   3985  O   SER A 249      -8.980  20.580 -22.309  1.00 82.68           O  
ATOM   3986  OG  SER A 249      -7.271  23.945 -21.676  1.00 82.68           O  
ATOM   3987  HG  SER A 249      -7.532  24.497 -20.935  1.00 82.68           H  
ATOM   3988  N   PHE A 250      -8.584  21.962 -24.028  1.00 83.29           N  
ATOM   3989  H   PHE A 250      -7.933  22.611 -24.445  1.00 83.29           H  
ATOM   3990  CA  PHE A 250      -9.841  21.659 -24.727  1.00 83.29           C  
ATOM   3991  HA  PHE A 250     -10.638  21.605 -23.985  1.00 83.29           H  
ATOM   3992  C   PHE A 250      -9.824  20.299 -25.443  1.00 83.29           C  
ATOM   3993  CB  PHE A 250     -10.188  22.788 -25.711  1.00 83.29           C  
ATOM   3994  HB2 PHE A 250     -11.199  22.618 -26.079  1.00 83.29           H  
ATOM   3995  HB3 PHE A 250     -10.208  23.731 -25.164  1.00 83.29           H  
ATOM   3996  O   PHE A 250     -10.876  19.806 -25.848  1.00 83.29           O  
ATOM   3997  CG  PHE A 250      -9.265  22.919 -26.914  1.00 83.29           C  
ATOM   3998  CD1 PHE A 250      -8.311  23.952 -26.961  1.00 83.29           C  
ATOM   3999  HD1 PHE A 250      -8.226  24.647 -26.138  1.00 83.29           H  
ATOM   4000  CD2 PHE A 250      -9.381  22.034 -28.005  1.00 83.29           C  
ATOM   4001  HD2 PHE A 250     -10.127  21.253 -27.990  1.00 83.29           H  
ATOM   4002  CE1 PHE A 250      -7.482  24.099 -28.088  1.00 83.29           C  
ATOM   4003  HE1 PHE A 250      -6.761  24.902 -28.126  1.00 83.29           H  
ATOM   4004  CE2 PHE A 250      -8.537  22.165 -29.121  1.00 83.29           C  
ATOM   4005  HE2 PHE A 250      -8.630  21.478 -29.950  1.00 83.29           H  
ATOM   4006  CZ  PHE A 250      -7.592  23.203 -29.166  1.00 83.29           C  
ATOM   4007  HZ  PHE A 250      -6.953  23.314 -30.029  1.00 83.29           H  
ATOM   4008  N   PHE A 251      -8.644  19.707 -25.658  1.00 85.39           N  
ATOM   4009  H   PHE A 251      -7.814  20.099 -25.236  1.00 85.39           H  
ATOM   4010  CA  PHE A 251      -8.528  18.389 -26.262  1.00 85.39           C  
ATOM   4011  HA  PHE A 251      -9.230  18.358 -27.095  1.00 85.39           H  
ATOM   4012  C   PHE A 251      -8.920  17.325 -25.225  1.00 85.39           C  
ATOM   4013  CB  PHE A 251      -7.113  18.174 -26.823  1.00 85.39           C  
ATOM   4014  HB2 PHE A 251      -6.745  19.118 -27.225  1.00 85.39           H  
ATOM   4015  HB3 PHE A 251      -6.440  17.881 -26.018  1.00 85.39           H  
ATOM   4016  O   PHE A 251      -8.478  17.414 -24.077  1.00 85.39           O  
ATOM   4017  CG  PHE A 251      -7.060  17.151 -27.944  1.00 85.39           C  
ATOM   4018  CD1 PHE A 251      -6.611  15.841 -27.707  1.00 85.39           C  
ATOM   4019  HD1 PHE A 251      -6.276  15.557 -26.721  1.00 85.39           H  
ATOM   4020  CD2 PHE A 251      -7.503  17.503 -29.232  1.00 85.39           C  
ATOM   4021  HD2 PHE A 251      -7.858  18.505 -29.423  1.00 85.39           H  
ATOM   4022  CE1 PHE A 251      -6.589  14.889 -28.739  1.00 85.39           C  
ATOM   4023  HE1 PHE A 251      -6.232  13.890 -28.540  1.00 85.39           H  
ATOM   4024  CE2 PHE A 251      -7.490  16.552 -30.268  1.00 85.39           C  
ATOM   4025  HE2 PHE A 251      -7.831  16.827 -31.256  1.00 85.39           H  
ATOM   4026  CZ  PHE A 251      -7.029  15.246 -30.024  1.00 85.39           C  
ATOM   4027  HZ  PHE A 251      -7.015  14.516 -30.821  1.00 85.39           H  
ATOM   4028  N   PRO A 252      -9.712  16.301 -25.604  1.00 80.30           N  
ATOM   4029  CA  PRO A 252     -10.240  15.317 -24.655  1.00 80.30           C  
ATOM   4030  HA  PRO A 252     -10.786  15.829 -23.862  1.00 80.30           H  
ATOM   4031  C   PRO A 252      -9.161  14.452 -23.988  1.00 80.30           C  
ATOM   4032  CB  PRO A 252     -11.211  14.459 -25.471  1.00 80.30           C  
ATOM   4033  HB2 PRO A 252     -11.225  13.424 -25.130  1.00 80.30           H  
ATOM   4034  HB3 PRO A 252     -12.210  14.889 -25.416  1.00 80.30           H  
ATOM   4035  O   PRO A 252      -9.453  13.791 -22.998  1.00 80.30           O  
ATOM   4036  CG  PRO A 252     -10.686  14.574 -26.901  1.00 80.30           C  
ATOM   4037  HG2 PRO A 252      -9.844  13.897 -27.042  1.00 80.30           H  
ATOM   4038  HG3 PRO A 252     -11.467  14.385 -27.638  1.00 80.30           H  
ATOM   4039  CD  PRO A 252     -10.202  16.018 -26.945  1.00 80.30           C  
ATOM   4040  HD2 PRO A 252     -11.036  16.683 -27.172  1.00 80.30           H  
ATOM   4041  HD3 PRO A 252      -9.424  16.120 -27.703  1.00 80.30           H  
ATOM   4042  N   VAL A 253      -7.939  14.448 -24.533  1.00 83.88           N  
ATOM   4043  H   VAL A 253      -7.780  15.056 -25.325  1.00 83.88           H  
ATOM   4044  CA  VAL A 253      -6.762  13.792 -23.951  1.00 83.88           C  
ATOM   4045  HA  VAL A 253      -7.019  13.428 -22.957  1.00 83.88           H  
ATOM   4046  C   VAL A 253      -5.644  14.821 -23.814  1.00 83.88           C  
ATOM   4047  CB  VAL A 253      -6.270  12.593 -24.791  1.00 83.88           C  
ATOM   4048  HB  VAL A 253      -5.638  12.941 -25.608  1.00 83.88           H  
ATOM   4049  O   VAL A 253      -5.082  15.273 -24.805  1.00 83.88           O  
ATOM   4050  CG1 VAL A 253      -5.436  11.675 -23.896  1.00 83.88           C  
ATOM   4051 HG11 VAL A 253      -4.930  10.918 -24.496  1.00 83.88           H  
ATOM   4052 HG12 VAL A 253      -6.080  11.184 -23.165  1.00 83.88           H  
ATOM   4053 HG13 VAL A 253      -4.701  12.255 -23.339  1.00 83.88           H  
ATOM   4054  CG2 VAL A 253      -7.408  11.786 -25.422  1.00 83.88           C  
ATOM   4055 HG21 VAL A 253      -7.061  10.795 -25.717  1.00 83.88           H  
ATOM   4056 HG22 VAL A 253      -7.779  12.309 -26.305  1.00 83.88           H  
ATOM   4057 HG23 VAL A 253      -8.225  11.700 -24.707  1.00 83.88           H  
ATOM   4058  N   ASN A 254      -5.314  15.210 -22.593  1.00 87.55           N  
ATOM   4059  H   ASN A 254      -5.802  14.800 -21.809  1.00 87.55           H  
ATOM   4060  CA  ASN A 254      -4.210  16.126 -22.315  1.00 87.55           C  
ATOM   4061  HA  ASN A 254      -3.449  16.012 -23.086  1.00 87.55           H  
ATOM   4062  C   ASN A 254      -3.536  15.770 -20.983  1.00 87.55           C  
ATOM   4063  CB  ASN A 254      -4.730  17.577 -22.367  1.00 87.55           C  
ATOM   4064  HB2 ASN A 254      -5.205  17.759 -23.330  1.00 87.55           H  
ATOM   4065  HB3 ASN A 254      -3.893  18.270 -22.284  1.00 87.55           H  
ATOM   4066  O   ASN A 254      -4.022  14.910 -20.245  1.00 87.55           O  
ATOM   4067  CG  ASN A 254      -5.707  17.900 -21.254  1.00 87.55           C  
ATOM   4068  ND2 ASN A 254      -6.970  18.084 -21.557  1.00 87.55           N  
ATOM   4069 HD21 ASN A 254      -7.610  18.289 -20.803  1.00 87.55           H  
ATOM   4070 HD22 ASN A 254      -7.316  17.957 -22.497  1.00 87.55           H  
ATOM   4071  OD1 ASN A 254      -5.333  17.986 -20.095  1.00 87.55           O  
ATOM   4072  N   GLY A 255      -2.431  16.446 -20.663  1.00 86.67           N  
ATOM   4073  H   GLY A 255      -2.071  17.129 -21.313  1.00 86.67           H  
ATOM   4074  CA  GLY A 255      -1.679  16.195 -19.431  1.00 86.67           C  
ATOM   4075  HA2 GLY A 255      -1.203  15.216 -19.494  1.00 86.67           H  
ATOM   4076  HA3 GLY A 255      -0.906  16.956 -19.325  1.00 86.67           H  
ATOM   4077  C   GLY A 255      -2.531  16.212 -18.161  1.00 86.67           C  
ATOM   4078  O   GLY A 255      -2.375  15.333 -17.321  1.00 86.67           O  
ATOM   4079  N   GLY A 256      -3.482  17.141 -18.051  1.00 87.65           N  
ATOM   4080  H   GLY A 256      -3.643  17.768 -18.825  1.00 87.65           H  
ATOM   4081  CA  GLY A 256      -4.354  17.276 -16.881  1.00 87.65           C  
ATOM   4082  HA2 GLY A 256      -3.751  17.303 -15.973  1.00 87.65           H  
ATOM   4083  HA3 GLY A 256      -4.901  18.216 -16.957  1.00 87.65           H  
ATOM   4084  C   GLY A 256      -5.381  16.155 -16.737  1.00 87.65           C  
ATOM   4085  O   GLY A 256      -5.753  15.820 -15.621  1.00 87.65           O  
ATOM   4086  N   THR A 257      -5.792  15.524 -17.842  1.00 89.09           N  
ATOM   4087  H   THR A 257      -5.443  15.853 -18.730  1.00 89.09           H  
ATOM   4088  CA  THR A 257      -6.775  14.418 -17.811  1.00 89.09           C  
ATOM   4089  HA  THR A 257      -7.563  14.682 -17.107  1.00 89.09           H  
ATOM   4090  C   THR A 257      -6.202  13.091 -17.320  1.00 89.09           C  
ATOM   4091  CB  THR A 257      -7.434  14.189 -19.180  1.00 89.09           C  
ATOM   4092  HB  THR A 257      -8.117  13.343 -19.106  1.00 89.09           H  
ATOM   4093  O   THR A 257      -6.971  12.186 -17.005  1.00 89.09           O  
ATOM   4094  CG2 THR A 257      -8.244  15.401 -19.629  1.00 89.09           C  
ATOM   4095 HG21 THR A 257      -9.062  15.567 -18.928  1.00 89.09           H  
ATOM   4096 HG22 THR A 257      -8.660  15.214 -20.619  1.00 89.09           H  
ATOM   4097 HG23 THR A 257      -7.614  16.291 -19.658  1.00 89.09           H  
ATOM   4098  OG1 THR A 257      -6.493  13.904 -20.197  1.00 89.09           O  
ATOM   4099  HG1 THR A 257      -5.620  14.163 -19.894  1.00 89.09           H  
ATOM   4100  N   LEU A 258      -4.872  12.957 -17.280  1.00 92.39           N  
ATOM   4101  H   LEU A 258      -4.294  13.763 -17.474  1.00 92.39           H  
ATOM   4102  CA  LEU A 258      -4.224  11.739 -16.810  1.00 92.39           C  
ATOM   4103  HA  LEU A 258      -4.778  10.884 -17.198  1.00 92.39           H  
ATOM   4104  C   LEU A 258      -4.262  11.636 -15.286  1.00 92.39           C  
ATOM   4105  CB  LEU A 258      -2.774  11.650 -17.313  1.00 92.39           C  
ATOM   4106  HB2 LEU A 258      -2.232  12.526 -16.957  1.00 92.39           H  
ATOM   4107  HB3 LEU A 258      -2.321  10.770 -16.860  1.00 92.39           H  
ATOM   4108  O   LEU A 258      -4.114  12.630 -14.565  1.00 92.39           O  
ATOM   4109  CG  LEU A 258      -2.593  11.559 -18.837  1.00 92.39           C  
ATOM   4110  HG  LEU A 258      -2.869  12.511 -19.291  1.00 92.39           H  
ATOM   4111  CD1 LEU A 258      -1.115  11.285 -19.122  1.00 92.39           C  
ATOM   4112 HD11 LEU A 258      -0.507  12.102 -18.736  1.00 92.39           H  
ATOM   4113 HD12 LEU A 258      -0.810  10.357 -18.637  1.00 92.39           H  
ATOM   4114 HD13 LEU A 258      -0.951  11.181 -20.195  1.00 92.39           H  
ATOM   4115  CD2 LEU A 258      -3.419  10.446 -19.484  1.00 92.39           C  
ATOM   4116 HD21 LEU A 258      -3.163  10.353 -20.539  1.00 92.39           H  
ATOM   4117 HD22 LEU A 258      -3.229   9.500 -18.977  1.00 92.39           H  
ATOM   4118 HD23 LEU A 258      -4.482  10.679 -19.407  1.00 92.39           H  
ATOM   4119  N   TRP A 259      -4.380  10.399 -14.814  1.00 93.18           N  
ATOM   4120  H   TRP A 259      -4.530   9.654 -15.480  1.00 93.18           H  
ATOM   4121  CA  TRP A 259      -4.182  10.029 -13.426  1.00 93.18           C  
ATOM   4122  HA  TRP A 259      -4.954  10.515 -12.829  1.00 93.18           H  
ATOM   4123  C   TRP A 259      -2.812  10.486 -12.940  1.00 93.18           C  
ATOM   4124  CB  TRP A 259      -4.299   8.514 -13.265  1.00 93.18           C  
ATOM   4125  HB2 TRP A 259      -3.495   8.034 -13.821  1.00 93.18           H  
ATOM   4126  HB3 TRP A 259      -5.239   8.175 -13.699  1.00 93.18           H  
ATOM   4127  O   TRP A 259      -1.816  10.403 -13.665  1.00 93.18           O  
ATOM   4128  CG  TRP A 259      -4.254   8.049 -11.846  1.00 93.18           C  
ATOM   4129  CD1 TRP A 259      -4.937   8.595 -10.817  1.00 93.18           C  
ATOM   4130  HD1 TRP A 259      -5.625   9.424 -10.881  1.00 93.18           H  
ATOM   4131  CD2 TRP A 259      -3.505   6.936 -11.278  1.00 93.18           C  
ATOM   4132  CE2 TRP A 259      -3.774   6.883  -9.875  1.00 93.18           C  
ATOM   4133  CE3 TRP A 259      -2.638   5.959 -11.814  1.00 93.18           C  
ATOM   4134  HE3 TRP A 259      -2.442   5.954 -12.875  1.00 93.18           H  
ATOM   4135  NE1 TRP A 259      -4.660   7.916  -9.652  1.00 93.18           N  
ATOM   4136  HE1 TRP A 259      -5.134   8.145  -8.790  1.00 93.18           H  
ATOM   4137  CH2 TRP A 259      -2.282   4.996  -9.596  1.00 93.18           C  
ATOM   4138  HH2 TRP A 259      -1.791   4.275  -8.959  1.00 93.18           H  
ATOM   4139  CZ2 TRP A 259      -3.180   5.926  -9.041  1.00 93.18           C  
ATOM   4140  HZ2 TRP A 259      -3.383   5.935  -7.981  1.00 93.18           H  
ATOM   4141  CZ3 TRP A 259      -2.033   4.997 -10.982  1.00 93.18           C  
ATOM   4142  HZ3 TRP A 259      -1.362   4.265 -11.406  1.00 93.18           H  
ATOM   4143  N   ILE A 260      -2.760  10.951 -11.696  1.00 92.68           N  
ATOM   4144  H   ILE A 260      -3.601  10.919 -11.137  1.00 92.68           H  
ATOM   4145  CA  ILE A 260      -1.608  11.657 -11.146  1.00 92.68           C  
ATOM   4146  HA  ILE A 260      -1.457  12.542 -11.766  1.00 92.68           H  
ATOM   4147  C   ILE A 260      -0.303  10.853 -11.215  1.00 92.68           C  
ATOM   4148  CB  ILE A 260      -1.962  12.137  -9.728  1.00 92.68           C  
ATOM   4149  HB  ILE A 260      -2.903  12.682  -9.805  1.00 92.68           H  
ATOM   4150  O   ILE A 260       0.716  11.396 -11.636  1.00 92.68           O  
ATOM   4151  CG1 ILE A 260      -0.891  13.110  -9.213  1.00 92.68           C  
ATOM   4152 HG12 ILE A 260      -0.032  12.533  -8.869  1.00 92.68           H  
ATOM   4153 HG13 ILE A 260      -0.552  13.757 -10.021  1.00 92.68           H  
ATOM   4154  CG2 ILE A 260      -2.180  10.991  -8.725  1.00 92.68           C  
ATOM   4155 HG21 ILE A 260      -2.560  11.393  -7.785  1.00 92.68           H  
ATOM   4156 HG22 ILE A 260      -2.920  10.280  -9.094  1.00 92.68           H  
ATOM   4157 HG23 ILE A 260      -1.243  10.477  -8.509  1.00 92.68           H  
ATOM   4158  CD1 ILE A 260      -1.408  13.985  -8.068  1.00 92.68           C  
ATOM   4159 HD11 ILE A 260      -2.414  14.344  -8.288  1.00 92.68           H  
ATOM   4160 HD12 ILE A 260      -0.761  14.854  -7.960  1.00 92.68           H  
ATOM   4161 HD13 ILE A 260      -1.422  13.418  -7.137  1.00 92.68           H  
ATOM   4162  N   TYR A 261      -0.333   9.554 -10.903  1.00 92.34           N  
ATOM   4163  H   TYR A 261      -1.195   9.165 -10.547  1.00 92.34           H  
ATOM   4164  CA  TYR A 261       0.860   8.704 -10.953  1.00 92.34           C  
ATOM   4165  HA  TYR A 261       1.682   9.210 -10.447  1.00 92.34           H  
ATOM   4166  C   TYR A 261       1.312   8.408 -12.379  1.00 92.34           C  
ATOM   4167  CB  TYR A 261       0.595   7.380 -10.243  1.00 92.34           C  
ATOM   4168  HB2 TYR A 261      -0.321   6.945 -10.640  1.00 92.34           H  
ATOM   4169  HB3 TYR A 261       1.408   6.689 -10.469  1.00 92.34           H  
ATOM   4170  O   TYR A 261       2.508   8.453 -12.661  1.00 92.34           O  
ATOM   4171  CG  TYR A 261       0.487   7.492  -8.744  1.00 92.34           C  
ATOM   4172  CD1 TYR A 261       1.639   7.376  -7.948  1.00 92.34           C  
ATOM   4173  HD1 TYR A 261       2.610   7.236  -8.399  1.00 92.34           H  
ATOM   4174  CD2 TYR A 261      -0.764   7.697  -8.142  1.00 92.34           C  
ATOM   4175  HD2 TYR A 261      -1.637   7.863  -8.755  1.00 92.34           H  
ATOM   4176  CE1 TYR A 261       1.518   7.417  -6.549  1.00 92.34           C  
ATOM   4177  HE1 TYR A 261       2.386   7.294  -5.919  1.00 92.34           H  
ATOM   4178  CE2 TYR A 261      -0.890   7.721  -6.744  1.00 92.34           C  
ATOM   4179  HE2 TYR A 261      -1.860   7.870  -6.291  1.00 92.34           H  
ATOM   4180  OH  TYR A 261       0.143   7.617  -4.593  1.00 92.34           O  
ATOM   4181  HH  TYR A 261      -0.774   7.722  -4.332  1.00 92.34           H  
ATOM   4182  CZ  TYR A 261       0.258   7.585  -5.943  1.00 92.34           C  
ATOM   4183  N   LEU A 262       0.375   8.126 -13.294  1.00 93.15           N  
ATOM   4184  H   LEU A 262      -0.598   8.143 -13.025  1.00 93.15           H  
ATOM   4185  CA  LEU A 262       0.728   7.916 -14.698  1.00 93.15           C  
ATOM   4186  HA  LEU A 262       1.478   7.128 -14.743  1.00 93.15           H  
ATOM   4187  C   LEU A 262       1.348   9.185 -15.273  1.00 93.15           C  
ATOM   4188  CB  LEU A 262      -0.507   7.495 -15.509  1.00 93.15           C  
ATOM   4189  HB2 LEU A 262      -0.941   6.616 -15.031  1.00 93.15           H  
ATOM   4190  HB3 LEU A 262      -1.244   8.297 -15.484  1.00 93.15           H  
ATOM   4191  O   LEU A 262       2.375   9.111 -15.943  1.00 93.15           O  
ATOM   4192  CG  LEU A 262      -0.168   7.158 -16.978  1.00 93.15           C  
ATOM   4193  HG  LEU A 262       0.430   7.959 -17.413  1.00 93.15           H  
ATOM   4194  CD1 LEU A 262       0.603   5.841 -17.082  1.00 93.15           C  
ATOM   4195 HD11 LEU A 262       0.774   5.603 -18.131  1.00 93.15           H  
ATOM   4196 HD12 LEU A 262       0.024   5.040 -16.622  1.00 93.15           H  
ATOM   4197 HD13 LEU A 262       1.562   5.928 -16.572  1.00 93.15           H  
ATOM   4198  CD2 LEU A 262      -1.416   7.014 -17.842  1.00 93.15           C  
ATOM   4199 HD21 LEU A 262      -1.133   6.992 -18.895  1.00 93.15           H  
ATOM   4200 HD22 LEU A 262      -2.087   7.854 -17.666  1.00 93.15           H  
ATOM   4201 HD23 LEU A 262      -1.919   6.081 -17.590  1.00 93.15           H  
ATOM   4202  N   ARG A 263       0.749  10.339 -14.969  1.00 94.40           N  
ATOM   4203  H   ARG A 263      -0.086  10.297 -14.401  1.00 94.40           H  
ATOM   4204  CA  ARG A 263       1.246  11.652 -15.366  1.00 94.40           C  
ATOM   4205  HA  ARG A 263       1.269  11.692 -16.455  1.00 94.40           H  
ATOM   4206  C   ARG A 263       2.681  11.874 -14.893  1.00 94.40           C  
ATOM   4207  CB  ARG A 263       0.273  12.714 -14.839  1.00 94.40           C  
ATOM   4208  HB2 ARG A 263      -0.714  12.518 -15.258  1.00 94.40           H  
ATOM   4209  HB3 ARG A 263       0.199  12.638 -13.755  1.00 94.40           H  
ATOM   4210  O   ARG A 263       3.525  12.179 -15.727  1.00 94.40           O  
ATOM   4211  CG  ARG A 263       0.708  14.134 -15.208  1.00 94.40           C  
ATOM   4212  HG2 ARG A 263       1.613  14.398 -14.661  1.00 94.40           H  
ATOM   4213  HG3 ARG A 263       0.907  14.176 -16.279  1.00 94.40           H  
ATOM   4214  CD  ARG A 263      -0.400  15.132 -14.883  1.00 94.40           C  
ATOM   4215  HD2 ARG A 263      -1.312  14.778 -15.364  1.00 94.40           H  
ATOM   4216  HD3 ARG A 263      -0.134  16.105 -15.296  1.00 94.40           H  
ATOM   4217  NE  ARG A 263      -0.631  15.250 -13.437  1.00 94.40           N  
ATOM   4218  HE  ARG A 263       0.185  15.278 -12.843  1.00 94.40           H  
ATOM   4219  NH1 ARG A 263      -2.953  15.193 -13.437  1.00 94.40           N  
ATOM   4220 HH11 ARG A 263      -3.796  15.267 -12.885  1.00 94.40           H  
ATOM   4221 HH12 ARG A 263      -3.016  14.933 -14.410  1.00 94.40           H  
ATOM   4222  NH2 ARG A 263      -1.857  15.368 -11.538  1.00 94.40           N  
ATOM   4223 HH21 ARG A 263      -2.760  15.260 -11.097  1.00 94.40           H  
ATOM   4224 HH22 ARG A 263      -1.020  15.478 -10.985  1.00 94.40           H  
ATOM   4225  CZ  ARG A 263      -1.806  15.279 -12.829  1.00 94.40           C  
ATOM   4226  N   ASP A 264       2.954  11.669 -13.606  1.00 95.06           N  
ATOM   4227  H   ASP A 264       2.195  11.425 -12.987  1.00 95.06           H  
ATOM   4228  CA  ASP A 264       4.280  11.870 -13.003  1.00 95.06           C  
ATOM   4229  HA  ASP A 264       4.610  12.888 -13.212  1.00 95.06           H  
ATOM   4230  C   ASP A 264       5.321  10.909 -13.607  1.00 95.06           C  
ATOM   4231  CB  ASP A 264       4.131  11.710 -11.477  1.00 95.06           C  
ATOM   4232  HB2 ASP A 264       4.080  10.651 -11.222  1.00 95.06           H  
ATOM   4233  HB3 ASP A 264       3.185  12.167 -11.186  1.00 95.06           H  
ATOM   4234  O   ASP A 264       6.356  11.329 -14.112  1.00 95.06           O  
ATOM   4235  CG  ASP A 264       5.218  12.401 -10.643  1.00 95.06           C  
ATOM   4236  OD1 ASP A 264       5.628  13.514 -11.024  1.00 95.06           O  
ATOM   4237  OD2 ASP A 264       5.561  11.855  -9.567  1.00 95.06           O  
ATOM   4238  N   ILE A 265       5.007   9.613 -13.718  1.00 95.60           N  
ATOM   4239  H   ILE A 265       4.127   9.301 -13.333  1.00 95.60           H  
ATOM   4240  CA  ILE A 265       5.907   8.632 -14.352  1.00 95.60           C  
ATOM   4241  HA  ILE A 265       6.858   8.639 -13.819  1.00 95.60           H  
ATOM   4242  C   ILE A 265       6.207   9.018 -15.807  1.00 95.60           C  
ATOM   4243  CB  ILE A 265       5.296   7.214 -14.262  1.00 95.60           C  
ATOM   4244  HB  ILE A 265       4.279   7.254 -14.652  1.00 95.60           H  
ATOM   4245  O   ILE A 265       7.357   8.960 -16.254  1.00 95.60           O  
ATOM   4246  CG1 ILE A 265       5.246   6.749 -12.790  1.00 95.60           C  
ATOM   4247 HG12 ILE A 265       6.257   6.527 -12.449  1.00 95.60           H  
ATOM   4248 HG13 ILE A 265       4.864   7.551 -12.158  1.00 95.60           H  
ATOM   4249  CG2 ILE A 265       6.096   6.193 -15.103  1.00 95.60           C  
ATOM   4250 HG21 ILE A 265       5.670   5.195 -15.002  1.00 95.60           H  
ATOM   4251 HG22 ILE A 265       7.135   6.178 -14.774  1.00 95.60           H  
ATOM   4252 HG23 ILE A 265       6.063   6.453 -16.161  1.00 95.60           H  
ATOM   4253  CD1 ILE A 265       4.349   5.526 -12.559  1.00 95.60           C  
ATOM   4254 HD11 ILE A 265       4.296   5.319 -11.490  1.00 95.60           H  
ATOM   4255 HD12 ILE A 265       4.749   4.646 -13.062  1.00 95.60           H  
ATOM   4256 HD13 ILE A 265       3.343   5.729 -12.927  1.00 95.60           H  
ATOM   4257  N   PHE A 266       5.177   9.401 -16.565  1.00 95.43           N  
ATOM   4258  H   PHE A 266       4.263   9.469 -16.141  1.00 95.43           H  
ATOM   4259  CA  PHE A 266       5.309   9.692 -17.989  1.00 95.43           C  
ATOM   4260  HA  PHE A 266       5.966   8.938 -18.425  1.00 95.43           H  
ATOM   4261  C   PHE A 266       5.993  11.030 -18.255  1.00 95.43           C  
ATOM   4262  CB  PHE A 266       3.963   9.566 -18.722  1.00 95.43           C  
ATOM   4263  HB2 PHE A 266       4.016  10.174 -19.625  1.00 95.43           H  
ATOM   4264  HB3 PHE A 266       3.159   9.984 -18.119  1.00 95.43           H  
ATOM   4265  O   PHE A 266       6.551  11.182 -19.339  1.00 95.43           O  
ATOM   4266  CG  PHE A 266       3.626   8.143 -19.147  1.00 95.43           C  
ATOM   4267  CD1 PHE A 266       3.324   7.867 -20.495  1.00 95.43           C  
ATOM   4268  HD1 PHE A 266       3.275   8.675 -21.211  1.00 95.43           H  
ATOM   4269  CD2 PHE A 266       3.667   7.080 -18.223  1.00 95.43           C  
ATOM   4270  HD2 PHE A 266       3.858   7.273 -17.178  1.00 95.43           H  
ATOM   4271  CE1 PHE A 266       3.103   6.545 -20.919  1.00 95.43           C  
ATOM   4272  HE1 PHE A 266       2.882   6.341 -21.957  1.00 95.43           H  
ATOM   4273  CE2 PHE A 266       3.467   5.756 -18.650  1.00 95.43           C  
ATOM   4274  HE2 PHE A 266       3.518   4.949 -17.934  1.00 95.43           H  
ATOM   4275  CZ  PHE A 266       3.195   5.487 -20.000  1.00 95.43           C  
ATOM   4276  HZ  PHE A 266       3.061   4.466 -20.325  1.00 95.43           H  
ATOM   4277  N   MET A 267       6.020  11.981 -17.317  1.00 95.83           N  
ATOM   4278  H   MET A 267       5.532  11.832 -16.446  1.00 95.83           H  
ATOM   4279  CA  MET A 267       6.805  13.213 -17.466  1.00 95.83           C  
ATOM   4280  HA  MET A 267       6.500  13.725 -18.379  1.00 95.83           H  
ATOM   4281  C   MET A 267       8.293  12.874 -17.623  1.00 95.83           C  
ATOM   4282  CB  MET A 267       6.554  14.162 -16.284  1.00 95.83           C  
ATOM   4283  HB2 MET A 267       6.549  13.603 -15.349  1.00 95.83           H  
ATOM   4284  HB3 MET A 267       7.353  14.902 -16.235  1.00 95.83           H  
ATOM   4285  O   MET A 267       8.860  13.112 -18.693  1.00 95.83           O  
ATOM   4286  CG  MET A 267       5.232  14.913 -16.443  1.00 95.83           C  
ATOM   4287  HG2 MET A 267       4.438  14.202 -16.673  1.00 95.83           H  
ATOM   4288  HG3 MET A 267       5.321  15.601 -17.283  1.00 95.83           H  
ATOM   4289  SD  MET A 267       4.748  15.852 -14.973  1.00 95.83           S  
ATOM   4290  CE  MET A 267       3.224  16.597 -15.589  1.00 95.83           C  
ATOM   4291  HE1 MET A 267       2.646  15.849 -16.132  1.00 95.83           H  
ATOM   4292  HE2 MET A 267       2.640  16.981 -14.751  1.00 95.83           H  
ATOM   4293  HE3 MET A 267       3.472  17.414 -16.266  1.00 95.83           H  
ATOM   4294  N   GLY A 268       8.892  12.202 -16.637  1.00 97.34           N  
ATOM   4295  H   GLY A 268       8.389  12.069 -15.770  1.00 97.34           H  
ATOM   4296  CA  GLY A 268      10.287  11.756 -16.732  1.00 97.34           C  
ATOM   4297  HA2 GLY A 268      10.570  11.273 -15.797  1.00 97.34           H  
ATOM   4298  HA3 GLY A 268      10.932  12.622 -16.879  1.00 97.34           H  
ATOM   4299  C   GLY A 268      10.525  10.764 -17.877  1.00 97.34           C  
ATOM   4300  O   GLY A 268      11.468  10.913 -18.658  1.00 97.34           O  
ATOM   4301  N   LEU A 269       9.645   9.772 -18.039  1.00 97.35           N  
ATOM   4302  H   LEU A 269       8.891   9.679 -17.373  1.00 97.35           H  
ATOM   4303  CA  LEU A 269       9.822   8.731 -19.054  1.00 97.35           C  
ATOM   4304  HA  LEU A 269      10.835   8.343 -18.944  1.00 97.35           H  
ATOM   4305  C   LEU A 269       9.703   9.264 -20.494  1.00 97.35           C  
ATOM   4306  CB  LEU A 269       8.840   7.588 -18.751  1.00 97.35           C  
ATOM   4307  HB2 LEU A 269       9.062   7.200 -17.757  1.00 97.35           H  
ATOM   4308  HB3 LEU A 269       7.828   7.991 -18.738  1.00 97.35           H  
ATOM   4309  O   LEU A 269      10.497   8.882 -21.354  1.00 97.35           O  
ATOM   4310  CG  LEU A 269       8.867   6.428 -19.753  1.00 97.35           C  
ATOM   4311  HG  LEU A 269       8.529   6.793 -20.724  1.00 97.35           H  
ATOM   4312  CD1 LEU A 269      10.254   5.815 -19.929  1.00 97.35           C  
ATOM   4313 HD11 LEU A 269      10.971   6.566 -20.262  1.00 97.35           H  
ATOM   4314 HD12 LEU A 269      10.591   5.386 -18.986  1.00 97.35           H  
ATOM   4315 HD13 LEU A 269      10.198   5.054 -20.706  1.00 97.35           H  
ATOM   4316  CD2 LEU A 269       7.911   5.329 -19.280  1.00 97.35           C  
ATOM   4317 HD21 LEU A 269       8.191   5.003 -18.279  1.00 97.35           H  
ATOM   4318 HD22 LEU A 269       7.953   4.474 -19.954  1.00 97.35           H  
ATOM   4319 HD23 LEU A 269       6.893   5.718 -19.252  1.00 97.35           H  
ATOM   4320  N   SER A 270       8.759  10.167 -20.773  1.00 96.82           N  
ATOM   4321  H   SER A 270       8.146  10.474 -20.030  1.00 96.82           H  
ATOM   4322  CA  SER A 270       8.606  10.766 -22.109  1.00 96.82           C  
ATOM   4323  HA  SER A 270       8.577   9.956 -22.839  1.00 96.82           H  
ATOM   4324  C   SER A 270       9.779  11.670 -22.484  1.00 96.82           C  
ATOM   4325  CB  SER A 270       7.297  11.549 -22.248  1.00 96.82           C  
ATOM   4326  HB2 SER A 270       6.453  10.910 -21.989  1.00 96.82           H  
ATOM   4327  HB3 SER A 270       7.185  11.865 -23.286  1.00 96.82           H  
ATOM   4328  O   SER A 270      10.165  11.708 -23.653  1.00 96.82           O  
ATOM   4329  OG  SER A 270       7.286  12.687 -21.413  1.00 96.82           O  
ATOM   4330  HG  SER A 270       7.238  12.363 -20.511  1.00 96.82           H  
ATOM   4331  N   TYR A 271      10.399  12.349 -21.511  1.00 97.79           N  
ATOM   4332  H   TYR A 271      10.011  12.332 -20.578  1.00 97.79           H  
ATOM   4333  CA  TYR A 271      11.628  13.105 -21.742  1.00 97.79           C  
ATOM   4334  HA  TYR A 271      11.453  13.817 -22.549  1.00 97.79           H  
ATOM   4335  C   TYR A 271      12.772  12.182 -22.178  1.00 97.79           C  
ATOM   4336  CB  TYR A 271      12.014  13.891 -20.484  1.00 97.79           C  
ATOM   4337  HB2 TYR A 271      12.167  13.207 -19.650  1.00 97.79           H  
ATOM   4338  HB3 TYR A 271      11.195  14.556 -20.212  1.00 97.79           H  
ATOM   4339  O   TYR A 271      13.399  12.418 -23.214  1.00 97.79           O  
ATOM   4340  CG  TYR A 271      13.269  14.716 -20.680  1.00 97.79           C  
ATOM   4341  CD1 TYR A 271      14.530  14.178 -20.349  1.00 97.79           C  
ATOM   4342  HD1 TYR A 271      14.603  13.186 -19.928  1.00 97.79           H  
ATOM   4343  CD2 TYR A 271      13.174  16.024 -21.193  1.00 97.79           C  
ATOM   4344  HD2 TYR A 271      12.205  16.447 -21.414  1.00 97.79           H  
ATOM   4345  CE1 TYR A 271      15.694  14.952 -20.522  1.00 97.79           C  
ATOM   4346  HE1 TYR A 271      16.656  14.574 -20.210  1.00 97.79           H  
ATOM   4347  CE2 TYR A 271      14.332  16.809 -21.341  1.00 97.79           C  
ATOM   4348  HE2 TYR A 271      14.246  17.836 -21.664  1.00 97.79           H  
ATOM   4349  OH  TYR A 271      16.704  17.052 -21.095  1.00 97.79           O  
ATOM   4350  HH  TYR A 271      16.530  17.939 -20.771  1.00 97.79           H  
ATOM   4351  CZ  TYR A 271      15.594  16.275 -21.000  1.00 97.79           C  
ATOM   4352  N   LEU A 272      13.002  11.094 -21.433  1.00 98.19           N  
ATOM   4353  H   LEU A 272      12.444  10.966 -20.600  1.00 98.19           H  
ATOM   4354  CA  LEU A 272      14.044  10.105 -21.737  1.00 98.19           C  
ATOM   4355  HA  LEU A 272      15.007  10.613 -21.798  1.00 98.19           H  
ATOM   4356  C   LEU A 272      13.810   9.435 -23.098  1.00 98.19           C  
ATOM   4357  CB  LEU A 272      14.092   9.055 -20.614  1.00 98.19           C  
ATOM   4358  HB2 LEU A 272      14.773   8.256 -20.906  1.00 98.19           H  
ATOM   4359  HB3 LEU A 272      13.098   8.620 -20.509  1.00 98.19           H  
ATOM   4360  O   LEU A 272      14.743   9.325 -23.898  1.00 98.19           O  
ATOM   4361  CG  LEU A 272      14.539   9.605 -19.246  1.00 98.19           C  
ATOM   4362  HG  LEU A 272      13.960  10.493 -18.992  1.00 98.19           H  
ATOM   4363  CD1 LEU A 272      14.291   8.546 -18.177  1.00 98.19           C  
ATOM   4364 HD11 LEU A 272      13.225   8.319 -18.145  1.00 98.19           H  
ATOM   4365 HD12 LEU A 272      14.587   8.937 -17.204  1.00 98.19           H  
ATOM   4366 HD13 LEU A 272      14.855   7.640 -18.402  1.00 98.19           H  
ATOM   4367  CD2 LEU A 272      16.019   9.985 -19.231  1.00 98.19           C  
ATOM   4368 HD21 LEU A 272      16.638   9.119 -19.467  1.00 98.19           H  
ATOM   4369 HD22 LEU A 272      16.215  10.782 -19.948  1.00 98.19           H  
ATOM   4370 HD23 LEU A 272      16.284  10.355 -18.242  1.00 98.19           H  
ATOM   4371  N   TYR A 273      12.560   9.060 -23.390  1.00 96.85           N  
ATOM   4372  H   TYR A 273      11.857   9.151 -22.670  1.00 96.85           H  
ATOM   4373  CA  TYR A 273      12.147   8.523 -24.689  1.00 96.85           C  
ATOM   4374  HA  TYR A 273      12.729   7.627 -24.905  1.00 96.85           H  
ATOM   4375  C   TYR A 273      12.391   9.531 -25.818  1.00 96.85           C  
ATOM   4376  CB  TYR A 273      10.657   8.144 -24.639  1.00 96.85           C  
ATOM   4377  HB2 TYR A 273      10.069   9.022 -24.371  1.00 96.85           H  
ATOM   4378  HB3 TYR A 273      10.509   7.400 -23.856  1.00 96.85           H  
ATOM   4379  O   TYR A 273      13.015   9.210 -26.826  1.00 96.85           O  
ATOM   4380  CG  TYR A 273      10.136   7.588 -25.952  1.00 96.85           C  
ATOM   4381  CD1 TYR A 273       9.515   8.423 -26.904  1.00 96.85           C  
ATOM   4382  HD1 TYR A 273       9.373   9.470 -26.684  1.00 96.85           H  
ATOM   4383  CD2 TYR A 273      10.323   6.226 -26.239  1.00 96.85           C  
ATOM   4384  HD2 TYR A 273      10.795   5.597 -25.499  1.00 96.85           H  
ATOM   4385  CE1 TYR A 273       9.104   7.895 -28.147  1.00 96.85           C  
ATOM   4386  HE1 TYR A 273       8.664   8.532 -28.900  1.00 96.85           H  
ATOM   4387  CE2 TYR A 273       9.928   5.694 -27.477  1.00 96.85           C  
ATOM   4388  HE2 TYR A 273      10.100   4.649 -27.687  1.00 96.85           H  
ATOM   4389  OH  TYR A 273       8.948   5.992 -29.627  1.00 96.85           O  
ATOM   4390  HH  TYR A 273       9.324   5.112 -29.692  1.00 96.85           H  
ATOM   4391  CZ  TYR A 273       9.326   6.533 -28.438  1.00 96.85           C  
ATOM   4392  N   GLY A 274      11.948  10.780 -25.646  1.00 94.80           N  
ATOM   4393  H   GLY A 274      11.447  10.995 -24.797  1.00 94.80           H  
ATOM   4394  CA  GLY A 274      12.079  11.831 -26.653  1.00 94.80           C  
ATOM   4395  HA2 GLY A 274      11.625  11.491 -27.584  1.00 94.80           H  
ATOM   4396  HA3 GLY A 274      11.541  12.709 -26.299  1.00 94.80           H  
ATOM   4397  C   GLY A 274      13.530  12.236 -26.933  1.00 94.80           C  
ATOM   4398  O   GLY A 274      13.840  12.607 -28.070  1.00 94.80           O  
ATOM   4399  N   LYS A 275      14.411  12.135 -25.927  1.00 94.81           N  
ATOM   4400  H   LYS A 275      14.041  11.907 -25.015  1.00 94.81           H  
ATOM   4401  CA  LYS A 275      15.874  12.256 -26.052  1.00 94.81           C  
ATOM   4402  HA  LYS A 275      16.115  13.077 -26.728  1.00 94.81           H  
ATOM   4403  C   LYS A 275      16.534  11.019 -26.658  1.00 94.81           C  
ATOM   4404  CB  LYS A 275      16.490  12.519 -24.664  1.00 94.81           C  
ATOM   4405  HB2 LYS A 275      16.058  11.821 -23.947  1.00 94.81           H  
ATOM   4406  HB3 LYS A 275      17.562  12.320 -24.694  1.00 94.81           H  
ATOM   4407  O   LYS A 275      17.696  11.106 -27.047  1.00 94.81           O  
ATOM   4408  CG  LYS A 275      16.290  13.946 -24.144  1.00 94.81           C  
ATOM   4409  HG2 LYS A 275      15.234  14.214 -24.196  1.00 94.81           H  
ATOM   4410  HG3 LYS A 275      16.591  13.959 -23.097  1.00 94.81           H  
ATOM   4411  CD  LYS A 275      17.127  14.983 -24.908  1.00 94.81           C  
ATOM   4412  HD2 LYS A 275      18.168  14.659 -24.919  1.00 94.81           H  
ATOM   4413  HD3 LYS A 275      16.764  15.082 -25.931  1.00 94.81           H  
ATOM   4414  CE  LYS A 275      17.016  16.320 -24.170  1.00 94.81           C  
ATOM   4415  HE2 LYS A 275      17.308  16.147 -23.134  1.00 94.81           H  
ATOM   4416  HE3 LYS A 275      15.975  16.642 -24.159  1.00 94.81           H  
ATOM   4417  NZ  LYS A 275      17.889  17.370 -24.747  1.00 94.81           N  
ATOM   4418  HZ1 LYS A 275      17.620  17.602 -25.692  1.00 94.81           H  
ATOM   4419  HZ2 LYS A 275      18.851  17.061 -24.721  1.00 94.81           H  
ATOM   4420  HZ3 LYS A 275      17.837  18.196 -24.168  1.00 94.81           H  
ATOM   4421  N   ASN A 276      15.813   9.900 -26.742  1.00 94.36           N  
ATOM   4422  H   ASN A 276      14.855   9.924 -26.420  1.00 94.36           H  
ATOM   4423  CA  ASN A 276      16.333   8.592 -27.129  1.00 94.36           C  
ATOM   4424  HA  ASN A 276      15.550   7.866 -26.913  1.00 94.36           H  
ATOM   4425  C   ASN A 276      17.545   8.195 -26.261  1.00 94.36           C  
ATOM   4426  CB  ASN A 276      16.573   8.605 -28.651  1.00 94.36           C  
ATOM   4427  HB2 ASN A 276      15.782   9.176 -29.135  1.00 94.36           H  
ATOM   4428  HB3 ASN A 276      17.527   9.089 -28.862  1.00 94.36           H  
ATOM   4429  O   ASN A 276      18.571   7.743 -26.770  1.00 94.36           O  
ATOM   4430  CG  ASN A 276      16.564   7.231 -29.287  1.00 94.36           C  
ATOM   4431  ND2 ASN A 276      16.978   7.129 -30.527  1.00 94.36           N  
ATOM   4432 HD21 ASN A 276      17.384   7.930 -30.992  1.00 94.36           H  
ATOM   4433 HD22 ASN A 276      16.977   6.192 -30.903  1.00 94.36           H  
ATOM   4434  OD1 ASN A 276      16.137   6.239 -28.737  1.00 94.36           O  
ATOM   4435  N   PHE A 277      17.458   8.463 -24.952  1.00 97.76           N  
ATOM   4436  H   PHE A 277      16.573   8.785 -24.583  1.00 97.76           H  
ATOM   4437  CA  PHE A 277      18.581   8.301 -24.031  1.00 97.76           C  
ATOM   4438  HA  PHE A 277      19.448   8.799 -24.465  1.00 97.76           H  
ATOM   4439  C   PHE A 277      18.937   6.825 -23.841  1.00 97.76           C  
ATOM   4440  CB  PHE A 277      18.287   8.964 -22.679  1.00 97.76           C  
ATOM   4441  HB2 PHE A 277      17.332   8.598 -22.303  1.00 97.76           H  
ATOM   4442  HB3 PHE A 277      18.199  10.041 -22.819  1.00 97.76           H  
ATOM   4443  O   PHE A 277      18.070   6.003 -23.546  1.00 97.76           O  
ATOM   4444  CG  PHE A 277      19.368   8.681 -21.648  1.00 97.76           C  
ATOM   4445  CD1 PHE A 277      19.157   7.713 -20.647  1.00 97.76           C  
ATOM   4446  HD1 PHE A 277      18.211   7.196 -20.588  1.00 97.76           H  
ATOM   4447  CD2 PHE A 277      20.617   9.323 -21.738  1.00 97.76           C  
ATOM   4448  HD2 PHE A 277      20.793  10.063 -22.506  1.00 97.76           H  
ATOM   4449  CE1 PHE A 277      20.181   7.401 -19.736  1.00 97.76           C  
ATOM   4450  HE1 PHE A 277      20.021   6.654 -18.972  1.00 97.76           H  
ATOM   4451  CE2 PHE A 277      21.644   9.005 -20.830  1.00 97.76           C  
ATOM   4452  HE2 PHE A 277      22.599   9.503 -20.901  1.00 97.76           H  
ATOM   4453  CZ  PHE A 277      21.422   8.049 -19.825  1.00 97.76           C  
ATOM   4454  HZ  PHE A 277      22.209   7.812 -19.124  1.00 97.76           H  
ATOM   4455  N   VAL A 278      20.225   6.509 -23.960  1.00 98.22           N  
ATOM   4456  H   VAL A 278      20.886   7.244 -24.166  1.00 98.22           H  
ATOM   4457  CA  VAL A 278      20.784   5.181 -23.707  1.00 98.22           C  
ATOM   4458  HA  VAL A 278      20.086   4.602 -23.101  1.00 98.22           H  
ATOM   4459  C   VAL A 278      22.079   5.352 -22.920  1.00 98.22           C  
ATOM   4460  CB  VAL A 278      21.030   4.420 -25.026  1.00 98.22           C  
ATOM   4461  HB  VAL A 278      21.738   4.971 -25.643  1.00 98.22           H  
ATOM   4462  O   VAL A 278      22.922   6.174 -23.280  1.00 98.22           O  
ATOM   4463  CG1 VAL A 278      21.601   3.029 -24.746  1.00 98.22           C  
ATOM   4464 HG11 VAL A 278      20.958   2.545 -24.012  1.00 98.22           H  
ATOM   4465 HG12 VAL A 278      22.613   3.109 -24.349  1.00 98.22           H  
ATOM   4466 HG13 VAL A 278      21.633   2.439 -25.661  1.00 98.22           H  
ATOM   4467  CG2 VAL A 278      19.734   4.225 -25.828  1.00 98.22           C  
ATOM   4468 HG21 VAL A 278      18.990   3.716 -25.216  1.00 98.22           H  
ATOM   4469 HG22 VAL A 278      19.930   3.633 -26.723  1.00 98.22           H  
ATOM   4470 HG23 VAL A 278      19.338   5.190 -26.143  1.00 98.22           H  
ATOM   4471  N   ALA A 279      22.240   4.578 -21.849  1.00 97.88           N  
ATOM   4472  H   ALA A 279      21.479   3.977 -21.567  1.00 97.88           H  
ATOM   4473  CA  ALA A 279      23.437   4.591 -21.026  1.00 97.88           C  
ATOM   4474  HA  ALA A 279      23.572   5.604 -20.647  1.00 97.88           H  
ATOM   4475  C   ALA A 279      24.694   4.207 -21.822  1.00 97.88           C  
ATOM   4476  CB  ALA A 279      23.230   3.653 -19.836  1.00 97.88           C  
ATOM   4477  HB1 ALA A 279      22.328   3.950 -19.300  1.00 97.88           H  
ATOM   4478  HB2 ALA A 279      24.086   3.709 -19.164  1.00 97.88           H  
ATOM   4479  HB3 ALA A 279      23.117   2.628 -20.187  1.00 97.88           H  
ATOM   4480  O   ALA A 279      24.649   3.456 -22.801  1.00 97.88           O  
ATOM   4481  N   THR A 280      25.845   4.695 -21.360  1.00 96.68           N  
ATOM   4482  H   THR A 280      25.827   5.279 -20.536  1.00 96.68           H  
ATOM   4483  CA  THR A 280      27.136   4.350 -21.964  1.00 96.68           C  
ATOM   4484  HA  THR A 280      27.101   4.633 -23.016  1.00 96.68           H  
ATOM   4485  C   THR A 280      27.371   2.844 -21.871  1.00 96.68           C  
ATOM   4486  CB  THR A 280      28.288   5.121 -21.310  1.00 96.68           C  
ATOM   4487  HB  THR A 280      28.336   4.896 -20.245  1.00 96.68           H  
ATOM   4488  O   THR A 280      27.248   2.249 -20.799  1.00 96.68           O  
ATOM   4489  CG2 THR A 280      29.639   4.809 -21.957  1.00 96.68           C  
ATOM   4490 HG21 THR A 280      29.588   4.978 -23.033  1.00 96.68           H  
ATOM   4491 HG22 THR A 280      30.400   5.463 -21.531  1.00 96.68           H  
ATOM   4492 HG23 THR A 280      29.926   3.777 -21.758  1.00 96.68           H  
ATOM   4493  OG1 THR A 280      28.078   6.501 -21.494  1.00 96.68           O  
ATOM   4494  HG1 THR A 280      27.574   6.842 -20.751  1.00 96.68           H  
ATOM   4495  N   SER A 281      27.721   2.216 -22.996  1.00 96.21           N  
ATOM   4496  H   SER A 281      27.807   2.761 -23.842  1.00 96.21           H  
ATOM   4497  CA  SER A 281      27.964   0.774 -23.043  1.00 96.21           C  
ATOM   4498  HA  SER A 281      27.078   0.282 -22.641  1.00 96.21           H  
ATOM   4499  C   SER A 281      29.170   0.390 -22.181  1.00 96.21           C  
ATOM   4500  CB  SER A 281      28.154   0.307 -24.487  1.00 96.21           C  
ATOM   4501  HB2 SER A 281      29.116   0.656 -24.861  1.00 96.21           H  
ATOM   4502  HB3 SER A 281      27.361   0.722 -25.109  1.00 96.21           H  
ATOM   4503  O   SER A 281      30.244   0.979 -22.286  1.00 96.21           O  
ATOM   4504  OG  SER A 281      28.098  -1.105 -24.556  1.00 96.21           O  
ATOM   4505  HG  SER A 281      27.233  -1.402 -24.264  1.00 96.21           H  
ATOM   4506  N   THR A 282      28.985  -0.623 -21.340  1.00 97.59           N  
ATOM   4507  H   THR A 282      28.093  -1.094 -21.364  1.00 97.59           H  
ATOM   4508  CA  THR A 282      30.007  -1.197 -20.454  1.00 97.59           C  
ATOM   4509  HA  THR A 282      30.962  -0.704 -20.635  1.00 97.59           H  
ATOM   4510  C   THR A 282      30.162  -2.689 -20.754  1.00 97.59           C  
ATOM   4511  CB  THR A 282      29.637  -1.005 -18.973  1.00 97.59           C  
ATOM   4512  HB  THR A 282      30.374  -1.509 -18.348  1.00 97.59           H  
ATOM   4513  O   THR A 282      29.228  -3.288 -21.299  1.00 97.59           O  
ATOM   4514  CG2 THR A 282      29.575   0.466 -18.567  1.00 97.59           C  
ATOM   4515 HG21 THR A 282      30.525   0.949 -18.797  1.00 97.59           H  
ATOM   4516 HG22 THR A 282      29.399   0.543 -17.493  1.00 97.59           H  
ATOM   4517 HG23 THR A 282      28.779   0.986 -19.098  1.00 97.59           H  
ATOM   4518  OG1 THR A 282      28.366  -1.560 -18.719  1.00 97.59           O  
ATOM   4519  HG1 THR A 282      27.742  -0.893 -19.016  1.00 97.59           H  
ATOM   4520  N   PRO A 283      31.279  -3.339 -20.369  1.00 97.88           N  
ATOM   4521  CA  PRO A 283      31.424  -4.787 -20.519  1.00 97.88           C  
ATOM   4522  HA  PRO A 283      31.490  -5.025 -21.581  1.00 97.88           H  
ATOM   4523  C   PRO A 283      30.255  -5.575 -19.912  1.00 97.88           C  
ATOM   4524  CB  PRO A 283      32.751  -5.134 -19.839  1.00 97.88           C  
ATOM   4525  HB2 PRO A 283      33.239  -5.983 -20.318  1.00 97.88           H  
ATOM   4526  HB3 PRO A 283      32.595  -5.337 -18.779  1.00 97.88           H  
ATOM   4527  O   PRO A 283      29.794  -6.540 -20.512  1.00 97.88           O  
ATOM   4528  CG  PRO A 283      33.563  -3.848 -19.991  1.00 97.88           C  
ATOM   4529  HG2 PRO A 283      34.339  -3.764 -19.230  1.00 97.88           H  
ATOM   4530  HG3 PRO A 283      33.995  -3.800 -20.991  1.00 97.88           H  
ATOM   4531  CD  PRO A 283      32.507  -2.756 -19.841  1.00 97.88           C  
ATOM   4532  HD2 PRO A 283      32.378  -2.514 -18.786  1.00 97.88           H  
ATOM   4533  HD3 PRO A 283      32.812  -1.871 -20.400  1.00 97.88           H  
ATOM   4534  N   LEU A 284      29.720  -5.118 -18.773  1.00 98.09           N  
ATOM   4535  H   LEU A 284      30.141  -4.317 -18.322  1.00 98.09           H  
ATOM   4536  CA  LEU A 284      28.541  -5.714 -18.146  1.00 98.09           C  
ATOM   4537  HA  LEU A 284      28.732  -6.779 -18.010  1.00 98.09           H  
ATOM   4538  C   LEU A 284      27.283  -5.582 -19.020  1.00 98.09           C  
ATOM   4539  CB  LEU A 284      28.331  -5.062 -16.769  1.00 98.09           C  
ATOM   4540  HB2 LEU A 284      29.232  -5.193 -16.170  1.00 98.09           H  
ATOM   4541  HB3 LEU A 284      28.165  -3.993 -16.903  1.00 98.09           H  
ATOM   4542  O   LEU A 284      26.571  -6.561 -19.208  1.00 98.09           O  
ATOM   4543  CG  LEU A 284      27.135  -5.654 -16.001  1.00 98.09           C  
ATOM   4544  HG  LEU A 284      26.221  -5.528 -16.582  1.00 98.09           H  
ATOM   4545  CD1 LEU A 284      27.345  -7.139 -15.710  1.00 98.09           C  
ATOM   4546 HD11 LEU A 284      27.211  -7.727 -16.619  1.00 98.09           H  
ATOM   4547 HD12 LEU A 284      26.613  -7.469 -14.972  1.00 98.09           H  
ATOM   4548 HD13 LEU A 284      28.340  -7.308 -15.302  1.00 98.09           H  
ATOM   4549  CD2 LEU A 284      26.943  -4.912 -14.682  1.00 98.09           C  
ATOM   4550 HD21 LEU A 284      26.824  -3.844 -14.865  1.00 98.09           H  
ATOM   4551 HD22 LEU A 284      26.040  -5.284 -14.198  1.00 98.09           H  
ATOM   4552 HD23 LEU A 284      27.796  -5.075 -14.025  1.00 98.09           H  
ATOM   4553  N   ILE A 285      27.017  -4.402 -19.591  1.00 98.11           N  
ATOM   4554  H   ILE A 285      27.649  -3.634 -19.421  1.00 98.11           H  
ATOM   4555  CA  ILE A 285      25.876  -4.199 -20.505  1.00 98.11           C  
ATOM   4556  HA  ILE A 285      24.959  -4.493 -19.996  1.00 98.11           H  
ATOM   4557  C   ILE A 285      25.995  -5.105 -21.737  1.00 98.11           C  
ATOM   4558  CB  ILE A 285      25.754  -2.704 -20.891  1.00 98.11           C  
ATOM   4559  HB  ILE A 285      26.746  -2.339 -21.155  1.00 98.11           H  
ATOM   4560  O   ILE A 285      24.997  -5.663 -22.186  1.00 98.11           O  
ATOM   4561  CG1 ILE A 285      25.228  -1.891 -19.685  1.00 98.11           C  
ATOM   4562 HG12 ILE A 285      25.749  -2.197 -18.777  1.00 98.11           H  
ATOM   4563 HG13 ILE A 285      24.170  -2.106 -19.540  1.00 98.11           H  
ATOM   4564  CG2 ILE A 285      24.838  -2.477 -22.112  1.00 98.11           C  
ATOM   4565 HG21 ILE A 285      23.842  -2.869 -21.906  1.00 98.11           H  
ATOM   4566 HG22 ILE A 285      25.239  -2.970 -22.998  1.00 98.11           H  
ATOM   4567 HG23 ILE A 285      24.745  -1.414 -22.338  1.00 98.11           H  
ATOM   4568  CD1 ILE A 285      25.411  -0.374 -19.838  1.00 98.11           C  
ATOM   4569 HD11 ILE A 285      25.064   0.126 -18.934  1.00 98.11           H  
ATOM   4570 HD12 ILE A 285      26.463  -0.139 -19.992  1.00 98.11           H  
ATOM   4571 HD13 ILE A 285      24.836   0.012 -20.680  1.00 98.11           H  
ATOM   4572  N   LEU A 286      27.207  -5.282 -22.275  1.00 98.04           N  
ATOM   4573  H   LEU A 286      27.993  -4.804 -21.857  1.00 98.04           H  
ATOM   4574  CA  LEU A 286      27.446  -6.192 -23.398  1.00 98.04           C  
ATOM   4575  HA  LEU A 286      26.735  -5.967 -24.193  1.00 98.04           H  
ATOM   4576  C   LEU A 286      27.189  -7.656 -23.017  1.00 98.04           C  
ATOM   4577  CB  LEU A 286      28.875  -6.008 -23.934  1.00 98.04           C  
ATOM   4578  HB2 LEU A 286      29.054  -6.767 -24.697  1.00 98.04           H  
ATOM   4579  HB3 LEU A 286      29.579  -6.189 -23.122  1.00 98.04           H  
ATOM   4580  O   LEU A 286      26.602  -8.379 -23.812  1.00 98.04           O  
ATOM   4581  CG  LEU A 286      29.164  -4.625 -24.545  1.00 98.04           C  
ATOM   4582  HG  LEU A 286      28.979  -3.847 -23.805  1.00 98.04           H  
ATOM   4583  CD1 LEU A 286      30.634  -4.552 -24.957  1.00 98.04           C  
ATOM   4584 HD11 LEU A 286      31.267  -4.723 -24.085  1.00 98.04           H  
ATOM   4585 HD12 LEU A 286      30.851  -5.307 -25.712  1.00 98.04           H  
ATOM   4586 HD13 LEU A 286      30.853  -3.563 -25.357  1.00 98.04           H  
ATOM   4587  CD2 LEU A 286      28.298  -4.337 -25.775  1.00 98.04           C  
ATOM   4588 HD21 LEU A 286      28.607  -3.391 -26.221  1.00 98.04           H  
ATOM   4589 HD22 LEU A 286      27.253  -4.253 -25.478  1.00 98.04           H  
ATOM   4590 HD23 LEU A 286      28.412  -5.138 -26.504  1.00 98.04           H  
ATOM   4591  N   GLN A 287      27.559  -8.078 -21.805  1.00 97.74           N  
ATOM   4592  H   GLN A 287      28.059  -7.443 -21.199  1.00 97.74           H  
ATOM   4593  CA  GLN A 287      27.222  -9.412 -21.296  1.00 97.74           C  
ATOM   4594  HA  GLN A 287      27.566 -10.165 -22.005  1.00 97.74           H  
ATOM   4595  C   GLN A 287      25.706  -9.591 -21.161  1.00 97.74           C  
ATOM   4596  CB  GLN A 287      27.908  -9.655 -19.946  1.00 97.74           C  
ATOM   4597  HB2 GLN A 287      27.711  -8.818 -19.276  1.00 97.74           H  
ATOM   4598  HB3 GLN A 287      27.485 -10.553 -19.494  1.00 97.74           H  
ATOM   4599  O   GLN A 287      25.162 -10.562 -21.679  1.00 97.74           O  
ATOM   4600  CG  GLN A 287      29.420  -9.860 -20.076  1.00 97.74           C  
ATOM   4601  HG2 GLN A 287      29.612 -10.797 -20.600  1.00 97.74           H  
ATOM   4602  HG3 GLN A 287      29.854  -9.053 -20.665  1.00 97.74           H  
ATOM   4603  CD  GLN A 287      30.116  -9.909 -18.719  1.00 97.74           C  
ATOM   4604  NE2 GLN A 287      31.402  -9.641 -18.671  1.00 97.74           N  
ATOM   4605 HE21 GLN A 287      31.834  -9.724 -17.762  1.00 97.74           H  
ATOM   4606 HE22 GLN A 287      31.911  -9.435 -19.519  1.00 97.74           H  
ATOM   4607  OE1 GLN A 287      29.543 -10.181 -17.674  1.00 97.74           O  
ATOM   4608  N   LEU A 288      25.011  -8.620 -20.557  1.00 98.25           N  
ATOM   4609  H   LEU A 288      25.526  -7.861 -20.136  1.00 98.25           H  
ATOM   4610  CA  LEU A 288      23.558  -8.674 -20.367  1.00 98.25           C  
ATOM   4611  HA  LEU A 288      23.313  -9.549 -19.766  1.00 98.25           H  
ATOM   4612  C   LEU A 288      22.803  -8.845 -21.694  1.00 98.25           C  
ATOM   4613  CB  LEU A 288      23.093  -7.411 -19.625  1.00 98.25           C  
ATOM   4614  HB2 LEU A 288      22.008  -7.346 -19.701  1.00 98.25           H  
ATOM   4615  HB3 LEU A 288      23.516  -6.542 -20.128  1.00 98.25           H  
ATOM   4616  O   LEU A 288      21.834  -9.603 -21.746  1.00 98.25           O  
ATOM   4617  CG  LEU A 288      23.473  -7.363 -18.131  1.00 98.25           C  
ATOM   4618  HG  LEU A 288      24.540  -7.547 -18.003  1.00 98.25           H  
ATOM   4619  CD1 LEU A 288      23.152  -5.973 -17.575  1.00 98.25           C  
ATOM   4620 HD11 LEU A 288      22.091  -5.756 -17.695  1.00 98.25           H  
ATOM   4621 HD12 LEU A 288      23.416  -5.929 -16.519  1.00 98.25           H  
ATOM   4622 HD13 LEU A 288      23.738  -5.224 -18.109  1.00 98.25           H  
ATOM   4623  CD2 LEU A 288      22.700  -8.393 -17.308  1.00 98.25           C  
ATOM   4624 HD21 LEU A 288      21.632  -8.333 -17.525  1.00 98.25           H  
ATOM   4625 HD22 LEU A 288      23.056  -9.393 -17.555  1.00 98.25           H  
ATOM   4626 HD23 LEU A 288      22.868  -8.222 -16.245  1.00 98.25           H  
ATOM   4627  N   ARG A 289      23.270  -8.206 -22.776  1.00 97.93           N  
ATOM   4628  H   ARG A 289      24.084  -7.621 -22.651  1.00 97.93           H  
ATOM   4629  CA  ARG A 289      22.714  -8.363 -24.134  1.00 97.93           C  
ATOM   4630  HA  ARG A 289      21.652  -8.119 -24.120  1.00 97.93           H  
ATOM   4631  C   ARG A 289      22.791  -9.796 -24.672  1.00 97.93           C  
ATOM   4632  CB  ARG A 289      23.440  -7.426 -25.106  1.00 97.93           C  
ATOM   4633  HB2 ARG A 289      23.219  -7.737 -26.128  1.00 97.93           H  
ATOM   4634  HB3 ARG A 289      24.517  -7.519 -24.965  1.00 97.93           H  
ATOM   4635  O   ARG A 289      21.960 -10.161 -25.490  1.00 97.93           O  
ATOM   4636  CG  ARG A 289      23.022  -5.961 -24.957  1.00 97.93           C  
ATOM   4637  HG2 ARG A 289      21.959  -5.862 -25.178  1.00 97.93           H  
ATOM   4638  HG3 ARG A 289      23.205  -5.613 -23.940  1.00 97.93           H  
ATOM   4639  CD  ARG A 289      23.839  -5.126 -25.943  1.00 97.93           C  
ATOM   4640  HD2 ARG A 289      23.664  -5.511 -26.947  1.00 97.93           H  
ATOM   4641  HD3 ARG A 289      24.896  -5.246 -25.701  1.00 97.93           H  
ATOM   4642  NE  ARG A 289      23.481  -3.699 -25.898  1.00 97.93           N  
ATOM   4643  HE  ARG A 289      22.740  -3.418 -25.271  1.00 97.93           H  
ATOM   4644  NH1 ARG A 289      24.973  -2.962 -27.471  1.00 97.93           N  
ATOM   4645 HH11 ARG A 289      25.378  -2.211 -28.010  1.00 97.93           H  
ATOM   4646 HH12 ARG A 289      25.294  -3.915 -27.569  1.00 97.93           H  
ATOM   4647  NH2 ARG A 289      23.583  -1.514 -26.500  1.00 97.93           N  
ATOM   4648 HH21 ARG A 289      22.843  -1.367 -25.829  1.00 97.93           H  
ATOM   4649 HH22 ARG A 289      23.945  -0.749 -27.052  1.00 97.93           H  
ATOM   4650  CZ  ARG A 289      24.011  -2.734 -26.622  1.00 97.93           C  
ATOM   4651  N   GLU A 290      23.727 -10.611 -24.202  1.00 96.84           N  
ATOM   4652  H   GLU A 290      24.387 -10.255 -23.526  1.00 96.84           H  
ATOM   4653  CA  GLU A 290      23.860 -12.018 -24.608  1.00 96.84           C  
ATOM   4654  HA  GLU A 290      23.366 -12.175 -25.566  1.00 96.84           H  
ATOM   4655  C   GLU A 290      23.189 -12.989 -23.616  1.00 96.84           C  
ATOM   4656  CB  GLU A 290      25.351 -12.351 -24.792  1.00 96.84           C  
ATOM   4657  HB2 GLU A 290      25.444 -13.392 -25.100  1.00 96.84           H  
ATOM   4658  HB3 GLU A 290      25.862 -12.241 -23.836  1.00 96.84           H  
ATOM   4659  O   GLU A 290      23.137 -14.200 -23.835  1.00 96.84           O  
ATOM   4660  CG  GLU A 290      26.064 -11.468 -25.834  1.00 96.84           C  
ATOM   4661  HG2 GLU A 290      26.121 -10.447 -25.455  1.00 96.84           H  
ATOM   4662  HG3 GLU A 290      27.086 -11.827 -25.945  1.00 96.84           H  
ATOM   4663  CD  GLU A 290      25.378 -11.469 -27.212  1.00 96.84           C  
ATOM   4664  OE1 GLU A 290      25.265 -10.377 -27.817  1.00 96.84           O  
ATOM   4665  OE2 GLU A 290      24.973 -12.562 -27.671  1.00 96.84           O  
ATOM   4666  N   GLU A 291      22.683 -12.487 -22.487  1.00 96.85           N  
ATOM   4667  H   GLU A 291      22.785 -11.495 -22.327  1.00 96.85           H  
ATOM   4668  CA  GLU A 291      22.243 -13.335 -21.378  1.00 96.85           C  
ATOM   4669  HA  GLU A 291      22.606 -14.351 -21.539  1.00 96.85           H  
ATOM   4670  C   GLU A 291      20.736 -13.448 -21.219  1.00 96.85           C  
ATOM   4671  CB  GLU A 291      22.859 -12.832 -20.084  1.00 96.85           C  
ATOM   4672  HB2 GLU A 291      22.648 -11.764 -20.029  1.00 96.85           H  
ATOM   4673  HB3 GLU A 291      22.382 -13.323 -19.234  1.00 96.85           H  
ATOM   4674  O   GLU A 291      20.263 -14.515 -20.823  1.00 96.85           O  
ATOM   4675  CG  GLU A 291      24.368 -13.125 -20.028  1.00 96.85           C  
ATOM   4676  HG2 GLU A 291      24.508 -14.166 -19.737  1.00 96.85           H  
ATOM   4677  HG3 GLU A 291      24.829 -12.999 -21.008  1.00 96.85           H  
ATOM   4678  CD  GLU A 291      25.065 -12.219 -19.025  1.00 96.85           C  
ATOM   4679  OE1 GLU A 291      26.200 -12.516 -18.589  1.00 96.85           O  
ATOM   4680  OE2 GLU A 291      24.437 -11.267 -18.522  1.00 96.85           O  
ATOM   4681  N   ILE A 292      20.001 -12.370 -21.509  1.00 97.83           N  
ATOM   4682  H   ILE A 292      20.497 -11.544 -21.811  1.00 97.83           H  
ATOM   4683  CA  ILE A 292      18.559 -12.247 -21.232  1.00 97.83           C  
ATOM   4684  HA  ILE A 292      18.291 -13.026 -20.519  1.00 97.83           H  
ATOM   4685  C   ILE A 292      17.672 -12.508 -22.462  1.00 97.83           C  
ATOM   4686  CB  ILE A 292      18.243 -10.896 -20.546  1.00 97.83           C  
ATOM   4687  HB  ILE A 292      17.195 -10.918 -20.244  1.00 97.83           H  
ATOM   4688  O   ILE A 292      16.454 -12.306 -22.404  1.00 97.83           O  
ATOM   4689  CG1 ILE A 292      18.418  -9.712 -21.524  1.00 97.83           C  
ATOM   4690 HG12 ILE A 292      19.395  -9.759 -22.004  1.00 97.83           H  
ATOM   4691 HG13 ILE A 292      17.667  -9.811 -22.308  1.00 97.83           H  
ATOM   4692  CG2 ILE A 292      19.069 -10.743 -19.256  1.00 97.83           C  
ATOM   4693 HG21 ILE A 292      18.687  -9.910 -18.665  1.00 97.83           H  
ATOM   4694 HG22 ILE A 292      20.116 -10.559 -19.496  1.00 97.83           H  
ATOM   4695 HG23 ILE A 292      18.990 -11.651 -18.657  1.00 97.83           H  
ATOM   4696  CD1 ILE A 292      18.244  -8.320 -20.905  1.00 97.83           C  
ATOM   4697 HD11 ILE A 292      19.061  -8.110 -20.214  1.00 97.83           H  
ATOM   4698 HD12 ILE A 292      17.293  -8.262 -20.377  1.00 97.83           H  
ATOM   4699 HD13 ILE A 292      18.257  -7.570 -21.695  1.00 97.83           H  
ATOM   4700  N   TYR A 293      18.268 -12.955 -23.570  1.00 97.87           N  
ATOM   4701  H   TYR A 293      19.261 -13.138 -23.536  1.00 97.87           H  
ATOM   4702  CA  TYR A 293      17.588 -13.224 -24.836  1.00 97.87           C  
ATOM   4703  HA  TYR A 293      16.516 -13.124 -24.675  1.00 97.87           H  
ATOM   4704  C   TYR A 293      17.880 -14.643 -25.341  1.00 97.87           C  
ATOM   4705  CB  TYR A 293      18.004 -12.177 -25.878  1.00 97.87           C  
ATOM   4706  HB2 TYR A 293      17.514 -12.406 -26.825  1.00 97.87           H  
ATOM   4707  HB3 TYR A 293      19.080 -12.244 -26.042  1.00 97.87           H  
ATOM   4708  O   TYR A 293      19.010 -15.113 -25.211  1.00 97.87           O  
ATOM   4709  CG  TYR A 293      17.636 -10.765 -25.480  1.00 97.87           C  
ATOM   4710  CD1 TYR A 293      16.284 -10.391 -25.446  1.00 97.87           C  
ATOM   4711  HD1 TYR A 293      15.531 -11.116 -25.723  1.00 97.87           H  
ATOM   4712  CD2 TYR A 293      18.631  -9.841 -25.113  1.00 97.87           C  
ATOM   4713  HD2 TYR A 293      19.667 -10.146 -25.124  1.00 97.87           H  
ATOM   4714  CE1 TYR A 293      15.923  -9.095 -25.048  1.00 97.87           C  
ATOM   4715  HE1 TYR A 293      14.884  -8.801 -25.017  1.00 97.87           H  
ATOM   4716  CE2 TYR A 293      18.279  -8.544 -24.699  1.00 97.87           C  
ATOM   4717  HE2 TYR A 293      19.028  -7.832 -24.385  1.00 97.87           H  
ATOM   4718  OH  TYR A 293      16.521  -6.981 -24.180  1.00 97.87           O  
ATOM   4719  HH  TYR A 293      15.566  -6.881 -24.216  1.00 97.87           H  
ATOM   4720  CZ  TYR A 293      16.917  -8.182 -24.651  1.00 97.87           C  
ATOM   4721  N   PRO A 294      16.886 -15.338 -25.930  1.00 95.66           N  
ATOM   4722  CA  PRO A 294      17.090 -16.664 -26.518  1.00 95.66           C  
ATOM   4723  HA  PRO A 294      17.665 -17.296 -25.842  1.00 95.66           H  
ATOM   4724  C   PRO A 294      17.827 -16.616 -27.868  1.00 95.66           C  
ATOM   4725  CB  PRO A 294      15.677 -17.234 -26.674  1.00 95.66           C  
ATOM   4726  HB2 PRO A 294      15.604 -17.949 -27.492  1.00 95.66           H  
ATOM   4727  HB3 PRO A 294      15.371 -17.700 -25.737  1.00 95.66           H  
ATOM   4728  O   PRO A 294      18.317 -17.639 -28.339  1.00 95.66           O  
ATOM   4729  CG  PRO A 294      14.822 -15.992 -26.927  1.00 95.66           C  
ATOM   4730  HG2 PRO A 294      14.901 -15.694 -27.973  1.00 95.66           H  
ATOM   4731  HG3 PRO A 294      13.781 -16.154 -26.650  1.00 95.66           H  
ATOM   4732  CD  PRO A 294      15.487 -14.941 -26.041  1.00 95.66           C  
ATOM   4733  HD2 PRO A 294      15.381 -13.953 -26.489  1.00 95.66           H  
ATOM   4734  HD3 PRO A 294      15.029 -14.964 -25.052  1.00 95.66           H  
ATOM   4735  N   GLU A 295      17.890 -15.445 -28.504  1.00 95.22           N  
ATOM   4736  H   GLU A 295      17.553 -14.624 -28.020  1.00 95.22           H  
ATOM   4737  CA  GLU A 295      18.582 -15.192 -29.768  1.00 95.22           C  
ATOM   4738  HA  GLU A 295      19.124 -16.097 -30.041  1.00 95.22           H  
ATOM   4739  C   GLU A 295      19.606 -14.056 -29.602  1.00 95.22           C  
ATOM   4740  CB  GLU A 295      17.562 -14.904 -30.890  1.00 95.22           C  
ATOM   4741  HB2 GLU A 295      16.866 -15.741 -30.947  1.00 95.22           H  
ATOM   4742  HB3 GLU A 295      18.098 -14.853 -31.837  1.00 95.22           H  
ATOM   4743  O   GLU A 295      19.435 -13.226 -28.705  1.00 95.22           O  
ATOM   4744  CG  GLU A 295      16.757 -13.603 -30.704  1.00 95.22           C  
ATOM   4745  HG2 GLU A 295      17.444 -12.757 -30.710  1.00 95.22           H  
ATOM   4746  HG3 GLU A 295      16.259 -13.626 -29.735  1.00 95.22           H  
ATOM   4747  CD  GLU A 295      15.710 -13.391 -31.814  1.00 95.22           C  
ATOM   4748  OE1 GLU A 295      14.543 -13.058 -31.479  1.00 95.22           O  
ATOM   4749  OE2 GLU A 295      16.076 -13.537 -33.002  1.00 95.22           O  
ATOM   4750  N   PRO A 296      20.651 -13.982 -30.453  1.00 96.46           N  
ATOM   4751  CA  PRO A 296      21.646 -12.914 -30.375  1.00 96.46           C  
ATOM   4752  HA  PRO A 296      22.197 -13.017 -29.441  1.00 96.46           H  
ATOM   4753  C   PRO A 296      21.009 -11.522 -30.448  1.00 96.46           C  
ATOM   4754  CB  PRO A 296      22.597 -13.143 -31.555  1.00 96.46           C  
ATOM   4755  HB2 PRO A 296      23.620 -12.863 -31.303  1.00 96.46           H  
ATOM   4756  HB3 PRO A 296      22.257 -12.591 -32.431  1.00 96.46           H  
ATOM   4757  O   PRO A 296      20.146 -11.279 -31.296  1.00 96.46           O  
ATOM   4758  CG  PRO A 296      22.471 -14.640 -31.824  1.00 96.46           C  
ATOM   4759  HG2 PRO A 296      23.110 -15.190 -31.131  1.00 96.46           H  
ATOM   4760  HG3 PRO A 296      22.718 -14.890 -32.856  1.00 96.46           H  
ATOM   4761  CD  PRO A 296      21.006 -14.926 -31.504  1.00 96.46           C  
ATOM   4762  HD2 PRO A 296      20.391 -14.736 -32.383  1.00 96.46           H  
ATOM   4763  HD3 PRO A 296      20.898 -15.961 -31.177  1.00 96.46           H  
ATOM   4764  N   TYR A 297      21.490 -10.583 -29.628  1.00 97.05           N  
ATOM   4765  H   TYR A 297      22.197 -10.855 -28.960  1.00 97.05           H  
ATOM   4766  CA  TYR A 297      20.925  -9.230 -29.509  1.00 97.05           C  
ATOM   4767  HA  TYR A 297      19.940  -9.302 -29.048  1.00 97.05           H  
ATOM   4768  C   TYR A 297      20.768  -8.508 -30.856  1.00 97.05           C  
ATOM   4769  CB  TYR A 297      21.837  -8.409 -28.591  1.00 97.05           C  
ATOM   4770  HB2 TYR A 297      21.883  -8.909 -27.624  1.00 97.05           H  
ATOM   4771  HB3 TYR A 297      22.849  -8.402 -28.998  1.00 97.05           H  
ATOM   4772  O   TYR A 297      19.772  -7.830 -31.108  1.00 97.05           O  
ATOM   4773  CG  TYR A 297      21.378  -6.980 -28.373  1.00 97.05           C  
ATOM   4774  CD1 TYR A 297      21.916  -5.929 -29.146  1.00 97.05           C  
ATOM   4775  HD1 TYR A 297      22.665  -6.150 -29.892  1.00 97.05           H  
ATOM   4776  CD2 TYR A 297      20.383  -6.710 -27.418  1.00 97.05           C  
ATOM   4777  HD2 TYR A 297      19.953  -7.515 -26.842  1.00 97.05           H  
ATOM   4778  CE1 TYR A 297      21.458  -4.608 -28.967  1.00 97.05           C  
ATOM   4779  HE1 TYR A 297      21.851  -3.808 -29.576  1.00 97.05           H  
ATOM   4780  CE2 TYR A 297      19.935  -5.390 -27.234  1.00 97.05           C  
ATOM   4781  HE2 TYR A 297      19.133  -5.181 -26.542  1.00 97.05           H  
ATOM   4782  OH  TYR A 297      19.986  -3.078 -27.822  1.00 97.05           O  
ATOM   4783  HH  TYR A 297      20.274  -2.460 -28.497  1.00 97.05           H  
ATOM   4784  CZ  TYR A 297      20.463  -4.338 -28.003  1.00 97.05           C  
ATOM   4785  N   THR A 298      21.741  -8.678 -31.755  1.00 95.96           N  
ATOM   4786  H   THR A 298      22.506  -9.291 -31.516  1.00 95.96           H  
ATOM   4787  CA  THR A 298      21.760  -8.037 -33.079  1.00 95.96           C  
ATOM   4788  HA  THR A 298      21.579  -6.969 -32.953  1.00 95.96           H  
ATOM   4789  C   THR A 298      20.686  -8.552 -34.035  1.00 95.96           C  
ATOM   4790  CB  THR A 298      23.127  -8.223 -33.748  1.00 95.96           C  
ATOM   4791  HB  THR A 298      23.097  -7.810 -34.756  1.00 95.96           H  
ATOM   4792  O   THR A 298      20.403  -7.889 -35.031  1.00 95.96           O  
ATOM   4793  CG2 THR A 298      24.232  -7.509 -32.966  1.00 95.96           C  
ATOM   4794 HG21 THR A 298      25.174  -7.611 -33.506  1.00 95.96           H  
ATOM   4795 HG22 THR A 298      24.347  -7.953 -31.977  1.00 95.96           H  
ATOM   4796 HG23 THR A 298      23.991  -6.451 -32.865  1.00 95.96           H  
ATOM   4797  OG1 THR A 298      23.464  -9.592 -33.818  1.00 95.96           O  
ATOM   4798  HG1 THR A 298      22.921 -10.011 -34.490  1.00 95.96           H  
ATOM   4799  N   ASN A 299      20.096  -9.716 -33.755  1.00 96.37           N  
ATOM   4800  H   ASN A 299      20.334 -10.183 -32.892  1.00 96.37           H  
ATOM   4801  CA  ASN A 299      19.102 -10.357 -34.616  1.00 96.37           C  
ATOM   4802  HA  ASN A 299      19.199  -9.964 -35.628  1.00 96.37           H  
ATOM   4803  C   ASN A 299      17.659 -10.056 -34.176  1.00 96.37           C  
ATOM   4804  CB  ASN A 299      19.398 -11.864 -34.667  1.00 96.37           C  
ATOM   4805  HB2 ASN A 299      19.355 -12.274 -33.658  1.00 96.37           H  
ATOM   4806  HB3 ASN A 299      18.620 -12.356 -35.252  1.00 96.37           H  
ATOM   4807  O   ASN A 299      16.719 -10.351 -34.916  1.00 96.37           O  
ATOM   4808  CG  ASN A 299      20.742 -12.204 -35.289  1.00 96.37           C  
ATOM   4809  ND2 ASN A 299      21.128 -13.455 -35.231  1.00 96.37           N  
ATOM   4810 HD21 ASN A 299      20.538 -14.134 -34.772  1.00 96.37           H  
ATOM   4811 HD22 ASN A 299      22.037 -13.667 -35.617  1.00 96.37           H  
ATOM   4812  OD1 ASN A 299      21.467 -11.381 -35.832  1.00 96.37           O  
ATOM   4813  N   ILE A 300      17.475  -9.431 -33.008  1.00 96.96           N  
ATOM   4814  H   ILE A 300      18.288  -9.190 -32.459  1.00 96.96           H  
ATOM   4815  CA  ILE A 300      16.156  -9.163 -32.434  1.00 96.96           C  
ATOM   4816  HA  ILE A 300      15.614 -10.109 -32.415  1.00 96.96           H  
ATOM   4817  C   ILE A 300      15.371  -8.179 -33.309  1.00 96.96           C  
ATOM   4818  CB  ILE A 300      16.271  -8.665 -30.975  1.00 96.96           C  
ATOM   4819  HB  ILE A 300      16.909  -7.782 -30.958  1.00 96.96           H  
ATOM   4820  O   ILE A 300      15.790  -7.053 -33.588  1.00 96.96           O  
ATOM   4821  CG1 ILE A 300      16.911  -9.761 -30.093  1.00 96.96           C  
ATOM   4822 HG12 ILE A 300      17.860 -10.071 -30.532  1.00 96.96           H  
ATOM   4823 HG13 ILE A 300      16.256 -10.632 -30.062  1.00 96.96           H  
ATOM   4824  CG2 ILE A 300      14.883  -8.274 -30.423  1.00 96.96           C  
ATOM   4825 HG21 ILE A 300      14.207  -9.128 -30.470  1.00 96.96           H  
ATOM   4826 HG22 ILE A 300      14.973  -7.941 -29.389  1.00 96.96           H  
ATOM   4827 HG23 ILE A 300      14.471  -7.433 -30.982  1.00 96.96           H  
ATOM   4828  CD1 ILE A 300      17.209  -9.314 -28.659  1.00 96.96           C  
ATOM   4829 HD11 ILE A 300      17.770  -8.380 -28.667  1.00 96.96           H  
ATOM   4830 HD12 ILE A 300      17.811 -10.082 -28.172  1.00 96.96           H  
ATOM   4831 HD13 ILE A 300      16.286  -9.185 -28.096  1.00 96.96           H  
ATOM   4832  N   SER A 301      14.150  -8.569 -33.680  1.00 95.73           N  
ATOM   4833  H   SER A 301      13.882  -9.517 -33.458  1.00 95.73           H  
ATOM   4834  CA  SER A 301      13.205  -7.670 -34.342  1.00 95.73           C  
ATOM   4835  HA  SER A 301      13.774  -7.022 -35.008  1.00 95.73           H  
ATOM   4836  C   SER A 301      12.480  -6.780 -33.327  1.00 95.73           C  
ATOM   4837  CB  SER A 301      12.220  -8.454 -35.210  1.00 95.73           C  
ATOM   4838  HB2 SER A 301      11.517  -9.000 -34.583  1.00 95.73           H  
ATOM   4839  HB3 SER A 301      12.768  -9.168 -35.826  1.00 95.73           H  
ATOM   4840  O   SER A 301      11.369  -7.084 -32.884  1.00 95.73           O  
ATOM   4841  OG  SER A 301      11.528  -7.546 -36.056  1.00 95.73           O  
ATOM   4842  HG  SER A 301      12.151  -7.314 -36.749  1.00 95.73           H  
ATOM   4843  N   TRP A 302      13.075  -5.634 -32.992  1.00 94.96           N  
ATOM   4844  H   TRP A 302      14.047  -5.522 -33.244  1.00 94.96           H  
ATOM   4845  CA  TRP A 302      12.509  -4.677 -32.027  1.00 94.96           C  
ATOM   4846  HA  TRP A 302      12.461  -5.157 -31.050  1.00 94.96           H  
ATOM   4847  C   TRP A 302      11.091  -4.221 -32.380  1.00 94.96           C  
ATOM   4848  CB  TRP A 302      13.453  -3.481 -31.921  1.00 94.96           C  
ATOM   4849  HB2 TRP A 302      13.045  -2.766 -31.208  1.00 94.96           H  
ATOM   4850  HB3 TRP A 302      13.533  -2.994 -32.893  1.00 94.96           H  
ATOM   4851  O   TRP A 302      10.213  -4.156 -31.522  1.00 94.96           O  
ATOM   4852  CG  TRP A 302      14.812  -3.869 -31.454  1.00 94.96           C  
ATOM   4853  CD1 TRP A 302      15.960  -3.786 -32.166  1.00 94.96           C  
ATOM   4854  HD1 TRP A 302      16.048  -3.397 -33.170  1.00 94.96           H  
ATOM   4855  CD2 TRP A 302      15.176  -4.448 -30.166  1.00 94.96           C  
ATOM   4856  CE2 TRP A 302      16.570  -4.736 -30.187  1.00 94.96           C  
ATOM   4857  CE3 TRP A 302      14.466  -4.776 -28.990  1.00 94.96           C  
ATOM   4858  HE3 TRP A 302      13.411  -4.555 -28.920  1.00 94.96           H  
ATOM   4859  NE1 TRP A 302      16.997  -4.308 -31.422  1.00 94.96           N  
ATOM   4860  HE1 TRP A 302      17.941  -4.415 -31.767  1.00 94.96           H  
ATOM   4861  CH2 TRP A 302      16.492  -5.687 -27.968  1.00 94.96           C  
ATOM   4862  HH2 TRP A 302      16.977  -6.186 -27.143  1.00 94.96           H  
ATOM   4863  CZ2 TRP A 302      17.223  -5.355 -29.119  1.00 94.96           C  
ATOM   4864  HZ2 TRP A 302      18.268  -5.611 -29.206  1.00 94.96           H  
ATOM   4865  CZ3 TRP A 302      15.119  -5.396 -27.910  1.00 94.96           C  
ATOM   4866  HZ3 TRP A 302      14.560  -5.679 -27.031  1.00 94.96           H  
ATOM   4867  N   ARG A 303      10.805  -4.031 -33.673  1.00 90.19           N  
ATOM   4868  H   ARG A 303      11.573  -4.101 -34.324  1.00 90.19           H  
ATOM   4869  CA  ARG A 303       9.452  -3.713 -34.153  1.00 90.19           C  
ATOM   4870  HA  ARG A 303       9.139  -2.779 -33.683  1.00 90.19           H  
ATOM   4871  C   ARG A 303       8.411  -4.763 -33.746  1.00 90.19           C  
ATOM   4872  CB  ARG A 303       9.491  -3.537 -35.675  1.00 90.19           C  
ATOM   4873  HB2 ARG A 303       9.801  -4.474 -36.136  1.00 90.19           H  
ATOM   4874  HB3 ARG A 303      10.222  -2.767 -35.923  1.00 90.19           H  
ATOM   4875  O   ARG A 303       7.278  -4.389 -33.462  1.00 90.19           O  
ATOM   4876  CG  ARG A 303       8.121  -3.122 -36.234  1.00 90.19           C  
ATOM   4877  HG2 ARG A 303       7.378  -3.888 -36.008  1.00 90.19           H  
ATOM   4878  HG3 ARG A 303       7.814  -2.179 -35.784  1.00 90.19           H  
ATOM   4879  CD  ARG A 303       8.198  -2.973 -37.750  1.00 90.19           C  
ATOM   4880  HD2 ARG A 303       8.906  -2.179 -37.991  1.00 90.19           H  
ATOM   4881  HD3 ARG A 303       8.560  -3.909 -38.174  1.00 90.19           H  
ATOM   4882  NE  ARG A 303       6.875  -2.654 -38.311  1.00 90.19           N  
ATOM   4883  HE  ARG A 303       6.123  -2.559 -37.643  1.00 90.19           H  
ATOM   4884  NH1 ARG A 303       7.500  -2.675 -40.520  1.00 90.19           N  
ATOM   4885 HH11 ARG A 303       8.443  -2.904 -40.241  1.00 90.19           H  
ATOM   4886 HH12 ARG A 303       7.281  -2.589 -41.502  1.00 90.19           H  
ATOM   4887  NH2 ARG A 303       5.385  -2.223 -39.974  1.00 90.19           N  
ATOM   4888 HH21 ARG A 303       5.194  -2.122 -40.960  1.00 90.19           H  
ATOM   4889 HH22 ARG A 303       4.667  -2.109 -39.272  1.00 90.19           H  
ATOM   4890  CZ  ARG A 303       6.596  -2.521 -39.594  1.00 90.19           C  
ATOM   4891  N   GLN A 304       8.766  -6.049 -33.758  1.00 91.05           N  
ATOM   4892  H   GLN A 304       9.736  -6.285 -33.910  1.00 91.05           H  
ATOM   4893  CA  GLN A 304       7.869  -7.113 -33.301  1.00 91.05           C  
ATOM   4894  HA  GLN A 304       6.860  -6.928 -33.672  1.00 91.05           H  
ATOM   4895  C   GLN A 304       7.791  -7.155 -31.774  1.00 91.05           C  
ATOM   4896  CB  GLN A 304       8.331  -8.476 -33.823  1.00 91.05           C  
ATOM   4897  HB2 GLN A 304       7.686  -9.236 -33.384  1.00 91.05           H  
ATOM   4898  HB3 GLN A 304       9.351  -8.670 -33.489  1.00 91.05           H  
ATOM   4899  O   GLN A 304       6.703  -7.323 -31.231  1.00 91.05           O  
ATOM   4900  CG  GLN A 304       8.263  -8.608 -35.350  1.00 91.05           C  
ATOM   4901  HG2 GLN A 304       8.910  -7.864 -35.816  1.00 91.05           H  
ATOM   4902  HG3 GLN A 304       7.241  -8.435 -35.688  1.00 91.05           H  
ATOM   4903  CD  GLN A 304       8.693 -10.001 -35.800  1.00 91.05           C  
ATOM   4904  NE2 GLN A 304       9.171 -10.153 -37.014  1.00 91.05           N  
ATOM   4905 HE21 GLN A 304       9.342  -9.358 -37.612  1.00 91.05           H  
ATOM   4906 HE22 GLN A 304       9.487 -11.087 -37.239  1.00 91.05           H  
ATOM   4907  OE1 GLN A 304       8.599 -10.975 -35.071  1.00 91.05           O  
ATOM   4908  N   ALA A 305       8.921  -6.954 -31.090  1.00 93.36           N  
ATOM   4909  H   ALA A 305       9.788  -6.842 -31.598  1.00 93.36           H  
ATOM   4910  CA  ALA A 305       8.992  -6.940 -29.630  1.00 93.36           C  
ATOM   4911  HA  ALA A 305       8.645  -7.904 -29.256  1.00 93.36           H  
ATOM   4912  C   ALA A 305       8.089  -5.864 -28.994  1.00 93.36           C  
ATOM   4913  CB  ALA A 305      10.460  -6.781 -29.227  1.00 93.36           C  
ATOM   4914  HB1 ALA A 305      10.553  -6.938 -28.151  1.00 93.36           H  
ATOM   4915  HB2 ALA A 305      10.816  -5.780 -29.470  1.00 93.36           H  
ATOM   4916  HB3 ALA A 305      11.076  -7.522 -29.737  1.00 93.36           H  
ATOM   4917  O   ALA A 305       7.550  -6.071 -27.908  1.00 93.36           O  
ATOM   4918  N   ARG A 306       7.821  -4.760 -29.711  1.00 91.02           N  
ATOM   4919  H   ARG A 306       8.365  -4.624 -30.551  1.00 91.02           H  
ATOM   4920  CA  ARG A 306       6.889  -3.698 -29.293  1.00 91.02           C  
ATOM   4921  HA  ARG A 306       7.334  -3.138 -28.471  1.00 91.02           H  
ATOM   4922  C   ARG A 306       5.565  -4.202 -28.732  1.00 91.02           C  
ATOM   4923  CB  ARG A 306       6.653  -2.745 -30.466  1.00 91.02           C  
ATOM   4924  HB2 ARG A 306       6.087  -3.252 -31.248  1.00 91.02           H  
ATOM   4925  HB3 ARG A 306       7.624  -2.453 -30.864  1.00 91.02           H  
ATOM   4926  O   ARG A 306       5.155  -3.738 -27.671  1.00 91.02           O  
ATOM   4927  CG  ARG A 306       5.882  -1.501 -29.996  1.00 91.02           C  
ATOM   4928  HG2 ARG A 306       6.446  -1.025 -29.193  1.00 91.02           H  
ATOM   4929  HG3 ARG A 306       4.907  -1.785 -29.599  1.00 91.02           H  
ATOM   4930  CD  ARG A 306       5.655  -0.506 -31.129  1.00 91.02           C  
ATOM   4931  HD2 ARG A 306       5.202   0.395 -30.715  1.00 91.02           H
[truncated: 591,629 more chars]
