# Supplementary material for: Analysis of Arabidopsis non-reference accessions reveals high diversity of metabolic gene clusters and discovers new candidate cluster members
Source: Front Plant Sci. 2023 Jan 26;14:1104303. doi: 10.3389/fpls.2023.1104303 (PMC9909608; doi:10.3389/fpls.2023.1104303)
Supplement: Supplementary Data Sheet 15 — Superposed 3D models of BARS1, BARS2 and human oxidosqualene cyclase proteins. [file DataSheet_1.zip › Superposed_3Dmodels/ATCVI-4G38110_colab.pdb]

CRYST1                                                 P 1           1          
ORIGX1      1.000000  0.000000  0.000000        0.00000                         
ORIGX2      0.000000  1.000000  0.000000        0.00000                         
ORIGX3      0.000000  0.000000  1.000000        0.00000                         
SCALE1      1.000000  0.000000  0.000000        0.00000                         
SCALE2      0.000000  1.000000  0.000000        0.00000                         
SCALE3      0.000000  0.000000  1.000000        0.00000                         
ATOM      1  N   MET A   1      25.646  -2.115  13.014  1.00 94.44           N  
ATOM      2  H   MET A   1      25.884  -1.190  13.344  1.00 94.44           H  
ATOM      3  H2  MET A   1      26.146  -2.782  13.585  1.00 94.44           H  
ATOM      4  H3  MET A   1      25.938  -2.177  12.050  1.00 94.44           H  
ATOM      5  CA  MET A   1      24.188  -2.307  13.140  1.00 94.44           C  
ATOM      6  HA  MET A   1      23.916  -3.282  12.735  1.00 94.44           H  
ATOM      7  C   MET A   1      23.460  -1.229  12.353  1.00 94.44           C  
ATOM      8  CB  MET A   1      23.784  -2.260  14.616  1.00 94.44           C  
ATOM      9  HB2 MET A   1      24.431  -2.934  15.176  1.00 94.44           H  
ATOM     10  HB3 MET A   1      23.926  -1.250  15.002  1.00 94.44           H  
ATOM     11  O   MET A   1      23.932  -0.097  12.331  1.00 94.44           O  
ATOM     12  CG  MET A   1      22.344  -2.701  14.865  1.00 94.44           C  
ATOM     13  HG2 MET A   1      22.191  -3.677  14.403  1.00 94.44           H  
ATOM     14  HG3 MET A   1      21.649  -1.990  14.417  1.00 94.44           H  
ATOM     15  SD  MET A   1      21.967  -2.856  16.624  1.00 94.44           S  
ATOM     16  CE  MET A   1      21.763  -1.118  17.092  1.00 94.44           C  
ATOM     17  HE1 MET A   1      21.523  -1.064  18.155  1.00 94.44           H  
ATOM     18  HE2 MET A   1      22.684  -0.570  16.899  1.00 94.44           H  
ATOM     19  HE3 MET A   1      20.943  -0.681  16.521  1.00 94.44           H  
ATOM     20  N   TRP A   2      22.344  -1.568  11.714  1.00 97.09           N  
ATOM     21  H   TRP A   2      21.969  -2.501  11.815  1.00 97.09           H  
ATOM     22  CA  TRP A   2      21.456  -0.598  11.066  1.00 97.09           C  
ATOM     23  HA  TRP A   2      22.041   0.175  10.567  1.00 97.09           H  
ATOM     24  C   TRP A   2      20.546   0.080  12.091  1.00 97.09           C  
ATOM     25  CB  TRP A   2      20.617  -1.326  10.014  1.00 97.09           C  
ATOM     26  HB2 TRP A   2      20.161  -2.214  10.450  1.00 97.09           H  
ATOM     27  HB3 TRP A   2      19.806  -0.672   9.695  1.00 97.09           H  
ATOM     28  O   TRP A   2      19.952  -0.613  12.917  1.00 97.09           O  
ATOM     29  CG  TRP A   2      21.377  -1.694   8.789  1.00 97.09           C  
ATOM     30  CD1 TRP A   2      21.740  -2.940   8.411  1.00 97.09           C  
ATOM     31  HD1 TRP A   2      21.509  -3.840   8.962  1.00 97.09           H  
ATOM     32  CD2 TRP A   2      21.815  -0.799   7.729  1.00 97.09           C  
ATOM     33  CE2 TRP A   2      22.428  -1.589   6.713  1.00 97.09           C  
ATOM     34  CE3 TRP A   2      21.695   0.590   7.499  1.00 97.09           C  
ATOM     35  HE3 TRP A   2      21.200   1.213   8.230  1.00 97.09           H  
ATOM     36  NE1 TRP A   2      22.377  -2.882   7.188  1.00 97.09           N  
ATOM     37  HE1 TRP A   2      22.626  -3.696   6.645  1.00 97.09           H  
ATOM     38  CH2 TRP A   2      22.757   0.350   5.322  1.00 97.09           C  
ATOM     39  HH2 TRP A   2      23.097   0.790   4.396  1.00 97.09           H  
ATOM     40  CZ2 TRP A   2      22.888  -1.032   5.520  1.00 97.09           C  
ATOM     41  HZ2 TRP A   2      23.298  -1.663   4.746  1.00 97.09           H  
ATOM     42  CZ3 TRP A   2      22.156   1.160   6.299  1.00 97.09           C  
ATOM     43  HZ3 TRP A   2      22.024   2.216   6.113  1.00 97.09           H  
ATOM     44  N   LYS A   3      20.422   1.406  12.019  1.00 96.77           N  
ATOM     45  H   LYS A   3      20.964   1.905  11.329  1.00 96.77           H  
ATOM     46  CA  LYS A   3      19.554   2.214  12.879  1.00 96.77           C  
ATOM     47  HA  LYS A   3      18.992   1.561  13.548  1.00 96.77           H  
ATOM     48  C   LYS A   3      18.545   3.001  12.066  1.00 96.77           C  
ATOM     49  CB  LYS A   3      20.376   3.185  13.728  1.00 96.77           C  
ATOM     50  HB2 LYS A   3      21.004   3.794  13.079  1.00 96.77           H  
ATOM     51  HB3 LYS A   3      19.686   3.846  14.253  1.00 96.77           H  
ATOM     52  O   LYS A   3      18.923   3.627  11.078  1.00 96.77           O  
ATOM     53  CG  LYS A   3      21.243   2.465  14.762  1.00 96.77           C  
ATOM     54  HG2 LYS A   3      20.614   1.828  15.384  1.00 96.77           H  
ATOM     55  HG3 LYS A   3      21.993   1.854  14.261  1.00 96.77           H  
ATOM     56  CD  LYS A   3      21.932   3.515  15.634  1.00 96.77           C  
ATOM     57  HD2 LYS A   3      21.186   4.178  16.072  1.00 96.77           H  
ATOM     58  HD3 LYS A   3      22.615   4.095  15.015  1.00 96.77           H  
ATOM     59  CE  LYS A   3      22.690   2.801  16.743  1.00 96.77           C  
ATOM     60  HE2 LYS A   3      23.244   1.990  16.270  1.00 96.77           H  
ATOM     61  HE3 LYS A   3      21.966   2.370  17.434  1.00 96.77           H  
ATOM     62  NZ  LYS A   3      23.612   3.728  17.444  1.00 96.77           N  
ATOM     63  HZ1 LYS A   3      24.071   3.265  18.215  1.00 96.77           H  
ATOM     64  HZ2 LYS A   3      23.093   4.522  17.793  1.00 96.77           H  
ATOM     65  HZ3 LYS A   3      24.323   4.062  16.809  1.00 96.77           H  
ATOM     66  N   LEU A   4      17.296   3.000  12.520  1.00 97.41           N  
ATOM     67  H   LEU A   4      17.094   2.502  13.375  1.00 97.41           H  
ATOM     68  CA  LEU A   4      16.263   3.877  11.985  1.00 97.41           C  
ATOM     69  HA  LEU A   4      16.434   4.010  10.917  1.00 97.41           H  
ATOM     70  C   LEU A   4      16.364   5.241  12.674  1.00 97.41           C  
ATOM     71  CB  LEU A   4      14.886   3.219  12.176  1.00 97.41           C  
ATOM     72  HB2 LEU A   4      14.739   3.018  13.237  1.00 97.41           H  
ATOM     73  HB3 LEU A   4      14.871   2.268  11.644  1.00 97.41           H  
ATOM     74  O   LEU A   4      16.195   5.339  13.889  1.00 97.41           O  
ATOM     75  CG  LEU A   4      13.720   4.090  11.677  1.00 97.41           C  
ATOM     76  HG  LEU A   4      13.729   5.046  12.202  1.00 97.41           H  
ATOM     77  CD1 LEU A   4      13.771   4.356  10.173  1.00 97.41           C  
ATOM     78 HD11 LEU A   4      14.662   4.927   9.912  1.00 97.41           H  
ATOM     79 HD12 LEU A   4      12.896   4.934   9.877  1.00 97.41           H  
ATOM     80 HD13 LEU A   4      13.768   3.411   9.631  1.00 97.41           H  
ATOM     81  CD2 LEU A   4      12.393   3.402  11.982  1.00 97.41           C  
ATOM     82 HD21 LEU A   4      12.338   2.441  11.469  1.00 97.41           H  
ATOM     83 HD22 LEU A   4      12.288   3.253  13.056  1.00 97.41           H  
ATOM     84 HD23 LEU A   4      11.575   4.034  11.637  1.00 97.41           H  
ATOM     85  N   ILE A   5      16.629   6.288  11.901  1.00 96.79           N  
ATOM     86  H   ILE A   5      16.747   6.132  10.910  1.00 96.79           H  
ATOM     87  CA  ILE A   5      16.724   7.665  12.381  1.00 96.79           C  
ATOM     88  HA  ILE A   5      16.761   7.658  13.470  1.00 96.79           H  
ATOM     89  C   ILE A   5      15.472   8.428  11.953  1.00 96.79           C  
ATOM     90  CB  ILE A   5      18.012   8.350  11.878  1.00 96.79           C  
ATOM     91  HB  ILE A   5      17.915   8.495  10.803  1.00 96.79           H  
ATOM     92  O   ILE A   5      15.146   8.509  10.766  1.00 96.79           O  
ATOM     93  CG1 ILE A   5      19.295   7.515  12.104  1.00 96.79           C  
ATOM     94 HG12 ILE A   5      20.146   8.077  11.717  1.00 96.79           H  
ATOM     95 HG13 ILE A   5      19.233   6.599  11.517  1.00 96.79           H  
ATOM     96  CG2 ILE A   5      18.157   9.744  12.517  1.00 96.79           C  
ATOM     97 HG21 ILE A   5      18.180   9.667  13.604  1.00 96.79           H  
ATOM     98 HG22 ILE A   5      19.083  10.206  12.173  1.00 96.79           H  
ATOM     99 HG23 ILE A   5      17.324  10.384  12.228  1.00 96.79           H  
ATOM    100  CD1 ILE A   5      19.593   7.137  13.563  1.00 96.79           C  
ATOM    101 HD11 ILE A   5      19.733   8.033  14.168  1.00 96.79           H  
ATOM    102 HD12 ILE A   5      18.781   6.537  13.976  1.00 96.79           H  
ATOM    103 HD13 ILE A   5      20.510   6.549  13.595  1.00 96.79           H  
ATOM    104  N   ILE A   6      14.795   9.022  12.935  1.00 96.82           N  
ATOM    105  H   ILE A   6      15.139   8.919  13.879  1.00 96.82           H  
ATOM    106  CA  ILE A   6      13.582   9.816  12.740  1.00 96.82           C  
ATOM    107  HA  ILE A   6      13.172   9.597  11.753  1.00 96.82           H  
ATOM    108  C   ILE A   6      13.912  11.307  12.779  1.00 96.82           C  
ATOM    109  CB  ILE A   6      12.513   9.439  13.784  1.00 96.82           C  
ATOM    110  HB  ILE A   6      12.902   9.673  14.775  1.00 96.82           H  
ATOM    111  O   ILE A   6      14.643  11.771  13.653  1.00 96.82           O  
ATOM    112  CG1 ILE A   6      12.181   7.928  13.777  1.00 96.82           C  
ATOM    113 HG12 ILE A   6      13.049   7.371  14.129  1.00 96.82           H  
ATOM    114 HG13 ILE A   6      11.378   7.741  14.491  1.00 96.82           H  
ATOM    115  CG2 ILE A   6      11.255  10.298  13.576  1.00 96.82           C  
ATOM    116 HG21 ILE A   6      10.985  10.328  12.520  1.00 96.82           H  
ATOM    117 HG22 ILE A   6      11.435  11.319  13.912  1.00 96.82           H  
ATOM    118 HG23 ILE A   6      10.419   9.906  14.157  1.00 96.82           H  
ATOM    119  CD1 ILE A   6      11.762   7.346  12.422  1.00 96.82           C  
ATOM    120 HD11 ILE A   6      10.931   7.915  12.007  1.00 96.82           H  
ATOM    121 HD12 ILE A   6      11.446   6.312  12.559  1.00 96.82           H  
ATOM    122 HD13 ILE A   6      12.599   7.365  11.725  1.00 96.82           H  
ATOM    123  N   GLY A   7      13.360  12.072  11.839  1.00 94.43           N  
ATOM    124  H   GLY A   7      12.785  11.625  11.140  1.00 94.43           H  
ATOM    125  CA  GLY A   7      13.504  13.525  11.801  1.00 94.43           C  
ATOM    126  HA2 GLY A   7      13.200  13.945  12.760  1.00 94.43           H  
ATOM    127  HA3 GLY A   7      12.845  13.909  11.023  1.00 94.43           H  
ATOM    128  C   GLY A   7      14.922  14.000  11.486  1.00 94.43           C  
ATOM    129  O   GLY A   7      15.320  15.084  11.923  1.00 94.43           O  
ATOM    130  N   SER A   8      15.704  13.191  10.757  1.00 91.53           N  
ATOM    131  H   SER A   8      15.325  12.302  10.465  1.00 91.53           H  
ATOM    132  CA  SER A   8      17.076  13.546  10.387  1.00 91.53           C  
ATOM    133  HA  SER A   8      17.640  13.696  11.308  1.00 91.53           H  
ATOM    134  C   SER A   8      17.098  14.849   9.583  1.00 91.53           C  
ATOM    135  CB  SER A   8      17.767  12.421   9.617  1.00 91.53           C  
ATOM    136  HB2 SER A   8      17.729  11.500  10.200  1.00 91.53           H  
ATOM    137  HB3 SER A   8      17.275  12.261   8.657  1.00 91.53           H  
ATOM    138  O   SER A   8      16.483  14.957   8.516  1.00 91.53           O  
ATOM    139  OG  SER A   8      19.114  12.797   9.418  1.00 91.53           O  
ATOM    140  HG  SER A   8      19.642  12.017   9.233  1.00 91.53           H  
ATOM    141  N   LYS A   9      17.792  15.856  10.118  1.00 90.73           N  
ATOM    142  H   LYS A   9      18.327  15.642  10.948  1.00 90.73           H  
ATOM    143  CA  LYS A   9      17.913  17.190   9.516  1.00 90.73           C  
ATOM    144  HA  LYS A   9      16.949  17.457   9.082  1.00 90.73           H  
ATOM    145  C   LYS A   9      18.929  17.172   8.374  1.00 90.73           C  
ATOM    146  CB  LYS A   9      18.299  18.222  10.588  1.00 90.73           C  
ATOM    147  HB2 LYS A   9      19.248  17.929  11.038  1.00 90.73           H  
ATOM    148  HB3 LYS A   9      18.429  19.193  10.111  1.00 90.73           H  
ATOM    149  O   LYS A   9      19.799  16.314   8.334  1.00 90.73           O  
ATOM    150  CG  LYS A   9      17.231  18.353  11.684  1.00 90.73           C  
ATOM    151  HG2 LYS A   9      16.281  18.631  11.228  1.00 90.73           H  
ATOM    152  HG3 LYS A   9      17.109  17.399  12.196  1.00 90.73           H  
ATOM    153  CD  LYS A   9      17.635  19.417  12.710  1.00 90.73           C  
ATOM    154  HD2 LYS A   9      17.750  20.378  12.208  1.00 90.73           H  
ATOM    155  HD3 LYS A   9      18.580  19.129  13.168  1.00 90.73           H  
ATOM    156  CE  LYS A   9      16.543  19.510  13.778  1.00 90.73           C  
ATOM    157  HE2 LYS A   9      16.406  18.522  14.216  1.00 90.73           H  
ATOM    158  HE3 LYS A   9      15.605  19.783  13.294  1.00 90.73           H  
ATOM    159  NZ  LYS A   9      16.898  20.496  14.827  1.00 90.73           N  
ATOM    160  HZ1 LYS A   9      17.756  20.216  15.278  1.00 90.73           H  
ATOM    161  HZ2 LYS A   9      17.019  21.411  14.417  1.00 90.73           H  
ATOM    162  HZ3 LYS A   9      16.164  20.532  15.520  1.00 90.73           H  
ATOM    163  N   ALA A  10      18.877  18.178   7.503  1.00 87.95           N  
ATOM    164  H   ALA A  10      18.086  18.807   7.531  1.00 87.95           H  
ATOM    165  CA  ALA A  10      19.835  18.330   6.403  1.00 87.95           C  
ATOM    166  HA  ALA A  10      19.766  17.468   5.740  1.00 87.95           H  
ATOM    167  C   ALA A  10      21.311  18.402   6.832  1.00 87.95           C  
ATOM    168  CB  ALA A  10      19.458  19.587   5.615  1.00 87.95           C  
ATOM    169  HB1 ALA A  10      18.518  19.426   5.088  1.00 87.95           H  
ATOM    170  HB2 ALA A  10      19.389  20.455   6.272  1.00 87.95           H  
ATOM    171  HB3 ALA A  10      20.223  19.783   4.865  1.00 87.95           H  
ATOM    172  O   ALA A  10      22.187  18.033   6.057  1.00 87.95           O  
ATOM    173  N   GLY A  11      21.607  18.877   8.047  1.00 87.98           N  
ATOM    174  H   GLY A  11      20.853  19.187   8.643  1.00 87.98           H  
ATOM    175  CA  GLY A  11      22.987  19.176   8.432  1.00 87.98           C  
ATOM    176  HA2 GLY A  11      23.580  18.262   8.390  1.00 87.98           H  
ATOM    177  HA3 GLY A  11      23.023  19.574   9.446  1.00 87.98           H  
ATOM    178  C   GLY A  11      23.584  20.215   7.480  1.00 87.98           C  
ATOM    179  O   GLY A  11      23.004  21.288   7.320  1.00 87.98           O  
ATOM    180  N   ASP A  12      24.696  19.867   6.833  1.00 87.66           N  
ATOM    181  H   ASP A  12      25.091  18.954   7.010  1.00 87.66           H  
ATOM    182  CA  ASP A  12      25.377  20.704   5.836  1.00 87.66           C  
ATOM    183  HA  ASP A  12      25.158  21.751   6.052  1.00 87.66           H  
ATOM    184  C   ASP A  12      24.904  20.449   4.385  1.00 87.66           C  
ATOM    185  CB  ASP A  12      26.901  20.516   5.966  1.00 87.66           C  
ATOM    186  HB2 ASP A  12      27.398  21.099   5.191  1.00 87.66           H  
ATOM    187  HB3 ASP A  12      27.139  19.466   5.796  1.00 87.66           H  
ATOM    188  O   ASP A  12      25.411  21.078   3.453  1.00 87.66           O  
ATOM    189  CG  ASP A  12      27.478  20.959   7.318  1.00 87.66           C  
ATOM    190  OD1 ASP A  12      26.976  21.955   7.890  1.00 87.66           O  
ATOM    191  OD2 ASP A  12      28.446  20.308   7.769  1.00 87.66           O  
ATOM    192  N   ASP A  13      23.948  19.536   4.155  1.00 90.96           N  
ATOM    193  H   ASP A  13      23.514  19.058   4.931  1.00 90.96           H  
ATOM    194  CA  ASP A  13      23.447  19.248   2.806  1.00 90.96           C  
ATOM    195  HA  ASP A  13      24.301  19.262   2.129  1.00 90.96           H  
ATOM    196  C   ASP A  13      22.463  20.323   2.323  1.00 90.96           C  
ATOM    197  CB  ASP A  13      22.846  17.838   2.700  1.00 90.96           C  
ATOM    198  HB2 ASP A  13      23.542  17.129   3.147  1.00 90.96           H  
ATOM    199  HB3 ASP A  13      21.908  17.789   3.252  1.00 90.96           H  
ATOM    200  O   ASP A  13      21.265  20.293   2.607  1.00 90.96           O  
ATOM    201  CG  ASP A  13      22.603  17.424   1.236  1.00 90.96           C  
ATOM    202  OD1 ASP A  13      22.741  18.276   0.317  1.00 90.96           O  
ATOM    203  OD2 ASP A  13      22.332  16.224   1.024  1.00 90.96           O  
ATOM    204  N   ILE A  14      22.976  21.271   1.540  1.00 94.45           N  
ATOM    205  H   ILE A  14      23.980  21.273   1.425  1.00 94.45           H  
ATOM    206  CA  ILE A  14      22.195  22.372   0.959  1.00 94.45           C  
ATOM    207  HA  ILE A  14      21.645  22.847   1.770  1.00 94.45           H  
ATOM    208  C   ILE A  14      21.136  21.918  -0.061  1.00 94.45           C  
ATOM    209  CB  ILE A  14      23.129  23.428   0.329  1.00 94.45           C  
ATOM    210  HB  ILE A  14      22.501  24.243  -0.028  1.00 94.45           H  
ATOM    211  O   ILE A  14      20.279  22.719  -0.434  1.00 94.45           O  
ATOM    212  CG1 ILE A  14      23.908  22.863  -0.883  1.00 94.45           C  
ATOM    213 HG12 ILE A  14      23.210  22.397  -1.579  1.00 94.45           H  
ATOM    214 HG13 ILE A  14      24.610  22.098  -0.549  1.00 94.45           H  
ATOM    215  CG2 ILE A  14      24.073  24.010   1.399  1.00 94.45           C  
ATOM    216 HG21 ILE A  14      23.494  24.314   2.272  1.00 94.45           H  
ATOM    217 HG22 ILE A  14      24.594  24.883   1.008  1.00 94.45           H  
ATOM    218 HG23 ILE A  14      24.806  23.266   1.710  1.00 94.45           H  
ATOM    219  CD1 ILE A  14      24.674  23.928  -1.674  1.00 94.45           C  
ATOM    220 HD11 ILE A  14      25.104  23.471  -2.565  1.00 94.45           H  
ATOM    221 HD12 ILE A  14      25.481  24.344  -1.070  1.00 94.45           H  
ATOM    222 HD13 ILE A  14      23.995  24.724  -1.979  1.00 94.45           H  
ATOM    223  N   HIS A  15      21.190  20.670  -0.536  1.00 96.37           N  
ATOM    224  H   HIS A  15      21.882  20.031  -0.168  1.00 96.37           H  
ATOM    225  CA  HIS A  15      20.230  20.136  -1.506  1.00 96.37           C  
ATOM    226  HA  HIS A  15      19.837  20.964  -2.097  1.00 96.37           H  
ATOM    227  C   HIS A  15      19.032  19.461  -0.831  1.00 96.37           C  
ATOM    228  CB  HIS A  15      20.925  19.174  -2.468  1.00 96.37           C  
ATOM    229  HB2 HIS A  15      21.123  18.235  -1.950  1.00 96.37           H  
ATOM    230  HB3 HIS A  15      20.254  18.966  -3.303  1.00 96.37           H  
ATOM    231  O   HIS A  15      18.062  19.105  -1.502  1.00 96.37           O  
ATOM    232  CG  HIS A  15      22.214  19.692  -3.030  1.00 96.37           C  
ATOM    233  CD2 HIS A  15      22.392  20.605  -4.034  1.00 96.37           C  
ATOM    234  HD2 HIS A  15      21.615  21.096  -4.602  1.00 96.37           H  
ATOM    235  ND1 HIS A  15      23.450  19.328  -2.567  1.00 96.37           N  
ATOM    236  HD1 HIS A  15      23.594  18.769  -1.738  1.00 96.37           H  
ATOM    237  CE1 HIS A  15      24.365  19.996  -3.285  1.00 96.37           C  
ATOM    238  HE1 HIS A  15      25.431  19.953  -3.115  1.00 96.37           H  
ATOM    239  NE2 HIS A  15      23.772  20.780  -4.198  1.00 96.37           N  
ATOM    240  N   LEU A  16      19.062  19.307   0.492  1.00 96.12           N  
ATOM    241  H   LEU A  16      19.876  19.620   1.003  1.00 96.12           H  
ATOM    242  CA  LEU A  16      17.935  18.810   1.257  1.00 96.12           C  
ATOM    243  HA  LEU A  16      17.242  18.313   0.577  1.00 96.12           H  
ATOM    244  C   LEU A  16      17.197  19.977   1.923  1.00 96.12           C  
ATOM    245  CB  LEU A  16      18.440  17.766   2.257  1.00 96.12           C  
ATOM    246  HB2 LEU A  16      19.146  17.090   1.775  1.00 96.12           H  
ATOM    247  HB3 LEU A  16      18.968  18.279   3.061  1.00 96.12           H  
ATOM    248  O   LEU A  16      17.775  20.757   2.675  1.00 96.12           O  
ATOM    249  CG  LEU A  16      17.265  16.959   2.817  1.00 96.12           C  
ATOM    250  HG  LEU A  16      16.411  17.619   2.975  1.00 96.12           H  
ATOM    251  CD1 LEU A  16      16.832  15.847   1.870  1.00 96.12           C  
ATOM    252 HD11 LEU A  16      16.504  16.263   0.918  1.00 96.12           H  
ATOM    253 HD12 LEU A  16      17.668  15.171   1.687  1.00 96.12           H  
ATOM    254 HD13 LEU A  16      16.021  15.280   2.325  1.00 96.12           H  
ATOM    255  CD2 LEU A  16      17.616  16.331   4.152  1.00 96.12           C  
ATOM    256 HD21 LEU A  16      17.843  17.121   4.868  1.00 96.12           H  
ATOM    257 HD22 LEU A  16      18.466  15.659   4.041  1.00 96.12           H  
ATOM    258 HD23 LEU A  16      16.737  15.800   4.517  1.00 96.12           H  
ATOM    259  N   PHE A  17      15.894  20.087   1.669  1.00 95.09           N  
ATOM    260  H   PHE A  17      15.462  19.430   1.034  1.00 95.09           H  
ATOM    261  CA  PHE A  17      15.049  21.126   2.256  1.00 95.09           C  
ATOM    262  HA  PHE A  17      15.509  21.465   3.185  1.00 95.09           H  
ATOM    263  C   PHE A  17      13.665  20.588   2.605  1.00 95.09           C  
ATOM    264  CB  PHE A  17      14.962  22.339   1.323  1.00 95.09           C  
ATOM    265  HB2 PHE A  17      14.477  23.154   1.861  1.00 95.09           H  
ATOM    266  HB3 PHE A  17      15.972  22.672   1.087  1.00 95.09           H  
ATOM    267  O   PHE A  17      13.185  19.640   1.986  1.00 95.09           O  
ATOM    268  CG  PHE A  17      14.216  22.095   0.027  1.00 95.09           C  
ATOM    269  CD1 PHE A  17      14.851  21.422  -1.035  1.00 95.09           C  
ATOM    270  HD1 PHE A  17      15.863  21.064  -0.924  1.00 95.09           H  
ATOM    271  CD2 PHE A  17      12.899  22.567  -0.135  1.00 95.09           C  
ATOM    272  HD2 PHE A  17      12.408  23.096   0.669  1.00 95.09           H  
ATOM    273  CE1 PHE A  17      14.169  21.210  -2.244  1.00 95.09           C  
ATOM    274  HE1 PHE A  17      14.659  20.678  -3.045  1.00 95.09           H  
ATOM    275  CE2 PHE A  17      12.239  22.401  -1.365  1.00 95.09           C  
ATOM    276  HE2 PHE A  17      11.250  22.806  -1.514  1.00 95.09           H  
ATOM    277  CZ  PHE A  17      12.864  21.706  -2.412  1.00 95.09           C  
ATOM    278  HZ  PHE A  17      12.350  21.586  -3.354  1.00 95.09           H  
ATOM    279  N   SER A  18      13.026  21.215   3.592  1.00 95.78           N  
ATOM    280  H   SER A  18      13.453  22.035   3.999  1.00 95.78           H  
ATOM    281  CA  SER A  18      11.760  20.775   4.173  1.00 95.78           C  
ATOM    282  HA  SER A  18      11.265  20.094   3.480  1.00 95.78           H  
ATOM    283  C   SER A  18      10.816  21.944   4.436  1.00 95.78           C  
ATOM    284  CB  SER A  18      12.042  20.016   5.472  1.00 95.78           C  
ATOM    285  HB2 SER A  18      12.602  20.652   6.156  1.00 95.78           H  
ATOM    286  HB3 SER A  18      12.628  19.127   5.236  1.00 95.78           H  
ATOM    287  O   SER A  18      11.243  23.064   4.714  1.00 95.78           O  
ATOM    288  OG  SER A  18      10.843  19.612   6.089  1.00 95.78           O  
ATOM    289  HG  SER A  18      10.515  18.890   5.550  1.00 95.78           H  
ATOM    290  N   THR A  19       9.523  21.653   4.378  1.00 94.93           N  
ATOM    291  H   THR A  19       9.305  20.686   4.184  1.00 94.93           H  
ATOM    292  CA  THR A  19       8.406  22.549   4.705  1.00 94.93           C  
ATOM    293  HA  THR A  19       8.740  23.581   4.597  1.00 94.93           H  
ATOM    294  C   THR A  19       7.930  22.409   6.150  1.00 94.93           C  
ATOM    295  CB  THR A  19       7.235  22.336   3.729  1.00 94.93           C  
ATOM    296  HB  THR A  19       6.379  22.917   4.070  1.00 94.93           H  
ATOM    297  O   THR A  19       7.215  23.282   6.638  1.00 94.93           O  
ATOM    298  CG2 THR A  19       7.612  22.829   2.331  1.00 94.93           C  
ATOM    299 HG21 THR A  19       8.484  22.294   1.956  1.00 94.93           H  
ATOM    300 HG22 THR A  19       6.772  22.679   1.653  1.00 94.93           H  
ATOM    301 HG23 THR A  19       7.839  23.895   2.373  1.00 94.93           H  
ATOM    302  OG1 THR A  19       6.829  20.982   3.585  1.00 94.93           O  
ATOM    303  HG1 THR A  19       7.544  20.390   3.831  1.00 94.93           H  
ATOM    304  N   ASN A  20       8.354  21.354   6.854  1.00 95.10           N  
ATOM    305  H   ASN A  20       8.924  20.662   6.387  1.00 95.10           H  
ATOM    306  CA  ASN A  20       7.853  21.004   8.184  1.00 95.10           C  
ATOM    307  HA  ASN A  20       7.315  21.861   8.587  1.00 95.10           H  
ATOM    308  C   ASN A  20       8.960  20.685   9.203  1.00 95.10           C  
ATOM    309  CB  ASN A  20       6.832  19.871   8.023  1.00 95.10           C  
ATOM    310  HB2 ASN A  20       6.158  19.866   8.879  1.00 95.10           H  
ATOM    311  HB3 ASN A  20       6.256  20.060   7.117  1.00 95.10           H  
ATOM    312  O   ASN A  20       8.697  20.076  10.238  1.00 95.10           O  
ATOM    313  CG  ASN A  20       7.424  18.491   7.856  1.00 95.10           C  
ATOM    314  ND2 ASN A  20       6.645  17.468   8.113  1.00 95.10           N  
ATOM    315 HD21 ASN A  20       5.698  17.613   8.432  1.00 95.10           H  
ATOM    316 HD22 ASN A  20       7.073  16.552   8.103  1.00 95.10           H  
ATOM    317  OD1 ASN A  20       8.582  18.326   7.514  1.00 95.10           O  
ATOM    318  N   ASN A  21      10.196  21.116   8.935  1.00 95.38           N  
ATOM    319  H   ASN A  21      10.333  21.566   8.041  1.00 95.38           H  
ATOM    320  CA  ASN A  21      11.382  20.805   9.740  1.00 95.38           C  
ATOM    321  HA  ASN A  21      12.234  21.236   9.214  1.00 95.38           H  
ATOM    322  C   ASN A  21      11.688  19.297   9.836  1.00 95.38           C  
ATOM    323  CB  ASN A  21      11.317  21.479  11.126  1.00 95.38           C  
ATOM    324  HB2 ASN A  21      10.538  21.006  11.723  1.00 95.38           H  
ATOM    325  HB3 ASN A  21      12.264  21.319  11.642  1.00 95.38           H  
ATOM    326  O   ASN A  21      12.144  18.839  10.885  1.00 95.38           O  
ATOM    327  CG  ASN A  21      11.086  22.971  11.064  1.00 95.38           C  
ATOM    328  ND2 ASN A  21      10.022  23.454  11.660  1.00 95.38           N  
ATOM    329 HD21 ASN A  21       9.322  22.810  11.999  1.00 95.38           H  
ATOM    330 HD22 ASN A  21       9.851  24.439  11.514  1.00 95.38           H  
ATOM    331  OD1 ASN A  21      11.864  23.722  10.509  1.00 95.38           O  
ATOM    332  N   TYR A  22      11.479  18.553   8.746  1.00 95.93           N  
ATOM    333  H   TYR A  22      11.053  18.991   7.942  1.00 95.93           H  
ATOM    334  CA  TYR A  22      11.778  17.121   8.609  1.00 95.93           C  
ATOM    335  HA  TYR A  22      11.498  16.851   7.591  1.00 95.93           H  
ATOM    336  C   TYR A  22      10.943  16.198   9.506  1.00 95.93           C  
ATOM    337  CB  TYR A  22      13.293  16.860   8.744  1.00 95.93           C  
ATOM    338  HB2 TYR A  22      13.496  15.825   8.469  1.00 95.93           H  
ATOM    339  HB3 TYR A  22      13.591  16.972   9.786  1.00 95.93           H  
ATOM    340  O   TYR A  22      11.303  15.039   9.695  1.00 95.93           O  
ATOM    341  CG  TYR A  22      14.153  17.755   7.879  1.00 95.93           C  
ATOM    342  CD1 TYR A  22      14.313  17.441   6.520  1.00 95.93           C  
ATOM    343  HD1 TYR A  22      13.837  16.562   6.110  1.00 95.93           H  
ATOM    344  CD2 TYR A  22      14.743  18.920   8.411  1.00 95.93           C  
ATOM    345  HD2 TYR A  22      14.598  19.152   9.456  1.00 95.93           H  
ATOM    346  CE1 TYR A  22      15.038  18.301   5.683  1.00 95.93           C  
ATOM    347  HE1 TYR A  22      15.118  18.092   4.627  1.00 95.93           H  
ATOM    348  CE2 TYR A  22      15.478  19.784   7.576  1.00 95.93           C  
ATOM    349  HE2 TYR A  22      15.900  20.698   7.967  1.00 95.93           H  
ATOM    350  OH  TYR A  22      16.233  20.328   5.358  1.00 95.93           O  
ATOM    351  HH  TYR A  22      16.674  21.072   5.774  1.00 95.93           H  
ATOM    352  CZ  TYR A  22      15.608  19.477   6.203  1.00 95.93           C  
ATOM    353  N   VAL A  23       9.833  16.683  10.065  1.00 96.80           N  
ATOM    354  H   VAL A  23       9.533  17.608   9.793  1.00 96.80           H  
ATOM    355  CA  VAL A  23       8.926  15.860  10.880  1.00 96.80           C  
ATOM    356  HA  VAL A  23       9.494  15.402  11.689  1.00 96.80           H  
ATOM    357  C   VAL A  23       8.357  14.735  10.015  1.00 96.80           C  
ATOM    358  CB  VAL A  23       7.819  16.731  11.494  1.00 96.80           C  
ATOM    359  HB  VAL A  23       7.337  17.312  10.707  1.00 96.80           H  
ATOM    360  O   VAL A  23       7.897  14.991   8.902  1.00 96.80           O  
ATOM    361  CG1 VAL A  23       6.743  15.909  12.213  1.00 96.80           C  
ATOM    362 HG11 VAL A  23       6.045  16.567  12.730  1.00 96.80           H  
ATOM    363 HG12 VAL A  23       6.174  15.331  11.485  1.00 96.80           H  
ATOM    364 HG13 VAL A  23       7.200  15.223  12.927  1.00 96.80           H  
ATOM    365  CG2 VAL A  23       8.427  17.715  12.504  1.00 96.80           C  
ATOM    366 HG21 VAL A  23       8.733  17.184  13.406  1.00 96.80           H  
ATOM    367 HG22 VAL A  23       9.297  18.212  12.077  1.00 96.80           H  
ATOM    368 HG23 VAL A  23       7.693  18.486  12.737  1.00 96.80           H  
ATOM    369  N   GLY A  24       8.412  13.499  10.516  1.00 96.29           N  
ATOM    370  H   GLY A  24       8.700  13.353  11.473  1.00 96.29           H  
ATOM    371  CA  GLY A  24       8.035  12.292   9.782  1.00 96.29           C  
ATOM    372  HA2 GLY A  24       7.733  11.526  10.497  1.00 96.29           H  
ATOM    373  HA3 GLY A  24       7.183  12.509   9.138  1.00 96.29           H  
ATOM    374  C   GLY A  24       9.141  11.700   8.909  1.00 96.29           C  
ATOM    375  O   GLY A  24       9.019  10.547   8.507  1.00 96.29           O  
ATOM    376  N   ARG A  25      10.246  12.412   8.638  1.00 96.46           N  
ATOM    377  H   ARG A  25      10.333  13.344   9.018  1.00 96.46           H  
ATOM    378  CA  ARG A  25      11.321  11.874   7.789  1.00 96.46           C  
ATOM    379  HA  ARG A  25      10.859  11.553   6.855  1.00 96.46           H  
ATOM    380  C   ARG A  25      11.967  10.649   8.438  1.00 96.46           C  
ATOM    381  CB  ARG A  25      12.358  12.959   7.463  1.00 96.46           C  
ATOM    382  HB2 ARG A  25      12.869  13.260   8.378  1.00 96.46           H  
ATOM    383  HB3 ARG A  25      11.844  13.823   7.045  1.00 96.46           H  
ATOM    384  O   ARG A  25      12.347  10.694   9.607  1.00 96.46           O  
ATOM    385  CG  ARG A  25      13.391  12.449   6.446  1.00 96.46           C  
ATOM    386  HG2 ARG A  25      12.878  12.104   5.549  1.00 96.46           H  
ATOM    387  HG3 ARG A  25      13.955  11.620   6.872  1.00 96.46           H  
ATOM    388  CD  ARG A  25      14.373  13.555   6.066  1.00 96.46           C  
ATOM    389  HD2 ARG A  25      14.861  13.914   6.971  1.00 96.46           H  
ATOM    390  HD3 ARG A  25      13.816  14.376   5.614  1.00 96.46           H  
ATOM    391  NE  ARG A  25      15.359  13.060   5.093  1.00 96.46           N  
ATOM    392  HE  ARG A  25      15.014  12.504   4.323  1.00 96.46           H  
ATOM    393  NH1 ARG A  25      17.320  13.806   6.064  1.00 96.46           N  
ATOM    394 HH11 ARG A  25      18.328  13.850   6.040  1.00 96.46           H  
ATOM    395 HH12 ARG A  25      16.818  14.191   6.852  1.00 96.46           H  
ATOM    396  NH2 ARG A  25      17.333  12.697   4.111  1.00 96.46           N  
ATOM    397 HH21 ARG A  25      16.803  12.138   3.459  1.00 96.46           H  
ATOM    398 HH22 ARG A  25      18.337  12.754   4.023  1.00 96.46           H  
ATOM    399  CZ  ARG A  25      16.668  13.197   5.108  1.00 96.46           C  
ATOM    400  N   GLN A  26      12.151   9.595   7.651  1.00 95.83           N  
ATOM    401  H   GLN A  26      11.822   9.642   6.698  1.00 95.83           H  
ATOM    402  CA  GLN A  26      12.753   8.330   8.067  1.00 95.83           C  
ATOM    403  HA  GLN A  26      13.066   8.368   9.111  1.00 95.83           H  
ATOM    404  C   GLN A  26      13.966   8.032   7.190  1.00 95.83           C  
ATOM    405  CB  GLN A  26      11.724   7.212   7.892  1.00 95.83           C  
ATOM    406  HB2 GLN A  26      12.206   6.249   8.059  1.00 95.83           H  
ATOM    407  HB3 GLN A  26      11.374   7.235   6.859  1.00 95.83           H  
ATOM    408  O   GLN A  26      13.856   8.071   5.967  1.00 95.83           O  
ATOM    409  CG  GLN A  26      10.516   7.327   8.831  1.00 95.83           C  
ATOM    410  HG2 GLN A  26      10.102   8.336   8.806  1.00 95.83           H  
ATOM    411  HG3 GLN A  26      10.838   7.110   9.850  1.00 95.83           H  
ATOM    412  CD  GLN A  26       9.410   6.357   8.452  1.00 95.83           C  
ATOM    413  NE2 GLN A  26       8.364   6.257   9.226  1.00 95.83           N  
ATOM    414 HE21 GLN A  26       8.260   6.837  10.047  1.00 95.83           H  
ATOM    415 HE22 GLN A  26       7.638   5.637   8.896  1.00 95.83           H  
ATOM    416  OE1 GLN A  26       9.454   5.655   7.460  1.00 95.83           O  
ATOM    417  N   ILE A  27      15.107   7.724   7.803  1.00 96.57           N  
ATOM    418  H   ILE A  27      15.142   7.738   8.812  1.00 96.57           H  
ATOM    419  CA  ILE A  27      16.284   7.213   7.089  1.00 96.57           C  
ATOM    420  HA  ILE A  27      15.954   6.779   6.146  1.00 96.57           H  
ATOM    421  C   ILE A  27      16.937   6.085   7.885  1.00 96.57           C  
ATOM    422  CB  ILE A  27      17.307   8.325   6.752  1.00 96.57           C  
ATOM    423  HB  ILE A  27      18.116   7.851   6.197  1.00 96.57           H  
ATOM    424  O   ILE A  27      16.868   6.061   9.114  1.00 96.57           O  
ATOM    425  CG1 ILE A  27      17.924   8.959   8.017  1.00 96.57           C  
ATOM    426 HG12 ILE A  27      17.154   9.476   8.589  1.00 96.57           H  
ATOM    427 HG13 ILE A  27      18.347   8.167   8.635  1.00 96.57           H  
ATOM    428  CG2 ILE A  27      16.693   9.389   5.824  1.00 96.57           C  
ATOM    429 HG21 ILE A  27      15.962   9.991   6.363  1.00 96.57           H  
ATOM    430 HG22 ILE A  27      16.195   8.903   4.986  1.00 96.57           H  
ATOM    431 HG23 ILE A  27      17.473  10.037   5.423  1.00 96.57           H  
ATOM    432  CD1 ILE A  27      19.071   9.927   7.721  1.00 96.57           C  
ATOM    433 HD11 ILE A  27      19.818   9.438   7.096  1.00 96.57           H  
ATOM    434 HD12 ILE A  27      18.702  10.822   7.217  1.00 96.57           H  
ATOM    435 HD13 ILE A  27      19.543  10.214   8.661  1.00 96.57           H  
ATOM    436  N   TRP A  28      17.606   5.173   7.187  1.00 97.46           N  
ATOM    437  H   TRP A  28      17.636   5.253   6.181  1.00 97.46           H  
ATOM    438  CA  TRP A  28      18.421   4.133   7.807  1.00 97.46           C  
ATOM    439  HA  TRP A  28      18.169   4.064   8.865  1.00 97.46           H  
ATOM    440  C   TRP A  28      19.907   4.474   7.705  1.00 97.46           C  
ATOM    441  CB  TRP A  28      18.094   2.776   7.186  1.00 97.46           C  
ATOM    442  HB2 TRP A  28      18.885   2.076   7.456  1.00 97.46           H  
ATOM    443  HB3 TRP A  28      18.092   2.860   6.099  1.00 97.46           H  
ATOM    444  O   TRP A  28      20.408   4.769   6.623  1.00 97.46           O  
ATOM    445  CG  TRP A  28      16.796   2.186   7.645  1.00 97.46           C  
ATOM    446  CD1 TRP A  28      15.576   2.406   7.104  1.00 97.46           C  
ATOM    447  HD1 TRP A  28      15.382   3.061   6.267  1.00 97.46           H  
ATOM    448  CD2 TRP A  28      16.571   1.297   8.776  1.00 97.46           C  
ATOM    449  CE2 TRP A  28      15.187   0.960   8.821  1.00 97.46           C  
ATOM    450  CE3 TRP A  28      17.407   0.746   9.768  1.00 97.46           C  
ATOM    451  HE3 TRP A  28      18.448   1.032   9.773  1.00 97.46           H  
ATOM    452  NE1 TRP A  28      14.622   1.677   7.790  1.00 97.46           N  
ATOM    453  HE1 TRP A  28      13.630   1.741   7.608  1.00 97.46           H  
ATOM    454  CH2 TRP A  28      15.533  -0.485  10.730  1.00 97.46           C  
ATOM    455  HH2 TRP A  28      15.148  -1.185  11.456  1.00 97.46           H  
ATOM    456  CZ2 TRP A  28      14.666   0.083   9.781  1.00 97.46           C  
ATOM    457  HZ2 TRP A  28      13.616  -0.171   9.765  1.00 97.46           H  
ATOM    458  CZ3 TRP A  28      16.899  -0.147  10.731  1.00 97.46           C  
ATOM    459  HZ3 TRP A  28      17.559  -0.581  11.468  1.00 97.46           H  
ATOM    460  N   GLU A  29      20.624   4.382   8.824  1.00 96.08           N  
ATOM    461  H   GLU A  29      20.138   4.169   9.684  1.00 96.08           H  
ATOM    462  CA  GLU A  29      22.074   4.588   8.887  1.00 96.08           C  
ATOM    463  HA  GLU A  29      22.460   4.751   7.881  1.00 96.08           H  
ATOM    464  C   GLU A  29      22.769   3.347   9.449  1.00 96.08           C  
ATOM    465  CB  GLU A  29      22.428   5.829   9.718  1.00 96.08           C  
ATOM    466  HB2 GLU A  29      23.510   5.844   9.852  1.00 96.08           H  
ATOM    467  HB3 GLU A  29      21.956   5.755  10.698  1.00 96.08           H  
ATOM    468  O   GLU A  29      22.313   2.737  10.421  1.00 96.08           O  
ATOM    469  CG  GLU A  29      22.002   7.140   9.035  1.00 96.08           C  
ATOM    470  HG2 GLU A  29      20.917   7.150   8.931  1.00 96.08           H  
ATOM    471  HG3 GLU A  29      22.438   7.168   8.036  1.00 96.08           H  
ATOM    472  CD  GLU A  29      22.443   8.399   9.805  1.00 96.08           C  
ATOM    473  OE1 GLU A  29      22.059   9.506   9.362  1.00 96.08           O  
ATOM    474  OE2 GLU A  29      23.155   8.262  10.828  1.00 96.08           O  
ATOM    475  N   PHE A  30      23.894   2.958   8.849  1.00 96.67           N  
ATOM    476  H   PHE A  30      24.246   3.495   8.069  1.00 96.67           H  
ATOM    477  CA  PHE A  30      24.715   1.872   9.375  1.00 96.67           C  
ATOM    478  HA  PHE A  30      24.089   1.215   9.977  1.00 96.67           H  
ATOM    479  C   PHE A  30      25.823   2.421  10.274  1.00 96.67           C  
ATOM    480  CB  PHE A  30      25.290   1.015   8.246  1.00 96.67           C  
ATOM    481  HB2 PHE A  30      24.481   0.678   7.598  1.00 96.67           H  
ATOM    482  HB3 PHE A  30      25.968   1.615   7.640  1.00 96.67           H  
ATOM    483  O   PHE A  30      26.686   3.174   9.826  1.00 96.67           O  
ATOM    484  CG  PHE A  30      26.017  -0.205   8.772  1.00 96.67           C  
ATOM    485  CD1 PHE A  30      27.408  -0.165   8.978  1.00 96.67           C  
ATOM    486  HD1 PHE A  30      27.961   0.733   8.743  1.00 96.67           H  
ATOM    487  CD2 PHE A  30      25.301  -1.377   9.077  1.00 96.67           C  
ATOM    488  HD2 PHE A  30      24.234  -1.405   8.912  1.00 96.67           H  
ATOM    489  CE1 PHE A  30      28.082  -1.305   9.450  1.00 96.67           C  
ATOM    490  HE1 PHE A  30      29.156  -1.289   9.557  1.00 96.67           H  
ATOM    491  CE2 PHE A  30      25.972  -2.517   9.551  1.00 96.67           C  
ATOM    492  HE2 PHE A  30      25.421  -3.430   9.724  1.00 96.67           H  
ATOM    493  CZ  PHE A  30      27.366  -2.482   9.734  1.00 96.67           C  
ATOM    494  HZ  PHE A  30      27.894  -3.367  10.056  1.00 96.67           H  
ATOM    495  N   ASP A  31      25.861   1.959  11.522  1.00 95.91           N  
ATOM    496  H   ASP A  31      25.090   1.389  11.838  1.00 95.91           H  
ATOM    497  CA  ASP A  31      26.941   2.246  12.465  1.00 95.91           C  
ATOM    498  HA  ASP A  31      27.668   2.912  12.003  1.00 95.91           H  
ATOM    499  C   ASP A  31      27.665   0.946  12.835  1.00 95.91           C  
ATOM    500  CB  ASP A  31      26.370   2.998  13.676  1.00 95.91           C  
ATOM    501  HB2 ASP A  31      25.559   2.413  14.108  1.00 95.91           H  
ATOM    502  HB3 ASP A  31      25.946   3.940  13.327  1.00 95.91           H  
ATOM    503  O   ASP A  31      27.124   0.086  13.534  1.00 95.91           O  
ATOM    504  CG  ASP A  31      27.405   3.310  14.766  1.00 95.91           C  
ATOM    505  OD1 ASP A  31      28.589   2.910  14.620  1.00 95.91           O  
ATOM    506  OD2 ASP A  31      26.981   3.898  15.787  1.00 95.91           O  
ATOM    507  N   ALA A  32      28.909   0.794  12.376  1.00 94.73           N  
ATOM    508  H   ALA A  32      29.294   1.542  11.817  1.00 94.73           H  
ATOM    509  CA  ALA A  32      29.735  -0.390  12.627  1.00 94.73           C  
ATOM    510  HA  ALA A  32      29.197  -1.270  12.275  1.00 94.73           H  
ATOM    511  C   ALA A  32      30.063  -0.622  14.115  1.00 94.73           C  
ATOM    512  CB  ALA A  32      31.026  -0.252  11.811  1.00 94.73           C  
ATOM    513  HB1 ALA A  32      31.622  -1.158  11.915  1.00 94.73           H  
ATOM    514  HB2 ALA A  32      30.792  -0.103  10.757  1.00 94.73           H  
ATOM    515  HB3 ALA A  32      31.605   0.599  12.172  1.00 94.73           H  
ATOM    516  O   ALA A  32      30.455  -1.728  14.482  1.00 94.73           O  
ATOM    517  N   LYS A  33      29.930   0.406  14.962  1.00 94.10           N  
ATOM    518  H   LYS A  33      29.550   1.272  14.607  1.00 94.10           H  
ATOM    519  CA  LYS A  33      30.208   0.348  16.406  1.00 94.10           C  
ATOM    520  HA  LYS A  33      30.767  -0.559  16.639  1.00 94.10           H  
ATOM    521  C   LYS A  33      28.939   0.277  17.252  1.00 94.10           C  
ATOM    522  CB  LYS A  33      31.037   1.570  16.813  1.00 94.10           C  
ATOM    523  HB2 LYS A  33      30.471   2.472  16.575  1.00 94.10           H  
ATOM    524  HB3 LYS A  33      31.200   1.544  17.890  1.00 94.10           H  
ATOM    525  O   LYS A  33      29.039   0.145  18.469  1.00 94.10           O  
ATOM    526  CG  LYS A  33      32.398   1.616  16.112  1.00 94.10           C  
ATOM    527  HG2 LYS A  33      32.982   0.739  16.390  1.00 94.10           H  
ATOM    528  HG3 LYS A  33      32.263   1.631  15.031  1.00 94.10           H  
ATOM    529  CD  LYS A  33      33.134   2.886  16.537  1.00 94.10           C  
ATOM    530  HD2 LYS A  33      32.520   3.748  16.278  1.00 94.10           H  
ATOM    531  HD3 LYS A  33      33.294   2.869  17.615  1.00 94.10           H  
ATOM    532  CE  LYS A  33      34.474   2.969  15.807  1.00 94.10           C  
ATOM    533  HE2 LYS A  33      35.092   2.126  16.113  1.00 94.10           H  
ATOM    534  HE3 LYS A  33      34.285   2.877  14.737  1.00 94.10           H  
ATOM    535  NZ  LYS A  33      35.149   4.255  16.100  1.00 94.10           N  
ATOM    536  HZ1 LYS A  33      36.025   4.315  15.603  1.00 94.10           H  
ATOM    537  HZ2 LYS A  33      35.312   4.345  17.093  1.00 94.10           H  
ATOM    538  HZ3 LYS A  33      34.556   5.017  15.803  1.00 94.10           H  
ATOM    539  N   ALA A  34      27.768   0.392  16.632  1.00 93.39           N  
ATOM    540  H   ALA A  34      27.762   0.519  15.630  1.00 93.39           H  
ATOM    541  CA  ALA A  34      26.500   0.226  17.318  1.00 93.39           C  
ATOM    542  HA  ALA A  34      26.585   0.642  18.321  1.00 93.39           H  
ATOM    543  C   ALA A  34      26.100  -1.242  17.446  1.00 93.39           C  
ATOM    544  CB  ALA A  34      25.413   0.983  16.577  1.00 93.39           C  
ATOM    545  HB1 ALA A  34      24.470   0.783  17.085  1.00 93.39           H  
ATOM    546  HB2 ALA A  34      25.348   0.636  15.545  1.00 93.39           H  
ATOM    547  HB3 ALA A  34      25.629   2.051  16.604  1.00 93.39           H  
ATOM    548  O   ALA A  34      26.400  -2.053  16.565  1.00 93.39           O  
ATOM    549  N   GLY A  35      25.316  -1.519  18.483  1.00 91.32           N  
ATOM    550  H   GLY A  35      25.105  -0.793  19.154  1.00 91.32           H  
ATOM    551  CA  GLY A  35      24.830  -2.851  18.806  1.00 91.32           C  
ATOM    552  HA2 GLY A  35      23.774  -2.802  19.072  1.00 91.32           H  
ATOM    553  HA3 GLY A  35      24.900  -3.503  17.935  1.00 91.32           H  
ATOM    554  C   GLY A  35      25.654  -3.484  19.923  1.00 91.32           C  
ATOM    555  O   GLY A  35      26.877  -3.584  19.802  1.00 91.32           O  
ATOM    556  N   SER A  36      25.011  -3.935  20.999  1.00 94.21           N  
ATOM    557  H   SER A  36      24.016  -3.769  21.058  1.00 94.21           H  
ATOM    558  CA  SER A  36      25.624  -4.928  21.888  1.00 94.21           C  
ATOM    559  HA  SER A  36      26.625  -4.573  22.132  1.00 94.21           H  
ATOM    560  C   SER A  36      25.759  -6.280  21.161  1.00 94.21           C  
ATOM    561  CB  SER A  36      24.851  -5.042  23.211  1.00 94.21           C  
ATOM    562  HB2 SER A  36      24.440  -4.070  23.483  1.00 94.21           H  
ATOM    563  HB3 SER A  36      25.545  -5.349  23.992  1.00 94.21           H  
ATOM    564  O   SER A  36      25.069  -6.510  20.162  1.00 94.21           O  
ATOM    565  OG  SER A  36      23.808  -5.989  23.156  1.00 94.21           O  
ATOM    566  HG  SER A  36      24.061  -6.702  23.747  1.00 94.21           H  
ATOM    567  N   PRO A  37      26.624  -7.203  21.622  1.00 95.29           N  
ATOM    568  CA  PRO A  37      26.691  -8.551  21.053  1.00 95.29           C  
ATOM    569  HA  PRO A  37      27.079  -8.486  20.037  1.00 95.29           H  
ATOM    570  C   PRO A  37      25.327  -9.257  21.017  1.00 95.29           C  
ATOM    571  CB  PRO A  37      27.685  -9.310  21.937  1.00 95.29           C  
ATOM    572  HB2 PRO A  37      28.243 -10.053  21.367  1.00 95.29           H  
ATOM    573  HB3 PRO A  37      27.166  -9.782  22.771  1.00 95.29           H  
ATOM    574  O   PRO A  37      25.027  -9.954  20.053  1.00 95.29           O  
ATOM    575  CG  PRO A  37      28.593  -8.203  22.472  1.00 95.29           C  
ATOM    576  HG2 PRO A  37      29.073  -8.490  23.407  1.00 95.29           H  
ATOM    577  HG3 PRO A  37      29.336  -7.941  21.718  1.00 95.29           H  
ATOM    578  CD  PRO A  37      27.623  -7.040  22.667  1.00 95.29           C  
ATOM    579  HD2 PRO A  37      28.152  -6.092  22.577  1.00 95.29           H  
ATOM    580  HD3 PRO A  37      27.143  -7.120  23.643  1.00 95.29           H  
ATOM    581  N   GLU A  38      24.495  -9.033  22.034  1.00 94.29           N  
ATOM    582  H   GLU A  38      24.817  -8.461  22.801  1.00 94.29           H  
ATOM    583  CA  GLU A  38      23.138  -9.573  22.131  1.00 94.29           C  
ATOM    584  HA  GLU A  38      23.165 -10.641  21.919  1.00 94.29           H  
ATOM    585  C   GLU A  38      22.198  -8.937  21.096  1.00 94.29           C  
ATOM    586  CB  GLU A  38      22.578  -9.379  23.555  1.00 94.29           C  
ATOM    587  HB2 GLU A  38      22.395  -8.321  23.743  1.00 94.29           H  
ATOM    588  HB3 GLU A  38      21.609  -9.877  23.591  1.00 94.29           H  
ATOM    589  O   GLU A  38      21.499  -9.656  20.393  1.00 94.29           O  
ATOM    590  CG  GLU A  38      23.443  -9.963  24.692  1.00 94.29           C  
ATOM    591  HG2 GLU A  38      23.712 -10.988  24.432  1.00 94.29           H  
ATOM    592  HG3 GLU A  38      22.829 -10.003  25.591  1.00 94.29           H  
ATOM    593  CD  GLU A  38      24.717  -9.158  25.018  1.00 94.29           C  
ATOM    594  OE1 GLU A  38      25.636  -9.739  25.637  1.00 94.29           O  
ATOM    595  OE2 GLU A  38      24.795  -7.965  24.624  1.00 94.29           O  
ATOM    596  N   GLU A  39      22.227  -7.608  20.934  1.00 94.54           N  
ATOM    597  H   GLU A  39      22.850  -7.063  21.513  1.00 94.54           H  
ATOM    598  CA  GLU A  39      21.426  -6.900  19.915  1.00 94.54           C  
ATOM    599  HA  GLU A  39      20.365  -7.096  20.076  1.00 94.54           H  
ATOM    600  C   GLU A  39      21.763  -7.364  18.498  1.00 94.54           C  
ATOM    601  CB  GLU A  39      21.695  -5.388  19.989  1.00 94.54           C  
ATOM    602  HB2 GLU A  39      21.277  -4.901  19.109  1.00 94.54           H  
ATOM    603  HB3 GLU A  39      22.772  -5.219  19.996  1.00 94.54           H  
ATOM    604  O   GLU A  39      20.879  -7.600  17.677  1.00 94.54           O  
ATOM    605  CG  GLU A  39      21.060  -4.759  21.228  1.00 94.54           C  
ATOM    606  HG2 GLU A  39      19.980  -4.783  21.079  1.00 94.54           H  
ATOM    607  HG3 GLU A  39      21.314  -5.370  22.095  1.00 94.54           H  
ATOM    608  CD  GLU A  39      21.494  -3.318  21.522  1.00 94.54           C  
ATOM    609  OE1 GLU A  39      20.956  -2.752  22.496  1.00 94.54           O  
ATOM    610  OE2 GLU A  39      22.410  -2.790  20.858  1.00 94.54           O  
ATOM    611  N   LEU A  40      23.056  -7.512  18.207  1.00 96.09           N  
ATOM    612  H   LEU A  40      23.730  -7.312  18.932  1.00 96.09           H  
ATOM    613  CA  LEU A  40      23.517  -7.998  16.912  1.00 96.09           C  
ATOM    614  HA  LEU A  40      23.054  -7.405  16.123  1.00 96.09           H  
ATOM    615  C   LEU A  40      23.081  -9.449  16.673  1.00 96.09           C  
ATOM    616  CB  LEU A  40      25.045  -7.858  16.840  1.00 96.09           C  
ATOM    617  HB2 LEU A  40      25.476  -8.364  17.704  1.00 96.09           H  
ATOM    618  HB3 LEU A  40      25.402  -8.370  15.946  1.00 96.09           H  
ATOM    619  O   LEU A  40      22.699  -9.786  15.554  1.00 96.09           O  
ATOM    620  CG  LEU A  40      25.546  -6.403  16.809  1.00 96.09           C  
ATOM    621  HG  LEU A  40      25.126  -5.841  17.644  1.00 96.09           H  
ATOM    622  CD1 LEU A  40      27.070  -6.383  16.935  1.00 96.09           C  
ATOM    623 HD11 LEU A  40      27.526  -6.913  16.098  1.00 96.09           H  
ATOM    624 HD12 LEU A  40      27.420  -5.351  16.963  1.00 96.09           H  
ATOM    625 HD13 LEU A  40      27.354  -6.863  17.871  1.00 96.09           H  
ATOM    626  CD2 LEU A  40      25.172  -5.690  15.507  1.00 96.09           C  
ATOM    627 HD21 LEU A  40      25.467  -6.301  14.653  1.00 96.09           H  
ATOM    628 HD22 LEU A  40      25.688  -4.731  15.475  1.00 96.09           H  
ATOM    629 HD23 LEU A  40      24.095  -5.524  15.486  1.00 96.09           H  
ATOM    630  N   ALA A  41      23.114 -10.291  17.711  1.00 96.92           N  
ATOM    631  H   ALA A  41      23.420  -9.949  18.611  1.00 96.92           H  
ATOM    632  CA  ALA A  41      22.660 -11.674  17.624  1.00 96.92           C  
ATOM    633  HA  ALA A  41      23.158 -12.147  16.777  1.00 96.92           H  
ATOM    634  C   ALA A  41      21.149 -11.772  17.363  1.00 96.92           C  
ATOM    635  CB  ALA A  41      23.074 -12.419  18.897  1.00 96.92           C  
ATOM    636  HB1 ALA A  41      24.156 -12.368  19.024  1.00 96.92           H  
ATOM    637  HB2 ALA A  41      22.771 -13.463  18.820  1.00 96.92           H  
ATOM    638  HB3 ALA A  41      22.588 -11.975  19.766  1.00 96.92           H  
ATOM    639  O   ALA A  41      20.751 -12.543  16.496  1.00 96.92           O  
ATOM    640  N   GLU A  42      20.324 -10.959  18.031  1.00 96.65           N  
ATOM    641  H   GLU A  42      20.706 -10.378  18.763  1.00 96.65           H  
ATOM    642  CA  GLU A  42      18.869 -10.906  17.800  1.00 96.65           C  
ATOM    643  HA  GLU A  42      18.434 -11.893  17.962  1.00 96.65           H  
ATOM    644  C   GLU A  42      18.528 -10.483  16.363  1.00 96.65           C  
ATOM    645  CB  GLU A  42      18.223  -9.908  18.776  1.00 96.65           C  
ATOM    646  HB2 GLU A  42      18.793  -8.979  18.760  1.00 96.65           H  
ATOM    647  HB3 GLU A  42      17.212  -9.691  18.433  1.00 96.65           H  
ATOM    648  O   GLU A  42      17.647 -11.063  15.727  1.00 96.65           O  
ATOM    649  CG  GLU A  42      18.132 -10.423  20.221  1.00 96.65           C  
ATOM    650  HG2 GLU A  42      19.105 -10.803  20.531  1.00 96.65           H  
ATOM    651  HG3 GLU A  42      17.423 -11.251  20.254  1.00 96.65           H  
ATOM    652  CD  GLU A  42      17.680  -9.328  21.203  1.00 96.65           C  
ATOM    653  OE1 GLU A  42      18.004  -9.429  22.413  1.00 96.65           O  
ATOM    654  OE2 GLU A  42      17.058  -8.318  20.785  1.00 96.65           O  
ATOM    655  N   VAL A  43      19.253  -9.498  15.818  1.00 97.15           N  
ATOM    656  H   VAL A  43      19.935  -9.033  16.398  1.00 97.15           H  
ATOM    657  CA  VAL A  43      19.070  -9.063  14.424  1.00 97.15           C  
ATOM    658  HA  VAL A  43      18.013  -8.842  14.272  1.00 97.15           H  
ATOM    659  C   VAL A  43      19.424 -10.182  13.441  1.00 97.15           C  
ATOM    660  CB  VAL A  43      19.877  -7.783  14.137  1.00 97.15           C  
ATOM    661  HB  VAL A  43      20.903  -7.914  14.483  1.00 97.15           H  
ATOM    662  O   VAL A  43      18.694 -10.392  12.471  1.00 97.15           O  
ATOM    663  CG1 VAL A  43      19.920  -7.426  12.643  1.00 97.15           C  
ATOM    664 HG11 VAL A  43      20.392  -6.453  12.504  1.00 97.15           H  
ATOM    665 HG12 VAL A  43      20.508  -8.172  12.105  1.00 97.15           H  
ATOM    666 HG13 VAL A  43      18.909  -7.404  12.238  1.00 97.15           H  
ATOM    667  CG2 VAL A  43      19.261  -6.582  14.868  1.00 97.15           C  
ATOM    668 HG21 VAL A  43      19.883  -5.697  14.729  1.00 97.15           H  
ATOM    669 HG22 VAL A  43      18.256  -6.389  14.492  1.00 97.15           H  
ATOM    670 HG23 VAL A  43      19.193  -6.788  15.936  1.00 97.15           H  
ATOM    671  N   GLU A  44      20.520 -10.913  13.666  1.00 97.57           N  
ATOM    672  H   GLU A  44      21.082 -10.725  14.483  1.00 97.57           H  
ATOM    673  CA  GLU A  44      20.871 -12.043  12.798  1.00 97.57           C  
ATOM    674  HA  GLU A  44      20.724 -11.736  11.762  1.00 97.57           H  
ATOM    675  C   GLU A  44      19.938 -13.244  12.968  1.00 97.57           C  
ATOM    676  CB  GLU A  44      22.338 -12.468  12.968  1.00 97.57           C  
ATOM    677  HB2 GLU A  44      22.497 -13.388  12.406  1.00 97.57           H  
ATOM    678  HB3 GLU A  44      22.532 -12.683  14.019  1.00 97.57           H  
ATOM    679  O   GLU A  44      19.616 -13.899  11.977  1.00 97.57           O  
ATOM    680  CG  GLU A  44      23.361 -11.435  12.470  1.00 97.57           C  
ATOM    681  HG2 GLU A  44      24.352 -11.885  12.518  1.00 97.57           H  
ATOM    682  HG3 GLU A  44      23.360 -10.588  13.156  1.00 97.57           H  
ATOM    683  CD  GLU A  44      23.126 -10.903  11.041  1.00 97.57           C  
ATOM    684  OE1 GLU A  44      23.596  -9.779  10.749  1.00 97.57           O  
ATOM    685  OE2 GLU A  44      22.479 -11.554  10.192  1.00 97.57           O  
ATOM    686  N   GLU A  45      19.433 -13.501  14.175  1.00 97.99           N  
ATOM    687  H   GLU A  45      19.746 -12.959  14.967  1.00 97.99           H  
ATOM    688  CA  GLU A  45      18.404 -14.517  14.405  1.00 97.99           C  
ATOM    689  HA  GLU A  45      18.770 -15.478  14.043  1.00 97.99           H  
ATOM    690  C   GLU A  45      17.127 -14.189  13.625  1.00 97.99           C  
ATOM    691  CB  GLU A  45      18.123 -14.644  15.910  1.00 97.99           C  
ATOM    692  HB2 GLU A  45      17.740 -13.697  16.290  1.00 97.99           H  
ATOM    693  HB3 GLU A  45      19.059 -14.875  16.418  1.00 97.99           H  
ATOM    694  O   GLU A  45      16.596 -15.053  12.929  1.00 97.99           O  
ATOM    695  CG  GLU A  45      17.108 -15.760  16.206  1.00 97.99           C  
ATOM    696  HG2 GLU A  45      16.169 -15.534  15.699  1.00 97.99           H  
ATOM    697  HG3 GLU A  45      17.493 -16.695  15.799  1.00 97.99           H  
ATOM    698  CD  GLU A  45      16.811 -15.946  17.702  1.00 97.99           C  
ATOM    699  OE1 GLU A  45      16.000 -16.851  18.010  1.00 97.99           O  
ATOM    700  OE2 GLU A  45      17.391 -15.212  18.534  1.00 97.99           O  
ATOM    701  N   ALA A  46      16.673 -12.932  13.656  1.00 97.87           N  
ATOM    702  H   ALA A  46      17.127 -12.274  14.272  1.00 97.87           H  
ATOM    703  CA  ALA A  46      15.505 -12.494  12.895  1.00 97.87           C  
ATOM    704  HA  ALA A  46      14.644 -13.082  13.214  1.00 97.87           H  
ATOM    705  C   ALA A  46      15.688 -12.708  11.383  1.00 97.87           C  
ATOM    706  CB  ALA A  46      15.245 -11.024  13.231  1.00 97.87           C  
ATOM    707  HB1 ALA A  46      14.308 -10.700  12.778  1.00 97.87           H  
ATOM    708  HB2 ALA A  46      15.186 -10.919  14.314  1.00 97.87           H  
ATOM    709  HB3 ALA A  46      16.058 -10.399  12.862  1.00 97.87           H  
ATOM    710  O   ALA A  46      14.794 -13.226  10.712  1.00 97.87           O  
ATOM    711  N   ARG A  47      16.869 -12.363  10.854  1.00 97.98           N  
ATOM    712  H   ARG A  47      17.552 -11.963  11.480  1.00 97.98           H  
ATOM    713  CA  ARG A  47      17.228 -12.557   9.437  1.00 97.98           C  
ATOM    714  HA  ARG A  47      16.476 -12.093   8.799  1.00 97.98           H  
ATOM    715  C   ARG A  47      17.276 -14.027   9.045  1.00 97.98           C  
ATOM    716  CB  ARG A  47      18.600 -11.933   9.179  1.00 97.98           C  
ATOM    717  HB2 ARG A  47      18.977 -12.263   8.211  1.00 97.98           H  
ATOM    718  HB3 ARG A  47      19.298 -12.265   9.947  1.00 97.98           H  
ATOM    719  O   ARG A  47      16.780 -14.400   7.977  1.00 97.98           O  
ATOM    720  CG  ARG A  47      18.523 -10.409   9.170  1.00 97.98           C  
ATOM    721  HG2 ARG A  47      17.894 -10.046   9.982  1.00 97.98           H  
ATOM    722  HG3 ARG A  47      18.099 -10.082   8.220  1.00 97.98           H  
ATOM    723  CD  ARG A  47      19.924  -9.834   9.332  1.00 97.98           C  
ATOM    724  HD2 ARG A  47      20.598 -10.301   8.615  1.00 97.98           H  
ATOM    725  HD3 ARG A  47      20.281 -10.046  10.340  1.00 97.98           H  
ATOM    726  NE  ARG A  47      19.880  -8.389   9.112  1.00 97.98           N  
ATOM    727  HE  ARG A  47      18.990  -8.010   8.821  1.00 97.98           H  
ATOM    728  NH1 ARG A  47      22.113  -7.944   9.471  1.00 97.98           N  
ATOM    729 HH11 ARG A  47      22.311  -8.853   9.863  1.00 97.98           H  
ATOM    730 HH12 ARG A  47      22.863  -7.267   9.496  1.00 97.98           H  
ATOM    731  NH2 ARG A  47      20.762  -6.359   8.744  1.00 97.98           N  
ATOM    732 HH21 ARG A  47      19.825  -6.112   8.462  1.00 97.98           H  
ATOM    733 HH22 ARG A  47      21.456  -6.150   8.040  1.00 97.98           H  
ATOM    734  CZ  ARG A  47      20.912  -7.583   9.137  1.00 97.98           C  
ATOM    735  N   GLN A  48      17.883 -14.854   9.890  1.00 97.98           N  
ATOM    736  H   GLN A  48      18.298 -14.474  10.728  1.00 97.98           H  
ATOM    737  CA  GLN A  48      17.986 -16.289   9.655  1.00 97.98           C  
ATOM    738  HA  GLN A  48      18.391 -16.442   8.654  1.00 97.98           H  
ATOM    739  C   GLN A  48      16.598 -16.933   9.698  1.00 97.98           C  
ATOM    740  CB  GLN A  48      18.950 -16.902  10.681  1.00 97.98           C  
ATOM    741  HB2 GLN A  48      19.893 -16.357  10.654  1.00 97.98           H  
ATOM    742  HB3 GLN A  48      18.530 -16.806  11.683  1.00 97.98           H  
ATOM    743  O   GLN A  48      16.222 -17.628   8.758  1.00 97.98           O  
ATOM    744  CG  GLN A  48      19.234 -18.383  10.396  1.00 97.98           C  
ATOM    745  HG2 GLN A  48      18.313 -18.955  10.512  1.00 97.98           H  
ATOM    746  HG3 GLN A  48      19.948 -18.758  11.129  1.00 97.98           H  
ATOM    747  CD  GLN A  48      19.814 -18.608   9.000  1.00 97.98           C  
ATOM    748  NE2 GLN A  48      19.217 -19.454   8.198  1.00 97.98           N  
ATOM    749 HE21 GLN A  48      19.556 -19.569   7.254  1.00 97.98           H  
ATOM    750 HE22 GLN A  48      18.384 -19.952   8.479  1.00 97.98           H  
ATOM    751  OE1 GLN A  48      20.804 -18.005   8.604  1.00 97.98           O  
ATOM    752  N   ASN A  49      15.799 -16.605  10.714  1.00 97.72           N  
ATOM    753  H   ASN A  49      16.166 -16.023  11.453  1.00 97.72           H  
ATOM    754  CA  ASN A  49      14.431 -17.091  10.847  1.00 97.72           C  
ATOM    755  HA  ASN A  49      14.456 -18.180  10.890  1.00 97.72           H  
ATOM    756  C   ASN A  49      13.562 -16.702   9.643  1.00 97.72           C  
ATOM    757  CB  ASN A  49      13.848 -16.558  12.162  1.00 97.72           C  
ATOM    758  HB2 ASN A  49      13.858 -15.468  12.158  1.00 97.72           H  
ATOM    759  HB3 ASN A  49      14.458 -16.901  12.999  1.00 97.72           H  
ATOM    760  O   ASN A  49      12.801 -17.537   9.154  1.00 97.72           O  
ATOM    761  CG  ASN A  49      12.436 -17.064  12.373  1.00 97.72           C  
ATOM    762  ND2 ASN A  49      11.460 -16.188  12.407  1.00 97.72           N  
ATOM    763 HD21 ASN A  49      10.528 -16.565  12.501  1.00 97.72           H  
ATOM    764 HD22 ASN A  49      11.655 -15.203  12.297  1.00 97.72           H  
ATOM    765  OD1 ASN A  49      12.181 -18.252  12.466  1.00 97.72           O  
ATOM    766  N   PHE A  50      13.690 -15.474   9.125  1.00 97.89           N  
ATOM    767  H   PHE A  50      14.279 -14.798   9.589  1.00 97.89           H  
ATOM    768  CA  PHE A  50      12.999 -15.089   7.894  1.00 97.89           C  
ATOM    769  HA  PHE A  50      11.932 -15.265   8.025  1.00 97.89           H  
ATOM    770  C   PHE A  50      13.460 -15.949   6.712  1.00 97.89           C  
ATOM    771  CB  PHE A  50      13.200 -13.595   7.600  1.00 97.89           C  
ATOM    772  HB2 PHE A  50      14.241 -13.399   7.345  1.00 97.89           H  
ATOM    773  HB3 PHE A  50      12.968 -13.026   8.501  1.00 97.89           H  
ATOM    774  O   PHE A  50      12.637 -16.520   6.003  1.00 97.89           O  
ATOM    775  CG  PHE A  50      12.304 -13.119   6.474  1.00 97.89           C  
ATOM    776  CD1 PHE A  50      12.659 -13.351   5.129  1.00 97.89           C  
ATOM    777  HD1 PHE A  50      13.601 -13.819   4.888  1.00 97.89           H  
ATOM    778  CD2 PHE A  50      11.058 -12.534   6.775  1.00 97.89           C  
ATOM    779  HD2 PHE A  50      10.774 -12.354   7.801  1.00 97.89           H  
ATOM    780  CE1 PHE A  50      11.753 -13.038   4.101  1.00 97.89           C  
ATOM    781  HE1 PHE A  50      11.976 -13.274   3.072  1.00 97.89           H  
ATOM    782  CE2 PHE A  50      10.166 -12.200   5.743  1.00 97.89           C  
ATOM    783  HE2 PHE A  50       9.204 -11.770   5.978  1.00 97.89           H  
ATOM    784  CZ  PHE A  50      10.512 -12.460   4.407  1.00 97.89           C  
ATOM    785  HZ  PHE A  50       9.815 -12.235   3.614  1.00 97.89           H  
ATOM    786  N   THR A  51      14.774 -16.091   6.526  1.00 97.16           N  
ATOM    787  H   THR A  51      15.394 -15.651   7.190  1.00 97.16           H  
ATOM    788  CA  THR A  51      15.356 -16.868   5.417  1.00 97.16           C  
ATOM    789  HA  THR A  51      15.037 -16.422   4.475  1.00 97.16           H  
ATOM    790  C   THR A  51      14.879 -18.323   5.428  1.00 97.16           C  
ATOM    791  CB  THR A  51      16.892 -16.823   5.473  1.00 97.16           C  
ATOM    792  HB  THR A  51      17.238 -17.292   6.394  1.00 97.16           H  
ATOM    793  O   THR A  51      14.524 -18.858   4.377  1.00 97.16           O  
ATOM    794  CG2 THR A  51      17.545 -17.534   4.288  1.00 97.16           C  
ATOM    795 HG21 THR A  51      17.311 -18.599   4.314  1.00 97.16           H  
ATOM    796 HG22 THR A  51      18.626 -17.416   4.353  1.00 97.16           H  
ATOM    797 HG23 THR A  51      17.185 -17.099   3.355  1.00 97.16           H  
ATOM    798  OG1 THR A  51      17.344 -15.482   5.454  1.00 97.16           O  
ATOM    799  HG1 THR A  51      17.097 -15.098   6.297  1.00 97.16           H  
ATOM    800  N   ASP A  52      14.813 -18.943   6.606  1.00 97.29           N  
ATOM    801  H   ASP A  52      15.170 -18.466   7.421  1.00 97.29           H  
ATOM    802  CA  ASP A  52      14.387 -20.336   6.774  1.00 97.29           C  
ATOM    803  HA  ASP A  52      14.908 -20.955   6.043  1.00 97.29           H  
ATOM    804  C   ASP A  52      12.881 -20.532   6.533  1.00 97.29           C  
ATOM    805  CB  ASP A  52      14.784 -20.818   8.181  1.00 97.29           C  
ATOM    806  HB2 ASP A  52      14.355 -20.147   8.925  1.00 97.29           H  
ATOM    807  HB3 ASP A  52      14.365 -21.812   8.342  1.00 97.29           H  
ATOM    808  O   ASP A  52      12.457 -21.606   6.106  1.00 97.29           O  
ATOM    809  CG  ASP A  52      16.303 -20.906   8.379  1.00 97.29           C  
ATOM    810  OD1 ASP A  52      17.038 -21.073   7.379  1.00 97.29           O  
ATOM    811  OD2 ASP A  52      16.767 -20.813   9.535  1.00 97.29           O  
ATOM    812  N   ASN A  53      12.071 -19.491   6.757  1.00 95.96           N  
ATOM    813  H   ASN A  53      12.491 -18.638   7.100  1.00 95.96           H  
ATOM    814  CA  ASN A  53      10.610 -19.546   6.647  1.00 95.96           C  
ATOM    815  HA  ASN A  53      10.311 -20.584   6.504  1.00 95.96           H  
ATOM    816  C   ASN A  53      10.035 -18.789   5.436  1.00 95.96           C  
ATOM    817  CB  ASN A  53       9.982 -19.081   7.967  1.00 95.96           C  
ATOM    818  HB2 ASN A  53      10.341 -18.083   8.219  1.00 95.96           H  
ATOM    819  HB3 ASN A  53       8.900 -19.032   7.849  1.00 95.96           H  
ATOM    820  O   ASN A  53       8.814 -18.727   5.283  1.00 95.96           O  
ATOM    821  CG  ASN A  53      10.255 -20.041   9.107  1.00 95.96           C  
ATOM    822  ND2 ASN A  53      11.214 -19.738   9.945  1.00 95.96           N  
ATOM    823 HD21 ASN A  53      11.782 -18.920   9.782  1.00 95.96           H  
ATOM    824 HD22 ASN A  53      11.386 -20.343  10.736  1.00 95.96           H  
ATOM    825  OD1 ASN A  53       9.595 -21.057   9.257  1.00 95.96           O  
ATOM    826  N   ARG A  54      10.880 -18.252   4.549  1.00 94.18           N  
ATOM    827  H   ARG A  54      11.855 -18.249   4.810  1.00 94.18           H  
ATOM    828  CA  ARG A  54      10.480 -17.394   3.413  1.00 94.18           C  
ATOM    829  HA  ARG A  54       9.981 -16.513   3.815  1.00 94.18           H  
ATOM    830  C   ARG A  54       9.490 -18.027   2.427  1.00 94.18           C  
ATOM    831  CB  ARG A  54      11.743 -16.920   2.679  1.00 94.18           C  
ATOM    832  HB2 ARG A  54      12.430 -16.473   3.398  1.00 94.18           H  
ATOM    833  HB3 ARG A  54      11.466 -16.150   1.960  1.00 94.18           H  
ATOM    834  O   ARG A  54       8.804 -17.317   1.704  1.00 94.18           O  
ATOM    835  CG  ARG A  54      12.445 -18.069   1.937  1.00 94.18           C  
ATOM    836  HG2 ARG A  54      12.614 -18.907   2.613  1.00 94.18           H  
ATOM    837  HG3 ARG A  54      11.822 -18.403   1.107  1.00 94.18           H  
ATOM    838  CD  ARG A  54      13.781 -17.599   1.382  1.00 94.18           C  
ATOM    839  HD2 ARG A  54      14.398 -17.246   2.209  1.00 94.18           H  
ATOM    840  HD3 ARG A  54      13.596 -16.774   0.694  1.00 94.18           H  
ATOM    841  NE  ARG A  54      14.468 -18.678   0.660  1.00 94.18           N  
ATOM    842  HE  ARG A  54      13.948 -19.534   0.533  1.00 94.18           H  
ATOM    843  NH1 ARG A  54      16.438 -17.554   0.362  1.00 94.18           N  
ATOM    844 HH11 ARG A  54      16.062 -16.802   0.922  1.00 94.18           H  
ATOM    845 HH12 ARG A  54      17.303 -17.421  -0.140  1.00 94.18           H  
ATOM    846  NH2 ARG A  54      16.187 -19.601  -0.499  1.00 94.18           N  
ATOM    847 HH21 ARG A  54      15.632 -20.438  -0.612  1.00 94.18           H  
ATOM    848 HH22 ARG A  54      17.146 -19.554  -0.811  1.00 94.18           H  
ATOM    849  CZ  ARG A  54      15.689 -18.603   0.177  1.00 94.18           C  
ATOM    850  N   SER A  55       9.412 -19.359   2.363  1.00 90.01           N  
ATOM    851  H   SER A  55       9.984 -19.905   2.991  1.00 90.01           H  
ATOM    852  CA  SER A  55       8.426 -20.073   1.535  1.00 90.01           C  
ATOM    853  HA  SER A  55       8.321 -19.559   0.579  1.00 90.01           H  
ATOM    854  C   SER A  55       7.034 -20.128   2.176  1.00 90.01           C  
ATOM    855  CB  SER A  55       8.910 -21.497   1.253  1.00 90.01           C  
ATOM    856  HB2 SER A  55       8.147 -22.038   0.692  1.00 90.01           H  
ATOM    857  HB3 SER A  55       9.824 -21.461   0.661  1.00 90.01           H  
ATOM    858  O   SER A  55       6.047 -20.366   1.480  1.00 90.01           O  
ATOM    859  OG  SER A  55       9.167 -22.160   2.478  1.00 90.01           O  
ATOM    860  HG  SER A  55       9.260 -23.101   2.309  1.00 90.01           H  
ATOM    861  N   HIS A  56       6.948 -19.920   3.491  1.00 89.23           N  
ATOM    862  H   HIS A  56       7.801 -19.710   3.990  1.00 89.23           H  
ATOM    863  CA  HIS A  56       5.712 -19.960   4.271  1.00 89.23           C  
ATOM    864  HA  HIS A  56       4.931 -20.449   3.689  1.00 89.23           H  
ATOM    865  C   HIS A  56       5.186 -18.570   4.625  1.00 89.23           C  
ATOM    866  CB  HIS A  56       5.953 -20.773   5.549  1.00 89.23           C  
ATOM    867  HB2 HIS A  56       5.060 -20.723   6.170  1.00 89.23           H  
ATOM    868  HB3 HIS A  56       6.774 -20.330   6.114  1.00 89.23           H  
ATOM    869  O   HIS A  56       3.972 -18.384   4.645  1.00 89.23           O  
ATOM    870  CG  HIS A  56       6.258 -22.222   5.279  1.00 89.23           C  
ATOM    871  CD2 HIS A  56       7.387 -22.911   5.633  1.00 89.23           C  
ATOM    872  HD2 HIS A  56       8.235 -22.512   6.169  1.00 89.23           H  
ATOM    873  ND1 HIS A  56       5.443 -23.095   4.598  1.00 89.23           N  
ATOM    874  HD1 HIS A  56       4.612 -22.834   4.086  1.00 89.23           H  
ATOM    875  CE1 HIS A  56       6.062 -24.284   4.545  1.00 89.23           C  
ATOM    876  HE1 HIS A  56       5.693 -25.156   4.025  1.00 89.23           H  
ATOM    877  NE2 HIS A  56       7.243 -24.228   5.173  1.00 89.23           N  
ATOM    878  N   PHE A  57       6.083 -17.620   4.896  1.00 90.76           N  
ATOM    879  H   PHE A  57       7.064 -17.862   4.880  1.00 90.76           H  
ATOM    880  CA  PHE A  57       5.754 -16.237   5.222  1.00 90.76           C  
ATOM    881  HA  PHE A  57       4.709 -16.036   4.984  1.00 90.76           H  
ATOM    882  C   PHE A  57       6.636 -15.314   4.395  1.00 90.76           C  
ATOM    883  CB  PHE A  57       5.976 -15.975   6.717  1.00 90.76           C  
ATOM    884  HB2 PHE A  57       7.037 -16.082   6.946  1.00 90.76           H  
ATOM    885  HB3 PHE A  57       5.700 -14.944   6.934  1.00 90.76           H  
ATOM    886  O   PHE A  57       7.859 -15.344   4.535  1.00 90.76           O  
ATOM    887  CG  PHE A  57       5.187 -16.888   7.630  1.00 90.76           C  
ATOM    888  CD1 PHE A  57       3.814 -16.666   7.834  1.00 90.76           C  
ATOM    889  HD1 PHE A  57       3.322 -15.844   7.336  1.00 90.76           H  
ATOM    890  CD2 PHE A  57       5.825 -17.973   8.259  1.00 90.76           C  
ATOM    891  HD2 PHE A  57       6.878 -18.144   8.095  1.00 90.76           H  
ATOM    892  CE1 PHE A  57       3.083 -17.520   8.677  1.00 90.76           C  
ATOM    893  HE1 PHE A  57       2.030 -17.339   8.830  1.00 90.76           H  
ATOM    894  CE2 PHE A  57       5.095 -18.829   9.101  1.00 90.76           C  
ATOM    895  HE2 PHE A  57       5.595 -19.655   9.584  1.00 90.76           H  
ATOM    896  CZ  PHE A  57       3.724 -18.600   9.313  1.00 90.76           C  
ATOM    897  HZ  PHE A  57       3.164 -19.253   9.966  1.00 90.76           H  
ATOM    898  N   LYS A  58       6.023 -14.492   3.542  1.00 94.58           N  
ATOM    899  H   LYS A  58       5.025 -14.570   3.406  1.00 94.58           H  
ATOM    900  CA  LYS A  58       6.776 -13.575   2.681  1.00 94.58           C  
ATOM    901  HA  LYS A  58       7.827 -13.869   2.672  1.00 94.58           H  
ATOM    902  C   LYS A  58       6.762 -12.136   3.181  1.00 94.58           C  
ATOM    903  CB  LYS A  58       6.285 -13.671   1.237  1.00 94.58           C  
ATOM    904  HB2 LYS A  58       5.324 -13.166   1.143  1.00 94.58           H  
ATOM    905  HB3 LYS A  58       7.001 -13.131   0.618  1.00 94.58           H  
ATOM    906  O   LYS A  58       7.634 -11.362   2.821  1.00 94.58           O  
ATOM    907  CG  LYS A  58       6.160 -15.117   0.726  1.00 94.58           C  
ATOM    908  HG2 LYS A  58       5.275 -15.593   1.148  1.00 94.58           H  
ATOM    909  HG3 LYS A  58       7.051 -15.685   0.994  1.00 94.58           H  
ATOM    910  CD  LYS A  58       6.045 -15.052  -0.789  1.00 94.58           C  
ATOM    911  HD2 LYS A  58       5.215 -14.381  -1.014  1.00 94.58           H  
ATOM    912  HD3 LYS A  58       6.969 -14.621  -1.172  1.00 94.58           H  
ATOM    913  CE  LYS A  58       5.804 -16.386  -1.484  1.00 94.58           C  
ATOM    914  HE2 LYS A  58       6.573 -17.091  -1.167  1.00 94.58           H  
ATOM    915  HE3 LYS A  58       4.829 -16.760  -1.170  1.00 94.58           H  
ATOM    916  NZ  LYS A  58       5.847 -16.180  -2.956  1.00 94.58           N  
ATOM    917  HZ1 LYS A  58       5.191 -15.459  -3.219  1.00 94.58           H  
ATOM    918  HZ2 LYS A  58       5.651 -17.029  -3.468  1.00 94.58           H  
ATOM    919  HZ3 LYS A  58       6.755 -15.845  -3.247  1.00 94.58           H  
ATOM    920  N   ALA A  59       5.806 -11.755   4.021  1.00 95.66           N  
ATOM    921  H   ALA A  59       5.095 -12.426   4.275  1.00 95.66           H  
ATOM    922  CA  ALA A  59       5.723 -10.398   4.553  1.00 95.66           C  
ATOM    923  HA  ALA A  59       6.009  -9.696   3.770  1.00 95.66           H  
ATOM    924  C   ALA A  59       6.675 -10.183   5.745  1.00 95.66           C  
ATOM    925  CB  ALA A  59       4.261 -10.110   4.904  1.00 95.66           C  
ATOM    926  HB1 ALA A  59       3.916 -10.813   5.663  1.00 95.66           H  
ATOM    927  HB2 ALA A  59       4.172  -9.094   5.284  1.00 95.66           H  
ATOM    928  HB3 ALA A  59       3.641 -10.210   4.011  1.00 95.66           H  
ATOM    929  O   ALA A  59       6.583 -10.884   6.752  1.00 95.66           O  
ATOM    930  N   SER A  60       7.538  -9.168   5.652  1.00 95.93           N  
ATOM    931  H   SER A  60       7.569  -8.649   4.786  1.00 95.93           H  
ATOM    932  CA  SER A  60       8.391  -8.701   6.757  1.00 95.93           C  
ATOM    933  HA  SER A  60       9.023  -9.523   7.095  1.00 95.93           H  
ATOM    934  C   SER A  60       7.550  -8.226   7.947  1.00 95.93           C  
ATOM    935  CB  SER A  60       9.310  -7.586   6.238  1.00 95.93           C  
ATOM    936  HB2 SER A  60      10.137  -8.040   5.694  1.00 95.93           H  
ATOM    937  HB3 SER A  60       8.744  -6.965   5.544  1.00 95.93           H  
ATOM    938  O   SER A  60       6.574  -7.494   7.807  1.00 95.93           O  
ATOM    939  OG  SER A  60       9.820  -6.749   7.258  1.00 95.93           O  
ATOM    940  HG  SER A  60       9.455  -5.872   7.116  1.00 95.93           H  
ATOM    941  N   ALA A  61       7.918  -8.616   9.156  1.00 96.22           N  
ATOM    942  H   ALA A  61       8.760  -9.169   9.229  1.00 96.22           H  
ATOM    943  CA  ALA A  61       7.301  -8.184  10.395  1.00 96.22           C  
ATOM    944  HA  ALA A  61       6.249  -7.989  10.186  1.00 96.22           H  
ATOM    945  C   ALA A  61       7.885  -6.870  10.942  1.00 96.22           C  
ATOM    946  CB  ALA A  61       7.352  -9.343  11.394  1.00 96.22           C  
ATOM    947  HB1 ALA A  61       6.895  -9.055  12.340  1.00 96.22           H  
ATOM    948  HB2 ALA A  61       6.824 -10.203  10.982  1.00 96.22           H  
ATOM    949  HB3 ALA A  61       8.387  -9.646  11.560  1.00 96.22           H  
ATOM    950  O   ALA A  61       7.417  -6.414  11.991  1.00 96.22           O  
ATOM    951  N   ASP A  62       8.812  -6.223  10.227  1.00 96.36           N  
ATOM    952  H   ASP A  62       9.189  -6.681   9.410  1.00 96.36           H  
ATOM    953  CA  ASP A  62       9.399  -4.935  10.615  1.00 96.36           C  
ATOM    954  HA  ASP A  62      10.153  -4.707   9.860  1.00 96.36           H  
ATOM    955  C   ASP A  62      10.200  -5.022  11.925  1.00 96.36           C  
ATOM    956  CB  ASP A  62       8.294  -3.849  10.589  1.00 96.36           C  
ATOM    957  HB2 ASP A  62       8.272  -3.300  11.530  1.00 96.36           H  
ATOM    958  HB3 ASP A  62       7.309  -4.306  10.496  1.00 96.36           H  
ATOM    959  O   ASP A  62      10.194  -4.122  12.769  1.00 96.36           O  
ATOM    960  CG  ASP A  62       8.419  -2.855   9.448  1.00 96.36           C  
ATOM    961  OD1 ASP A  62       9.257  -3.064   8.550  1.00 96.36           O  
ATOM    962  OD2 ASP A  62       7.684  -1.847   9.534  1.00 96.36           O  
ATOM    963  N   LEU A  63      10.878  -6.153  12.133  1.00 97.34           N  
ATOM    964  H   LEU A  63      10.929  -6.829  11.384  1.00 97.34           H  
ATOM    965  CA  LEU A  63      11.416  -6.509  13.445  1.00 97.34           C  
ATOM    966  HA  LEU A  63      10.634  -6.369  14.191  1.00 97.34           H  
ATOM    967  C   LEU A  63      12.571  -5.608  13.881  1.00 97.34           C  
ATOM    968  CB  LEU A  63      11.844  -7.984  13.432  1.00 97.34           C  
ATOM    969  HB2 LEU A  63      12.364  -8.201  14.366  1.00 97.34           H  
ATOM    970  HB3 LEU A  63      12.548  -8.140  12.615  1.00 97.34           H  
ATOM    971  O   LEU A  63      12.681  -5.286  15.061  1.00 97.34           O  
ATOM    972  CG  LEU A  63      10.675  -8.969  13.281  1.00 97.34           C  
ATOM    973  HG  LEU A  63      10.173  -8.762  12.336  1.00 97.34           H  
ATOM    974  CD1 LEU A  63      11.199 -10.404  13.252  1.00 97.34           C  
ATOM    975 HD11 LEU A  63      10.383 -11.084  13.008  1.00 97.34           H  
ATOM    976 HD12 LEU A  63      11.953 -10.496  12.470  1.00 97.34           H  
ATOM    977 HD13 LEU A  63      11.634 -10.676  14.214  1.00 97.34           H  
ATOM    978  CD2 LEU A  63       9.657  -8.862  14.425  1.00 97.34           C  
ATOM    979 HD21 LEU A  63      10.167  -8.941  15.384  1.00 97.34           H  
ATOM    980 HD22 LEU A  63       9.124  -7.914  14.361  1.00 97.34           H  
ATOM    981 HD23 LEU A  63       8.928  -9.667  14.337  1.00 97.34           H  
ATOM    982  N   LEU A  64      13.408  -5.166  12.942  1.00 97.45           N  
ATOM    983  H   LEU A  64      13.231  -5.462  11.993  1.00 97.45           H  
ATOM    984  CA  LEU A  64      14.665  -4.481  13.250  1.00 97.45           C  
ATOM    985  HA  LEU A  64      15.251  -5.110  13.920  1.00 97.45           H  
ATOM    986  C   LEU A  64      14.443  -3.157  13.984  1.00 97.45           C  
ATOM    987  CB  LEU A  64      15.457  -4.265  11.949  1.00 97.45           C  
ATOM    988  HB2 LEU A  64      14.768  -3.991  11.149  1.00 97.45           H  
ATOM    989  HB3 LEU A  64      16.141  -3.430  12.092  1.00 97.45           H  
ATOM    990  O   LEU A  64      15.085  -2.910  15.005  1.00 97.45           O  
ATOM    991  CG  LEU A  64      16.307  -5.473  11.515  1.00 97.45           C  
ATOM    992  HG  LEU A  64      17.139  -5.580  12.212  1.00 97.45           H  
ATOM    993  CD1 LEU A  64      15.552  -6.801  11.476  1.00 97.45           C  
ATOM    994 HD11 LEU A  64      16.191  -7.582  11.062  1.00 97.45           H  
ATOM    995 HD12 LEU A  64      14.655  -6.706  10.864  1.00 97.45           H  
ATOM    996 HD13 LEU A  64      15.272  -7.106  12.484  1.00 97.45           H  
ATOM    997  CD2 LEU A  64      16.876  -5.192  10.128  1.00 97.45           C  
ATOM    998 HD21 LEU A  64      17.493  -4.293  10.160  1.00 97.45           H  
ATOM    999 HD22 LEU A  64      16.059  -5.031   9.425  1.00 97.45           H  
ATOM   1000 HD23 LEU A  64      17.477  -6.037   9.791  1.00 97.45           H  
ATOM   1001  N   TRP A  65      13.550  -2.297  13.492  1.00 97.30           N  
ATOM   1002  H   TRP A  65      13.010  -2.550  12.676  1.00 97.30           H  
ATOM   1003  CA  TRP A  65      13.271  -1.027  14.169  1.00 97.30           C  
ATOM   1004  HA  TRP A  65      14.213  -0.595  14.504  1.00 97.30           H  
ATOM   1005  C   TRP A  65      12.409  -1.241  15.421  1.00 97.30           C  
ATOM   1006  CB  TRP A  65      12.642  -0.024  13.200  1.00 97.30           C  
ATOM   1007  HB2 TRP A  65      12.732   0.964  13.650  1.00 97.30           H  
ATOM   1008  HB3 TRP A  65      13.205  -0.006  12.267  1.00 97.30           H  
ATOM   1009  O   TRP A  65      12.622  -0.565  16.426  1.00 97.30           O  
ATOM   1010  CG  TRP A  65      11.196  -0.248  12.900  1.00 97.30           C  
ATOM   1011  CD1 TRP A  65      10.680  -0.853  11.807  1.00 97.30           C  
ATOM   1012  HD1 TRP A  65      11.247  -1.244  10.975  1.00 97.30           H  
ATOM   1013  CD2 TRP A  65      10.052   0.148  13.716  1.00 97.30           C  
ATOM   1014  CE2 TRP A  65       8.865  -0.283  13.059  1.00 97.30           C  
ATOM   1015  CE3 TRP A  65       9.904   0.824  14.947  1.00 97.30           C  
ATOM   1016  HE3 TRP A  65      10.782   1.189  15.460  1.00 97.30           H  
ATOM   1017  NE1 TRP A  65       9.300  -0.848  11.884  1.00 97.30           N  
ATOM   1018  HE1 TRP A  65       8.701  -1.138  11.124  1.00 97.30           H  
ATOM   1019  CH2 TRP A  65       7.476   0.627  14.812  1.00 97.30           C  
ATOM   1020  HH2 TRP A  65       6.494   0.875  15.187  1.00 97.30           H  
ATOM   1021  CZ2 TRP A  65       7.593  -0.071  13.601  1.00 97.30           C  
ATOM   1022  HZ2 TRP A  65       6.715  -0.358  13.043  1.00 97.30           H  
ATOM   1023  CZ3 TRP A  65       8.629   1.060  15.489  1.00 97.30           C  
ATOM   1024  HZ3 TRP A  65       8.536   1.615  16.412  1.00 97.30           H  
ATOM   1025  N   ARG A  66      11.491  -2.221  15.406  1.00 97.71           N  
ATOM   1026  H   ARG A  66      11.340  -2.722  14.541  1.00 97.71           H  
ATOM   1027  CA  ARG A  66      10.655  -2.555  16.570  1.00 97.71           C  
ATOM   1028  HA  ARG A  66      10.135  -1.654  16.895  1.00 97.71           H  
ATOM   1029  C   ARG A  66      11.514  -2.998  17.754  1.00 97.71           C  
ATOM   1030  CB  ARG A  66       9.613  -3.626  16.203  1.00 97.71           C  
ATOM   1031  HB2 ARG A  66       9.146  -3.988  17.119  1.00 97.71           H  
ATOM   1032  HB3 ARG A  66      10.111  -4.464  15.717  1.00 97.71           H  
ATOM   1033  O   ARG A  66      11.338  -2.479  18.853  1.00 97.71           O  
ATOM   1034  CG  ARG A  66       8.507  -3.081  15.286  1.00 97.71           C  
ATOM   1035  HG2 ARG A  66       8.949  -2.677  14.375  1.00 97.71           H  
ATOM   1036  HG3 ARG A  66       7.977  -2.279  15.799  1.00 97.71           H  
ATOM   1037  CD  ARG A  66       7.509  -4.186  14.915  1.00 97.71           C  
ATOM   1038  HD2 ARG A  66       8.047  -4.969  14.378  1.00 97.71           H  
ATOM   1039  HD3 ARG A  66       7.101  -4.614  15.831  1.00 97.71           H  
ATOM   1040  NE  ARG A  66       6.432  -3.665  14.049  1.00 97.71           N  
ATOM   1041  HE  ARG A  66       6.745  -3.202  13.208  1.00 97.71           H  
ATOM   1042  NH1 ARG A  66       4.566  -4.303  15.278  1.00 97.71           N  
ATOM   1043 HH11 ARG A  66       3.558  -4.329  15.340  1.00 97.71           H  
ATOM   1044 HH12 ARG A  66       5.115  -4.856  15.921  1.00 97.71           H  
ATOM   1045  NH2 ARG A  66       4.297  -3.209  13.389  1.00 97.71           N  
ATOM   1046 HH21 ARG A  66       4.643  -2.733  12.568  1.00 97.71           H  
ATOM   1047 HH22 ARG A  66       3.307  -3.321  13.550  1.00 97.71           H  
ATOM   1048  CZ  ARG A  66       5.123  -3.723  14.250  1.00 97.71           C  
ATOM   1049  N   MET A  67      12.487  -3.886  17.535  1.00 97.04           N  
ATOM   1050  H   MET A  67      12.576  -4.275  16.607  1.00 97.04           H  
ATOM   1051  CA  MET A  67      13.450  -4.309  18.562  1.00 97.04           C  
ATOM   1052  HA  MET A  67      12.920  -4.797  19.380  1.00 97.04           H  
ATOM   1053  C   MET A  67      14.208  -3.115  19.150  1.00 97.04           C  
ATOM   1054  CB  MET A  67      14.461  -5.297  17.963  1.00 97.04           C  
ATOM   1055  HB2 MET A  67      15.297  -5.425  18.651  1.00 97.04           H  
ATOM   1056  HB3 MET A  67      14.849  -4.888  17.030  1.00 97.04           H  
ATOM   1057  O   MET A  67      14.331  -3.011  20.371  1.00 97.04           O  
ATOM   1058  CG  MET A  67      13.860  -6.676  17.695  1.00 97.04           C  
ATOM   1059  HG2 MET A  67      12.892  -6.563  17.206  1.00 97.04           H  
ATOM   1060  HG3 MET A  67      13.709  -7.191  18.645  1.00 97.04           H  
ATOM   1061  SD  MET A  67      14.920  -7.688  16.634  1.00 97.04           S  
ATOM   1062  CE  MET A  67      13.846  -9.126  16.433  1.00 97.04           C  
ATOM   1063  HE1 MET A  67      12.800  -8.819  16.449  1.00 97.04           H  
ATOM   1064  HE2 MET A  67      14.027  -9.827  17.247  1.00 97.04           H  
ATOM   1065  HE3 MET A  67      14.064  -9.611  15.481  1.00 97.04           H  
ATOM   1066  N   GLN A  68      14.667  -2.193  18.298  1.00 96.44           N  
ATOM   1067  H   GLN A  68      14.520  -2.334  17.309  1.00 96.44           H  
ATOM   1068  CA  GLN A  68      15.372  -0.985  18.734  1.00 96.44           C  
ATOM   1069  HA  GLN A  68      16.226  -1.276  19.346  1.00 96.44           H  
ATOM   1070  C   GLN A  68      14.484  -0.101  19.614  1.00 96.44           C  
ATOM   1071  CB  GLN A  68      15.896  -0.211  17.514  1.00 96.44           C  
ATOM   1072  HB2 GLN A  68      15.099  -0.076  16.783  1.00 96.44           H  
ATOM   1073  HB3 GLN A  68      16.238   0.773  17.834  1.00 96.44           H  
ATOM   1074  O   GLN A  68      14.861   0.217  20.740  1.00 96.44           O  
ATOM   1075  CG  GLN A  68      17.073  -0.944  16.862  1.00 96.44           C  
ATOM   1076  HG2 GLN A  68      17.923  -0.930  17.543  1.00 96.44           H  
ATOM   1077  HG3 GLN A  68      16.813  -1.987  16.679  1.00 96.44           H  
ATOM   1078  CD  GLN A  68      17.494  -0.295  15.554  1.00 96.44           C  
ATOM   1079  NE2 GLN A  68      17.214  -0.919  14.432  1.00 96.44           N  
ATOM   1080 HE21 GLN A  68      17.681  -0.585  13.601  1.00 96.44           H  
ATOM   1081 HE22 GLN A  68      16.675  -1.772  14.476  1.00 96.44           H  
ATOM   1082  OE1 GLN A  68      18.101   0.761  15.521  1.00 96.44           O  
ATOM   1083  N   PHE A  69      13.270   0.219  19.165  1.00 97.43           N  
ATOM   1084  H   PHE A  69      13.000  -0.089  18.241  1.00 97.43           H  
ATOM   1085  CA  PHE A  69      12.379   1.141  19.875  1.00 97.43           C  
ATOM   1086  HA  PHE A  69      12.918   2.062  20.096  1.00 97.43           H  
ATOM   1087  C   PHE A  69      11.899   0.568  21.212  1.00 97.43           C  
ATOM   1088  CB  PHE A  69      11.182   1.474  18.977  1.00 97.43           C  
ATOM   1089  HB2 PHE A  69      10.367   1.807  19.620  1.00 97.43           H  
ATOM   1090  HB3 PHE A  69      10.840   0.573  18.469  1.00 97.43           H  
ATOM   1091  O   PHE A  69      11.861   1.277  22.223  1.00 97.43           O  
ATOM   1092  CG  PHE A  69      11.420   2.563  17.943  1.00 97.43           C  
ATOM   1093  CD1 PHE A  69      12.650   2.702  17.264  1.00 97.43           C  
ATOM   1094  HD1 PHE A  69      13.485   2.048  17.469  1.00 97.43           H  
ATOM   1095  CD2 PHE A  69      10.371   3.452  17.648  1.00 97.43           C  
ATOM   1096  HD2 PHE A  69       9.416   3.348  18.143  1.00 97.43           H  
ATOM   1097  CE1 PHE A  69      12.824   3.717  16.310  1.00 97.43           C  
ATOM   1098  HE1 PHE A  69      13.777   3.830  15.812  1.00 97.43           H  
ATOM   1099  CE2 PHE A  69      10.540   4.455  16.683  1.00 97.43           C  
ATOM   1100  HE2 PHE A  69       9.712   5.101  16.432  1.00 97.43           H  
ATOM   1101  CZ  PHE A  69      11.769   4.594  16.017  1.00 97.43           C  
ATOM   1102  HZ  PHE A  69      11.902   5.364  15.273  1.00 97.43           H  
ATOM   1103  N   LEU A  70      11.564  -0.726  21.243  1.00 97.37           N  
ATOM   1104  H   LEU A  70      11.606  -1.255  20.384  1.00 97.37           H  
ATOM   1105  CA  LEU A  70      11.179  -1.410  22.479  1.00 97.37           C  
ATOM   1106  HA  LEU A  70      10.350  -0.873  22.941  1.00 97.37           H  
ATOM   1107  C   LEU A  70      12.331  -1.404  23.486  1.00 97.37           C  
ATOM   1108  CB  LEU A  70      10.749  -2.851  22.161  1.00 97.37           C  
ATOM   1109  HB2 LEU A  70      11.560  -3.337  21.619  1.00 97.37           H  
ATOM   1110  HB3 LEU A  70      10.606  -3.392  23.097  1.00 97.37           H  
ATOM   1111  O   LEU A  70      12.112  -1.145  24.670  1.00 97.37           O  
ATOM   1112  CG  LEU A  70       9.457  -2.963  21.332  1.00 97.37           C  
ATOM   1113  HG  LEU A  70       9.531  -2.342  20.439  1.00 97.37           H  
ATOM   1114  CD1 LEU A  70       9.263  -4.415  20.900  1.00 97.37           C  
ATOM   1115 HD11 LEU A  70       9.096  -5.051  21.770  1.00 97.37           H  
ATOM   1116 HD12 LEU A  70      10.150  -4.754  20.363  1.00 97.37           H  
ATOM   1117 HD13 LEU A  70       8.417  -4.471  20.215  1.00 97.37           H  
ATOM   1118  CD2 LEU A  70       8.217  -2.500  22.093  1.00 97.37           C  
ATOM   1119 HD21 LEU A  70       7.333  -2.634  21.470  1.00 97.37           H  
ATOM   1120 HD22 LEU A  70       8.304  -1.439  22.328  1.00 97.37           H  
ATOM   1121 HD23 LEU A  70       8.100  -3.078  23.010  1.00 97.37           H  
ATOM   1122  N   ARG A  71      13.563  -1.636  23.024  1.00 95.73           N  
ATOM   1123  H   ARG A  71      13.679  -1.830  22.040  1.00 95.73           H  
ATOM   1124  CA  ARG A  71      14.749  -1.650  23.881  1.00 95.73           C  
ATOM   1125  HA  ARG A  71      14.542  -2.273  24.751  1.00 95.73           H  
ATOM   1126  C   ARG A  71      15.112  -0.266  24.407  1.00 95.73           C  
ATOM   1127  CB  ARG A  71      15.896  -2.271  23.093  1.00 95.73           C  
ATOM   1128  HB2 ARG A  71      16.153  -1.641  22.241  1.00 95.73           H  
ATOM   1129  HB3 ARG A  71      15.572  -3.244  22.725  1.00 95.73           H  
ATOM   1130  O   ARG A  71      15.349  -0.124  25.607  1.00 95.73           O  
ATOM   1131  CG  ARG A  71      17.123  -2.453  23.987  1.00 95.73           C  
ATOM   1132  HG2 ARG A  71      17.472  -1.485  24.346  1.00 95.73           H  
ATOM   1133  HG3 ARG A  71      16.871  -3.081  24.841  1.00 95.73           H  
ATOM   1134  CD  ARG A  71      18.250  -3.095  23.199  1.00 95.73           C  
ATOM   1135  HD2 ARG A  71      19.114  -3.110  23.864  1.00 95.73           H  
ATOM   1136  HD3 ARG A  71      18.487  -2.473  22.337  1.00 95.73           H  
ATOM   1137  NE  ARG A  71      17.916  -4.460  22.746  1.00 95.73           N  
ATOM   1138  HE  ARG A  71      17.179  -4.560  22.062  1.00 95.73           H  
ATOM   1139  NH1 ARG A  71      19.508  -5.596  23.942  1.00 95.73           N  
ATOM   1140 HH11 ARG A  71      20.022  -4.729  24.000  1.00 95.73           H  
ATOM   1141 HH12 ARG A  71      19.975  -6.481  24.075  1.00 95.73           H  
ATOM   1142  NH2 ARG A  71      18.055  -6.720  22.698  1.00 95.73           N  
ATOM   1143 HH21 ARG A  71      17.404  -6.840  21.934  1.00 95.73           H  
ATOM   1144 HH22 ARG A  71      18.406  -7.629  22.963  1.00 95.73           H  
ATOM   1145  CZ  ARG A  71      18.488  -5.582  23.134  1.00 95.73           C  
ATOM   1146  N   GLU A  72      15.113   0.751  23.551  1.00 94.37           N  
ATOM   1147  H   GLU A  72      14.941   0.555  22.575  1.00 94.37           H  
ATOM   1148  CA  GLU A  72      15.377   2.145  23.933  1.00 94.37           C  
ATOM   1149  HA  GLU A  72      16.387   2.231  24.335  1.00 94.37           H  
ATOM   1150  C   GLU A  72      14.409   2.624  25.019  1.00 94.37           C  
ATOM   1151  CB  GLU A  72      15.261   3.044  22.695  1.00 94.37           C  
ATOM   1152  HB2 GLU A  72      15.189   4.082  23.020  1.00 94.37           H  
ATOM   1153  HB3 GLU A  72      14.352   2.787  22.151  1.00 94.37           H  
ATOM   1154  O   GLU A  72      14.816   3.264  25.992  1.00 94.37           O  
ATOM   1155  CG  GLU A  72      16.488   2.909  21.779  1.00 94.37           C  
ATOM   1156  HG2 GLU A  72      17.359   3.268  22.327  1.00 94.37           H  
ATOM   1157  HG3 GLU A  72      16.662   1.858  21.549  1.00 94.37           H  
ATOM   1158  CD  GLU A  72      16.358   3.700  20.469  1.00 94.37           C  
ATOM   1159  OE1 GLU A  72      17.336   3.651  19.688  1.00 94.37           O  
ATOM   1160  OE2 GLU A  72      15.316   4.367  20.279  1.00 94.37           O  
ATOM   1161  N   LYS A  73      13.137   2.226  24.914  1.00 95.48           N  
ATOM   1162  H   LYS A  73      12.868   1.740  24.070  1.00 95.48           H  
ATOM   1163  CA  LYS A  73      12.103   2.515  25.917  1.00 95.48           C  
ATOM   1164  HA  LYS A  73      12.316   3.486  26.366  1.00 95.48           H  
ATOM   1165  C   LYS A  73      12.060   1.529  27.080  1.00 95.48           C  
ATOM   1166  CB  LYS A  73      10.746   2.595  25.227  1.00 95.48           C  
ATOM   1167  HB2 LYS A  73      10.574   1.672  24.671  1.00 95.48           H  
ATOM   1168  HB3 LYS A  73       9.958   2.702  25.973  1.00 95.48           H  
ATOM   1169  O   LYS A  73      11.246   1.713  27.983  1.00 95.48           O  
ATOM   1170  CG  LYS A  73      10.698   3.805  24.291  1.00 95.48           C  
ATOM   1171  HG2 LYS A  73      10.802   4.729  24.861  1.00 95.48           H  
ATOM   1172  HG3 LYS A  73      11.495   3.743  23.551  1.00 95.48           H  
ATOM   1173  CD  LYS A  73       9.358   3.780  23.583  1.00 95.48           C  
ATOM   1174  HD2 LYS A  73       8.549   3.974  24.287  1.00 95.48           H  
ATOM   1175  HD3 LYS A  73       9.248   2.779  23.167  1.00 95.48           H  
ATOM   1176  CE  LYS A  73       9.347   4.806  22.459  1.00 95.48           C  
ATOM   1177  HE2 LYS A  73      10.282   4.722  21.904  1.00 95.48           H  
ATOM   1178  HE3 LYS A  73       9.282   5.815  22.865  1.00 95.48           H  
ATOM   1179  NZ  LYS A  73       8.223   4.517  21.558  1.00 95.48           N  
ATOM   1180  HZ1 LYS A  73       8.267   5.119  20.748  1.00 95.48           H  
ATOM   1181  HZ2 LYS A  73       7.322   4.654  21.993  1.00 95.48           H  
ATOM   1182  HZ3 LYS A  73       8.287   3.563  21.232  1.00 95.48           H  
ATOM   1183  N   LYS A  74      12.924   0.508  27.082  1.00 96.19           N  
ATOM   1184  H   LYS A  74      13.568   0.451  26.305  1.00 96.19           H  
ATOM   1185  CA  LYS A  74      12.977  -0.560  28.095  1.00 96.19           C  
ATOM   1186  HA  LYS A  74      13.612  -1.357  27.707  1.00 96.19           H  
ATOM   1187  C   LYS A  74      11.605  -1.191  28.322  1.00 96.19           C  
ATOM   1188  CB  LYS A  74      13.598  -0.034  29.395  1.00 96.19           C  
ATOM   1189  HB2 LYS A  74      12.932   0.711  29.831  1.00 96.19           H  
ATOM   1190  HB3 LYS A  74      13.693  -0.861  30.097  1.00 96.19           H  
ATOM   1191  O   LYS A  74      11.161  -1.365  29.457  1.00 96.19           O  
ATOM   1192  CG  LYS A  74      14.977   0.588  29.169  1.00 96.19           C  
ATOM   1193  HG2 LYS A  74      14.913   1.402  28.448  1.00 96.19           H  
ATOM   1194  HG3 LYS A  74      15.663  -0.172  28.794  1.00 96.19           H  
ATOM   1195  CD  LYS A  74      15.491   1.150  30.491  1.00 96.19           C  
ATOM   1196  HD2 LYS A  74      15.606   0.339  31.210  1.00 96.19           H  
ATOM   1197  HD3 LYS A  74      14.778   1.882  30.869  1.00 96.19           H  
ATOM   1198  CE  LYS A  74      16.834   1.821  30.222  1.00 96.19           C  
ATOM   1199  HE2 LYS A  74      16.693   2.569  29.442  1.00 96.19           H  
ATOM   1200  HE3 LYS A  74      17.525   1.071  29.837  1.00 96.19           H  
ATOM   1201  NZ  LYS A  74      17.363   2.445  31.453  1.00 96.19           N  
ATOM   1202  HZ1 LYS A  74      18.250   2.885  31.256  1.00 96.19           H  
ATOM   1203  HZ2 LYS A  74      16.711   3.143  31.781  1.00 96.19           H  
ATOM   1204  HZ3 LYS A  74      17.485   1.739  32.165  1.00 96.19           H  
ATOM   1205  N   PHE A  75      10.902  -1.454  27.227  1.00 96.70           N  
ATOM   1206  H   PHE A  75      11.338  -1.311  26.327  1.00 96.70           H  
ATOM   1207  CA  PHE A  75       9.564  -2.002  27.275  1.00 96.70           C  
ATOM   1208  HA  PHE A  75       8.971  -1.394  27.958  1.00 96.70           H  
ATOM   1209  C   PHE A  75       9.597  -3.434  27.808  1.00 96.70           C  
ATOM   1210  CB  PHE A  75       8.910  -1.931  25.896  1.00 96.70           C  
ATOM   1211  HB2 PHE A  75       9.535  -2.456  25.174  1.00 96.70           H  
ATOM   1212  HB3 PHE A  75       8.844  -0.888  25.586  1.00 96.70           H  
ATOM   1213  O   PHE A  75      10.258  -4.310  27.256  1.00 96.70           O  
ATOM   1214  CG  PHE A  75       7.526  -2.543  25.899  1.00 96.70           C  
ATOM   1215  CD1 PHE A  75       7.336  -3.861  25.443  1.00 96.70           C  
ATOM   1216  HD1 PHE A  75       8.175  -4.428  25.069  1.00 96.70           H  
ATOM   1217  CD2 PHE A  75       6.441  -1.823  26.430  1.00 96.70           C  
ATOM   1218  HD2 PHE A  75       6.586  -0.821  26.803  1.00 96.70           H  
ATOM   1219  CE1 PHE A  75       6.058  -4.441  25.482  1.00 96.70           C  
ATOM   1220  HE1 PHE A  75       5.913  -5.449  25.123  1.00 96.70           H  
ATOM   1221  CE2 PHE A  75       5.163  -2.405  26.469  1.00 96.70           C  
ATOM   1222  HE2 PHE A  75       4.329  -1.840  26.856  1.00 96.70           H  
ATOM   1223  CZ  PHE A  75       4.972  -3.710  25.990  1.00 96.70           C  
ATOM   1224  HZ  PHE A  75       3.984  -4.147  26.005  1.00 96.70           H  
ATOM   1225  N   GLU A  76       8.819  -3.671  28.858  1.00 95.54           N  
ATOM   1226  H   GLU A  76       8.313  -2.898  29.264  1.00 95.54           H  
ATOM   1227  CA  GLU A  76       8.568  -4.993  29.411  1.00 95.54           C  
ATOM   1228  HA  GLU A  76       8.987  -5.762  28.761  1.00 95.54           H  
ATOM   1229  C   GLU A  76       7.061  -5.196  29.510  1.00 95.54           C  
ATOM   1230  CB  GLU A  76       9.198  -5.140  30.798  1.00 95.54           C  
ATOM   1231  HB2 GLU A  76       8.831  -6.066  31.241  1.00 95.54           H  
ATOM   1232  HB3 GLU A  76       8.868  -4.307  31.419  1.00 95.54           H  
ATOM   1233  O   GLU A  76       6.350  -4.416  30.152  1.00 95.54           O  
ATOM   1234  CG  GLU A  76      10.732  -5.189  30.779  1.00 95.54           C  
ATOM   1235  HG2 GLU A  76      11.046  -6.043  30.181  1.00 95.54           H  
ATOM   1236  HG3 GLU A  76      11.115  -4.280  30.313  1.00 95.54           H  
ATOM   1237  CD  GLU A  76      11.319  -5.309  32.197  1.00 95.54           C  
ATOM   1238  OE1 GLU A  76      12.560  -5.416  32.302  1.00 95.54           O  
ATOM   1239  OE2 GLU A  76      10.536  -5.259  33.182  1.00 95.54           O  
ATOM   1240  N   GLN A  77       6.568  -6.267  28.897  1.00 95.78           N  
ATOM   1241  H   GLN A  77       7.192  -6.884  28.399  1.00 95.78           H  
ATOM   1242  CA  GLN A  77       5.155  -6.597  28.953  1.00 95.78           C  
ATOM   1243  HA  GLN A  77       4.590  -5.669  28.873  1.00 95.78           H  
ATOM   1244  C   GLN A  77       4.813  -7.261  30.296  1.00 95.78           C  
ATOM   1245  CB  GLN A  77       4.807  -7.465  27.743  1.00 95.78           C  
ATOM   1246  HB2 GLN A  77       5.388  -8.388  27.771  1.00 95.78           H  
ATOM   1247  HB3 GLN A  77       5.058  -6.926  26.830  1.00 95.78           H  
ATOM   1248  O   GLN A  77       5.180  -8.407  30.545  1.00 95.78           O  
ATOM   1249  CG  GLN A  77       3.323  -7.813  27.731  1.00 95.78           C  
ATOM   1250  HG2 GLN A  77       3.096  -8.403  28.619  1.00 95.78           H  
ATOM   1251  HG3 GLN A  77       3.124  -8.413  26.843  1.00 95.78           H  
ATOM   1252  CD  GLN A  77       2.417  -6.593  27.713  1.00 95.78           C  
ATOM   1253  NE2 GLN A  77       2.246  -5.987  26.559  1.00 95.78           N  
ATOM   1254 HE21 GLN A  77       2.770  -6.284  25.749  1.00 95.78           H  
ATOM   1255 HE22 GLN A  77       1.562  -5.247  26.483  1.00 95.78           H  
ATOM   1256  OE1 GLN A  77       1.859  -6.200  28.731  1.00 95.78           O  
ATOM   1257  N   LYS A  78       4.082  -6.543  31.155  1.00 95.00           N  
ATOM   1258  H   LYS A  78       3.862  -5.597  30.879  1.00 95.00           H  
ATOM   1259  CA  LYS A  78       3.754  -6.981  32.529  1.00 95.00           C  
ATOM   1260  HA  LYS A  78       4.425  -7.791  32.815  1.00 95.00           H  
ATOM   1261  C   LYS A  78       2.347  -7.545  32.687  1.00 95.00           C  
ATOM   1262  CB  LYS A  78       3.963  -5.815  33.505  1.00 95.00           C  
ATOM   1263  HB2 LYS A  78       3.354  -4.967  33.192  1.00 95.00           H  
ATOM   1264  HB3 LYS A  78       3.649  -6.120  34.503  1.00 95.00           H  
ATOM   1265  O   LYS A  78       2.067  -8.218  33.675  1.00 95.00           O  
ATOM   1266  CG  LYS A  78       5.437  -5.402  33.562  1.00 95.00           C  
ATOM   1267  HG2 LYS A  78       5.777  -5.125  32.564  1.00 95.00           H  
ATOM   1268  HG3 LYS A  78       6.033  -6.246  33.909  1.00 95.00           H  
ATOM   1269  CD  LYS A  78       5.657  -4.209  34.492  1.00 95.00           C  
ATOM   1270  HD2 LYS A  78       5.414  -4.488  35.518  1.00 95.00           H  
ATOM   1271  HD3 LYS A  78       5.029  -3.378  34.170  1.00 95.00           H  
ATOM   1272  CE  LYS A  78       7.134  -3.822  34.376  1.00 95.00           C  
ATOM   1273  HE2 LYS A  78       7.366  -3.661  33.323  1.00 95.00           H  
ATOM   1274  HE3 LYS A  78       7.754  -4.659  34.700  1.00 95.00           H  
ATOM   1275  NZ  LYS A  78       7.459  -2.605  35.149  1.00 95.00           N  
ATOM   1276  HZ1 LYS A  78       7.279  -2.744  36.133  1.00 95.00           H  
ATOM   1277  HZ2 LYS A  78       6.929  -1.820  34.798  1.00 95.00           H  
ATOM   1278  HZ3 LYS A  78       8.441  -2.405  35.016  1.00 95.00           H  
ATOM   1279  N   ILE A  79       1.449  -7.249  31.753  1.00 96.39           N  
ATOM   1280  H   ILE A  79       1.753  -6.758  30.924  1.00 96.39           H  
ATOM   1281  CA  ILE A  79       0.075  -7.753  31.792  1.00 96.39           C  
ATOM   1282  HA  ILE A  79      -0.275  -7.768  32.824  1.00 96.39           H  
ATOM   1283  C   ILE A  79       0.106  -9.171  31.235  1.00 96.39           C  
ATOM   1284  CB  ILE A  79      -0.853  -6.831  30.973  1.00 96.39           C  
ATOM   1285  HB  ILE A  79      -0.492  -6.778  29.946  1.00 96.39           H  
ATOM   1286  O   ILE A  79       0.612  -9.310  30.135  1.00 96.39           O  
ATOM   1287  CG1 ILE A  79      -0.825  -5.412  31.585  1.00 96.39           C  
ATOM   1288 HG12 ILE A  79       0.193  -5.024  31.555  1.00 96.39           H  
ATOM   1289 HG13 ILE A  79      -1.136  -5.463  32.628  1.00 96.39           H  
ATOM   1290  CG2 ILE A  79      -2.278  -7.407  30.957  1.00 96.39           C  
ATOM   1291 HG21 ILE A  79      -2.294  -8.395  30.498  1.00 96.39           H  
ATOM   1292 HG22 ILE A  79      -2.668  -7.477  31.972  1.00 96.39           H  
ATOM   1293 HG23 ILE A  79      -2.941  -6.776  30.365  1.00 96.39           H  
ATOM   1294  CD1 ILE A  79      -1.704  -4.390  30.865  1.00 96.39           C  
ATOM   1295 HD11 ILE A  79      -1.452  -4.360  29.805  1.00 96.39           H  
ATOM   1296 HD12 ILE A  79      -2.760  -4.634  30.987  1.00 96.39           H  
ATOM   1297 HD13 ILE A  79      -1.530  -3.405  31.299  1.00 96.39           H  
ATOM   1298  N   PRO A  80      -0.385 -10.222  31.910  1.00 95.29           N  
ATOM   1299  CA  PRO A  80      -0.340 -11.583  31.374  1.00 95.29           C  
ATOM   1300  HA  PRO A  80       0.688 -11.844  31.129  1.00 95.29           H  
ATOM   1301  C   PRO A  80      -1.197 -11.739  30.111  1.00 95.29           C  
ATOM   1302  CB  PRO A  80      -0.824 -12.484  32.514  1.00 95.29           C  
ATOM   1303  HB2 PRO A  80       0.026 -12.785  33.125  1.00 95.29           H  
ATOM   1304  HB3 PRO A  80      -1.363 -13.360  32.153  1.00 95.29           H  
ATOM   1305  O   PRO A  80      -2.144 -10.985  29.878  1.00 95.29           O  
ATOM   1306  CG  PRO A  80      -1.730 -11.557  33.326  1.00 95.29           C  
ATOM   1307  HG2 PRO A  80      -2.716 -11.514  32.862  1.00 95.29           H  
ATOM   1308  HG3 PRO A  80      -1.810 -11.876  34.364  1.00 95.29           H  
ATOM   1309  CD  PRO A  80      -1.047 -10.197  33.200  1.00 95.29           C  
ATOM   1310  HD2 PRO A  80      -0.303 -10.078  33.988  1.00 95.29           H  
ATOM   1311  HD3 PRO A  80      -1.790  -9.401  33.255  1.00 95.29           H  
ATOM   1312  N   ARG A  81      -0.866 -12.736  29.286  1.00 96.30           N  
ATOM   1313  H   ARG A  81      -0.109 -13.351  29.551  1.00 96.30           H  
ATOM   1314  CA  ARG A  81      -1.667 -13.088  28.110  1.00 96.30           C  
ATOM   1315  HA  ARG A  81      -1.865 -12.179  27.543  1.00 96.30           H  
ATOM   1316  C   ARG A  81      -3.014 -13.667  28.546  1.00 96.30           C  
ATOM   1317  CB  ARG A  81      -0.877 -14.059  27.225  1.00 96.30           C  
ATOM   1318  HB2 ARG A  81      -0.695 -14.981  27.778  1.00 96.30           H  
ATOM   1319  HB3 ARG A  81       0.086 -13.606  26.986  1.00 96.30           H  
ATOM   1320  O   ARG A  81      -3.067 -14.530  29.420  1.00 96.30           O  
ATOM   1321  CG  ARG A  81      -1.600 -14.393  25.911  1.00 96.30           C  
ATOM   1322  HG2 ARG A  81      -2.527 -14.925  26.122  1.00 96.30           H  
ATOM   1323  HG3 ARG A  81      -1.819 -13.479  25.360  1.00 96.30           H  
ATOM   1324  CD  ARG A  81      -0.686 -15.289  25.078  1.00 96.30           C  
ATOM   1325  HD2 ARG A  81       0.213 -14.733  24.816  1.00 96.30           H  
ATOM   1326  HD3 ARG A  81      -0.396 -16.151  25.680  1.00 96.30           H  
ATOM   1327  NE  ARG A  81      -1.337 -15.762  23.847  1.00 96.30           N  
ATOM   1328  HE  ARG A  81      -2.205 -15.325  23.569  1.00 96.30           H  
ATOM   1329  NH1 ARG A  81       0.447 -17.029  23.160  1.00 96.30           N  
ATOM   1330 HH11 ARG A  81       0.902 -17.596  22.459  1.00 96.30           H  
ATOM   1331 HH12 ARG A  81       1.011 -16.637  23.901  1.00 96.30           H  
ATOM   1332  NH2 ARG A  81      -1.364 -16.925  21.883  1.00 96.30           N  
ATOM   1333 HH21 ARG A  81      -0.877 -17.468  21.183  1.00 96.30           H  
ATOM   1334 HH22 ARG A  81      -2.264 -16.534  21.648  1.00 96.30           H  
ATOM   1335  CZ  ARG A  81      -0.759 -16.562  22.973  1.00 96.30           C  
ATOM   1336  N   VAL A  82      -4.082 -13.208  27.903  1.00 97.32           N  
ATOM   1337  H   VAL A  82      -3.947 -12.518  27.177  1.00 97.32           H  
ATOM   1338  CA  VAL A  82      -5.441 -13.726  28.090  1.00 97.32           C  
ATOM   1339  HA  VAL A  82      -5.551 -14.086  29.114  1.00 97.32           H  
ATOM   1340  C   VAL A  82      -5.656 -14.897  27.136  1.00 97.32           C  
ATOM   1341  CB  VAL A  82      -6.480 -12.614  27.866  1.00 97.32           C  
ATOM   1342  HB  VAL A  82      -6.385 -12.246  26.843  1.00 97.32           H  
ATOM   1343  O   VAL A  82      -5.311 -14.800  25.959  1.00 97.32           O  
ATOM   1344  CG1 VAL A  82      -7.913 -13.111  28.080  1.00 97.32           C  
ATOM   1345 HG11 VAL A  82      -8.607 -12.291  27.894  1.00 97.32           H  
ATOM   1346 HG12 VAL A  82      -8.050 -13.460  29.103  1.00 97.32           H  
ATOM   1347 HG13 VAL A  82      -8.150 -13.917  27.385  1.00 97.32           H  
ATOM   1348  CG2 VAL A  82      -6.248 -11.432  28.816  1.00 97.32           C  
ATOM   1349 HG21 VAL A  82      -5.272 -10.981  28.640  1.00 97.32           H  
ATOM   1350 HG22 VAL A  82      -7.011 -10.673  28.641  1.00 97.32           H  
ATOM   1351 HG23 VAL A  82      -6.311 -11.765  29.852  1.00 97.32           H  
ATOM   1352  N   ILE A  83      -6.216 -15.997  27.638  1.00 97.14           N  
ATOM   1353  H   ILE A  83      -6.508 -15.996  28.605  1.00 97.14           H  
ATOM   1354  CA  ILE A  83      -6.550 -17.184  26.845  1.00 97.14           C  
ATOM   1355  HA  ILE A  83      -6.413 -16.962  25.786  1.00 97.14           H  
ATOM   1356  C   ILE A  83      -8.023 -17.516  27.062  1.00 97.14           C  
ATOM   1357  CB  ILE A  83      -5.645 -18.384  27.201  1.00 97.14           C  
ATOM   1358  HB  ILE A  83      -5.794 -18.616  28.256  1.00 97.14           H  
ATOM   1359  O   ILE A  83      -8.459 -17.756  28.185  1.00 97.14           O  
ATOM   1360  CG1 ILE A  83      -4.138 -18.089  27.014  1.00 97.14           C  
ATOM   1361 HG12 ILE A  83      -3.860 -17.226  27.620  1.00 97.14           H  
ATOM   1362 HG13 ILE A  83      -3.573 -18.939  27.399  1.00 97.14           H  
ATOM   1363  CG2 ILE A  83      -6.049 -19.630  26.390  1.00 97.14           C  
ATOM   1364 HG21 ILE A  83      -7.031 -19.981  26.707  1.00 97.14           H  
ATOM   1365 HG22 ILE A  83      -6.081 -19.402  25.325  1.00 97.14           H  
ATOM   1366 HG23 ILE A  83      -5.337 -20.436  26.568  1.00 97.14           H  
ATOM   1367  CD1 ILE A  83      -3.681 -17.836  25.569  1.00 97.14           C  
ATOM   1368 HD11 ILE A  83      -3.849 -18.721  24.956  1.00 97.14           H  
ATOM   1369 HD12 ILE A  83      -2.613 -17.619  25.572  1.00 97.14           H  
ATOM   1370 HD13 ILE A  83      -4.212 -16.989  25.135  1.00 97.14           H  
ATOM   1371  N   ILE A  84      -8.777 -17.543  25.969  1.00 97.61           N  
ATOM   1372  H   ILE A  84      -8.333 -17.299  25.095  1.00 97.61           H  
ATOM   1373  CA  ILE A  84     -10.212 -17.803  25.950  1.00 97.61           C  
ATOM   1374  HA  ILE A  84     -10.602 -17.795  26.968  1.00 97.61           H  
ATOM   1375  C   ILE A  84     -10.461 -19.189  25.365  1.00 97.61           C  
ATOM   1376  CB  ILE A  84     -10.925 -16.695  25.150  1.00 97.61           C  
ATOM   1377  HB  ILE A  84     -10.509 -16.703  24.141  1.00 97.61           H  
ATOM   1378  O   ILE A  84     -10.200 -19.438  24.186  1.00 97.61           O  
ATOM   1379  CG1 ILE A  84     -10.658 -15.281  25.714  1.00 97.61           C  
ATOM   1380 HG12 ILE A  84     -11.139 -14.545  25.071  1.00 97.61           H  
ATOM   1381 HG13 ILE A  84      -9.588 -15.083  25.671  1.00 97.61           H  
ATOM   1382  CG2 ILE A  84     -12.432 -16.978  25.029  1.00 97.61           C  
ATOM   1383 HG21 ILE A  84     -12.925 -16.885  25.997  1.00 97.61           H  
ATOM   1384 HG22 ILE A  84     -12.621 -17.976  24.636  1.00 97.61           H  
ATOM   1385 HG23 ILE A  84     -12.869 -16.270  24.324  1.00 97.61           H  
ATOM   1386  CD1 ILE A  84     -11.123 -15.050  27.157  1.00 97.61           C  
ATOM   1387 HD11 ILE A  84     -12.212 -15.037  27.216  1.00 97.61           H  
ATOM   1388 HD12 ILE A  84     -10.743 -14.084  27.491  1.00 97.61           H  
ATOM   1389 HD13 ILE A  84     -10.730 -15.812  27.829  1.00 97.61           H  
ATOM   1390  N   GLU A  85     -11.017 -20.090  26.171  1.00 95.78           N  
ATOM   1391  H   GLU A  85     -11.110 -19.861  27.151  1.00 95.78           H  
ATOM   1392  CA  GLU A  85     -11.422 -21.427  25.722  1.00 95.78           C  
ATOM   1393  HA  GLU A  85     -10.715 -21.796  24.979  1.00 95.78           H  
ATOM   1394  C   GLU A  85     -12.812 -21.420  25.080  1.00 95.78           C  
ATOM   1395  CB  GLU A  85     -11.419 -22.405  26.899  1.00 95.78           C  
ATOM   1396  HB2 GLU A  85     -12.079 -22.026  27.680  1.00 95.78           H  
ATOM   1397  HB3 GLU A  85     -11.808 -23.360  26.544  1.00 95.78           H  
ATOM   1398  O   GLU A  85     -13.017 -22.016  24.023  1.00 95.78           O  
ATOM   1399  CG  GLU A  85     -10.015 -22.631  27.476  1.00 95.78           C  
ATOM   1400  HG2 GLU A  85      -9.641 -21.694  27.885  1.00 95.78           H  
ATOM   1401  HG3 GLU A  85      -9.354 -22.938  26.665  1.00 95.78           H  
ATOM   1402  CD  GLU A  85     -10.001 -23.704  28.576  1.00 95.78           C  
ATOM   1403  OE1 GLU A  85      -8.882 -24.067  29.000  1.00 95.78           O  
ATOM   1404  OE2 GLU A  85     -11.095 -24.168  28.976  1.00 95.78           O  
ATOM   1405  N   ASP A  86     -13.756 -20.696  25.677  1.00 96.23           N  
ATOM   1406  H   ASP A  86     -13.504 -20.175  26.504  1.00 96.23           H  
ATOM   1407  CA  ASP A  86     -15.152 -20.627  25.255  1.00 96.23           C  
ATOM   1408  HA  ASP A  86     -15.310 -21.254  24.377  1.00 96.23           H  
ATOM   1409  C   ASP A  86     -15.511 -19.186  24.892  1.00 96.23           C  
ATOM   1410  CB  ASP A  86     -16.031 -21.186  26.377  1.00 96.23           C  
ATOM   1411  HB2 ASP A  86     -15.945 -20.543  27.252  1.00 96.23           H  
ATOM   1412  HB3 ASP A  86     -15.662 -22.174  26.648  1.00 96.23           H  
ATOM   1413  O   ASP A  86     -15.419 -18.285  25.726  1.00 96.23           O  
ATOM   1414  CG  ASP A  86     -17.503 -21.314  25.990  1.00 96.23           C  
ATOM   1415  OD1 ASP A  86     -17.872 -20.829  24.897  1.00 96.23           O  
ATOM   1416  OD2 ASP A  86     -18.215 -21.923  26.828  1.00 96.23           O  
ATOM   1417  N   ALA A  87     -15.894 -18.970  23.633  1.00 96.30           N  
ATOM   1418  H   ALA A  87     -16.166 -19.773  23.085  1.00 96.30           H  
ATOM   1419  CA  ALA A  87     -16.189 -17.639  23.116  1.00 96.30           C  
ATOM   1420  HA  ALA A  87     -15.326 -16.995  23.281  1.00 96.30           H  
ATOM   1421  C   ALA A  87     -17.384 -16.999  23.843  1.00 96.30           C  
ATOM   1422  CB  ALA A  87     -16.437 -17.760  21.608  1.00 96.30           C  
ATOM   1423  HB1 ALA A  87     -16.619 -16.767  21.198  1.00 96.30           H  
ATOM   1424  HB2 ALA A  87     -17.310 -18.383  21.422  1.00 96.30           H  
ATOM   1425  HB3 ALA A  87     -15.565 -18.191  21.115  1.00 96.30           H  
ATOM   1426  O   ALA A  87     -17.363 -15.800  24.106  1.00 96.30           O  
ATOM   1427  N   GLU A  88     -18.386 -17.791  24.233  1.00 94.32           N  
ATOM   1428  H   GLU A  88     -18.313 -18.790  24.104  1.00 94.32           H  
ATOM   1429  CA  GLU A  88     -19.588 -17.295  24.919  1.00 94.32           C  
ATOM   1430  HA  GLU A  88     -19.993 -16.442  24.374  1.00 94.32           H  
ATOM   1431  C   GLU A  88     -19.303 -16.810  26.348  1.00 94.32           C  
ATOM   1432  CB  GLU A  88     -20.654 -18.402  24.957  1.00 94.32           C  
ATOM   1433  HB2 GLU A  88     -20.240 -19.283  25.448  1.00 94.32           H  
ATOM   1434  HB3 GLU A  88     -21.500 -18.044  25.544  1.00 94.32           H  
ATOM   1435  O   GLU A  88     -20.134 -16.139  26.957  1.00 94.32           O  
ATOM   1436  CG  GLU A  88     -21.160 -18.779  23.557  1.00 94.32           C  
ATOM   1437  HG2 GLU A  88     -21.562 -17.884  23.085  1.00 94.32           H  
ATOM   1438  HG3 GLU A  88     -20.320 -19.125  22.956  1.00 94.32           H  
ATOM   1439  CD  GLU A  88     -22.245 -19.872  23.569  1.00 94.32           C  
ATOM   1440  OE1 GLU A  88     -22.535 -20.389  22.466  1.00 94.32           O  
ATOM   1441  OE2 GLU A  88     -22.795 -20.179  24.654  1.00 94.32           O  
ATOM   1442  N   LYS A  89     -18.127 -17.141  26.896  1.00 95.15           N  
ATOM   1443  H   LYS A  89     -17.478 -17.660  26.322  1.00 95.15           H  
ATOM   1444  CA  LYS A  89     -17.730 -16.809  28.269  1.00 95.15           C  
ATOM   1445  HA  LYS A  89     -18.607 -16.452  28.809  1.00 95.15           H  
ATOM   1446  C   LYS A  89     -16.730 -15.659  28.361  1.00 95.15           C  
ATOM   1447  CB  LYS A  89     -17.215 -18.065  28.980  1.00 95.15           C  
ATOM   1448  HB2 LYS A  89     -16.366 -18.468  28.429  1.00 95.15           H  
ATOM   1449  HB3 LYS A  89     -16.878 -17.795  29.981  1.00 95.15           H  
ATOM   1450  O   LYS A  89     -16.228 -15.409  29.454  1.00 95.15           O  
ATOM   1451  CG  LYS A  89     -18.306 -19.131  29.117  1.00 95.15           C  
ATOM   1452  HG2 LYS A  89     -18.617 -19.473  28.130  1.00 95.15           H  
ATOM   1453  HG3 LYS A  89     -19.167 -18.706  29.633  1.00 95.15           H  
ATOM   1454  CD  LYS A  89     -17.764 -20.313  29.922  1.00 95.15           C  
ATOM   1455  HD2 LYS A  89     -16.864 -20.685  29.435  1.00 95.15           H  
ATOM   1456  HD3 LYS A  89     -17.506 -19.980  30.927  1.00 95.15           H  
ATOM   1457  CE  LYS A  89     -18.832 -21.404  30.007  1.00 95.15           C  
ATOM   1458  HE2 LYS A  89     -19.694 -21.083  29.422  1.00 95.15           H  
ATOM   1459  HE3 LYS A  89     -19.145 -21.526  31.044  1.00 95.15           H  
ATOM   1460  NZ  LYS A  89     -18.325 -22.671  29.446  1.00 95.15           N  
ATOM   1461  HZ1 LYS A  89     -18.197 -22.512  28.456  1.00 95.15           H  
ATOM   1462  HZ2 LYS A  89     -17.429 -22.932  29.832  1.00 95.15           H  
ATOM   1463  HZ3 LYS A  89     -19.005 -23.414  29.512  1.00 95.15           H  
ATOM   1464  N   ILE A  90     -16.427 -14.970  27.257  1.00 96.55           N  
ATOM   1465  H   ILE A  90     -16.902 -15.207  26.397  1.00 96.55           H  
ATOM   1466  CA  ILE A  90     -15.532 -13.805  27.289  1.00 96.55           C  
ATOM   1467  HA  ILE A  90     -14.583 -14.108  27.731  1.00 96.55           H  
ATOM   1468  C   ILE A  90     -16.150 -12.724  28.175  1.00 96.55           C  
ATOM   1469  CB  ILE A  90     -15.259 -13.238  25.881  1.00 96.55           C  
ATOM   1470  HB  ILE A  90     -16.215 -12.971  25.428  1.00 96.55           H  
ATOM   1471  O   ILE A  90     -17.235 -12.216  27.886  1.00 96.55           O  
ATOM   1472  CG1 ILE A  90     -14.555 -14.266  24.984  1.00 96.55           C  
ATOM   1473 HG12 ILE A  90     -13.523 -14.370  25.321  1.00 96.55           H  
ATOM   1474 HG13 ILE A  90     -15.040 -15.237  25.076  1.00 96.55           H  
ATOM   1475  CG2 ILE A  90     -14.368 -11.982  25.986  1.00 96.55           C  
ATOM   1476 HG21 ILE A  90     -14.027 -11.651  25.005  1.00 96.55           H  
ATOM   1477 HG22 ILE A  90     -14.909 -11.162  26.459  1.00 96.55           H  
ATOM   1478 HG23 ILE A  90     -13.487 -12.205  26.587  1.00 96.55           H  
ATOM   1479  CD1 ILE A  90     -14.560 -13.876  23.501  1.00 96.55           C  
ATOM   1480 HD11 ILE A  90     -13.917 -13.016  23.313  1.00 96.55           H  
ATOM   1481 HD12 ILE A  90     -14.187 -14.715  22.915  1.00 96.55           H  
ATOM   1482 HD13 ILE A  90     -15.576 -13.656  23.177  1.00 96.55           H  
ATOM   1483  N   THR A  91     -15.434 -12.331  29.223  1.00 95.77           N  
ATOM   1484  H   THR A  91     -14.563 -12.797  29.432  1.00 95.77           H  
ATOM   1485  CA  THR A  91     -15.863 -11.247  30.105  1.00 95.77           C  
ATOM   1486  HA  THR A  91     -16.953 -11.214  30.103  1.00 95.77           H  
ATOM   1487  C   THR A  91     -15.366  -9.889  29.608  1.00 95.77           C  
ATOM   1488  CB  THR A  91     -15.435 -11.492  31.558  1.00 95.77           C  
ATOM   1489  HB  THR A  91     -15.913 -10.737  32.181  1.00 95.77           H  
ATOM   1490  O   THR A  91     -14.437  -9.784  28.805  1.00 95.77           O  
ATOM   1491  CG2 THR A  91     -15.846 -12.867  32.086  1.00 95.77           C  
ATOM   1492 HG21 THR A  91     -15.310 -13.655  31.556  1.00 95.77           H  
ATOM   1493 HG22 THR A  91     -15.607 -12.932  33.147  1.00 95.77           H  
ATOM   1494 HG23 THR A  91     -16.918 -13.009  31.948  1.00 95.77           H  
ATOM   1495  OG1 THR A  91     -14.047 -11.349  31.703  1.00 95.77           O  
ATOM   1496  HG1 THR A  91     -13.642 -12.119  31.298  1.00 95.77           H  
ATOM   1497  N   TYR A  92     -15.970  -8.813  30.122  1.00 95.24           N  
ATOM   1498  H   TYR A  92     -16.758  -8.945  30.740  1.00 95.24           H  
ATOM   1499  CA  TYR A  92     -15.467  -7.454  29.911  1.00 95.24           C  
ATOM   1500  HA  TYR A  92     -15.488  -7.219  28.846  1.00 95.24           H  
ATOM   1501  C   TYR A  92     -14.005  -7.301  30.366  1.00 95.24           C  
ATOM   1502  CB  TYR A  92     -16.388  -6.470  30.642  1.00 95.24           C  
ATOM   1503  HB2 TYR A  92     -17.356  -6.450  30.142  1.00 95.24           H  
ATOM   1504  HB3 TYR A  92     -16.552  -6.827  31.659  1.00 95.24           H  
ATOM   1505  O   TYR A  92     -13.213  -6.672  29.667  1.00 95.24           O  
ATOM   1506  CG  TYR A  92     -15.841  -5.058  30.710  1.00 95.24           C  
ATOM   1507  CD1 TYR A  92     -15.258  -4.594  31.904  1.00 95.24           C  
ATOM   1508  HD1 TYR A  92     -15.209  -5.230  32.776  1.00 95.24           H  
ATOM   1509  CD2 TYR A  92     -15.863  -4.228  29.572  1.00 95.24           C  
ATOM   1510  HD2 TYR A  92     -16.291  -4.586  28.648  1.00 95.24           H  
ATOM   1511  CE1 TYR A  92     -14.701  -3.307  31.966  1.00 95.24           C  
ATOM   1512  HE1 TYR A  92     -14.244  -2.977  32.889  1.00 95.24           H  
ATOM   1513  CE2 TYR A  92     -15.295  -2.940  29.629  1.00 95.24           C  
ATOM   1514  HE2 TYR A  92     -15.303  -2.316  28.748  1.00 95.24           H  
ATOM   1515  OH  TYR A  92     -14.127  -1.249  30.880  1.00 95.24           O  
ATOM   1516  HH  TYR A  92     -14.127  -0.826  30.018  1.00 95.24           H  
ATOM   1517  CZ  TYR A  92     -14.708  -2.478  30.827  1.00 95.24           C  
ATOM   1518  N   GLU A  93     -13.626  -7.910  31.494  1.00 95.40           N  
ATOM   1519  H   GLU A  93     -14.291  -8.484  31.993  1.00 95.40           H  
ATOM   1520  CA  GLU A  93     -12.259  -7.824  32.024  1.00 95.40           C  
ATOM   1521  HA  GLU A  93     -11.940  -6.782  32.006  1.00 95.40           H  
ATOM   1522  C   GLU A  93     -11.244  -8.585  31.164  1.00 95.40           C  
ATOM   1523  CB  GLU A  93     -12.215  -8.312  33.481  1.00 95.40           C  
ATOM   1524  HB2 GLU A  93     -12.644  -9.313  33.538  1.00 95.40           H  
ATOM   1525  HB3 GLU A  93     -11.176  -8.375  33.801  1.00 95.40           H  
ATOM   1526  O   GLU A  93     -10.122  -8.105  30.991  1.00 95.40           O  
ATOM   1527  CG  GLU A  93     -12.970  -7.387  34.454  1.00 95.40           C  
ATOM   1528  HG2 GLU A  93     -14.031  -7.413  34.206  1.00 95.40           H  
ATOM   1529  HG3 GLU A  93     -12.863  -7.787  35.461  1.00 95.40           H  
ATOM   1530  CD  GLU A  93     -12.471  -5.926  34.438  1.00 95.40           C  
ATOM   1531  OE1 GLU A  93     -13.313  -5.008  34.574  1.00 95.40           O  
ATOM   1532  OE2 GLU A  93     -11.252  -5.692  34.275  1.00 95.40           O  
ATOM   1533  N   ASP A  94     -11.634  -9.709  30.555  1.00 97.25           N  
ATOM   1534  H   ASP A  94     -12.545 -10.089  30.766  1.00 97.25           H  
ATOM   1535  CA  ASP A  94     -10.780 -10.427  29.599  1.00 97.25           C  
ATOM   1536  HA  ASP A  94      -9.850 -10.717  30.086  1.00 97.25           H  
ATOM   1537  C   ASP A  94     -10.443  -9.544  28.392  1.00 97.25           C  
ATOM   1538  CB  ASP A  94     -11.486 -11.690  29.090  1.00 97.25           C  
ATOM   1539  HB2 ASP A  94     -10.864 -12.127  28.309  1.00 97.25           H  
ATOM   1540  HB3 ASP A  94     -12.437 -11.417  28.632  1.00 97.25           H  
ATOM   1541  O   ASP A  94      -9.274  -9.359  28.039  1.00 97.25           O  
ATOM   1542  CG  ASP A  94     -11.730 -12.737  30.171  1.00 97.25           C  
ATOM   1543  OD1 ASP A  94     -10.801 -12.999  30.961  1.00 97.25           O  
ATOM   1544  OD2 ASP A  94     -12.880 -13.233  30.215  1.00 97.25           O  
ATOM   1545  N   ALA A  95     -11.475  -8.950  27.785  1.00 96.56           N  
ATOM   1546  H   ALA A  95     -12.400  -9.132  28.151  1.00 96.56           H  
ATOM   1547  CA  ALA A  95     -11.337  -8.073  26.626  1.00 96.56           C  
ATOM   1548  HA  ALA A  95     -10.792  -8.611  25.851  1.00 96.56           H  
ATOM   1549  C   ALA A  95     -10.522  -6.815  26.960  1.00 96.56           C  
ATOM   1550  CB  ALA A  95     -12.739  -7.738  26.093  1.00 96.56           C  
ATOM   1551  HB1 ALA A  95     -12.851  -8.178  25.103  1.00 96.56           H  
ATOM   1552  HB2 ALA A  95     -13.515  -8.130  26.749  1.00 96.56           H  
ATOM   1553  HB3 ALA A  95     -12.870  -6.658  26.014  1.00 96.56           H  
ATOM   1554  O   ALA A  95      -9.577  -6.475  26.243  1.00 96.56           O  
ATOM   1555  N   LYS A  96     -10.826  -6.170  28.092  1.00 94.89           N  
ATOM   1556  H   LYS A  96     -11.614  -6.508  28.626  1.00 94.89           H  
ATOM   1557  CA  LYS A  96     -10.104  -4.993  28.586  1.00 94.89           C  
ATOM   1558  HA  LYS A  96     -10.141  -4.214  27.825  1.00 94.89           H  
ATOM   1559  C   LYS A  96      -8.631  -5.292  28.862  1.00 94.89           C  
ATOM   1560  CB  LYS A  96     -10.818  -4.507  29.851  1.00 94.89           C  
ATOM   1561  HB2 LYS A  96     -11.865  -4.320  29.611  1.00 94.89           H  
ATOM   1562  HB3 LYS A  96     -10.775  -5.293  30.605  1.00 94.89           H  
ATOM   1563  O   LYS A  96      -7.771  -4.480  28.521  1.00 94.89           O  
ATOM   1564  CG  LYS A  96     -10.208  -3.223  30.425  1.00 94.89           C  
ATOM   1565  HG2 LYS A  96     -10.314  -2.412  29.704  1.00 94.89           H  
ATOM   1566  HG3 LYS A  96      -9.155  -3.370  30.663  1.00 94.89           H  
ATOM   1567  CD  LYS A  96     -10.963  -2.884  31.707  1.00 94.89           C  
ATOM   1568  HD2 LYS A  96     -10.833  -3.695  32.424  1.00 94.89           H  
ATOM   1569  HD3 LYS A  96     -12.025  -2.802  31.473  1.00 94.89           H  
ATOM   1570  CE  LYS A  96     -10.478  -1.577  32.327  1.00 94.89           C  
ATOM   1571  HE2 LYS A  96     -10.556  -0.780  31.587  1.00 94.89           H  
ATOM   1572  HE3 LYS A  96      -9.433  -1.693  32.612  1.00 94.89           H  
ATOM   1573  NZ  LYS A  96     -11.315  -1.273  33.508  1.00 94.89           N  
ATOM   1574  HZ1 LYS A  96     -10.990  -0.449  33.993  1.00 94.89           H  
ATOM   1575  HZ2 LYS A  96     -11.320  -2.070  34.129  1.00 94.89           H  
ATOM   1576  HZ3 LYS A  96     -12.269  -1.133  33.211  1.00 94.89           H  
ATOM   1577  N   THR A  97      -8.327  -6.450  29.451  1.00 96.25           N  
ATOM   1578  H   THR A  97      -9.085  -7.056  29.730  1.00 96.25           H  
ATOM   1579  CA  THR A  97      -6.949  -6.872  29.746  1.00 96.25           C  
ATOM   1580  HA  THR A  97      -6.448  -6.075  30.295  1.00 96.25           H  
ATOM   1581  C   THR A  97      -6.161  -7.106  28.458  1.00 96.25           C  
ATOM   1582  CB  THR A  97      -6.937  -8.127  30.633  1.00 96.25           C  
ATOM   1583  HB  THR A  97      -7.475  -8.938  30.141  1.00 96.25           H  
ATOM   1584  O   THR A  97      -5.057  -6.576  28.319  1.00 96.25           O  
ATOM   1585  CG2 THR A  97      -5.528  -8.592  30.993  1.00 96.25           C  
ATOM   1586 HG21 THR A  97      -5.010  -7.793  31.524  1.00 96.25           H  
ATOM   1587 HG22 THR A  97      -5.597  -9.466  31.640  1.00 96.25           H  
ATOM   1588 HG23 THR A  97      -4.972  -8.867  30.097  1.00 96.25           H  
ATOM   1589  OG1 THR A  97      -7.562  -7.825  31.855  1.00 96.25           O  
ATOM   1590  HG1 THR A  97      -8.506  -7.929  31.714  1.00 96.25           H  
ATOM   1591  N   ALA A  98      -6.739  -7.826  27.490  1.00 97.51           N  
ATOM   1592  H   ALA A  98      -7.649  -8.231  27.659  1.00 97.51           H  
ATOM   1593  CA  ALA A  98      -6.116  -8.069  26.187  1.00 97.51           C  
ATOM   1594  HA  ALA A  98      -5.144  -8.538  26.340  1.00 97.51           H  
ATOM   1595  C   ALA A  98      -5.887  -6.765  25.399  1.00 97.51           C  
ATOM   1596  CB  ALA A  98      -7.005  -9.044  25.409  1.00 97.51           C  
ATOM   1597  HB1 ALA A  98      -7.982  -8.597  25.222  1.00 97.51           H  
ATOM   1598  HB2 ALA A  98      -7.139  -9.961  25.982  1.00 97.51           H  
ATOM   1599  HB3 ALA A  98      -6.533  -9.288  24.457  1.00 97.51           H  
ATOM   1600  O   ALA A  98      -4.808  -6.559  24.832  1.00 97.51           O  
ATOM   1601  N   LEU A  99      -6.867  -5.853  25.424  1.00 96.27           N  
ATOM   1602  H   LEU A  99      -7.744  -6.101  25.859  1.00 96.27           H  
ATOM   1603  CA  LEU A  99      -6.755  -4.530  24.813  1.00 96.27           C  
ATOM   1604  HA  LEU A  99      -6.499  -4.664  23.762  1.00 96.27           H  
ATOM   1605  C   LEU A  99      -5.630  -3.714  25.459  1.00 96.27           C  
ATOM   1606  CB  LEU A  99      -8.115  -3.814  24.901  1.00 96.27           C  
ATOM   1607  HB2 LEU A  99      -8.439  -3.795  25.942  1.00 96.27           H  
ATOM   1608  HB3 LEU A  99      -8.850  -4.389  24.336  1.00 96.27           H  
ATOM   1609  O   LEU A  99      -4.711  -3.292  24.760  1.00 96.27           O  
ATOM   1610  CG  LEU A  99      -8.098  -2.367  24.374  1.00 96.27           C  
ATOM   1611  HG  LEU A  99      -7.393  -1.777  24.960  1.00 96.27           H  
ATOM   1612  CD1 LEU A  99      -7.696  -2.291  22.902  1.00 96.27           C  
ATOM   1613 HD11 LEU A  99      -7.700  -1.250  22.577  1.00 96.27           H  
ATOM   1614 HD12 LEU A  99      -6.690  -2.681  22.749  1.00 96.27           H  
ATOM   1615 HD13 LEU A  99      -8.404  -2.845  22.285  1.00 96.27           H  
ATOM   1616  CD2 LEU A  99      -9.485  -1.756  24.555  1.00 96.27           C  
ATOM   1617 HD21 LEU A  99      -9.727  -1.695  25.617  1.00 96.27           H  
ATOM   1618 HD22 LEU A  99     -10.227  -2.377  24.055  1.00 96.27           H  
ATOM   1619 HD23 LEU A  99      -9.504  -0.753  24.130  1.00 96.27           H  
ATOM   1620  N   LYS A 100      -5.646  -3.539  26.790  1.00 95.18           N  
ATOM   1621  H   LYS A 100      -6.419  -3.928  27.311  1.00 95.18           H  
ATOM   1622  CA  LYS A 100      -4.625  -2.754  27.508  1.00 95.18           C  
ATOM   1623  HA  LYS A 100      -4.636  -1.739  27.109  1.00 95.18           H  
ATOM   1624  C   LYS A 100      -3.218  -3.299  27.259  1.00 95.18           C  
ATOM   1625  CB  LYS A 100      -4.957  -2.694  29.011  1.00 95.18           C  
ATOM   1626  HB2 LYS A 100      -4.915  -3.694  29.443  1.00 95.18           H  
ATOM   1627  HB3 LYS A 100      -5.969  -2.305  29.130  1.00 95.18           H  
ATOM   1628  O   LYS A 100      -2.297  -2.530  26.999  1.00 95.18           O  
ATOM   1629  CG  LYS A 100      -3.975  -1.765  29.748  1.00 95.18           C  
ATOM   1630  HG2 LYS A 100      -3.939  -0.813  29.220  1.00 95.18           H  
ATOM   1631  HG3 LYS A 100      -2.976  -2.201  29.723  1.00 95.18           H  
ATOM   1632  CD  LYS A 100      -4.361  -1.485  31.210  1.00 95.18           C  
ATOM   1633  HD2 LYS A 100      -5.324  -0.977  31.219  1.00 95.18           H  
ATOM   1634  HD3 LYS A 100      -4.430  -2.417  31.772  1.00 95.18           H  
ATOM   1635  CE  LYS A 100      -3.279  -0.577  31.821  1.00 95.18           C  
ATOM   1636  HE2 LYS A 100      -2.449  -1.179  32.191  1.00 95.18           H  
ATOM   1637  HE3 LYS A 100      -2.890   0.053  31.021  1.00 95.18           H  
ATOM   1638  NZ  LYS A 100      -3.787   0.340  32.871  1.00 95.18           N  
ATOM   1639  HZ1 LYS A 100      -3.099   1.050  33.078  1.00 95.18           H  
ATOM   1640  HZ2 LYS A 100      -4.114  -0.101  33.719  1.00 95.18           H  
ATOM   1641  HZ3 LYS A 100      -4.472   0.959  32.461  1.00 95.18           H  
ATOM   1642  N   ARG A 101      -3.062  -4.625  27.280  1.00 96.23           N  
ATOM   1643  H   ARG A 101      -3.871  -5.186  27.501  1.00 96.23           H  
ATOM   1644  CA  ARG A 101      -1.801  -5.314  26.974  1.00 96.23           C  
ATOM   1645  HA  ARG A 101      -1.045  -5.043  27.711  1.00 96.23           H  
ATOM   1646  C   ARG A 101      -1.234  -4.906  25.613  1.00 96.23           C  
ATOM   1647  CB  ARG A 101      -2.074  -6.820  27.070  1.00 96.23           C  
ATOM   1648  HB2 ARG A 101      -2.373  -7.053  28.091  1.00 96.23           H  
ATOM   1649  HB3 ARG A 101      -2.897  -7.091  26.409  1.00 96.23           H  
ATOM   1650  O   ARG A 101      -0.047  -4.593  25.520  1.00 96.23           O  
ATOM   1651  CG  ARG A 101      -0.866  -7.677  26.706  1.00 96.23           C  
ATOM   1652  HG2 ARG A 101      -0.659  -7.582  25.641  1.00 96.23           H  
ATOM   1653  HG3 ARG A 101      -0.003  -7.349  27.286  1.00 96.23           H  
ATOM   1654  CD  ARG A 101      -1.150  -9.135  27.053  1.00 96.23           C  
ATOM   1655  HD2 ARG A 101      -1.072  -9.274  28.132  1.00 96.23           H  
ATOM   1656  HD3 ARG A 101      -2.172  -9.382  26.771  1.00 96.23           H  
ATOM   1657  NE  ARG A 101      -0.232 -10.025  26.339  1.00 96.23           N  
ATOM   1658  HE  ARG A 101      -0.542 -10.334  25.428  1.00 96.23           H  
ATOM   1659  NH1 ARG A 101       1.474 -10.218  27.886  1.00 96.23           N  
ATOM   1660 HH11 ARG A 101       0.971  -9.663  28.563  1.00 96.23           H  
ATOM   1661 HH12 ARG A 101       2.391 -10.579  28.107  1.00 96.23           H  
ATOM   1662  NH2 ARG A 101       1.639 -11.221  26.016  1.00 96.23           N  
ATOM   1663 HH21 ARG A 101       1.372 -11.392  25.056  1.00 96.23           H  
ATOM   1664 HH22 ARG A 101       2.600 -11.385  26.281  1.00 96.23           H  
ATOM   1665  CZ  ARG A 101       0.932 -10.465  26.754  1.00 96.23           C  
ATOM   1666  N   GLY A 102      -2.076  -4.877  24.585  1.00 96.91           N  
ATOM   1667  H   GLY A 102      -3.047  -5.101  24.748  1.00 96.91           H  
ATOM   1668  CA  GLY A 102      -1.658  -4.517  23.236  1.00 96.91           C  
ATOM   1669  HA2 GLY A 102      -2.417  -4.897  22.552  1.00 96.91           H  
ATOM   1670  HA3 GLY A 102      -0.716  -5.011  22.999  1.00 96.91           H  
ATOM   1671  C   GLY A 102      -1.473  -3.011  23.026  1.00 96.91           C  
ATOM   1672  O   GLY A 102      -0.522  -2.612  22.358  1.00 96.91           O  
ATOM   1673  N   LEU A 103      -2.294  -2.166  23.663  1.00 95.96           N  
ATOM   1674  H   LEU A 103      -3.081  -2.546  24.170  1.00 95.96           H  
ATOM   1675  CA  LEU A 103      -2.115  -0.707  23.638  1.00 95.96           C  
ATOM   1676  HA  LEU A 103      -2.115  -0.367  22.603  1.00 95.96           H  
ATOM   1677  C   LEU A 103      -0.763  -0.292  24.229  1.00 95.96           C  
ATOM   1678  CB  LEU A 103      -3.251  -0.004  24.404  1.00 95.96           C  
ATOM   1679  HB2 LEU A 103      -3.320  -0.436  25.402  1.00 95.96           H  
ATOM   1680  HB3 LEU A 103      -2.982   1.045  24.522  1.00 95.96           H  
ATOM   1681  O   LEU A 103      -0.075   0.527  23.630  1.00 95.96           O  
ATOM   1682  CG  LEU A 103      -4.637  -0.059  23.740  1.00 95.96           C  
ATOM   1683  HG  LEU A 103      -4.939  -1.098  23.602  1.00 95.96           H  
ATOM   1684  CD1 LEU A 103      -5.657   0.629  24.650  1.00 95.96           C  
ATOM   1685 HD11 LEU A 103      -6.647   0.578  24.198  1.00 95.96           H  
ATOM   1686 HD12 LEU A 103      -5.389   1.676  24.790  1.00 95.96           H  
ATOM   1687 HD13 LEU A 103      -5.687   0.131  25.619  1.00 95.96           H  
ATOM   1688  CD2 LEU A 103      -4.684   0.631  22.382  1.00 95.96           C  
ATOM   1689 HD21 LEU A 103      -5.708   0.586  22.010  1.00 95.96           H  
ATOM   1690 HD22 LEU A 103      -4.388   1.675  22.472  1.00 95.96           H  
ATOM   1691 HD23 LEU A 103      -4.035   0.126  21.666  1.00 95.96           H  
ATOM   1692  N   LEU A 104      -0.343  -0.890  25.351  1.00 95.77           N  
ATOM   1693  H   LEU A 104      -0.967  -1.535  25.815  1.00 95.77           H  
ATOM   1694  CA  LEU A 104       0.958  -0.588  25.960  1.00 95.77           C  
ATOM   1695  HA  LEU A 104       1.031   0.489  26.111  1.00 95.77           H  
ATOM   1696  C   LEU A 104       2.131  -0.966  25.047  1.00 95.77           C  
ATOM   1697  CB  LEU A 104       1.084  -1.304  27.316  1.00 95.77           C  
ATOM   1698  HB2 LEU A 104       2.118  -1.221  27.649  1.00 95.77           H  
ATOM   1699  HB3 LEU A 104       0.865  -2.362  27.174  1.00 95.77           H  
ATOM   1700  O   LEU A 104       3.080  -0.190  24.919  1.00 95.77           O  
ATOM   1701  CG  LEU A 104       0.183  -0.751  28.435  1.00 95.77           C  
ATOM   1702  HG  LEU A 104      -0.867  -0.850  28.155  1.00 95.77           H  
ATOM   1703  CD1 LEU A 104       0.426  -1.567  29.706  1.00 95.77           C  
ATOM   1704 HD11 LEU A 104       1.454  -1.430  30.041  1.00 95.77           H  
ATOM   1705 HD12 LEU A 104       0.249  -2.623  29.503  1.00 95.77           H  
ATOM   1706 HD13 LEU A 104      -0.254  -1.229  30.489  1.00 95.77           H  
ATOM   1707  CD2 LEU A 104       0.452   0.721  28.748  1.00 95.77           C  
ATOM   1708 HD21 LEU A 104       1.511   0.879  28.955  1.00 95.77           H  
ATOM   1709 HD22 LEU A 104      -0.130   1.033  29.615  1.00 95.77           H  
ATOM   1710 HD23 LEU A 104       0.152   1.347  27.908  1.00 95.77           H  
ATOM   1711  N   TYR A 105       2.051  -2.122  24.380  1.00 97.31           N  
ATOM   1712  H   TYR A 105       1.232  -2.699  24.508  1.00 97.31           H  
ATOM   1713  CA  TYR A 105       3.029  -2.507  23.361  1.00 97.31           C  
ATOM   1714  HA  TYR A 105       4.028  -2.524  23.799  1.00 97.31           H  
ATOM   1715  C   TYR A 105       3.064  -1.487  22.219  1.00 97.31           C  
ATOM   1716  CB  TYR A 105       2.698  -3.908  22.831  1.00 97.31           C  
ATOM   1717  HB2 TYR A 105       2.819  -4.628  23.640  1.00 97.31           H  
ATOM   1718  HB3 TYR A 105       1.656  -3.948  22.515  1.00 97.31           H  
ATOM   1719  O   TYR A 105       4.128  -1.013  21.826  1.00 97.31           O  
ATOM   1720  CG  TYR A 105       3.572  -4.322  21.665  1.00 97.31           C  
ATOM   1721  CD1 TYR A 105       3.125  -4.155  20.339  1.00 97.31           C  
ATOM   1722  HD1 TYR A 105       2.139  -3.757  20.147  1.00 97.31           H  
ATOM   1723  CD2 TYR A 105       4.855  -4.837  21.915  1.00 97.31           C  
ATOM   1724  HD2 TYR A 105       5.199  -4.956  22.931  1.00 97.31           H  
ATOM   1725  CE1 TYR A 105       3.960  -4.517  19.264  1.00 97.31           C  
ATOM   1726  HE1 TYR A 105       3.613  -4.404  18.247  1.00 97.31           H  
ATOM   1727  CE2 TYR A 105       5.694  -5.187  20.845  1.00 97.31           C  
ATOM   1728  HE2 TYR A 105       6.672  -5.606  21.031  1.00 97.31           H  
ATOM   1729  OH  TYR A 105       6.049  -5.466  18.506  1.00 97.31           O  
ATOM   1730  HH  TYR A 105       5.533  -5.889  17.816  1.00 97.31           H  
ATOM   1731  CZ  TYR A 105       5.253  -5.027  19.517  1.00 97.31           C  
ATOM   1732  N   PHE A 106       1.894  -1.096  21.717  1.00 97.30           N  
ATOM   1733  H   PHE A 106       1.044  -1.504  22.079  1.00 97.30           H  
ATOM   1734  CA  PHE A 106       1.801  -0.203  20.571  1.00 97.30           C  
ATOM   1735  HA  PHE A 106       2.502  -0.580  19.827  1.00 97.30           H  
ATOM   1736  C   PHE A 106       2.250   1.233  20.893  1.00 97.30           C  
ATOM   1737  CB  PHE A 106       0.377  -0.297  20.012  1.00 97.30           C  
ATOM   1738  HB2 PHE A 106       0.071  -1.343  20.008  1.00 97.30           H  
ATOM   1739  HB3 PHE A 106      -0.302   0.241  20.673  1.00 97.30           H  
ATOM   1740  O   PHE A 106       2.932   1.860  20.084  1.00 97.30           O  
ATOM   1741  CG  PHE A 106       0.224   0.203  18.593  1.00 97.30           C  
ATOM   1742  CD1 PHE A 106      -0.866   1.023  18.251  1.00 97.30           C  
ATOM   1743  HD1 PHE A 106      -1.589   1.315  18.998  1.00 97.30           H  
ATOM   1744  CD2 PHE A 106       1.139  -0.198  17.596  1.00 97.30           C  
ATOM   1745  HD2 PHE A 106       1.959  -0.860  17.829  1.00 97.30           H  
ATOM   1746  CE1 PHE A 106      -1.025   1.453  16.924  1.00 97.30           C  
ATOM   1747  HE1 PHE A 106      -1.863   2.082  16.657  1.00 97.30           H  
ATOM   1748  CE2 PHE A 106       0.988   0.251  16.276  1.00 97.30           C  
ATOM   1749  HE2 PHE A 106       1.699  -0.035  15.514  1.00 97.30           H  
ATOM   1750  CZ  PHE A 106      -0.096   1.075  15.942  1.00 97.30           C  
ATOM   1751  HZ  PHE A 106      -0.212   1.422  14.925  1.00 97.30           H  
ATOM   1752  N   THR A 107       1.991   1.725  22.109  1.00 96.70           N  
ATOM   1753  H   THR A 107       1.365   1.203  22.706  1.00 96.70           H  
ATOM   1754  CA  THR A 107       2.572   2.964  22.657  1.00 96.70           C  
ATOM   1755  HA  THR A 107       2.277   3.808  22.033  1.00 96.70           H  
ATOM   1756  C   THR A 107       4.104   2.916  22.666  1.00 96.70           C  
ATOM   1757  CB  THR A 107       2.026   3.194  24.080  1.00 96.70           C  
ATOM   1758  HB  THR A 107       1.928   2.235  24.586  1.00 96.70           H  
ATOM   1759  O   THR A 107       4.769   3.883  22.280  1.00 96.70           O  
ATOM   1760  CG2 THR A 107       2.870   4.108  24.970  1.00 96.70           C  
ATOM   1761 HG21 THR A 107       2.253   4.523  25.767  1.00 96.70           H  
ATOM   1762 HG22 THR A 107       3.317   4.919  24.397  1.00 96.70           H  
ATOM   1763 HG23 THR A 107       3.669   3.523  25.425  1.00 96.70           H  
ATOM   1764  OG1 THR A 107       0.752   3.779  24.000  1.00 96.70           O  
ATOM   1765  HG1 THR A 107       0.892   4.725  23.923  1.00 96.70           H  
ATOM   1766  N   ALA A 108       4.694   1.777  23.039  1.00 97.33           N  
ATOM   1767  H   ALA A 108       4.127   0.995  23.333  1.00 97.33           H  
ATOM   1768  CA  ALA A 108       6.145   1.607  23.026  1.00 97.33           C  
ATOM   1769  HA  ALA A 108       6.580   2.458  23.550  1.00 97.33           H  
ATOM   1770  C   ALA A 108       6.751   1.603  21.608  1.00 97.33           C  
ATOM   1771  CB  ALA A 108       6.507   0.356  23.824  1.00 97.33           C  
ATOM   1772  HB1 ALA A 108       6.137  -0.539  23.323  1.00 97.33           H  
ATOM   1773  HB2 ALA A 108       6.063   0.419  24.817  1.00 97.33           H  
ATOM   1774  HB3 ALA A 108       7.591   0.287  23.918  1.00 97.33           H  
ATOM   1775  O   ALA A 108       7.954   1.800  21.465  1.00 97.33           O  
ATOM   1776  N   LEU A 109       5.950   1.505  20.548  1.00 97.95           N  
ATOM   1777  H   LEU A 109       4.968   1.320  20.698  1.00 97.95           H  
ATOM   1778  CA  LEU A 109       6.428   1.603  19.166  1.00 97.95           C  
ATOM   1779  HA  LEU A 109       7.485   1.343  19.130  1.00 97.95           H  
ATOM   1780  C   LEU A 109       6.360   3.016  18.561  1.00 97.95           C  
ATOM   1781  CB  LEU A 109       5.672   0.580  18.309  1.00 97.95           C  
ATOM   1782  HB2 LEU A 109       5.950   0.750  17.269  1.00 97.95           H  
ATOM   1783  HB3 LEU A 109       4.600   0.760  18.392  1.00 97.95           H  
ATOM   1784  O   LEU A 109       6.952   3.244  17.513  1.00 97.95           O  
ATOM   1785  CG  LEU A 109       5.962  -0.896  18.642  1.00 97.95           C  
ATOM   1786  HG  LEU A 109       5.580  -1.138  19.634  1.00 97.95           H  
ATOM   1787  CD1 LEU A 109       5.241  -1.766  17.615  1.00 97.95           C  
ATOM   1788 HD11 LEU A 109       4.163  -1.634  17.711  1.00 97.95           H  
ATOM   1789 HD12 LEU A 109       5.554  -1.493  16.608  1.00 97.95           H  
ATOM   1790 HD13 LEU A 109       5.491  -2.813  17.785  1.00 97.95           H  
ATOM   1791  CD2 LEU A 109       7.453  -1.237  18.595  1.00 97.95           C  
ATOM   1792 HD21 LEU A 109       7.593  -2.315  18.679  1.00 97.95           H  
ATOM   1793 HD22 LEU A 109       7.889  -0.883  17.660  1.00 97.95           H  
ATOM   1794 HD23 LEU A 109       7.969  -0.766  19.432  1.00 97.95           H  
ATOM   1795  N   GLN A 110       5.702   3.984  19.205  1.00 98.02           N  
ATOM   1796  H   GLN A 110       5.187   3.753  20.043  1.00 98.02           H  
ATOM   1797  CA  GLN A 110       5.573   5.341  18.651  1.00 98.02           C  
ATOM   1798  HA  GLN A 110       5.184   5.265  17.636  1.00 98.02           H  
ATOM   1799  C   GLN A 110       6.924   6.082  18.605  1.00 98.02           C  
ATOM   1800  CB  GLN A 110       4.563   6.120  19.499  1.00 98.02           C  
ATOM   1801  HB2 GLN A 110       5.008   6.323  20.474  1.00 98.02           H  
ATOM   1802  HB3 GLN A 110       3.671   5.513  19.654  1.00 98.02           H  
ATOM   1803  O   GLN A 110       7.611   6.172  19.620  1.00 98.02           O  
ATOM   1804  CG  GLN A 110       4.145   7.437  18.830  1.00 98.02           C  
ATOM   1805  HG2 GLN A 110       3.600   7.211  17.913  1.00 98.02           H  
ATOM   1806  HG3 GLN A 110       5.020   8.031  18.566  1.00 98.02           H  
ATOM   1807  CD  GLN A 110       3.272   8.275  19.750  1.00 98.02           C  
ATOM   1808  NE2 GLN A 110       2.284   8.962  19.227  1.00 98.02           N  
ATOM   1809 HE21 GLN A 110       1.629   9.411  19.852  1.00 98.02           H  
ATOM   1810 HE22 GLN A 110       2.177   8.972  18.223  1.00 98.02           H  
ATOM   1811  OE1 GLN A 110       3.467   8.328  20.957  1.00 98.02           O  
ATOM   1812  N   ALA A 111       7.303   6.660  17.473  1.00 97.57           N  
ATOM   1813  H   ALA A 111       6.676   6.632  16.682  1.00 97.57           H  
ATOM   1814  CA  ALA A 111       8.486   7.507  17.353  1.00 97.57           C  
ATOM   1815  HA  ALA A 111       9.349   6.953  17.722  1.00 97.57           H  
ATOM   1816  C   ALA A 111       8.383   8.800  18.184  1.00 97.57           C  
ATOM   1817  CB  ALA A 111       8.713   7.820  15.871  1.00 97.57           C  
ATOM   1818  HB1 ALA A 111       9.605   8.437  15.761  1.00 97.57           H  
ATOM   1819  HB2 ALA A 111       8.842   6.902  15.298  1.00 97.57           H  
ATOM   1820  HB3 ALA A 111       7.861   8.371  15.473  1.00 97.57           H  
ATOM   1821  O   ALA A 111       7.308   9.222  18.619  1.00 97.57           O  
ATOM   1822  N   ASP A 112       9.521   9.460  18.395  1.00 95.60           N  
ATOM   1823  H   ASP A 112      10.383   9.066  18.046  1.00 95.60           H  
ATOM   1824  CA  ASP A 112       9.603  10.654  19.243  1.00 95.60           C  
ATOM   1825  HA  ASP A 112       9.132  10.427  20.200  1.00 95.60           H  
ATOM   1826  C   ASP A 112       8.855  11.873  18.698  1.00 95.60           C  
ATOM   1827  CB  ASP A 112      11.076  11.014  19.477  1.00 95.60           C  
ATOM   1828  HB2 ASP A 112      11.634  10.903  18.548  1.00 95.60           H  
ATOM   1829  HB3 ASP A 112      11.139  12.059  19.779  1.00 95.60           H  
ATOM   1830  O   ASP A 112       8.355  12.684  19.482  1.00 95.60           O  
ATOM   1831  CG  ASP A 112      11.724  10.184  20.586  1.00 95.60           C  
ATOM   1832  OD1 ASP A 112      10.971   9.672  21.455  1.00 95.60           O  
ATOM   1833  OD2 ASP A 112      12.970  10.162  20.605  1.00 95.60           O  
ATOM   1834  N   ASP A 113       8.739  12.000  17.379  1.00 96.18           N  
ATOM   1835  H   ASP A 113       9.075  11.253  16.787  1.00 96.18           H  
ATOM   1836  CA  ASP A 113       7.951  13.049  16.727  1.00 96.18           C  
ATOM   1837  HA  ASP A 113       8.062  13.963  17.311  1.00 96.18           H  
ATOM   1838  C   ASP A 113       6.441  12.741  16.689  1.00 96.18           C  
ATOM   1839  CB  ASP A 113       8.521  13.329  15.330  1.00 96.18           C  
ATOM   1840  HB2 ASP A 113       9.590  13.526  15.411  1.00 96.18           H  
ATOM   1841  HB3 ASP A 113       8.047  14.227  14.935  1.00 96.18           H  
ATOM   1842  O   ASP A 113       5.663  13.609  16.296  1.00 96.18           O  
ATOM   1843  CG  ASP A 113       8.298  12.179  14.351  1.00 96.18           C  
ATOM   1844  OD1 ASP A 113       7.930  11.077  14.809  1.00 96.18           O  
ATOM   1845  OD2 ASP A 113       8.498  12.404  13.139  1.00 96.18           O  
ATOM   1846  N   GLY A 114       6.034  11.549  17.142  1.00 97.13           N  
ATOM   1847  H   GLY A 114       6.752  10.889  17.404  1.00 97.13           H  
ATOM   1848  CA  GLY A 114       4.649  11.149  17.369  1.00 97.13           C  
ATOM   1849  HA2 GLY A 114       4.606  10.637  18.330  1.00 97.13           H  
ATOM   1850  HA3 GLY A 114       4.019  12.037  17.411  1.00 97.13           H  
ATOM   1851  C   GLY A 114       4.039  10.197  16.346  1.00 97.13           C  
ATOM   1852  O   GLY A 114       2.916   9.745  16.582  1.00 97.13           O  
ATOM   1853  N   HIS A 115       4.740   9.856  15.262  1.00 97.84           N  
ATOM   1854  H   HIS A 115       5.672  10.223  15.137  1.00 97.84           H  
ATOM   1855  CA  HIS A 115       4.232   8.875  14.297  1.00 97.84           C  
ATOM   1856  HA  HIS A 115       3.144   8.920  14.330  1.00 97.84           H  
ATOM   1857  C   HIS A 115       4.609   7.432  14.658  1.00 97.84           C  
ATOM   1858  CB  HIS A 115       4.646   9.252  12.867  1.00 97.84           C  
ATOM   1859  HB2 HIS A 115       4.513  10.325  12.728  1.00 97.84           H  
ATOM   1860  HB3 HIS A 115       3.987   8.746  12.161  1.00 97.84           H  
ATOM   1861  O   HIS A 115       5.421   7.194  15.549  1.00 97.84           O  
ATOM   1862  CG  HIS A 115       6.040   8.861  12.481  1.00 97.84           C  
ATOM   1863  CD2 HIS A 115       6.402   7.780  11.725  1.00 97.84           C  
ATOM   1864  HD2 HIS A 115       5.728   7.055  11.295  1.00 97.84           H  
ATOM   1865  ND1 HIS A 115       7.187   9.539  12.776  1.00 97.84           N  
ATOM   1866  HD1 HIS A 115       7.291  10.354  13.363  1.00 97.84           H  
ATOM   1867  CE1 HIS A 115       8.216   8.886  12.238  1.00 97.84           C  
ATOM   1868  HE1 HIS A 115       9.246   9.205  12.309  1.00 97.84           H  
ATOM   1869  NE2 HIS A 115       7.794   7.796  11.589  1.00 97.84           N  
ATOM   1870  N   TRP A 116       4.040   6.457  13.950  1.00 97.74           N  
ATOM   1871  H   TRP A 116       3.388   6.708  13.221  1.00 97.74           H  
ATOM   1872  CA  TRP A 116       4.473   5.057  14.003  1.00 97.74           C  
ATOM   1873  HA  TRP A 116       5.137   4.898  14.852  1.00 97.74           H  
ATOM   1874  C   TRP A 116       5.220   4.713  12.715  1.00 97.74           C  
ATOM   1875  CB  TRP A 116       3.275   4.131  14.216  1.00 97.74           C  
ATOM   1876  HB2 TRP A 116       3.568   3.116  13.950  1.00 97.74           H  
ATOM   1877  HB3 TRP A 116       2.460   4.421  13.553  1.00 97.74           H  
ATOM   1878  O   TRP A 116       4.603   4.765  11.652  1.00 97.74           O  
ATOM   1879  CG  TRP A 116       2.787   4.118  15.626  1.00 97.74           C  
ATOM   1880  CD1 TRP A 116       3.097   3.184  16.553  1.00 97.74           C  
ATOM   1881  HD1 TRP A 116       3.725   2.324  16.370  1.00 97.74           H  
ATOM   1882  CD2 TRP A 116       1.930   5.087  16.301  1.00 97.74           C  
ATOM   1883  CE2 TRP A 116       1.742   4.651  17.646  1.00 97.74           C  
ATOM   1884  CE3 TRP A 116       1.297   6.289  15.917  1.00 97.74           C  
ATOM   1885  HE3 TRP A 116       1.426   6.646  14.906  1.00 97.74           H  
ATOM   1886  NE1 TRP A 116       2.478   3.490  17.747  1.00 97.74           N  
ATOM   1887  HE1 TRP A 116       2.542   2.908  18.569  1.00 97.74           H  
ATOM   1888  CH2 TRP A 116       0.313   6.541  18.136  1.00 97.74           C  
ATOM   1889  HH2 TRP A 116      -0.319   7.091  18.818  1.00 97.74           H  
ATOM   1890  CZ2 TRP A 116       0.950   5.362  18.556  1.00 97.74           C  
ATOM   1891  HZ2 TRP A 116       0.824   4.988  19.562  1.00 97.74           H  
ATOM   1892  CZ3 TRP A 116       0.493   7.007  16.823  1.00 97.74           C  
ATOM   1893  HZ3 TRP A 116       0.001   7.913  16.502  1.00 97.74           H  
ATOM   1894  N   PRO A 117       6.525   4.394  12.775  1.00 97.34           N  
ATOM   1895  CA  PRO A 117       7.249   3.957  11.593  1.00 97.34           C  
ATOM   1896  HA  PRO A 117       7.164   4.738  10.837  1.00 97.34           H  
ATOM   1897  C   PRO A 117       6.674   2.656  11.033  1.00 97.34           C  
ATOM   1898  CB  PRO A 117       8.712   3.808  12.015  1.00 97.34           C  
ATOM   1899  HB2 PRO A 117       9.378   4.167  11.229  1.00 97.34           H  
ATOM   1900  HB3 PRO A 117       8.931   2.769  12.263  1.00 97.34           H  
ATOM   1901  O   PRO A 117       6.225   1.795  11.793  1.00 97.34           O  
ATOM   1902  CG  PRO A 117       8.822   4.660  13.276  1.00 97.34           C  
ATOM   1903  HG2 PRO A 117       9.603   4.290  13.941  1.00 97.34           H  
ATOM   1904  HG3 PRO A 117       9.007   5.698  13.004  1.00 97.34           H  
ATOM   1905  CD  PRO A 117       7.436   4.531  13.902  1.00 97.34           C  
ATOM   1906  HD2 PRO A 117       7.214   5.417  14.496  1.00 97.34           H  
ATOM   1907  HD3 PRO A 117       7.388   3.634  14.521  1.00 97.34           H  
ATOM   1908  N   ALA A 118       6.698   2.508   9.713  1.00 96.74           N  
ATOM   1909  H   ALA A 118       7.057   3.238   9.115  1.00 96.74           H  
ATOM   1910  CA  ALA A 118       6.228   1.309   9.041  1.00 96.74           C  
ATOM   1911  HA  ALA A 118       6.505   0.431   9.626  1.00 96.74           H  
ATOM   1912  C   ALA A 118       6.848   1.195   7.652  1.00 96.74           C  
ATOM   1913  CB  ALA A 118       4.704   1.369   8.908  1.00 96.74           C  
ATOM   1914  HB1 ALA A 118       4.242   1.625   9.861  1.00 96.74           H  
ATOM   1915  HB2 ALA A 118       4.320   0.413   8.552  1.00 96.74           H  
ATOM   1916  HB3 ALA A 118       4.442   2.135   8.178  1.00 96.74           H  
ATOM   1917  O   ALA A 118       7.041   2.200   6.965  1.00 96.74           O  
ATOM   1918  N   GLU A 119       7.099  -0.039   7.232  1.00 95.97           N  
ATOM   1919  H   GLU A 119       7.069  -0.795   7.901  1.00 95.97           H  
ATOM   1920  CA  GLU A 119       7.324  -0.357   5.829  1.00 95.97           C  
ATOM   1921  HA  GLU A 119       8.180   0.215   5.472  1.00 95.97           H  
ATOM   1922  C   GLU A 119       6.091  -0.021   4.980  1.00 95.97           C  
ATOM   1923  CB  GLU A 119       7.618  -1.858   5.707  1.00 95.97           C  
ATOM   1924  HB2 GLU A 119       8.401  -2.122   6.418  1.00 95.97           H  
ATOM   1925  HB3 GLU A 119       6.723  -2.424   5.964  1.00 95.97           H  
ATOM   1926  O   GLU A 119       4.981  -0.434   5.305  1.00 95.97           O  
ATOM   1927  CG  GLU A 119       8.058  -2.292   4.308  1.00 95.97           C  
ATOM   1928  HG2 GLU A 119       7.255  -2.083   3.602  1.00 95.97           H  
ATOM   1929  HG3 GLU A 119       8.935  -1.718   4.011  1.00 95.97           H  
ATOM   1930  CD  GLU A 119       8.387  -3.788   4.249  1.00 95.97           C  
ATOM   1931  OE1 GLU A 119       8.416  -4.334   3.124  1.00 95.97           O  
ATOM   1932  OE2 GLU A 119       8.727  -4.416   5.281  1.00 95.97           O  
ATOM   1933  N   ASN A 120       6.310   0.621   3.834  1.00 95.58           N  
ATOM   1934  H   ASN A 120       7.172   1.142   3.756  1.00 95.58           H  
ATOM   1935  CA  ASN A 120       5.339   0.720   2.745  1.00 95.58           C  
ATOM   1936  HA  ASN A 120       4.505   0.047   2.941  1.00 95.58           H  
ATOM   1937  C   ASN A 120       5.976   0.271   1.417  1.00 95.58           C  
ATOM   1938  CB  ASN A 120       4.782   2.143   2.718  1.00 95.58           C  
ATOM   1939  HB2 ASN A 120       4.266   2.341   3.658  1.00 95.58           H  
ATOM   1940  HB3 ASN A 120       5.616   2.841   2.639  1.00 95.58           H  
ATOM   1941  O   ASN A 120       6.308   1.073   0.536  1.00 95.58           O  
ATOM   1942  CG  ASN A 120       3.805   2.360   1.578  1.00 95.58           C  
ATOM   1943  ND2 ASN A 120       3.671   3.580   1.119  1.00 95.58           N  
ATOM   1944 HD21 ASN A 120       2.959   3.745   0.422  1.00 95.58           H  
ATOM   1945 HD22 ASN A 120       4.282   4.296   1.484  1.00 95.58           H  
ATOM   1946  OD1 ASN A 120       3.162   1.458   1.065  1.00 95.58           O  
ATOM   1947  N   ALA A 121       6.216  -1.034   1.302  1.00 94.66           N  
ATOM   1948  H   ALA A 121       5.921  -1.620   2.070  1.00 94.66           H  
ATOM   1949  CA  ALA A 121       6.858  -1.669   0.150  1.00 94.66           C  
ATOM   1950  HA  ALA A 121       6.851  -0.974  -0.688  1.00 94.66           H  
ATOM   1951  C   ALA A 121       6.058  -2.902  -0.306  1.00 94.66           C  
ATOM   1952  CB  ALA A 121       8.327  -1.953   0.497  1.00 94.66           C  
ATOM   1953  HB1 ALA A 121       8.391  -2.742   1.246  1.00 94.66           H  
ATOM   1954  HB2 ALA A 121       8.795  -1.056   0.903  1.00 94.66           H  
ATOM   1955  HB3 ALA A 121       8.873  -2.253  -0.397  1.00 94.66           H  
ATOM   1956  O   ALA A 121       4.841  -2.834  -0.412  1.00 94.66           O  
ATOM   1957  N   GLY A 122       6.707  -4.020  -0.637  1.00 93.61           N  
ATOM   1958  H   GLY A 122       7.701  -4.047  -0.456  1.00 93.61           H  
ATOM   1959  CA  GLY A 122       6.056  -5.263  -1.074  1.00 93.61           C  
ATOM   1960  HA2 GLY A 122       6.592  -6.107  -0.639  1.00 93.61           H  
ATOM   1961  HA3 GLY A 122       5.033  -5.294  -0.699  1.00 93.61           H  
ATOM   1962  C   GLY A 122       6.008  -5.455  -2.591  1.00 93.61           C  
ATOM   1963  O   GLY A 122       6.047  -6.592  -3.058  1.00 93.61           O  
ATOM   1964  N   SER A 123       6.024  -4.376  -3.375  1.00 94.87           N  
ATOM   1965  H   SER A 123       5.994  -3.469  -2.931  1.00 94.87           H  
ATOM   1966  CA  SER A 123       6.233  -4.445  -4.828  1.00 94.87           C  
ATOM   1967  HA  SER A 123       5.678  -5.289  -5.235  1.00 94.87           H  
ATOM   1968  C   SER A 123       7.710  -4.628  -5.153  1.00 94.87           C  
ATOM   1969  CB  SER A 123       5.710  -3.190  -5.503  1.00 94.87           C  
ATOM   1970  HB2 SER A 123       6.020  -3.173  -6.547  1.00 94.87           H  
ATOM   1971  HB3 SER A 123       6.112  -2.312  -4.996  1.00 94.87           H  
ATOM   1972  O   SER A 123       8.553  -3.792  -4.829  1.00 94.87           O  
ATOM   1973  OG  SER A 123       4.305  -3.193  -5.431  1.00 94.87           O  
ATOM   1974  HG  SER A 123       4.011  -3.451  -4.555  1.00 94.87           H  
ATOM   1975  N   ILE A 124       8.041  -5.724  -5.829  1.00 94.55           N  
ATOM   1976  H   ILE A 124       7.305  -6.331  -6.160  1.00 94.55           H  
ATOM   1977  CA  ILE A 124       9.436  -6.106  -6.057  1.00 94.55           C  
ATOM   1978  HA  ILE A 124       9.982  -5.992  -5.120  1.00 94.55           H  
ATOM   1979  C   ILE A 124      10.114  -5.157  -7.063  1.00 94.55           C  
ATOM   1980  CB  ILE A 124       9.485  -7.596  -6.455  1.00 94.55           C  
ATOM   1981  HB  ILE A 124       8.743  -7.774  -7.234  1.00 94.55           H  
ATOM   1982  O   ILE A 124      11.308  -4.863  -6.933  1.00 94.55           O  
ATOM   1983  CG1 ILE A 124       9.160  -8.489  -5.235  1.00 94.55           C  
ATOM   1984 HG12 ILE A 124       8.194  -8.197  -4.824  1.00 94.55           H  
ATOM   1985 HG13 ILE A 124       9.910  -8.327  -4.461  1.00 94.55           H  
ATOM   1986  CG2 ILE A 124      10.859  -7.936  -7.025  1.00 94.55           C  
ATOM   1987 HG21 ILE A 124      11.643  -7.733  -6.294  1.00 94.55           H  
ATOM   1988 HG22 ILE A 124      10.900  -8.985  -7.319  1.00 94.55           H  
ATOM   1989 HG23 ILE A 124      11.003  -7.333  -7.921  1.00 94.55           H  
ATOM   1990  CD1 ILE A 124       9.097  -9.994  -5.533  1.00 94.55           C  
ATOM   1991 HD11 ILE A 124       8.327 -10.201  -6.278  1.00 94.55           H  
ATOM   1992 HD12 ILE A 124      10.059 -10.368  -5.879  1.00 94.55           H  
ATOM   1993 HD13 ILE A 124       8.849 -10.530  -4.618  1.00 94.55           H  
ATOM   1994  N   PHE A 125       9.357  -4.628  -8.029  1.00 94.43           N  
ATOM   1995  H   PHE A 125       8.382  -4.890  -8.061  1.00 94.43           H  
ATOM   1996  CA  PHE A 125       9.876  -3.761  -9.091  1.00 94.43           C  
ATOM   1997  HA  PHE A 125      10.781  -4.232  -9.473  1.00 94.43           H  
ATOM   1998  C   PHE A 125      10.307  -2.358  -8.637  1.00 94.43           C  
ATOM   1999  CB  PHE A 125       8.873  -3.680 -10.250  1.00 94.43           C  
ATOM   2000  HB2 PHE A 125       8.657  -4.687 -10.607  1.00 94.43           H  
ATOM   2001  HB3 PHE A 125       9.342  -3.151 -11.079  1.00 94.43           H  
ATOM   2002  O   PHE A 125      10.792  -1.592  -9.467  1.00 94.43           O  
ATOM   2003  CG  PHE A 125       7.568  -2.991  -9.910  1.00 94.43           C  
ATOM   2004  CD1 PHE A 125       6.484  -3.738  -9.418  1.00 94.43           C  
ATOM   2005  HD1 PHE A 125       6.580  -4.805  -9.279  1.00 94.43           H  
ATOM   2006  CD2 PHE A 125       7.438  -1.600 -10.081  1.00 94.43           C  
ATOM   2007  HD2 PHE A 125       8.270  -1.018 -10.449  1.00 94.43           H  
ATOM   2008  CE1 PHE A 125       5.276  -3.101  -9.095  1.00 94.43           C  
ATOM   2009  HE1 PHE A 125       4.454  -3.677  -8.697  1.00 94.43           H  
ATOM   2010  CE2 PHE A 125       6.226  -0.965  -9.761  1.00 94.43           C  
ATOM   2011  HE2 PHE A 125       6.122   0.101  -9.887  1.00 94.43           H  
ATOM   2012  CZ  PHE A 125       5.147  -1.713  -9.260  1.00 94.43           C  
ATOM   2013  HZ  PHE A 125       4.223  -1.223  -8.990  1.00 94.43           H  
ATOM   2014  N   PHE A 126      10.179  -2.002  -7.354  1.00 95.90           N  
ATOM   2015  H   PHE A 126       9.728  -2.633  -6.707  1.00 95.90           H  
ATOM   2016  CA  PHE A 126      10.706  -0.734  -6.834  1.00 95.90           C  
ATOM   2017  HA  PHE A 126      10.447   0.075  -7.517  1.00 95.90           H  
ATOM   2018  C   PHE A 126      12.237  -0.719  -6.744  1.00 95.90           C  
ATOM   2019  CB  PHE A 126      10.069  -0.437  -5.468  1.00 95.90           C  
ATOM   2020  HB2 PHE A 126      10.547   0.453  -5.058  1.00 95.90           H  
ATOM   2021  HB3 PHE A 126      10.291  -1.263  -4.792  1.00 95.90           H  
ATOM   2022  O   PHE A 126      12.847   0.327  -6.937  1.00 95.90           O  
ATOM   2023  CG  PHE A 126       8.567  -0.185  -5.450  1.00 95.90           C  
ATOM   2024  CD1 PHE A 126       7.849   0.158  -6.617  1.00 95.90           C  
ATOM   2025  HD1 PHE A 126       8.337   0.222  -7.579  1.00 95.90           H  
ATOM   2026  CD2 PHE A 126       7.887  -0.240  -4.219  1.00 95.90           C  
ATOM   2027  HD2 PHE A 126       8.424  -0.497  -3.318  1.00 95.90           H  
ATOM   2028  CE1 PHE A 126       6.474   0.439  -6.546  1.00 95.90           C  
ATOM   2029  HE1 PHE A 126       5.925   0.704  -7.437  1.00 95.90           H  
ATOM   2030  CE2 PHE A 126       6.513   0.047  -4.148  1.00 95.90           C  
ATOM   2031  HE2 PHE A 126       6.001   0.001  -3.199  1.00 95.90           H  
ATOM   2032  CZ  PHE A 126       5.805   0.387  -5.313  1.00 95.90           C  
ATOM   2033  HZ  PHE A 126       4.749   0.605  -5.258  1.00 95.90           H  
ATOM   2034  N   ASN A 127      12.878  -1.868  -6.506  1.00 95.54           N  
ATOM   2035  H   ASN A 127      12.317  -2.698  -6.379  1.00 95.54           H  
ATOM   2036  CA  ASN A 127      14.304  -1.921  -6.167  1.00 95.54           C  
ATOM   2037  HA  ASN A 127      14.517  -1.107  -5.473  1.00 95.54           H  
ATOM   2038  C   ASN A 127      15.233  -1.717  -7.366  1.00 95.54           C  
ATOM   2039  CB  ASN A 127      14.602  -3.256  -5.466  1.00 95.54           C  
ATOM   2040  HB2 ASN A 127      14.411  -4.094  -6.138  1.00 95.54           H  
ATOM   2041  HB3 ASN A 127      15.651  -3.284  -5.170  1.00 95.54           H  
ATOM   2042  O   ASN A 127      16.105  -0.846  -7.364  1.00 95.54           O  
ATOM   2043  CG  ASN A 127      13.768  -3.413  -4.218  1.00 95.54           C  
ATOM   2044  ND2 ASN A 127      12.758  -4.247  -4.238  1.00 95.54           N  
ATOM   2045 HD21 ASN A 127      12.226  -4.312  -3.382  1.00 95.54           H  
ATOM   2046 HD22 ASN A 127      12.510  -4.747  -5.079  1.00 95.54           H  
ATOM   2047  OD1 ASN A 127      13.961  -2.718  -3.247  1.00 95.54           O  
ATOM   2048  N   ALA A 128      15.050  -2.535  -8.406  1.00 96.78           N  
ATOM   2049  H   ALA A 128      14.314  -3.223  -8.353  1.00 96.78           H  
ATOM   2050  CA  ALA A 128      15.945  -2.558  -9.558  1.00 96.78           C  
ATOM   2051  HA  ALA A 128      16.940  -2.816  -9.194  1.00 96.78           H  
ATOM   2052  C   ALA A 128      16.085  -1.193 -10.264  1.00 96.78           C  
ATOM   2053  CB  ALA A 128      15.504  -3.677 -10.507  1.00 96.78           C  
ATOM   2054  HB1 ALA A 128      16.186  -3.716 -11.357  1.00 96.78           H  
ATOM   2055  HB2 ALA A 128      15.540  -4.636  -9.988  1.00 96.78           H  
ATOM   2056  HB3 ALA A 128      14.489  -3.511 -10.866  1.00 96.78           H  
ATOM   2057  O   ALA A 128      17.211  -0.839 -10.616  1.00 96.78           O  
ATOM   2058  N   PRO A 129      15.023  -0.377 -10.431  1.00 97.36           N  
ATOM   2059  CA  PRO A 129      15.150   0.958 -11.009  1.00 97.36           C  
ATOM   2060  HA  PRO A 129      15.492   0.861 -12.040  1.00 97.36           H  
ATOM   2061  C   PRO A 129      16.106   1.903 -10.267  1.00 97.36           C  
ATOM   2062  CB  PRO A 129      13.730   1.509 -11.013  1.00 97.36           C  
ATOM   2063  HB2 PRO A 129      13.505   1.988 -10.061  1.00 97.36           H  
ATOM   2064  HB3 PRO A 129      13.584   2.195 -11.848  1.00 97.36           H  
ATOM   2065  O   PRO A 129      16.845   2.640 -10.920  1.00 97.36           O  
ATOM   2066  CG  PRO A 129      12.859   0.273 -11.167  1.00 97.36           C  
ATOM   2067  HG2 PRO A 129      11.843   0.449 -10.816  1.00 97.36           H  
ATOM   2068  HG3 PRO A 129      12.867  -0.066 -12.203  1.00 97.36           H  
ATOM   2069  CD  PRO A 129      13.610  -0.715 -10.288  1.00 97.36           C  
ATOM   2070  HD2 PRO A 129      13.307  -0.575  -9.251  1.00 97.36           H  
ATOM   2071  HD3 PRO A 129      13.383  -1.731 -10.611  1.00 97.36           H  
ATOM   2072  N   PHE A 130      16.159   1.868  -8.928  1.00 97.98           N  
ATOM   2073  H   PHE A 130      15.566   1.224  -8.423  1.00 97.98           H  
ATOM   2074  CA  PHE A 130      17.128   2.669  -8.167  1.00 97.98           C  
ATOM   2075  HA  PHE A 130      17.068   3.708  -8.493  1.00 97.98           H  
ATOM   2076  C   PHE A 130      18.558   2.207  -8.436  1.00 97.98           C  
ATOM   2077  CB  PHE A 130      16.829   2.624  -6.662  1.00 97.98           C  
ATOM   2078  HB2 PHE A 130      17.750   2.832  -6.117  1.00 97.98           H  
ATOM   2079  HB3 PHE A 130      16.510   1.622  -6.374  1.00 97.98           H  
ATOM   2080  O   PHE A 130      19.425   3.033  -8.712  1.00 97.98           O  
ATOM   2081  CG  PHE A 130      15.798   3.635  -6.212  1.00 97.98           C  
ATOM   2082  CD1 PHE A 130      16.197   4.911  -5.766  1.00 97.98           C  
ATOM   2083  HD1 PHE A 130      17.245   5.171  -5.744  1.00 97.98           H  
ATOM   2084  CD2 PHE A 130      14.438   3.297  -6.220  1.00 97.98           C  
ATOM   2085  HD2 PHE A 130      14.127   2.316  -6.549  1.00 97.98           H  
ATOM   2086  CE1 PHE A 130      15.236   5.834  -5.313  1.00 97.98           C  
ATOM   2087  HE1 PHE A 130      15.542   6.799  -4.937  1.00 97.98           H  
ATOM   2088  CE2 PHE A 130      13.481   4.222  -5.778  1.00 97.98           C  
ATOM   2089  HE2 PHE A 130      12.436   3.950  -5.783  1.00 97.98           H  
ATOM   2090  CZ  PHE A 130      13.875   5.487  -5.315  1.00 97.98           C  
ATOM   2091  HZ  PHE A 130      13.132   6.178  -4.945  1.00 97.98           H  
ATOM   2092  N   VAL A 131      18.798   0.892  -8.423  1.00 98.12           N  
ATOM   2093  H   VAL A 131      18.034   0.274  -8.191  1.00 98.12           H  
ATOM   2094  CA  VAL A 131      20.118   0.311  -8.713  1.00 98.12           C  
ATOM   2095  HA  VAL A 131      20.853   0.765  -8.047  1.00 98.12           H  
ATOM   2096  C   VAL A 131      20.568   0.639 -10.138  1.00 98.12           C  
ATOM   2097  CB  VAL A 131      20.108  -1.206  -8.436  1.00 98.12           C  
ATOM   2098  HB  VAL A 131      19.292  -1.672  -8.987  1.00 98.12           H  
ATOM   2099  O   VAL A 131      21.692   1.100 -10.333  1.00 98.12           O  
ATOM   2100  CG1 VAL A 131      21.416  -1.881  -8.859  1.00 98.12           C  
ATOM   2101 HG11 VAL A 131      22.268  -1.381  -8.398  1.00 98.12           H  
ATOM   2102 HG12 VAL A 131      21.414  -2.927  -8.552  1.00 98.12           H  
ATOM   2103 HG13 VAL A 131      21.517  -1.853  -9.944  1.00 98.12           H  
ATOM   2104  CG2 VAL A 131      19.894  -1.448  -6.934  1.00 98.12           C  
ATOM   2105 HG21 VAL A 131      18.904  -1.109  -6.631  1.00 98.12           H  
ATOM   2106 HG22 VAL A 131      19.974  -2.511  -6.705  1.00 98.12           H  
ATOM   2107 HG23 VAL A 131      20.649  -0.916  -6.356  1.00 98.12           H  
ATOM   2108  N   ILE A 132      19.682   0.493 -11.127  1.00 98.33           N  
ATOM   2109  H   ILE A 132      18.775   0.115 -10.897  1.00 98.33           H  
ATOM   2110  CA  ILE A 132      19.960   0.841 -12.528  1.00 98.33           C  
ATOM   2111  HA  ILE A 132      20.859   0.313 -12.845  1.00 98.33           H  
ATOM   2112  C   ILE A 132      20.256   2.339 -12.664  1.00 98.33           C  
ATOM   2113  CB  ILE A 132      18.791   0.395 -13.440  1.00 98.33           C  
ATOM   2114  HB  ILE A 132      17.858   0.766 -13.014  1.00 98.33           H  
ATOM   2115  O   ILE A 132      21.239   2.710 -13.301  1.00 98.33           O  
ATOM   2116  CG1 ILE A 132      18.728  -1.149 -13.516  1.00 98.33           C  
ATOM   2117 HG12 ILE A 132      18.821  -1.572 -12.516  1.00 98.33           H  
ATOM   2118 HG13 ILE A 132      19.571  -1.518 -14.102  1.00 98.33           H  
ATOM   2119  CG2 ILE A 132      18.939   0.980 -14.858  1.00 98.33           C  
ATOM   2120 HG21 ILE A 132      18.818   2.063 -14.834  1.00 98.33           H  
ATOM   2121 HG22 ILE A 132      18.173   0.585 -15.525  1.00 98.33           H  
ATOM   2122 HG23 ILE A 132      19.923   0.737 -15.260  1.00 98.33           H  
ATOM   2123  CD1 ILE A 132      17.425  -1.689 -14.122  1.00 98.33           C  
ATOM   2124 HD11 ILE A 132      17.359  -1.444 -15.183  1.00 98.33           H  
ATOM   2125 HD12 ILE A 132      16.568  -1.270 -13.595  1.00 98.33           H  
ATOM   2126 HD13 ILE A 132      17.404  -2.774 -14.019  1.00 98.33           H  
ATOM   2127  N   CYS A 133      19.451   3.207 -12.049  1.00 98.25           N  
ATOM   2128  H   CYS A 133      18.650   2.861 -11.542  1.00 98.25           H  
ATOM   2129  CA  CYS A 133      19.664   4.652 -12.114  1.00 98.25           C  
ATOM   2130  HA  CYS A 133      19.713   4.947 -13.161  1.00 98.25           H  
ATOM   2131  C   CYS A 133      21.003   5.060 -11.473  1.00 98.25           C  
ATOM   2132  CB  CYS A 133      18.452   5.346 -11.478  1.00 98.25           C  
ATOM   2133  HB2 CYS A 133      17.541   4.959 -11.935  1.00 98.25           H  
ATOM   2134  HB3 CYS A 133      18.419   5.149 -10.407  1.00 98.25           H  
ATOM   2135  O   CYS A 133      21.789   5.788 -12.081  1.00 98.25           O  
ATOM   2136  SG  CYS A 133      18.563   7.126 -11.795  1.00 98.25           S  
ATOM   2137  HG  CYS A 133      17.257   7.404 -11.741  1.00 98.25           H  
ATOM   2138  N   MET A 134      21.329   4.530 -10.291  1.00 98.02           N  
ATOM   2139  H   MET A 134      20.666   3.923  -9.829  1.00 98.02           H  
ATOM   2140  CA  MET A 134      22.614   4.790  -9.632  1.00 98.02           C  
ATOM   2141  HA  MET A 134      22.756   5.868  -9.543  1.00 98.02           H  
ATOM   2142  C   MET A 134      23.811   4.249 -10.426  1.00 98.02           C  
ATOM   2143  CB  MET A 134      22.616   4.185  -8.226  1.00 98.02           C  
ATOM   2144  HB2 MET A 134      23.627   4.288  -7.831  1.00 98.02           H  
ATOM   2145  HB3 MET A 134      22.358   3.127  -8.282  1.00 98.02           H  
ATOM   2146  O   MET A 134      24.865   4.887 -10.459  1.00 98.02           O  
ATOM   2147  CG  MET A 134      21.689   4.878  -7.229  1.00 98.02           C  
ATOM   2148  HG2 MET A 134      20.652   4.732  -7.531  1.00 98.02           H  
ATOM   2149  HG3 MET A 134      21.819   4.405  -6.256  1.00 98.02           H  
ATOM   2150  SD  MET A 134      22.006   6.646  -7.037  1.00 98.02           S  
ATOM   2151  CE  MET A 134      20.408   7.245  -7.600  1.00 98.02           C  
ATOM   2152  HE1 MET A 134      19.634   6.891  -6.919  1.00 98.02           H  
ATOM   2153  HE2 MET A 134      20.421   8.335  -7.612  1.00 98.02           H  
ATOM   2154  HE3 MET A 134      20.217   6.875  -8.608  1.00 98.02           H  
ATOM   2155  N   TYR A 135      23.655   3.106 -11.099  1.00 98.26           N  
ATOM   2156  H   TYR A 135      22.795   2.590 -10.985  1.00 98.26           H  
ATOM   2157  CA  TYR A 135      24.675   2.555 -11.991  1.00 98.26           C  
ATOM   2158  HA  TYR A 135      25.616   2.467 -11.446  1.00 98.26           H  
ATOM   2159  C   TYR A 135      24.933   3.470 -13.194  1.00 98.26           C  
ATOM   2160  CB  TYR A 135      24.248   1.154 -12.439  1.00 98.26           C  
ATOM   2161  HB2 TYR A 135      24.165   0.523 -11.554  1.00 98.26           H  
ATOM   2162  HB3 TYR A 135      23.261   1.198 -12.902  1.00 98.26           H  
ATOM   2163  O   TYR A 135      26.080   3.823 -13.465  1.00 98.26           O  
ATOM   2164  CG  TYR A 135      25.214   0.502 -13.407  1.00 98.26           C  
ATOM   2165  CD1 TYR A 135      24.904   0.402 -14.779  1.00 98.26           C  
ATOM   2166  HD1 TYR A 135      23.964   0.787 -15.145  1.00 98.26           H  
ATOM   2167  CD2 TYR A 135      26.441   0.016 -12.925  1.00 98.26           C  
ATOM   2168  HD2 TYR A 135      26.686   0.099 -11.875  1.00 98.26           H  
ATOM   2169  CE1 TYR A 135      25.819  -0.201 -15.666  1.00 98.26           C  
ATOM   2170  HE1 TYR A 135      25.579  -0.285 -16.715  1.00 98.26           H  
ATOM   2171  CE2 TYR A 135      27.355  -0.587 -13.804  1.00 98.26           C  
ATOM   2172  HE2 TYR A 135      28.293  -0.972 -13.434  1.00 98.26           H  
ATOM   2173  OH  TYR A 135      27.946  -1.308 -15.988  1.00 98.26           O  
ATOM   2174  HH  TYR A 135      27.671  -1.358 -16.906  1.00 98.26           H  
ATOM   2175  CZ  TYR A 135      27.047  -0.699 -15.172  1.00 98.26           C  
ATOM   2176  N   ILE A 136      23.872   3.910 -13.877  1.00 98.27           N  
ATOM   2177  H   ILE A 136      22.958   3.592 -13.586  1.00 98.27           H  
ATOM   2178  CA  ILE A 136      23.967   4.787 -15.056  1.00 98.27           C  
ATOM   2179  HA  ILE A 136      24.624   4.320 -15.789  1.00 98.27           H  
ATOM   2180  C   ILE A 136      24.592   6.138 -14.699  1.00 98.27           C  
ATOM   2181  CB  ILE A 136      22.567   4.968 -15.687  1.00 98.27           C  
ATOM   2182  HB  ILE A 136      21.866   5.251 -14.902  1.00 98.27           H  
ATOM   2183  O   ILE A 136      25.430   6.645 -15.440  1.00 98.27           O  
ATOM   2184  CG1 ILE A 136      22.113   3.624 -16.298  1.00 98.27           C  
ATOM   2185 HG12 ILE A 136      22.765   3.364 -17.132  1.00 98.27           H  
ATOM   2186 HG13 ILE A 136      22.217   2.823 -15.567  1.00 98.27           H  
ATOM   2187  CG2 ILE A 136      22.559   6.079 -16.757  1.00 98.27           C  
ATOM   2188 HG21 ILE A 136      22.790   7.046 -16.310  1.00 98.27           H  
ATOM   2189 HG22 ILE A 136      21.568   6.171 -17.203  1.00 98.27           H  
ATOM   2190 HG23 ILE A 136      23.291   5.859 -17.533  1.00 98.27           H  
ATOM   2191  CD1 ILE A 136      20.657   3.626 -16.769  1.00 98.27           C  
ATOM   2192 HD11 ILE A 136      20.541   4.269 -17.642  1.00 98.27           H  
ATOM   2193 HD12 ILE A 136      20.370   2.611 -17.047  1.00 98.27           H  
ATOM   2194 HD13 ILE A 136      20.006   3.974 -15.967  1.00 98.27           H  
ATOM   2195  N   THR A 137      24.197   6.708 -13.561  1.00 97.97           N  
ATOM   2196  H   THR A 137      23.495   6.235 -13.009  1.00 97.97           H  
ATOM   2197  CA  THR A 137      24.669   8.024 -13.111  1.00 97.97           C  
ATOM   2198  HA  THR A 137      24.752   8.676 -13.980  1.00 97.97           H  
ATOM   2199  C   THR A 137      26.060   7.984 -12.469  1.00 97.97           C  
ATOM   2200  CB  THR A 137      23.666   8.673 -12.145  1.00 97.97           C  
ATOM   2201  HB  THR A 137      24.066   9.627 -11.802  1.00 97.97           H  
ATOM   2202  O   THR A 137      26.595   9.039 -12.135  1.00 97.97           O  
ATOM   2203  CG2 THR A 137      22.299   8.922 -12.783  1.00 97.97           C  
ATOM   2204 HG21 THR A 137      21.643   9.417 -12.066  1.00 97.97           H  
ATOM   2205 HG22 THR A 137      22.419   9.571 -13.650  1.00 97.97           H  
ATOM   2206 HG23 THR A 137      21.832   7.998 -13.122  1.00 97.97           H  
ATOM   2207  OG1 THR A 137      23.463   7.836 -11.035  1.00 97.97           O  
ATOM   2208  HG1 THR A 137      22.797   7.199 -11.302  1.00 97.97           H  
ATOM   2209  N   GLY A 138      26.655   6.802 -12.263  1.00 97.48           N  
ATOM   2210  H   GLY A 138      26.185   5.966 -12.583  1.00 97.48           H  
ATOM   2211  CA  GLY A 138      27.964   6.644 -11.614  1.00 97.48           C  
ATOM   2212  HA2 GLY A 138      28.673   7.342 -12.060  1.00 97.48           H  
ATOM   2213  HA3 GLY A 138      28.319   5.630 -11.797  1.00 97.48           H  
ATOM   2214  C   GLY A 138      27.958   6.874 -10.098  1.00 97.48           C  
ATOM   2215  O   GLY A 138      29.006   7.129  -9.512  1.00 97.48           O  
ATOM   2216  N   HIS A 139      26.789   6.800  -9.455  1.00 97.60           N  
ATOM   2217  H   HIS A 139      25.973   6.546  -9.995  1.00 97.60           H  
ATOM   2218  CA  HIS A 139      26.602   7.067  -8.022  1.00 97.60           C  
ATOM   2219  HA  HIS A 139      27.516   7.507  -7.626  1.00 97.60           H  
ATOM   2220  C   HIS A 139      26.364   5.800  -7.181  1.00 97.60           C  
ATOM   2221  CB  HIS A 139      25.491   8.115  -7.851  1.00 97.60           C  
ATOM   2222  HB2 HIS A 139      24.621   7.833  -8.444  1.00 97.60           H  
ATOM   2223  HB3 HIS A 139      25.181   8.149  -6.806  1.00 97.60           H  
ATOM   2224  O   HIS A 139      26.187   5.903  -5.969  1.00 97.60           O  
ATOM   2225  CG  HIS A 139      25.945   9.498  -8.245  1.00 97.60           C  
ATOM   2226  CD2 HIS A 139      26.286  10.506  -7.390  1.00 97.60           C  
ATOM   2227  HD2 HIS A 139      26.202  10.464  -6.314  1.00 97.60           H  
ATOM   2228  ND1 HIS A 139      26.157   9.972  -9.518  1.00 97.60           N  
ATOM   2229  HD1 HIS A 139      26.083   9.453 -10.381  1.00 97.60           H  
ATOM   2230  CE1 HIS A 139      26.632  11.223  -9.428  1.00 97.60           C  
ATOM   2231  HE1 HIS A 139      26.924  11.833 -10.270  1.00 97.60           H  
ATOM   2232  NE2 HIS A 139      26.744  11.593  -8.140  1.00 97.60           N  
ATOM   2233  N   LEU A 140      26.405   4.611  -7.797  1.00 96.57           N  
ATOM   2234  H   LEU A 140      26.510   4.617  -8.802  1.00 96.57           H  
ATOM   2235  CA  LEU A 140      26.134   3.324  -7.144  1.00 96.57           C  
ATOM   2236  HA  LEU A 140      25.092   3.308  -6.826  1.00 96.57           H  
ATOM   2237  C   LEU A 140      26.939   3.123  -5.855  1.00 96.57           C  
ATOM   2238  CB  LEU A 140      26.366   2.188  -8.159  1.00 96.57           C  
ATOM   2239  HB2 LEU A 140      25.887   2.441  -9.105  1.00 96.57           H  
ATOM   2240  HB3 LEU A 140      27.437   2.100  -8.343  1.00 96.57           H  
ATOM   2241  O   LEU A 140      26.339   2.971  -4.801  1.00 96.57           O  
ATOM   2242  CG  LEU A 140      25.823   0.827  -7.684  1.00 96.57           C  
ATOM   2243  HG  LEU A 140      26.096   0.659  -6.642  1.00 96.57           H  
ATOM   2244  CD1 LEU A 140      24.303   0.756  -7.830  1.00 96.57           C  
ATOM   2245 HD11 LEU A 140      23.943  -0.163  -7.368  1.00 96.57           H  
ATOM   2246 HD12 LEU A 140      23.831   1.610  -7.345  1.00 96.57           H  
ATOM   2247 HD13 LEU A 140      24.024   0.760  -8.884  1.00 96.57           H  
ATOM   2248  CD2 LEU A 140      26.409  -0.302  -8.528  1.00 96.57           C  
ATOM   2249 HD21 LEU A 140      26.144  -0.170  -9.578  1.00 96.57           H  
ATOM   2250 HD22 LEU A 140      26.031  -1.262  -8.178  1.00 96.57           H  
ATOM   2251 HD23 LEU A 140      27.494  -0.310  -8.428  1.00 96.57           H  
ATOM   2252  N   GLU A 141      28.268   3.199  -5.917  1.00 94.30           N  
ATOM   2253  H   GLU A 141      28.708   3.300  -6.820  1.00 94.30           H  
ATOM   2254  CA  GLU A 141      29.144   2.969  -4.753  1.00 94.30           C  
ATOM   2255  HA  GLU A 141      28.831   2.068  -4.227  1.00 94.30           H  
ATOM   2256  C   GLU A 141      29.111   4.120  -3.737  1.00 94.30           C  
ATOM   2257  CB  GLU A 141      30.589   2.785  -5.240  1.00 94.30           C  
ATOM   2258  HB2 GLU A 141      30.890   3.687  -5.772  1.00 94.30           H  
ATOM   2259  HB3 GLU A 141      31.235   2.661  -4.371  1.00 94.30           H  
ATOM   2260  O   GLU A 141      29.437   3.938  -2.565  1.00 94.30           O  
ATOM   2261  CG  GLU A 141      30.770   1.568  -6.162  1.00 94.30           C  
ATOM   2262  HG2 GLU A 141      30.475   0.671  -5.615  1.00 94.30           H  
ATOM   2263  HG3 GLU A 141      30.111   1.670  -7.024  1.00 94.30           H  
ATOM   2264  CD  GLU A 141      32.213   1.409  -6.670  1.00 94.30           C  
ATOM   2265  OE1 GLU A 141      32.462   0.401  -7.367  1.00 94.30           O  
ATOM   2266  OE2 GLU A 141      33.053   2.298  -6.395  1.00 94.30           O  
ATOM   2267  N   ARG A 142      28.714   5.322  -4.177  1.00 93.72           N  
ATOM   2268  H   ARG A 142      28.397   5.381  -5.134  1.00 93.72           H  
ATOM   2269  CA  ARG A 142      28.581   6.493  -3.301  1.00 93.72           C  
ATOM   2270  HA  ARG A 142      29.432   6.515  -2.621  1.00 93.72           H  
ATOM   2271  C   ARG A 142      27.346   6.388  -2.412  1.00 93.72           C  
ATOM   2272  CB  ARG A 142      28.577   7.774  -4.150  1.00 93.72           C  
ATOM   2273  HB2 ARG A 142      27.788   7.712  -4.900  1.00 93.72           H  
ATOM   2274  HB3 ARG A 142      29.536   7.859  -4.661  1.00 93.72           H  
ATOM   2275  O   ARG A 142      27.396   6.817  -1.263  1.00 93.72           O  
ATOM   2276  CG  ARG A 142      28.344   9.026  -3.292  1.00 93.72           C  
ATOM   2277  HG2 ARG A 142      27.344   8.984  -2.859  1.00 93.72           H  
ATOM   2278  HG3 ARG A 142      29.079   9.064  -2.488  1.00 93.72           H  
ATOM   2279  CD  ARG A 142      28.444  10.298  -4.131  1.00 93.72           C  
ATOM   2280  HD2 ARG A 142      27.835  10.173  -5.026  1.00 93.72           H  
ATOM   2281  HD3 ARG A 142      29.481  10.442  -4.432  1.00 93.72           H  
ATOM   2282  NE  ARG A 142      27.970  11.466  -3.367  1.00 93.72           N  
ATOM   2283  HE  ARG A 142      27.666  11.292  -2.420  1.00 93.72           H  
ATOM   2284  NH1 ARG A 142      28.220  13.032  -5.027  1.00 93.72           N  
ATOM   2285 HH11 ARG A 142      28.071  13.968  -5.378  1.00 93.72           H  
ATOM   2286 HH12 ARG A 142      28.433  12.302  -5.692  1.00 93.72           H  
ATOM   2287  NH2 ARG A 142      27.455  13.653  -3.020  1.00 93.72           N  
ATOM   2288 HH21 ARG A 142      27.342  14.593  -3.370  1.00 93.72           H  
ATOM   2289 HH22 ARG A 142      27.130  13.431  -2.091  1.00 93.72           H  
ATOM   2290  CZ  ARG A 142      27.889  12.708  -3.807  1.00 93.72           C  
ATOM   2291  N   ILE A 143      26.242   5.880  -2.957  1.00 93.77           N  
ATOM   2292  H   ILE A 143      26.287   5.577  -3.920  1.00 93.77           H  
ATOM   2293  CA  ILE A 143      24.964   5.773  -2.247  1.00 93.77           C  
ATOM   2294  HA  ILE A 143      24.936   6.505  -1.439  1.00 93.77           H  
ATOM   2295  C   ILE A 143      24.830   4.405  -1.572  1.00 93.77           C  
ATOM   2296  CB  ILE A 143      23.802   6.090  -3.216  1.00 93.77           C  
ATOM   2297  HB  ILE A 143      23.850   5.386  -4.045  1.00 93.77           H  
ATOM   2298  O   ILE A 143      24.446   4.333  -0.408  1.00 93.77           O  
ATOM   2299  CG1 ILE A 143      23.895   7.517  -3.814  1.00 93.77           C  
ATOM   2300 HG12 ILE A 143      24.810   7.603  -4.400  1.00 93.77           H  
ATOM   2301 HG13 ILE A 143      23.063   7.656  -4.503  1.00 93.77           H  
ATOM   2302  CG2 ILE A 143      22.441   5.898  -2.531  1.00 93.77           C  
ATOM   2303 HG21 ILE A 143      21.643   6.213  -3.205  1.00 93.77           H  
ATOM   2304 HG22 ILE A 143      22.386   6.477  -1.609  1.00 93.77           H  
ATOM   2305 HG23 ILE A 143      22.284   4.847  -2.290  1.00 93.77           H  
ATOM   2306  CD1 ILE A 143      23.865   8.676  -2.805  1.00 93.77           C  
ATOM   2307 HD11 ILE A 143      24.717   8.615  -2.127  1.00 93.77           H  
ATOM   2308 HD12 ILE A 143      23.919   9.620  -3.347  1.00 93.77           H  
ATOM   2309 HD13 ILE A 143      22.939   8.660  -2.232  1.00 93.77           H  
ATOM   2310  N   PHE A 144      25.192   3.323  -2.263  1.00 95.49           N  
ATOM   2311  H   PHE A 144      25.552   3.430  -3.200  1.00 95.49           H  
ATOM   2312  CA  PHE A 144      25.136   1.967  -1.728  1.00 95.49           C  
ATOM   2313  HA  PHE A 144      24.499   1.964  -0.844  1.00 95.49           H  
ATOM   2314  C   PHE A 144      26.519   1.507  -1.281  1.00 95.49           C  
ATOM   2315  CB  PHE A 144      24.495   1.005  -2.736  1.00 95.49           C  
ATOM   2316  HB2 PHE A 144      25.168   0.890  -3.585  1.00 95.49           H  
ATOM   2317  HB3 PHE A 144      24.391   0.025  -2.269  1.00 95.49           H  
ATOM   2318  O   PHE A 144      27.331   1.011  -2.061  1.00 95.49           O  
ATOM   2319  CG  PHE A 144      23.134   1.443  -3.236  1.00 95.49           C  
ATOM   2320  CD1 PHE A 144      22.147   1.906  -2.345  1.00 95.49           C  
ATOM   2321  HD1 PHE A 144      22.334   1.939  -1.282  1.00 95.49           H  
ATOM   2322  CD2 PHE A 144      22.869   1.414  -4.612  1.00 95.49           C  
ATOM   2323  HD2 PHE A 144      23.632   1.036  -5.277  1.00 95.49           H  
ATOM   2324  CE1 PHE A 144      20.922   2.375  -2.843  1.00 95.49           C  
ATOM   2325  HE1 PHE A 144      20.191   2.768  -2.152  1.00 95.49           H  
ATOM   2326  CE2 PHE A 144      21.640   1.873  -5.114  1.00 95.49           C  
ATOM   2327  HE2 PHE A 144      21.447   1.862  -6.176  1.00 95.49           H  
ATOM   2328  CZ  PHE A 144      20.672   2.369  -4.228  1.00 95.49           C  
ATOM   2329  HZ  PHE A 144      19.744   2.757  -4.621  1.00 95.49           H  
ATOM   2330  N   THR A 145      26.764   1.651   0.018  1.00 96.52           N  
ATOM   2331  H   THR A 145      26.073   2.138   0.571  1.00 96.52           H  
ATOM   2332  CA  THR A 145      27.925   1.049   0.684  1.00 96.52           C  
ATOM   2333  HA  THR A 145      28.818   1.384   0.156  1.00 96.52           H  
ATOM   2334  C   THR A 145      27.868  -0.489   0.609  1.00 96.52           C  
ATOM   2335  CB  THR A 145      28.028   1.504   2.151  1.00 96.52           C  
ATOM   2336  HB  THR A 145      28.997   1.200   2.550  1.00 96.52           H  
ATOM   2337  O   THR A 145      26.798  -1.049   0.344  1.00 96.52           O  
ATOM   2338  CG2 THR A 145      27.909   3.018   2.327  1.00 96.52           C  
ATOM   2339 HG21 THR A 145      28.113   3.282   3.365  1.00 96.52           H  
ATOM   2340 HG22 THR A 145      26.908   3.363   2.066  1.00 96.52           H  
ATOM   2341 HG23 THR A 145      28.633   3.519   1.685  1.00 96.52           H  
ATOM   2342  OG1 THR A 145      27.024   0.903   2.935  1.00 96.52           O  
ATOM   2343  HG1 THR A 145      27.408   0.740   3.800  1.00 96.52           H  
ATOM   2344  N   PRO A 146      28.964  -1.212   0.920  1.00 96.93           N  
ATOM   2345  CA  PRO A 146      28.953  -2.681   0.948  1.00 96.93           C  
ATOM   2346  HA  PRO A 146      28.829  -3.042  -0.072  1.00 96.93           H  
ATOM   2347  C   PRO A 146      27.839  -3.282   1.822  1.00 96.93           C  
ATOM   2348  CB  PRO A 146      30.343  -3.073   1.463  1.00 96.93           C  
ATOM   2349  HB2 PRO A 146      30.343  -3.138   2.551  1.00 96.93           H  
ATOM   2350  HB3 PRO A 146      30.677  -4.015   1.029  1.00 96.93           H  
ATOM   2351  O   PRO A 146      27.304  -4.351   1.533  1.00 96.93           O  
ATOM   2352  CG  PRO A 146      31.227  -1.906   1.025  1.00 96.93           C  
ATOM   2353  HG2 PRO A 146      31.492  -2.020  -0.027  1.00 96.93           H  
ATOM   2354  HG3 PRO A 146      32.121  -1.819   1.643  1.00 96.93           H  
ATOM   2355  CD  PRO A 146      30.303  -0.706   1.195  1.00 96.93           C  
ATOM   2356  HD2 PRO A 146      30.589   0.088   0.505  1.00 96.93           H  
ATOM   2357  HD3 PRO A 146      30.361  -0.363   2.228  1.00 96.93           H  
ATOM   2358  N   GLU A 147      27.450  -2.579   2.880  1.00 97.37           N  
ATOM   2359  H   GLU A 147      28.060  -1.824   3.161  1.00 97.37           H  
ATOM   2360  CA  GLU A 147      26.381  -2.946   3.803  1.00 97.37           C  
ATOM   2361  HA  GLU A 147      26.496  -3.990   4.097  1.00 97.37           H  
ATOM   2362  C   GLU A 147      25.010  -2.816   3.136  1.00 97.37           C  
ATOM   2363  CB  GLU A 147      26.466  -2.060   5.059  1.00 97.37           C  
ATOM   2364  HB2 GLU A 147      26.538  -1.015   4.759  1.00 97.37           H  
ATOM   2365  HB3 GLU A 147      25.544  -2.175   5.629  1.00 97.37           H  
ATOM   2366  O   GLU A 147      24.184  -3.712   3.296  1.00 97.37           O  
ATOM   2367  CG  GLU A 147      27.628  -2.395   6.008  1.00 97.37           C  
ATOM   2368  HG2 GLU A 147      27.700  -1.597   6.746  1.00 97.37           H  
ATOM   2369  HG3 GLU A 147      27.376  -3.315   6.534  1.00 97.37           H  
ATOM   2370  CD  GLU A 147      28.995  -2.560   5.331  1.00 97.37           C  
ATOM   2371  OE1 GLU A 147      29.618  -3.622   5.581  1.00 97.37           O  
ATOM   2372  OE2 GLU A 147      29.371  -1.676   4.526  1.00 97.37           O  
ATOM   2373  N   HIS A 148      24.781  -1.760   2.344  1.00 98.01           N  
ATOM   2374  H   HIS A 148      25.536  -1.112   2.170  1.00 98.01           H  
ATOM   2375  CA  HIS A 148      23.568  -1.638   1.531  1.00 98.01           C  
ATOM   2376  HA  HIS A 148      22.690  -1.712   2.173  1.00 98.01           H  
ATOM   2377  C   HIS A 148      23.497  -2.770   0.505  1.00 98.01           C  
ATOM   2378  CB  HIS A 148      23.527  -0.297   0.787  1.00 98.01           C  
ATOM   2379  HB2 HIS A 148      22.683  -0.315   0.098  1.00 98.01           H  
ATOM   2380  HB3 HIS A 148      24.430  -0.188   0.186  1.00 98.01           H  
ATOM   2381  O   HIS A 148      22.462  -3.419   0.381  1.00 98.01           O  
ATOM   2382  CG  HIS A 148      23.377   0.918   1.659  1.00 98.01           C  
ATOM   2383  CD2 HIS A 148      22.206   1.560   1.958  1.00 98.01           C  
ATOM   2384  HD2 HIS A 148      21.219   1.267   1.634  1.00 98.01           H  
ATOM   2385  ND1 HIS A 148      24.392   1.657   2.220  1.00 98.01           N  
ATOM   2386  HD1 HIS A 148      25.362   1.387   2.286  1.00 98.01           H  
ATOM   2387  CE1 HIS A 148      23.847   2.726   2.824  1.00 98.01           C  
ATOM   2388  HE1 HIS A 148      24.394   3.483   3.369  1.00 98.01           H  
ATOM   2389  NE2 HIS A 148      22.514   2.695   2.708  1.00 98.01           N  
ATOM   2390  N   THR A 149      24.603  -3.052  -0.193  1.00 97.75           N  
ATOM   2391  H   THR A 149      25.408  -2.449  -0.092  1.00 97.75           H  
ATOM   2392  CA  THR A 149      24.687  -4.154  -1.162  1.00 97.75           C  
ATOM   2393  HA  THR A 149      23.959  -3.983  -1.954  1.00 97.75           H  
ATOM   2394  C   THR A 149      24.359  -5.495  -0.510  1.00 97.75           C  
ATOM   2395  CB  THR A 149      26.085  -4.212  -1.795  1.00 97.75           C  
ATOM   2396  HB  THR A 149      26.824  -4.395  -1.014  1.00 97.75           H  
ATOM   2397  O   THR A 149      23.579  -6.266  -1.066  1.00 97.75           O  
ATOM   2398  CG2 THR A 149      26.224  -5.294  -2.865  1.00 97.75           C  
ATOM   2399 HG21 THR A 149      26.164  -6.282  -2.408  1.00 97.75           H  
ATOM   2400 HG22 THR A 149      27.194  -5.204  -3.353  1.00 97.75           H  
ATOM   2401 HG23 THR A 149      25.432  -5.202  -3.608  1.00 97.75           H  
ATOM   2402  OG1 THR A 149      26.377  -2.979  -2.401  1.00 97.75           O  
ATOM   2403  HG1 THR A 149      26.119  -3.018  -3.325  1.00 97.75           H  
ATOM   2404  N   ARG A 150      24.889  -5.768   0.690  1.00 97.56           N  
ATOM   2405  H   ARG A 150      25.532  -5.096   1.084  1.00 97.56           H  
ATOM   2406  CA  ARG A 150      24.604  -7.002   1.439  1.00 97.56           C  
ATOM   2407  HA  ARG A 150      24.891  -7.853   0.821  1.00 97.56           H  
ATOM   2408  C   ARG A 150      23.111  -7.164   1.727  1.00 97.56           C  
ATOM   2409  CB  ARG A 150      25.436  -7.008   2.732  1.00 97.56           C  
ATOM   2410  HB2 ARG A 150      25.079  -6.217   3.393  1.00 97.56           H  
ATOM   2411  HB3 ARG A 150      26.474  -6.796   2.475  1.00 97.56           H  
ATOM   2412  O   ARG A 150      22.573  -8.249   1.523  1.00 97.56           O  
ATOM   2413  CG  ARG A 150      25.374  -8.353   3.477  1.00 97.56           C  
ATOM   2414  HG2 ARG A 150      25.802  -9.134   2.848  1.00 97.56           H  
ATOM   2415  HG3 ARG A 150      24.335  -8.609   3.684  1.00 97.56           H  
ATOM   2416  CD  ARG A 150      26.125  -8.309   4.819  1.00 97.56           C  
ATOM   2417  HD2 ARG A 150      26.034  -9.285   5.296  1.00 97.56           H  
ATOM   2418  HD3 ARG A 150      25.628  -7.580   5.459  1.00 97.56           H  
ATOM   2419  NE  ARG A 150      27.563  -7.985   4.655  1.00 97.56           N  
ATOM   2420  HE  ARG A 150      28.066  -8.518   3.960  1.00 97.56           H  
ATOM   2421  NH1 ARG A 150      27.719  -6.218   6.140  1.00 97.56           N  
ATOM   2422 HH11 ARG A 150      26.775  -6.376   6.462  1.00 97.56           H  
ATOM   2423 HH12 ARG A 150      28.229  -5.384   6.396  1.00 97.56           H  
ATOM   2424  NH2 ARG A 150      29.429  -6.659   4.845  1.00 97.56           N  
ATOM   2425 HH21 ARG A 150      29.773  -5.756   5.137  1.00 97.56           H  
ATOM   2426 HH22 ARG A 150      29.875  -7.123   4.067  1.00 97.56           H  
ATOM   2427  CZ  ARG A 150      28.225  -6.981   5.216  1.00 97.56           C  
ATOM   2428  N   GLU A 151      22.442  -6.105   2.176  1.00 98.30           N  
ATOM   2429  H   GLU A 151      22.939  -5.237   2.321  1.00 98.30           H  
ATOM   2430  CA  GLU A 151      21.008  -6.160   2.478  1.00 98.30           C  
ATOM   2431  HA  GLU A 151      20.791  -7.092   2.999  1.00 98.30           H  
ATOM   2432  C   GLU A 151      20.127  -6.176   1.217  1.00 98.30           C  
ATOM   2433  CB  GLU A 151      20.611  -5.003   3.400  1.00 98.30           C  
ATOM   2434  HB2 GLU A 151      19.536  -5.061   3.569  1.00 98.30           H  
ATOM   2435  HB3 GLU A 151      20.843  -4.063   2.899  1.00 98.30           H  
ATOM   2436  O   GLU A 151      19.100  -6.853   1.211  1.00 98.30           O  
ATOM   2437  CG  GLU A 151      21.272  -4.978   4.780  1.00 98.30           C  
ATOM   2438  HG2 GLU A 151      20.803  -4.184   5.361  1.00 98.30           H  
ATOM   2439  HG3 GLU A 151      22.324  -4.719   4.667  1.00 98.30           H  
ATOM   2440  CD  GLU A 151      21.171  -6.285   5.574  1.00 98.30           C  
ATOM   2441  OE1 GLU A 151      22.077  -6.508   6.412  1.00 98.30           O  
ATOM   2442  OE2 GLU A 151      20.216  -7.073   5.414  1.00 98.30           O  
ATOM   2443  N   LEU A 152      20.532  -5.503   0.133  1.00 98.03           N  
ATOM   2444  H   LEU A 152      21.349  -4.915   0.210  1.00 98.03           H  
ATOM   2445  CA  LEU A 152      19.858  -5.592  -1.170  1.00 98.03           C  
ATOM   2446  HA  LEU A 152      18.807  -5.324  -1.052  1.00 98.03           H  
ATOM   2447  C   LEU A 152      19.894  -7.024  -1.711  1.00 98.03           C  
ATOM   2448  CB  LEU A 152      20.540  -4.643  -2.177  1.00 98.03           C  
ATOM   2449  HB2 LEU A 152      20.362  -5.010  -3.188  1.00 98.03           H  
ATOM   2450  HB3 LEU A 152      21.616  -4.668  -2.012  1.00 98.03           H  
ATOM   2451  O   LEU A 152      18.873  -7.557  -2.142  1.00 98.03           O  
ATOM   2452  CG  LEU A 152      20.048  -3.189  -2.109  1.00 98.03           C  
ATOM   2453  HG  LEU A 152      20.036  -2.862  -1.069  1.00 98.03           H  
ATOM   2454  CD1 LEU A 152      20.993  -2.277  -2.893  1.00 98.03           C  
ATOM   2455 HD11 LEU A 152      21.036  -2.589  -3.937  1.00 98.03           H  
ATOM   2456 HD12 LEU A 152      21.990  -2.324  -2.457  1.00 98.03           H  
ATOM   2457 HD13 LEU A 152      20.640  -1.247  -2.837  1.00 98.03           H  
ATOM   2458  CD2 LEU A 152      18.648  -3.062  -2.721  1.00 98.03           C  
ATOM   2459 HD21 LEU A 152      18.347  -2.015  -2.754  1.00 98.03           H  
ATOM   2460 HD22 LEU A 152      18.641  -3.463  -3.735  1.00 98.03           H  
ATOM   2461 HD23 LEU A 152      17.923  -3.606  -2.117  1.00 98.03           H  
ATOM   2462  N   LEU A 153      21.062  -7.672  -1.659  1.00 98.14           N  
ATOM   2463  H   LEU A 153      21.872  -7.175  -1.315  1.00 98.14           H  
ATOM   2464  CA  LEU A 153      21.210  -9.069  -2.068  1.00 98.14           C  
ATOM   2465  HA  LEU A 153      20.828  -9.185  -3.081  1.00 98.14           H  
ATOM   2466  C   LEU A 153      20.368  -9.999  -1.189  1.00 98.14           C  
ATOM   2467  CB  LEU A 153      22.695  -9.470  -2.031  1.00 98.14           C  
ATOM   2468  HB2 LEU A 153      22.759 -10.552  -2.147  1.00 98.14           H  
ATOM   2469  HB3 LEU A 153      23.101  -9.217  -1.052  1.00 98.14           H  
ATOM   2470  O   LEU A 153      19.693 -10.879  -1.721  1.00 98.14           O  
ATOM   2471  CG  LEU A 153      23.567  -8.822  -3.121  1.00 98.14           C  
ATOM   2472  HG  LEU A 153      23.507  -7.736  -3.059  1.00 98.14           H  
ATOM   2473  CD1 LEU A 153      25.023  -9.241  -2.913  1.00 98.14           C  
ATOM   2474 HD11 LEU A 153      25.117 -10.323  -3.005  1.00 98.14           H  
ATOM   2475 HD12 LEU A 153      25.652  -8.763  -3.664  1.00 98.14           H  
ATOM   2476 HD13 LEU A 153      25.356  -8.926  -1.925  1.00 98.14           H  
ATOM   2477  CD2 LEU A 153      23.139  -9.230  -4.529  1.00 98.14           C  
ATOM   2478 HD21 LEU A 153      23.858  -8.847  -5.254  1.00 98.14           H  
ATOM   2479 HD22 LEU A 153      22.166  -8.794  -4.757  1.00 98.14           H  
ATOM   2480 HD23 LEU A 153      23.087 -10.316  -4.604  1.00 98.14           H  
ATOM   2481  N   ARG A 154      20.347  -9.774   0.133  1.00 98.07           N  
ATOM   2482  H   ARG A 154      20.934  -9.041   0.501  1.00 98.07           H  
ATOM   2483  CA  ARG A 154      19.495 -10.533   1.061  1.00 98.07           C  
ATOM   2484  HA  ARG A 154      19.780 -11.584   1.018  1.00 98.07           H  
ATOM   2485  C   ARG A 154      18.026 -10.472   0.647  1.00 98.07           C  
ATOM   2486  CB  ARG A 154      19.691 -10.015   2.491  1.00 98.07           C  
ATOM   2487  HB2 ARG A 154      19.318  -8.994   2.571  1.00 98.07           H  
ATOM   2488  HB3 ARG A 154      20.757 -10.015   2.721  1.00 98.07           H  
ATOM   2489  O   ARG A 154      17.409 -11.526   0.511  1.00 98.07           O  
ATOM   2490  CG  ARG A 154      18.951 -10.892   3.512  1.00 98.07           C  
ATOM   2491  HG2 ARG A 154      17.902 -10.975   3.229  1.00 98.07           H  
ATOM   2492  HG3 ARG A 154      19.384 -11.893   3.509  1.00 98.07           H  
ATOM   2493  CD  ARG A 154      18.997 -10.303   4.925  1.00 98.07           C  
ATOM   2494  HD2 ARG A 154      18.519 -10.992   5.621  1.00 98.07           H  
ATOM   2495  HD3 ARG A 154      18.413  -9.383   4.932  1.00 98.07           H  
ATOM   2496  NE  ARG A 154      20.367  -9.990   5.366  1.00 98.07           N  
ATOM   2497  HE  ARG A 154      20.555  -9.002   5.455  1.00 98.07           H  
ATOM   2498  NH1 ARG A 154      21.105 -12.146   5.696  1.00 98.07           N  
ATOM   2499 HH11 ARG A 154      21.772 -12.783   6.107  1.00 98.07           H  
ATOM   2500 HH12 ARG A 154      20.200 -12.486   5.401  1.00 98.07           H  
ATOM   2501  NH2 ARG A 154      22.419 -10.417   6.223  1.00 98.07           N  
ATOM   2502 HH21 ARG A 154      22.975 -11.044   6.787  1.00 98.07           H  
ATOM   2503 HH22 ARG A 154      22.491  -9.420   6.370  1.00 98.07           H  
ATOM   2504  CZ  ARG A 154      21.292 -10.853   5.742  1.00 98.07           C  
ATOM   2505  N   TYR A 155      17.512  -9.273   0.372  1.00 98.22           N  
ATOM   2506  H   TYR A 155      18.088  -8.456   0.512  1.00 98.22           H  
ATOM   2507  CA  TYR A 155      16.133  -9.083  -0.079  1.00 98.22           C  
ATOM   2508  HA  TYR A 155      15.445  -9.486   0.665  1.00 98.22           H  
ATOM   2509  C   TYR A 155      15.849  -9.841  -1.380  1.00 98.22           C  
ATOM   2510  CB  TYR A 155      15.851  -7.582  -0.215  1.00 98.22           C  
ATOM   2511  HB2 TYR A 155      16.000  -7.104   0.754  1.00 98.22           H  
ATOM   2512  HB3 TYR A 155      16.559  -7.136  -0.913  1.00 98.22           H  
ATOM   2513  O   TYR A 155      14.886 -10.605  -1.462  1.00 98.22           O  
ATOM   2514  CG  TYR A 155      14.443  -7.288  -0.683  1.00 98.22           C  
ATOM   2515  CD1 TYR A 155      14.179  -7.125  -2.057  1.00 98.22           C  
ATOM   2516  HD1 TYR A 155      14.993  -7.168  -2.766  1.00 98.22           H  
ATOM   2517  CD2 TYR A 155      13.389  -7.244   0.248  1.00 98.22           C  
ATOM   2518  HD2 TYR A 155      13.581  -7.397   1.299  1.00 98.22           H  
ATOM   2519  CE1 TYR A 155      12.859  -6.935  -2.505  1.00 98.22           C  
ATOM   2520  HE1 TYR A 155      12.658  -6.845  -3.561  1.00 98.22           H  
ATOM   2521  CE2 TYR A 155      12.070  -7.032  -0.196  1.00 98.22           C  
ATOM   2522  HE2 TYR A 155      11.252  -7.035   0.508  1.00 98.22           H  
ATOM   2523  OH  TYR A 155      10.528  -6.660  -1.994  1.00 98.22           O  
ATOM   2524  HH  TYR A 155      10.451  -6.687  -2.951  1.00 98.22           H  
ATOM   2525  CZ  TYR A 155      11.802  -6.870  -1.570  1.00 98.22           C  
ATOM   2526  N   LEU A 156      16.720  -9.703  -2.385  1.00 97.68           N  
ATOM   2527  H   LEU A 156      17.503  -9.079  -2.258  1.00 97.68           H  
ATOM   2528  CA  LEU A 156      16.552 -10.393  -3.667  1.00 97.68           C  
ATOM   2529  HA  LEU A 156      15.573 -10.137  -4.072  1.00 97.68           H  
ATOM   2530  C   LEU A 156      16.559 -11.921  -3.513  1.00 97.68           C  
ATOM   2531  CB  LEU A 156      17.644  -9.936  -4.647  1.00 97.68           C  
ATOM   2532  HB2 LEU A 156      17.595 -10.562  -5.539  1.00 97.68           H  
ATOM   2533  HB3 LEU A 156      18.617 -10.095  -4.181  1.00 97.68           H  
ATOM   2534  O   LEU A 156      15.752 -12.594  -4.152  1.00 97.68           O  
ATOM   2535  CG  LEU A 156      17.528  -8.464  -5.080  1.00 97.68           C  
ATOM   2536  HG  LEU A 156      17.511  -7.813  -4.206  1.00 97.68           H  
ATOM   2537  CD1 LEU A 156      18.732  -8.084  -5.941  1.00 97.68           C  
ATOM   2538 HD11 LEU A 156      19.650  -8.277  -5.386  1.00 97.68           H  
ATOM   2539 HD12 LEU A 156      18.690  -7.020  -6.170  1.00 97.68           H  
ATOM   2540 HD13 LEU A 156      18.728  -8.658  -6.868  1.00 97.68           H  
ATOM   2541  CD2 LEU A 156      16.258  -8.197  -5.887  1.00 97.68           C  
ATOM   2542 HD21 LEU A 156      16.267  -7.176  -6.268  1.00 97.68           H  
ATOM   2543 HD22 LEU A 156      15.378  -8.312  -5.255  1.00 97.68           H  
ATOM   2544 HD23 LEU A 156      16.193  -8.893  -6.724  1.00 97.68           H  
ATOM   2545  N   TYR A 157      17.424 -12.474  -2.661  1.00 97.18           N  
ATOM   2546  H   TYR A 157      18.081 -11.877  -2.181  1.00 97.18           H  
ATOM   2547  CA  TYR A 157      17.477 -13.918  -2.418  1.00 97.18           C  
ATOM   2548  HA  TYR A 157      17.435 -14.442  -3.372  1.00 97.18           H  
ATOM   2549  C   TYR A 157      16.292 -14.432  -1.608  1.00 97.18           C  
ATOM   2550  CB  TYR A 157      18.784 -14.277  -1.703  1.00 97.18           C  
ATOM   2551  HB2 TYR A 157      18.783 -15.349  -1.503  1.00 97.18           H  
ATOM   2552  HB3 TYR A 157      18.799 -13.763  -0.740  1.00 97.18           H  
ATOM   2553  O   TYR A 157      15.822 -15.540  -1.863  1.00 97.18           O  
ATOM   2554  CG  TYR A 157      20.063 -13.951  -2.450  1.00 97.18           C  
ATOM   2555  CD1 TYR A 157      20.115 -13.980  -3.861  1.00 97.18           C  
ATOM   2556  HD1 TYR A 157      19.238 -14.226  -4.441  1.00 97.18           H  
ATOM   2557  CD2 TYR A 157      21.220 -13.631  -1.715  1.00 97.18           C  
ATOM   2558  HD2 TYR A 157      21.181 -13.601  -0.636  1.00 97.18           H  
ATOM   2559  CE1 TYR A 157      21.311 -13.669  -4.531  1.00 97.18           C  
ATOM   2560  HE1 TYR A 157      21.343 -13.669  -5.610  1.00 97.18           H  
ATOM   2561  CE2 TYR A 157      22.422 -13.334  -2.382  1.00 97.18           C  
ATOM   2562  HE2 TYR A 157      23.314 -13.086  -1.827  1.00 97.18           H  
ATOM   2563  OH  TYR A 157      23.631 -13.064  -4.427  1.00 97.18           O  
ATOM   2564  HH  TYR A 157      23.549 -13.110  -5.383  1.00 97.18           H  
ATOM   2565  CZ  TYR A 157      22.467 -13.350  -3.789  1.00 97.18           C  
ATOM   2566  N   ASN A 158      15.812 -13.651  -0.645  1.00 97.56           N  
ATOM   2567  H   ASN A 158      16.264 -12.767  -0.458  1.00 97.56           H  
ATOM   2568  CA  ASN A 158      14.669 -14.020   0.180  1.00 97.56           C  
ATOM   2569  HA  ASN A 158      14.814 -15.037   0.545  1.00 97.56           H  
ATOM   2570  C   ASN A 158      13.358 -14.066  -0.605  1.00 97.56           C  
ATOM   2571  CB  ASN A 158      14.609 -13.059   1.373  1.00 97.56           C  
ATOM   2572  HB2 ASN A 158      13.589 -13.028   1.754  1.00 97.56           H  
ATOM   2573  HB3 ASN A 158      14.866 -12.046   1.066  1.00 97.56           H  
ATOM   2574  O   ASN A 158      12.510 -14.903  -0.312  1.00 97.56           O  
ATOM   2575  CG  ASN A 158      15.510 -13.509   2.505  1.00 97.56           C  
ATOM   2576  ND2 ASN A 158      15.853 -12.623   3.405  1.00 97.56           N  
ATOM   2577 HD21 ASN A 158      16.346 -12.968   4.216  1.00 97.56           H  
ATOM   2578 HD22 ASN A 158      15.604 -11.653   3.274  1.00 97.56           H  
ATOM   2579  OD1 ASN A 158      15.895 -14.667   2.605  1.00 97.56           O  
ATOM   2580  N   HIS A 159      13.228 -13.230  -1.632  1.00 97.51           N  
ATOM   2581  H   HIS A 159      13.934 -12.517  -1.750  1.00 97.51           H  
ATOM   2582  CA  HIS A 159      12.003 -13.125  -2.429  1.00 97.51           C  
ATOM   2583  HA  HIS A 159      11.204 -13.663  -1.917  1.00 97.51           H  
ATOM   2584  C   HIS A 159      12.092 -13.782  -3.812  1.00 97.51           C  
ATOM   2585  CB  HIS A 159      11.573 -11.656  -2.466  1.00 97.51           C  
ATOM   2586  HB2 HIS A 159      10.697 -11.550  -3.105  1.00 97.51           H  
ATOM   2587  HB3 HIS A 159      12.378 -11.045  -2.875  1.00 97.51           H  
ATOM   2588  O   HIS A 159      11.189 -13.601  -4.628  1.00 97.51           O  
ATOM   2589  CG  HIS A 159      11.197 -11.158  -1.097  1.00 97.51           C  
ATOM   2590  CD2 HIS A 159      11.839 -10.190  -0.382  1.00 97.51           C  
ATOM   2591  HD2 HIS A 159      12.709  -9.636  -0.701  1.00 97.51           H  
ATOM   2592  ND1 HIS A 159      10.140 -11.654  -0.339  1.00 97.51           N  
ATOM   2593  CE1 HIS A 159      10.171 -10.964   0.811  1.00 97.51           C  
ATOM   2594  HE1 HIS A 159       9.487 -11.106   1.635  1.00 97.51           H  
ATOM   2595  NE2 HIS A 159      11.165 -10.065   0.812  1.00 97.51           N  
ATOM   2596  HE2 HIS A 159      11.345  -9.404   1.555  1.00 97.51           H  
ATOM   2597  N   GLN A 160      13.156 -14.541  -4.100  1.00 97.22           N  
ATOM   2598  H   GLN A 160      13.851 -14.685  -3.382  1.00 97.22           H  
ATOM   2599  CA  GLN A 160      13.206 -15.375  -5.303  1.00 97.22           C  
ATOM   2600  HA  GLN A 160      12.836 -14.787  -6.143  1.00 97.22           H  
ATOM   2601  C   GLN A 160      12.286 -16.587  -5.120  1.00 97.22           C  
ATOM   2602  CB  GLN A 160      14.651 -15.796  -5.622  1.00 97.22           C  
ATOM   2603  HB2 GLN A 160      15.296 -14.918  -5.585  1.00 97.22           H  
ATOM   2604  HB3 GLN A 160      14.999 -16.509  -4.875  1.00 97.22           H  
ATOM   2605  O   GLN A 160      12.453 -17.367  -4.179  1.00 97.22           O  
ATOM   2606  CG  GLN A 160      14.747 -16.418  -7.026  1.00 97.22           C  
ATOM   2607  HG2 GLN A 160      14.354 -15.703  -7.749  1.00 97.22           H  
ATOM   2608  HG3 GLN A 160      14.134 -17.317  -7.078  1.00 97.22           H  
ATOM   2609  CD  GLN A 160      16.173 -16.789  -7.431  1.00 97.22           C  
ATOM   2610  NE2 GLN A 160      16.502 -16.684  -8.695  1.00 97.22           N  
ATOM   2611 HE21 GLN A 160      17.456 -16.827  -8.993  1.00 97.22           H  
ATOM   2612 HE22 GLN A 160      15.793 -16.404  -9.358  1.00 97.22           H  
ATOM   2613  OE1 GLN A 160      17.002 -17.235  -6.644  1.00 97.22           O  
ATOM   2614  N   ASN A 161      11.336 -16.765  -6.035  1.00 97.05           N  
ATOM   2615  H   ASN A 161      11.304 -16.136  -6.824  1.00 97.05           H  
ATOM   2616  CA  ASN A 161      10.415 -17.896  -6.018  1.00 97.05           C  
ATOM   2617  HA  ASN A 161       9.986 -17.978  -5.019  1.00 97.05           H  
ATOM   2618  C   ASN A 161      11.146 -19.224  -6.307  1.00 97.05           C  
ATOM   2619  CB  ASN A 161       9.280 -17.625  -7.021  1.00 97.05           C  
ATOM   2620  HB2 ASN A 161       9.728 -17.307  -7.963  1.00 97.05           H  
ATOM   2621  HB3 ASN A 161       8.729 -18.544  -7.219  1.00 97.05           H  
ATOM   2622  O   ASN A 161      12.267 -19.257  -6.822  1.00 97.05           O  
ATOM   2623  CG  ASN A 161       8.265 -16.588  -6.560  1.00 97.05           C  
ATOM   2624  ND2 ASN A 161       7.734 -15.817  -7.483  1.00 97.05           N  
ATOM   2625 HD21 ASN A 161       8.035 -15.923  -8.441  1.00 97.05           H  
ATOM   2626 HD22 ASN A 161       6.988 -15.194  -7.204  1.00 97.05           H  
ATOM   2627  OD1 ASN A 161       7.879 -16.517  -5.399  1.00 97.05           O  
ATOM   2628  N   GLU A 162      10.495 -20.346  -5.989  1.00 94.73           N  
ATOM   2629  H   GLU A 162       9.590 -20.273  -5.545  1.00 94.73           H  
ATOM   2630  CA  GLU A 162      11.058 -21.695  -6.172  1.00 94.73           C  
ATOM   2631  HA  GLU A 162      11.971 -21.784  -5.584  1.00 94.73           H  
ATOM   2632  C   GLU A 162      11.429 -22.003  -7.630  1.00 94.73           C  
ATOM   2633  CB  GLU A 162      10.059 -22.754  -5.685  1.00 94.73           C  
ATOM   2634  HB2 GLU A 162       9.117 -22.627  -6.217  1.00 94.73           H  
ATOM   2635  HB3 GLU A 162      10.464 -23.738  -5.923  1.00 94.73           H  
ATOM   2636  O   GLU A 162      12.414 -22.699  -7.881  1.00 94.73           O  
ATOM   2637  CG  GLU A 162       9.809 -22.688  -4.172  1.00 94.73           C  
ATOM   2638  HG2 GLU A 162      10.770 -22.740  -3.661  1.00 94.73           H  
ATOM   2639  HG3 GLU A 162       9.350 -21.729  -3.929  1.00 94.73           H  
ATOM   2640  CD  GLU A 162       8.901 -23.820  -3.662  1.00 94.73           C  
ATOM   2641  OE1 GLU A 162       8.817 -23.960  -2.422  1.00 94.73           O  
ATOM   2642  OE2 GLU A 162       8.303 -24.536  -4.498  1.00 94.73           O  
ATOM   2643  N   ASP A 163      10.687 -21.438  -8.585  1.00 95.90           N  
ATOM   2644  H   ASP A 163       9.956 -20.799  -8.303  1.00 95.90           H  
ATOM   2645  CA  ASP A 163      10.940 -21.565 -10.023  1.00 95.90           C  
ATOM   2646  HA  ASP A 163      11.187 -22.608 -10.222  1.00 95.90           H  
ATOM   2647  C   ASP A 163      12.142 -20.738 -10.518  1.00 95.90           C  
ATOM   2648  CB  ASP A 163       9.651 -21.245 -10.801  1.00 95.90           C  
ATOM   2649  HB2 ASP A 163       8.840 -21.855 -10.404  1.00 95.90           H  
ATOM   2650  HB3 ASP A 163       9.799 -21.535 -11.841  1.00 95.90           H  
ATOM   2651  O   ASP A 163      12.515 -20.829 -11.687  1.00 95.90           O  
ATOM   2652  CG  ASP A 163       9.222 -19.772 -10.768  1.00 95.90           C  
ATOM   2653  OD1 ASP A 163       9.845 -18.949 -10.060  1.00 95.90           O  
ATOM   2654  OD2 ASP A 163       8.247 -19.439 -11.474  1.00 95.90           O  
ATOM   2655  N   GLY A 164      12.772 -19.953  -9.638  1.00 96.32           N  
ATOM   2656  H   GLY A 164      12.390 -19.904  -8.703  1.00 96.32           H  
ATOM   2657  CA  GLY A 164      13.919 -19.104  -9.946  1.00 96.32           C  
ATOM   2658  HA2 GLY A 164      14.564 -19.050  -9.069  1.00 96.32           H  
ATOM   2659  HA3 GLY A 164      14.472 -19.552 -10.771  1.00 96.32           H  
ATOM   2660  C   GLY A 164      13.567 -17.682 -10.373  1.00 96.32           C  
ATOM   2661  O   GLY A 164      14.478 -16.869 -10.527  1.00 96.32           O  
ATOM   2662  N   GLY A 165      12.290 -17.355 -10.564  1.00 97.43           N  
ATOM   2663  H   GLY A 165      11.574 -18.044 -10.380  1.00 97.43           H  
ATOM   2664  CA  GLY A 165      11.864 -16.012 -10.937  1.00 97.43           C  
ATOM   2665  HA2 GLY A 165      12.652 -15.527 -11.514  1.00 97.43           H  
ATOM   2666  HA3 GLY A 165      10.993 -16.088 -11.587  1.00 97.43           H  
ATOM   2667  C   GLY A 165      11.524 -15.113  -9.746  1.00 97.43           C  
ATOM   2668  O   GLY A 165      11.657 -15.492  -8.581  1.00 97.43           O  
ATOM   2669  N   TRP A 166      11.053 -13.907 -10.059  1.00 98.07           N  
ATOM   2670  H   TRP A 166      10.947 -13.689 -11.039  1.00 98.07           H  
ATOM   2671  CA  TRP A 166      10.429 -12.989  -9.103  1.00 98.07           C  
ATOM   2672  HA  TRP A 166      10.263 -13.503  -8.156  1.00 98.07           H  
ATOM   2673  C   TRP A 166       9.078 -12.536  -9.636  1.00 98.07           C  
ATOM   2674  CB  TRP A 166      11.303 -11.762  -8.830  1.00 98.07           C  
ATOM   2675  HB2 TRP A 166      11.564 -11.295  -9.780  1.00 98.07           H  
ATOM   2676  HB3 TRP A 166      10.708 -11.044  -8.265  1.00 98.07           H  
ATOM   2677  O   TRP A 166       8.913 -12.320 -10.840  1.00 98.07           O  
ATOM   2678  CG  TRP A 166      12.559 -12.021  -8.061  1.00 98.07           C  
ATOM   2679  CD1 TRP A 166      12.735 -11.875  -6.729  1.00 98.07           C  
ATOM   2680  HD1 TRP A 166      11.969 -11.579  -6.028  1.00 98.07           H  
ATOM   2681  CD2 TRP A 166      13.831 -12.502  -8.568  1.00 98.07           C  
ATOM   2682  CE2 TRP A 166      14.751 -12.617  -7.489  1.00 98.07           C  
ATOM   2683  CE3 TRP A 166      14.293 -12.854  -9.843  1.00 98.07           C  
ATOM   2684  HE3 TRP A 166      13.601 -12.828 -10.672  1.00 98.07           H  
ATOM   2685  NE1 TRP A 166      14.029 -12.225  -6.389  1.00 98.07           N  
ATOM   2686  HE1 TRP A 166      14.370 -12.283  -5.440  1.00 98.07           H  
ATOM   2687  CH2 TRP A 166      16.504 -13.384  -8.963  1.00 98.07           C  
ATOM   2688  HH2 TRP A 166      17.511 -13.734  -9.133  1.00 98.07           H  
ATOM   2689  CZ2 TRP A 166      16.066 -13.073  -7.666  1.00 98.07           C  
ATOM   2690  HZ2 TRP A 166      16.720 -13.174  -6.812  1.00 98.07           H  
ATOM   2691  CZ3 TRP A 166      15.623 -13.233 -10.047  1.00 98.07           C  
ATOM   2692  HZ3 TRP A 166      15.957 -13.398 -11.061  1.00 98.07           H  
ATOM   2693  N   GLY A 167       8.115 -12.376  -8.734  1.00 96.38           N  
ATOM   2694  H   GLY A 167       8.315 -12.569  -7.762  1.00 96.38           H  
ATOM   2695  CA  GLY A 167       6.796 -11.861  -9.069  1.00 96.38           C  
ATOM   2696  HA2 GLY A 167       6.536 -12.150 -10.088  1.00 96.38           H  
ATOM   2697  HA3 GLY A 167       6.071 -12.318  -8.397  1.00 96.38           H  
ATOM   2698  C   GLY A 167       6.693 -10.340  -8.991  1.00 96.38           C  
ATOM   2699  O   GLY A 167       7.654  -9.648  -8.659  1.00 96.38           O  
ATOM   2700  N   LEU A 168       5.503  -9.808  -9.290  1.00 95.13           N  
ATOM   2701  H   LEU A 168       4.757 -10.439  -9.547  1.00 95.13           H  
ATOM   2702  CA  LEU A 168       5.228  -8.364  -9.260  1.00 95.13           C  
ATOM   2703  HA  LEU A 168       5.955  -7.868  -9.904  1.00 95.13           H  
ATOM   2704  C   LEU A 168       5.375  -7.766  -7.850  1.00 95.13           C  
ATOM   2705  CB  LEU A 168       3.809  -8.139  -9.810  1.00 95.13           C  
ATOM   2706  HB2 LEU A 168       3.093  -8.563  -9.106  1.00 95.13           H  
ATOM   2707  HB3 LEU A 168       3.690  -8.674 -10.752  1.00 95.13           H  
ATOM   2708  O   LEU A 168       5.849  -6.646  -7.661  1.00 95.13           O  
ATOM   2709  CG  LEU A 168       3.450  -6.664 -10.047  1.00 95.13           C  
ATOM   2710  HG  LEU A 168       3.535  -6.105  -9.114  1.00 95.13           H  
ATOM   2711  CD1 LEU A 168       4.330  -6.006 -11.115  1.00 95.13           C  
ATOM   2712 HD11 LEU A 168       4.216  -6.524 -12.067  1.00 95.13           H  
ATOM   2713 HD12 LEU A 168       4.033  -4.965 -11.235  1.00 95.13           H  
ATOM   2714 HD13 LEU A 168       5.379  -6.022 -10.816  1.00 95.13           H  
ATOM   2715  CD2 LEU A 168       2.006  -6.591 -10.527  1.00 95.13           C  
ATOM   2716 HD21 LEU A 168       1.341  -7.017  -9.775  1.00 95.13           H  
ATOM   2717 HD22 LEU A 168       1.881  -7.138 -11.461  1.00 95.13           H  
ATOM   2718 HD23 LEU A 168       1.729  -5.548 -10.684  1.00 95.13           H  
ATOM   2719  N   HIS A 169       4.983  -8.554  -6.862  1.00 95.61           N  
ATOM   2720  H   HIS A 169       4.683  -9.485  -7.113  1.00 95.61           H  
ATOM   2721  CA  HIS A 169       5.080  -8.293  -5.435  1.00 95.61           C  
ATOM   2722  HA  HIS A 169       5.850  -7.542  -5.257  1.00 95.61           H  
ATOM   2723  C   HIS A 169       5.516  -9.584  -4.728  1.00 95.61           C  
ATOM   2724  CB  HIS A 169       3.726  -7.759  -4.933  1.00 95.61           C  
ATOM   2725  HB2 HIS A 169       3.548  -6.782  -5.380  1.00 95.61           H  
ATOM   2726  HB3 HIS A 169       3.766  -7.619  -3.852  1.00 95.61           H  
ATOM   2727  O   HIS A 169       5.517 -10.648  -5.350  1.00 95.61           O  
ATOM   2728  CG  HIS A 169       2.562  -8.661  -5.259  1.00 95.61           C  
ATOM   2729  CD2 HIS A 169       1.691  -8.534  -6.309  1.00 95.61           C  
ATOM   2730  HD2 HIS A 169       1.696  -7.755  -7.058  1.00 95.61           H  
ATOM   2731  ND1 HIS A 169       2.198  -9.795  -4.571  1.00 95.61           N  
ATOM   2732  HD1 HIS A 169       2.614 -10.149  -3.721  1.00 95.61           H  
ATOM   2733  CE1 HIS A 169       1.137 -10.339  -5.186  1.00 95.61           C  
ATOM   2734  HE1 HIS A 169       0.624 -11.232  -4.861  1.00 95.61           H  
ATOM   2735  NE2 HIS A 169       0.807  -9.616  -6.266  1.00 95.61           N  
ATOM   2736  N   ILE A 170       5.866  -9.510  -3.444  1.00 95.89           N  
ATOM   2737  H   ILE A 170       5.892  -8.596  -3.016  1.00 95.89           H  
ATOM   2738  CA  ILE A 170       6.425 -10.643  -2.677  1.00 95.89           C  
ATOM   2739  HA  ILE A 170       7.373 -10.925  -3.135  1.00 95.89           H  
ATOM   2740  C   ILE A 170       5.558 -11.917  -2.741  1.00 95.89           C  
ATOM   2741  CB  ILE A 170       6.749 -10.205  -1.230  1.00 95.89           C  
ATOM   2742  HB  ILE A 170       7.187 -11.062  -0.717  1.00 95.89           H  
ATOM   2743  O   ILE A 170       6.078 -13.010  -2.937  1.00 95.89           O  
ATOM   2744  CG1 ILE A 170       5.474  -9.796  -0.455  1.00 95.89           C  
ATOM   2745 HG12 ILE A 170       4.883  -9.095  -1.044  1.00 95.89           H  
ATOM   2746 HG13 ILE A 170       4.876 -10.692  -0.287  1.00 95.89           H  
ATOM   2747  CG2 ILE A 170       7.824  -9.099  -1.251  1.00 95.89           C  
ATOM   2748 HG21 ILE A 170       8.203  -8.932  -0.244  1.00 95.89           H  
ATOM   2749 HG22 ILE A 170       8.669  -9.416  -1.863  1.00 95.89           H  
ATOM   2750 HG23 ILE A 170       7.425  -8.161  -1.638  1.00 95.89           H  
ATOM   2751  CD1 ILE A 170       5.728  -9.163   0.914  1.00 95.89           C  
ATOM   2752 HD11 ILE A 170       4.802  -9.148   1.488  1.00 95.89           H  
ATOM   2753 HD12 ILE A 170       6.478  -9.740   1.454  1.00 95.89           H  
ATOM   2754 HD13 ILE A 170       6.085  -8.141   0.793  1.00 95.89           H  
ATOM   2755  N   GLU A 171       4.226 -11.789  -2.697  1.00 94.44           N  
ATOM   2756  H   GLU A 171       3.868 -10.904  -2.370  1.00 94.44           H  
ATOM   2757  CA  GLU A 171       3.294 -12.933  -2.807  1.00 94.44           C  
ATOM   2758  HA  GLU A 171       3.714 -13.784  -2.272  1.00 94.44           H  
ATOM   2759  C   GLU A 171       3.046 -13.456  -4.232  1.00 94.44           C  
ATOM   2760  CB  GLU A 171       1.949 -12.591  -2.148  1.00 94.44           C  
ATOM   2761  HB2 GLU A 171       1.500 -11.750  -2.674  1.00 94.44           H  
ATOM   2762  HB3 GLU A 171       1.285 -13.447  -2.261  1.00 94.44           H  
ATOM   2763  O   GLU A 171       2.415 -14.501  -4.416  1.00 94.44           O  
ATOM   2764  CG  GLU A 171       2.008 -12.249  -0.655  1.00 94.44           C  
ATOM   2765  HG2 GLU A 171       2.579 -11.329  -0.526  1.00 94.44           H  
ATOM   2766  HG3 GLU A 171       0.983 -12.061  -0.335  1.00 94.44           H  
ATOM   2767  CD  GLU A 171       2.579 -13.356   0.241  1.00 94.44           C  
ATOM   2768  OE1 GLU A 171       2.914 -13.010   1.395  1.00 94.44           O  
ATOM   2769  OE2 GLU A 171       2.758 -14.491  -0.262  1.00 94.44           O  
ATOM   2770  N   SER A 172       3.508 -12.742  -5.255  1.00 94.48           N  
ATOM   2771  H   SER A 172       4.168 -12.001  -5.065  1.00 94.48           H  
ATOM   2772  CA  SER A 172       3.135 -12.991  -6.646  1.00 94.48           C  
ATOM   2773  HA  SER A 172       2.065 -13.202  -6.668  1.00 94.48           H  
ATOM   2774  C   SER A 172       3.917 -14.166  -7.256  1.00 94.48           C  
ATOM   2775  CB  SER A 172       3.374 -11.717  -7.454  1.00 94.48           C  
ATOM   2776  HB2 SER A 172       4.449 -11.558  -7.543  1.00 94.48           H  
ATOM   2777  HB3 SER A 172       2.976 -10.857  -6.915  1.00 94.48           H  
ATOM   2778  O   SER A 172       5.110 -14.330  -6.970  1.00 94.48           O  
ATOM   2779  OG  SER A 172       2.787 -11.746  -8.737  1.00 94.48           O  
ATOM   2780  HG  SER A 172       1.854 -11.543  -8.641  1.00 94.48           H  
ATOM   2781  N   PRO A 173       3.293 -14.965  -8.146  1.00 95.44           N  
ATOM   2782  CA  PRO A 173       4.022 -15.861  -9.038  1.00 95.44           C  
ATOM   2783  HA  PRO A 173       4.545 -16.609  -8.443  1.00 95.44           H  
ATOM   2784  C   PRO A 173       5.027 -15.096  -9.904  1.00 95.44           C  
ATOM   2785  CB  PRO A 173       2.965 -16.542  -9.916  1.00 95.44           C  
ATOM   2786  HB2 PRO A 173       3.201 -17.593 -10.086  1.00 95.44           H  
ATOM   2787  HB3 PRO A 173       2.870 -16.017 -10.866  1.00 95.44           H  
ATOM   2788  O   PRO A 173       4.864 -13.903 -10.161  1.00 95.44           O  
ATOM   2789  CG  PRO A 173       1.670 -16.376  -9.125  1.00 95.44           C  
ATOM   2790  HG2 PRO A 173       0.794 -16.366  -9.774  1.00 95.44           H  
ATOM   2791  HG3 PRO A 173       1.590 -17.168  -8.380  1.00 95.44           H  
ATOM   2792  CD  PRO A 173       1.869 -15.036  -8.424  1.00 95.44           C  
ATOM   2793  HD2 PRO A 173       1.277 -15.009  -7.509  1.00 95.44           H  
ATOM   2794  HD3 PRO A 173       1.586 -14.221  -9.090  1.00 95.44           H  
ATOM   2795  N   SER A 174       6.056 -15.791 -10.382  1.00 97.60           N  
ATOM   2796  H   SER A 174       6.148 -16.772 -10.162  1.00 97.60           H  
ATOM   2797  CA  SER A 174       7.101 -15.185 -11.206  1.00 97.60           C  
ATOM   2798  HA  SER A 174       7.538 -14.364 -10.637  1.00 97.60           H  
ATOM   2799  C   SER A 174       6.567 -14.617 -12.522  1.00 97.60           C  
ATOM   2800  CB  SER A 174       8.200 -16.204 -11.469  1.00 97.60           C  
ATOM   2801  HB2 SER A 174       8.968 -15.765 -12.108  1.00 97.60           H  
ATOM   2802  HB3 SER A 174       7.773 -17.075 -11.964  1.00 97.60           H  
ATOM   2803  O   SER A 174       5.706 -15.219 -13.163  1.00 97.60           O  
ATOM   2804  OG  SER A 174       8.749 -16.560 -10.216  1.00 97.60           O  
ATOM   2805  HG  SER A 174       9.107 -17.450 -10.285  1.00 97.60           H  
ATOM   2806  N   ASN A 175       7.099 -13.463 -12.934  1.00 97.32           N  
ATOM   2807  H   ASN A 175       7.796 -13.020 -12.352  1.00 97.32           H  
ATOM   2808  CA  ASN A 175       6.764 -12.806 -14.200  1.00 97.32           C  
ATOM   2809  HA  ASN A 175       6.316 -13.549 -14.861  1.00 97.32           H  
ATOM   2810  C   ASN A 175       8.016 -12.283 -14.928  1.00 97.32           C  
ATOM   2811  CB  ASN A 175       5.695 -11.732 -13.948  1.00 97.32           C  
ATOM   2812  HB2 ASN A 175       5.309 -11.379 -14.904  1.00 97.32           H  
ATOM   2813  HB3 ASN A 175       4.861 -12.198 -13.422  1.00 97.32           H  
ATOM   2814  O   ASN A 175       9.106 -12.211 -14.348  1.00 97.32           O  
ATOM   2815  CG  ASN A 175       6.162 -10.523 -13.153  1.00 97.32           C  
ATOM   2816  ND2 ASN A 175       5.252  -9.896 -12.453  1.00 97.32           N  
ATOM   2817 HD21 ASN A 175       4.293 -10.209 -12.513  1.00 97.32           H  
ATOM   2818 HD22 ASN A 175       5.550  -9.098 -11.909  1.00 97.32           H  
ATOM   2819  OD1 ASN A 175       7.312 -10.113 -13.131  1.00 97.32           O  
ATOM   2820  N   MET A 176       7.886 -11.929 -16.210  1.00 97.96           N  
ATOM   2821  H   MET A 176       6.964 -11.837 -16.611  1.00 97.96           H  
ATOM   2822  CA  MET A 176       9.024 -11.497 -17.028  1.00 97.96           C  
ATOM   2823  HA  MET A 176       9.842 -12.203 -16.884  1.00 97.96           H  
ATOM   2824  C   MET A 176       9.546 -10.135 -16.586  1.00 97.96           C  
ATOM   2825  CB  MET A 176       8.639 -11.485 -18.519  1.00 97.96           C  
ATOM   2826  HB2 MET A 176       7.917 -10.690 -18.705  1.00 97.96           H  
ATOM   2827  HB3 MET A 176       8.178 -12.437 -18.777  1.00 97.96           H  
ATOM   2828  O   MET A 176      10.760  -9.925 -16.589  1.00 97.96           O  
ATOM   2829  CG  MET A 176       9.828 -11.231 -19.455  1.00 97.96           C  
ATOM   2830  HG2 MET A 176      10.257 -10.257 -19.220  1.00 97.96           H  
ATOM   2831  HG3 MET A 176       9.454 -11.185 -20.477  1.00 97.96           H  
ATOM   2832  SD  MET A 176      11.160 -12.457 -19.394  1.00 97.96           S  
ATOM   2833  CE  MET A 176      10.316 -13.864 -20.159  1.00 97.96           C  
ATOM   2834  HE1 MET A 176       9.456 -14.160 -19.559  1.00 97.96           H  
ATOM   2835  HE2 MET A 176       9.983 -13.598 -21.163  1.00 97.96           H  
ATOM   2836  HE3 MET A 176      11.004 -14.706 -20.226  1.00 97.96           H  
ATOM   2837  N   PHE A 177       8.667  -9.206 -16.193  1.00 97.34           N  
ATOM   2838  H   PHE A 177       7.682  -9.429 -16.177  1.00 97.34           H  
ATOM   2839  CA  PHE A 177       9.096  -7.876 -15.768  1.00 97.34           C  
ATOM   2840  HA  PHE A 177       9.607  -7.403 -16.606  1.00 97.34           H  
ATOM   2841  C   PHE A 177      10.078  -7.942 -14.597  1.00 97.34           C  
ATOM   2842  CB  PHE A 177       7.881  -7.029 -15.372  1.00 97.34           C  
ATOM   2843  HB2 PHE A 177       7.360  -7.535 -14.561  1.00 97.34           H  
ATOM   2844  HB3 PHE A 177       7.178  -6.999 -16.205  1.00 97.34           H  
ATOM   2845  O   PHE A 177      11.223  -7.502 -14.722  1.00 97.34           O  
ATOM   2846  CG  PHE A 177       8.174  -5.604 -14.930  1.00 97.34           C  
ATOM   2847  CD1 PHE A 177       7.274  -4.974 -14.052  1.00 97.34           C  
ATOM   2848  HD1 PHE A 177       6.382  -5.493 -13.730  1.00 97.34           H  
ATOM   2849  CD2 PHE A 177       9.332  -4.909 -15.343  1.00 97.34           C  
ATOM   2850  HD2 PHE A 177      10.056  -5.373 -15.998  1.00 97.34           H  
ATOM   2851  CE1 PHE A 177       7.530  -3.678 -13.576  1.00 97.34           C  
ATOM   2852  HE1 PHE A 177       6.839  -3.215 -12.886  1.00 97.34           H  
ATOM   2853  CE2 PHE A 177       9.593  -3.616 -14.853  1.00 97.34           C  
ATOM   2854  HE2 PHE A 177      10.510  -3.106 -15.112  1.00 97.34           H  
ATOM   2855  CZ  PHE A 177       8.695  -3.001 -13.970  1.00 97.34           C  
ATOM   2856  HZ  PHE A 177       8.907  -2.020 -13.570  1.00 97.34           H  
ATOM   2857  N   CYS A 178       9.636  -8.505 -13.475  1.00 97.65           N  
ATOM   2858  H   CYS A 178       8.728  -8.947 -13.474  1.00 97.65           H  
ATOM   2859  CA  CYS A 178      10.401  -8.513 -12.236  1.00 97.65           C  
ATOM   2860  HA  CYS A 178      10.818  -7.519 -12.077  1.00 97.65           H  
ATOM   2861  C   CYS A 178      11.569  -9.489 -12.316  1.00 97.65           C  
ATOM   2862  CB  CYS A 178       9.472  -8.788 -11.055  1.00 97.65           C  
ATOM   2863  HB2 CYS A 178       8.906  -9.706 -11.209  1.00 97.65           H  
ATOM   2864  HB3 CYS A 178      10.048  -8.883 -10.134  1.00 97.65           H  
ATOM   2865  O   CYS A 178      12.642  -9.188 -11.793  1.00 97.65           O  
ATOM   2866  SG  CYS A 178       8.355  -7.369 -10.910  1.00 97.65           S  
ATOM   2867  HG  CYS A 178       7.725  -7.586 -12.068  1.00 97.65           H  
ATOM   2868  N   THR A 179      11.424 -10.612 -13.024  1.00 98.41           N  
ATOM   2869  H   THR A 179      10.517 -10.861 -13.393  1.00 98.41           H  
ATOM   2870  CA  THR A 179      12.543 -11.549 -13.167  1.00 98.41           C  
ATOM   2871  HA  THR A 179      12.915 -11.744 -12.161  1.00 98.41           H  
ATOM   2872  C   THR A 179      13.708 -10.934 -13.938  1.00 98.41           C  
ATOM   2873  CB  THR A 179      12.115 -12.894 -13.764  1.00 98.41           C  
ATOM   2874  HB  THR A 179      11.788 -12.768 -14.796  1.00 98.41           H  
ATOM   2875  O   THR A 179      14.850 -11.017 -13.483  1.00 98.41           O  
ATOM   2876  CG2 THR A 179      13.254 -13.908 -13.701  1.00 98.41           C  
ATOM   2877 HG21 THR A 179      12.909 -14.874 -14.069  1.00 98.41           H  
ATOM   2878 HG22 THR A 179      14.096 -13.569 -14.304  1.00 98.41           H  
ATOM   2879 HG23 THR A 179      13.604 -14.017 -12.675  1.00 98.41           H  
ATOM   2880  OG1 THR A 179      11.067 -13.429 -12.994  1.00 98.41           O  
ATOM   2881  HG1 THR A 179      10.254 -13.112 -13.392  1.00 98.41           H  
ATOM   2882  N   VAL A 180      13.442 -10.245 -15.053  1.00 98.48           N  
ATOM   2883  H   VAL A 180      12.488 -10.176 -15.374  1.00 98.48           H  
ATOM   2884  CA  VAL A 180      14.504  -9.611 -15.851  1.00 98.48           C  
ATOM   2885  HA  VAL A 180      15.274 -10.354 -16.058  1.00 98.48           H  
ATOM   2886  C   VAL A 180      15.190  -8.481 -15.083  1.00 98.48           C  
ATOM   2887  CB  VAL A 180      13.958  -9.113 -17.201  1.00 98.48           C  
ATOM   2888  HB  VAL A 180      13.094  -8.473 -17.030  1.00 98.48           H  
ATOM   2889  O   VAL A 180      16.420  -8.446 -15.019  1.00 98.48           O  
ATOM   2890  CG1 VAL A 180      15.009  -8.317 -17.982  1.00 98.48           C  
ATOM   2891 HG11 VAL A 180      15.896  -8.926 -18.147  1.00 98.48           H  
ATOM   2892 HG12 VAL A 180      14.596  -8.009 -18.942  1.00 98.48           H  
ATOM   2893 HG13 VAL A 180      15.290  -7.424 -17.423  1.00 98.48           H  
ATOM   2894  CG2 VAL A 180      13.551 -10.288 -18.095  1.00 98.48           C  
ATOM   2895 HG21 VAL A 180      12.863 -10.946 -17.566  1.00 98.48           H  
ATOM   2896 HG22 VAL A 180      14.427 -10.866 -18.390  1.00 98.48           H  
ATOM   2897 HG23 VAL A 180      13.046  -9.911 -18.984  1.00 98.48           H  
ATOM   2898  N   ILE A 181      14.431  -7.555 -14.488  1.00 98.00           N  
ATOM   2899  H   ILE A 181      13.426  -7.626 -14.545  1.00 98.00           H  
ATOM   2900  CA  ILE A 181      15.039  -6.392 -13.817  1.00 98.00           C  
ATOM   2901  HA  ILE A 181      15.779  -5.970 -14.498  1.00 98.00           H  
ATOM   2902  C   ILE A 181      15.813  -6.793 -12.554  1.00 98.00           C  
ATOM   2903  CB  ILE A 181      14.013  -5.277 -13.528  1.00 98.00           C  
ATOM   2904  HB  ILE A 181      14.560  -4.434 -13.107  1.00 98.00           H  
ATOM   2905  O   ILE A 181      16.857  -6.203 -12.281  1.00 98.00           O  
ATOM   2906  CG1 ILE A 181      12.989  -5.742 -12.473  1.00 98.00           C  
ATOM   2907 HG12 ILE A 181      12.588  -6.707 -12.780  1.00 98.00           H  
ATOM   2908 HG13 ILE A 181      13.499  -5.886 -11.521  1.00 98.00           H  
ATOM   2909  CG2 ILE A 181      13.388  -4.772 -14.842  1.00 98.00           C  
ATOM   2910 HG21 ILE A 181      12.734  -5.531 -15.272  1.00 98.00           H  
ATOM   2911 HG22 ILE A 181      12.811  -3.868 -14.653  1.00 98.00           H  
ATOM   2912 HG23 ILE A 181      14.174  -4.533 -15.558  1.00 98.00           H  
ATOM   2913  CD1 ILE A 181      11.823  -4.793 -12.207  1.00 98.00           C  
ATOM   2914 HD11 ILE A 181      12.192  -3.807 -11.921  1.00 98.00           H  
ATOM   2915 HD12 ILE A 181      11.200  -4.716 -13.097  1.00 98.00           H  
ATOM   2916 HD13 ILE A 181      11.214  -5.203 -11.401  1.00 98.00           H  
ATOM   2917  N   ASN A 182      15.367  -7.811 -11.809  1.00 98.00           N  
ATOM   2918  H   ASN A 182      14.498  -8.265 -12.052  1.00 98.00           H  
ATOM   2919  CA  ASN A 182      16.101  -8.290 -10.634  1.00 98.00           C  
ATOM   2920  HA  ASN A 182      16.470  -7.430 -10.075  1.00 98.00           H  
ATOM   2921  C   ASN A 182      17.323  -9.119 -11.012  1.00 98.00           C  
ATOM   2922  CB  ASN A 182      15.185  -9.084  -9.713  1.00 98.00           C  
ATOM   2923  HB2 ASN A 182      15.775  -9.574  -8.939  1.00 98.00           H  
ATOM   2924  HB3 ASN A 182      14.673  -9.865 -10.275  1.00 98.00           H  
ATOM   2925  O   ASN A 182      18.352  -8.988 -10.356  1.00 98.00           O  
ATOM   2926  CG  ASN A 182      14.196  -8.181  -9.021  1.00 98.00           C  
ATOM   2927  ND2 ASN A 182      12.948  -8.537  -9.084  1.00 98.00           N  
ATOM   2928 HD21 ASN A 182      12.688  -9.327  -9.657  1.00 98.00           H  
ATOM   2929 HD22 ASN A 182      12.287  -7.975  -8.567  1.00 98.00           H  
ATOM   2930  OD1 ASN A 182      14.519  -7.146  -8.460  1.00 98.00           O  
ATOM   2931  N   TYR A 183      17.260  -9.897 -12.096  1.00 98.37           N  
ATOM   2932  H   TYR A 183      16.378 -10.027 -12.571  1.00 98.37           H  
ATOM   2933  CA  TYR A 183      18.458 -10.517 -12.659  1.00 98.37           C  
ATOM   2934  HA  TYR A 183      18.894 -11.181 -11.913  1.00 98.37           H  
ATOM   2935  C   TYR A 183      19.509  -9.451 -12.997  1.00 98.37           C  
ATOM   2936  CB  TYR A 183      18.086 -11.350 -13.891  1.00 98.37           C  
ATOM   2937  HB2 TYR A 183      17.443 -12.172 -13.579  1.00 98.37           H  
ATOM   2938  HB3 TYR A 183      17.521 -10.737 -14.593  1.00 98.37           H  
ATOM   2939  O   TYR A 183      20.654  -9.553 -12.561  1.00 98.37           O  
ATOM   2940  CG  TYR A 183      19.298 -11.910 -14.602  1.00 98.37           C  
ATOM   2941  CD1 TYR A 183      19.858 -11.221 -15.696  1.00 98.37           C  
ATOM   2942  HD1 TYR A 183      19.400 -10.309 -16.051  1.00 98.37           H  
ATOM   2943  CD2 TYR A 183      19.901 -13.091 -14.129  1.00 98.37           C  
ATOM   2944  HD2 TYR A 183      19.476 -13.615 -13.286  1.00 98.37           H  
ATOM   2945  CE1 TYR A 183      21.020 -11.712 -16.319  1.00 98.37           C  
ATOM   2946  HE1 TYR A 183      21.457 -11.189 -17.157  1.00 98.37           H  
ATOM   2947  CE2 TYR A 183      21.059 -13.586 -14.752  1.00 98.37           C  
ATOM   2948  HE2 TYR A 183      21.527 -14.498 -14.409  1.00 98.37           H  
ATOM   2949  OH  TYR A 183      22.743 -13.372 -16.432  1.00 98.37           O  
ATOM   2950  HH  TYR A 183      23.060 -12.764 -17.104  1.00 98.37           H  
ATOM   2951  CZ  TYR A 183      21.616 -12.899 -15.848  1.00 98.37           C  
ATOM   2952  N   ILE A 184      19.118  -8.378 -13.692  1.00 98.45           N  
ATOM   2953  H   ILE A 184      18.165  -8.347 -14.024  1.00 98.45           H  
ATOM   2954  CA  ILE A 184      20.013  -7.249 -13.994  1.00 98.45           C  
ATOM   2955  HA  ILE A 184      20.881  -7.626 -14.533  1.00 98.45           H  
ATOM   2956  C   ILE A 184      20.540  -6.600 -12.710  1.00 98.45           C  
ATOM   2957  CB  ILE A 184      19.283  -6.230 -14.893  1.00 98.45           C  
ATOM   2958  HB  ILE A 184      18.297  -6.036 -14.470  1.00 98.45           H  
ATOM   2959  O   ILE A 184      21.729  -6.298 -12.628  1.00 98.45           O  
ATOM   2960  CG1 ILE A 184      19.109  -6.841 -16.299  1.00 98.45           C  
ATOM   2961 HG12 ILE A 184      20.079  -6.899 -16.792  1.00 98.45           H  
ATOM   2962 HG13 ILE A 184      18.715  -7.854 -16.217  1.00 98.45           H  
ATOM   2963  CG2 ILE A 184      20.032  -4.886 -14.980  1.00 98.45           C  
ATOM   2964 HG21 ILE A 184      21.041  -5.038 -15.361  1.00 98.45           H  
ATOM   2965 HG22 ILE A 184      19.490  -4.198 -15.630  1.00 98.45           H  
ATOM   2966 HG23 ILE A 184      20.083  -4.412 -14.000  1.00 98.45           H  
ATOM   2967  CD1 ILE A 184      18.150  -6.055 -17.189  1.00 98.45           C  
ATOM   2968 HD11 ILE A 184      17.204  -5.908 -16.667  1.00 98.45           H  
ATOM   2969 HD12 ILE A 184      17.973  -6.627 -18.100  1.00 98.45           H  
ATOM   2970 HD13 ILE A 184      18.577  -5.090 -17.461  1.00 98.45           H  
ATOM   2971  N   CYS A 185      19.684  -6.419 -11.703  1.00 97.87           N  
ATOM   2972  H   CYS A 185      18.712  -6.649 -11.855  1.00 97.87           H  
ATOM   2973  CA  CYS A 185      20.068  -5.878 -10.402  1.00 97.87           C  
ATOM   2974  HA  CYS A 185      20.471  -4.875 -10.544  1.00 97.87           H  
ATOM   2975  C   CYS A 185      21.170  -6.722  -9.741  1.00 97.87           C  
ATOM   2976  CB  CYS A 185      18.809  -5.782  -9.535  1.00 97.87           C  
ATOM   2977  HB2 CYS A 185      18.479  -6.780  -9.245  1.00 97.87           H  
ATOM   2978  HB3 CYS A 185      18.012  -5.289 -10.093  1.00 97.87           H  
ATOM   2979  O   CYS A 185      22.218  -6.182  -9.395  1.00 97.87           O  
ATOM   2980  SG  CYS A 185      19.162  -4.827  -8.042  1.00 97.87           S  
ATOM   2981  HG  CYS A 185      18.009  -5.068  -7.411  1.00 97.87           H  
ATOM   2982  N   LEU A 186      20.998  -8.049  -9.659  1.00 98.01           N  
ATOM   2983  H   LEU A 186      20.123  -8.438  -9.981  1.00 98.01           H  
ATOM   2984  CA  LEU A 186      22.020  -8.968  -9.136  1.00 98.01           C  
ATOM   2985  HA  LEU A 186      22.211  -8.736  -8.088  1.00 98.01           H  
ATOM   2986  C   LEU A 186      23.354  -8.807  -9.874  1.00 98.01           C  
ATOM   2987  CB  LEU A 186      21.532 -10.424  -9.272  1.00 98.01           C  
ATOM   2988  HB2 LEU A 186      22.376 -11.085  -9.077  1.00 98.01           H  
ATOM   2989  HB3 LEU A 186      21.217 -10.594 -10.302  1.00 98.01           H  
ATOM   2990  O   LEU A 186      24.412  -8.732  -9.251  1.00 98.01           O  
ATOM   2991  CG  LEU A 186      20.389 -10.839  -8.334  1.00 98.01           C  
ATOM   2992  HG  LEU A 186      19.553 -10.147  -8.431  1.00 98.01           H  
ATOM   2993  CD1 LEU A 186      19.906 -12.241  -8.698  1.00 98.01           C  
ATOM   2994 HD11 LEU A 186      20.729 -12.953  -8.636  1.00 98.01           H  
ATOM   2995 HD12 LEU A 186      19.502 -12.234  -9.710  1.00 98.01           H  
ATOM   2996 HD13 LEU A 186      19.119 -12.539  -8.005  1.00 98.01           H  
ATOM   2997  CD2 LEU A 186      20.840 -10.870  -6.875  1.00 98.01           C  
ATOM   2998 HD21 LEU A 186      21.685 -11.546  -6.754  1.00 98.01           H  
ATOM   2999 HD22 LEU A 186      21.127  -9.868  -6.556  1.00 98.01           H  
ATOM   3000 HD23 LEU A 186      20.020 -11.203  -6.240  1.00 98.01           H  
ATOM   3001  N   ARG A 187      23.302  -8.699 -11.204  1.00 98.25           N  
ATOM   3002  H   ARG A 187      22.394  -8.764 -11.641  1.00 98.25           H  
ATOM   3003  CA  ARG A 187      24.489  -8.546 -12.049  1.00 98.25           C  
ATOM   3004  HA  ARG A 187      25.234  -9.277 -11.736  1.00 98.25           H  
ATOM   3005  C   ARG A 187      25.195  -7.203 -11.861  1.00 98.25           C  
ATOM   3006  CB  ARG A 187      24.083  -8.804 -13.506  1.00 98.25           C  
ATOM   3007  HB2 ARG A 187      23.281  -8.123 -13.791  1.00 98.25           H  
ATOM   3008  HB3 ARG A 187      24.940  -8.598 -14.147  1.00 98.25           H  
ATOM   3009  O   ARG A 187      26.421  -7.176 -11.821  1.00 98.25           O  
ATOM   3010  CG  ARG A 187      23.636 -10.250 -13.778  1.00 98.25           C  
ATOM   3011  HG2 ARG A 187      22.728 -10.481 -13.221  1.00 98.25           H  
ATOM   3012  HG3 ARG A 187      23.412 -10.356 -14.839  1.00 98.25           H  
ATOM   3013  CD  ARG A 187      24.688 -11.285 -13.362  1.00 98.25           C  
ATOM   3014  HD2 ARG A 187      24.805 -11.248 -12.278  1.00 98.25           H  
ATOM   3015  HD3 ARG A 187      24.314 -12.285 -13.580  1.00 98.25           H  
ATOM   3016  NE  ARG A 187      25.984 -11.051 -14.043  1.00 98.25           N  
ATOM   3017  HE  ARG A 187      26.724 -10.628 -13.502  1.00 98.25           H  
ATOM   3018  NH1 ARG A 187      25.302 -12.039 -15.917  1.00 98.25           N  
ATOM   3019 HH11 ARG A 187      25.355 -12.068 -16.926  1.00 98.25           H  
ATOM   3020 HH12 ARG A 187      24.440 -12.316 -15.471  1.00 98.25           H  
ATOM   3021  NH2 ARG A 187      27.216 -11.027 -16.030  1.00 98.25           N  
ATOM   3022 HH21 ARG A 187      27.208 -11.325 -16.995  1.00 98.25           H  
ATOM   3023 HH22 ARG A 187      27.989 -10.472 -15.689  1.00 98.25           H  
ATOM   3024  CZ  ARG A 187      26.188 -11.353 -15.308  1.00 98.25           C  
ATOM   3025  N   ILE A 188      24.450  -6.108 -11.693  1.00 98.24           N  
ATOM   3026  H   ILE A 188      23.447  -6.211 -11.746  1.00 98.24           H  
ATOM   3027  CA  ILE A 188      25.005  -4.786 -11.345  1.00 98.24           C  
ATOM   3028  HA  ILE A 188      25.806  -4.541 -12.044  1.00 98.24           H  
ATOM   3029  C   ILE A 188      25.655  -4.813  -9.955  1.00 98.24           C  
ATOM   3030  CB  ILE A 188      23.915  -3.693 -11.458  1.00 98.24           C  
ATOM   3031  HB  ILE A 188      23.018  -4.038 -10.944  1.00 98.24           H  
ATOM   3032  O   ILE A 188      26.710  -4.213  -9.766  1.00 98.24           O  
ATOM   3033  CG1 ILE A 188      23.573  -3.442 -12.946  1.00 98.24           C  
ATOM   3034 HG12 ILE A 188      23.352  -4.393 -13.430  1.00 98.24           H  
ATOM   3035 HG13 ILE A 188      24.439  -3.010 -13.448  1.00 98.24           H  
ATOM   3036  CG2 ILE A 188      24.368  -2.378 -10.794  1.00 98.24           C  
ATOM   3037 HG21 ILE A 188      24.488  -2.517  -9.720  1.00 98.24           H  
ATOM   3038 HG22 ILE A 188      25.315  -2.051 -11.221  1.00 98.24           H  
ATOM   3039 HG23 ILE A 188      23.620  -1.596 -10.926  1.00 98.24           H  
ATOM   3040  CD1 ILE A 188      22.365  -2.521 -13.169  1.00 98.24           C  
ATOM   3041 HD11 ILE A 188      21.514  -2.876 -12.588  1.00 98.24           H  
ATOM   3042 HD12 ILE A 188      22.101  -2.527 -14.227  1.00 98.24           H  
ATOM   3043 HD13 ILE A 188      22.602  -1.497 -12.883  1.00 98.24           H  
ATOM   3044  N   LEU A 189      25.069  -5.543  -9.004  1.00 97.25           N  
ATOM   3045  H   LEU A 189      24.190  -5.991  -9.222  1.00 97.25           H  
ATOM   3046  CA  LEU A 189      25.591  -5.700  -7.642  1.00 97.25           C  
ATOM   3047  HA  LEU A 189      26.006  -4.743  -7.327  1.00 97.25           H  
ATOM   3048  C   LEU A 189      26.768  -6.693  -7.541  1.00 97.25           C  
ATOM   3049  CB  LEU A 189      24.430  -6.060  -6.694  1.00 97.25           C  
ATOM   3050  HB2 LEU A 189      23.976  -6.984  -7.053  1.00 97.25           H  
ATOM   3051  HB3 LEU A 189      24.832  -6.258  -5.700  1.00 97.25           H  
ATOM   3052  O   LEU A 189      27.202  -7.012  -6.435  1.00 97.25           O  
ATOM   3053  CG  LEU A 189      23.333  -4.985  -6.562  1.00 97.25           C  
ATOM   3054  HG  LEU A 189      22.945  -4.724  -7.547  1.00 97.25           H  
ATOM   3055  CD1 LEU A 189      22.182  -5.541  -5.722  1.00 97.25           C  
ATOM   3056 HD11 LEU A 189      21.774  -6.426  -6.209  1.00 97.25           H  
ATOM   3057 HD12 LEU A 189      21.391  -4.796  -5.643  1.00 97.25           H  
ATOM   3058 HD13 LEU A 189      22.534  -5.807  -4.725  1.00 97.25           H  
ATOM   3059  CD2 LEU A 189      23.818  -3.686  -5.911  1.00 97.25           C  
ATOM   3060 HD21 LEU A 189      22.997  -2.969  -5.887  1.00 97.25           H  
ATOM   3061 HD22 LEU A 189      24.149  -3.875  -4.889  1.00 97.25           H  
ATOM   3062 HD23 LEU A 189      24.632  -3.253  -6.491  1.00 97.25           H  
ATOM   3063  N   GLY A 190      27.303  -7.168  -8.671  1.00 95.58           N  
ATOM   3064  H   GLY A 190      26.903  -6.862  -9.547  1.00 95.58           H  
ATOM   3065  CA  GLY A 190      28.524  -7.976  -8.726  1.00 95.58           C  
ATOM   3066  HA2 GLY A 190      29.201  -7.661  -7.931  1.00 95.58           H  
ATOM   3067  HA3 GLY A 190      29.014  -7.791  -9.682  1.00 95.58           H  
ATOM   3068  C   GLY A 190      28.319  -9.485  -8.598  1.00 95.58           C  
ATOM   3069  O   GLY A 190      29.300 -10.214  -8.471  1.00 95.58           O  
ATOM   3070  N   VAL A 191      27.078  -9.979  -8.650  1.00 96.00           N  
ATOM   3071  H   VAL A 191      26.304  -9.341  -8.773  1.00 96.00           H  
ATOM   3072  CA  VAL A 191      26.811 -11.423  -8.699  1.00 96.00           C  
ATOM   3073  HA  VAL A 191      27.470 -11.914  -7.985  1.00 96.00           H  
ATOM   3074  C   VAL A 191      27.150 -11.945 -10.096  1.00 96.00           C  
ATOM   3075  CB  VAL A 191      25.360 -11.754  -8.301  1.00 96.00           C  
ATOM   3076  HB  VAL A 191      24.684 -11.358  -9.059  1.00 96.00           H  
ATOM   3077  O   VAL A 191      26.815 -11.325 -11.107  1.00 96.00           O  
ATOM   3078  CG1 VAL A 191      25.122 -13.264  -8.181  1.00 96.00           C  
ATOM   3079 HG11 VAL A 191      25.795 -13.696  -7.441  1.00 96.00           H  
ATOM   3080 HG12 VAL A 191      25.292 -13.747  -9.144  1.00 96.00           H  
ATOM   3081 HG13 VAL A 191      24.088 -13.454  -7.892  1.00 96.00           H  
ATOM   3082  CG2 VAL A 191      25.002 -11.137  -6.941  1.00 96.00           C  
ATOM   3083 HG21 VAL A 191      23.971 -11.384  -6.683  1.00 96.00           H  
ATOM   3084 HG22 VAL A 191      25.673 -11.510  -6.168  1.00 96.00           H  
ATOM   3085 HG23 VAL A 191      25.083 -10.051  -6.983  1.00 96.00           H  
ATOM   3086  N   GLU A 192      27.833 -13.084 -10.175  1.00 92.95           N  
ATOM   3087  H   GLU A 192      28.120 -13.549  -9.325  1.00 92.95           H  
ATOM   3088  CA  GLU A 192      28.173 -13.709 -11.454  1.00 92.95           C  
ATOM   3089  HA  GLU A 192      28.520 -12.929 -12.132  1.00 92.95           H  
ATOM   3090  C   GLU A 192      26.953 -14.374 -12.109  1.00 92.95           C  
ATOM   3091  CB  GLU A 192      29.320 -14.714 -11.284  1.00 92.95           C  
ATOM   3092  HB2 GLU A 192      29.032 -15.474 -10.558  1.00 92.95           H  
ATOM   3093  HB3 GLU A 192      29.486 -15.196 -12.248  1.00 92.95           H  
ATOM   3094  O   GLU A 192      26.012 -14.790 -11.435  1.00 92.95           O  
ATOM   3095  CG  GLU A 192      30.627 -14.035 -10.841  1.00 92.95           C  
ATOM   3096  HG2 GLU A 192      30.812 -13.186 -11.500  1.00 92.95           H  
ATOM   3097  HG3 GLU A 192      30.506 -13.657  -9.826  1.00 92.95           H  
ATOM   3098  CD  GLU A 192      31.843 -14.975 -10.892  1.00 92.95           C  
ATOM   3099  OE1 GLU A 192      32.974 -14.454 -10.764  1.00 92.95           O  
ATOM   3100  OE2 GLU A 192      31.644 -16.193 -11.097  1.00 92.95           O  
ATOM   3101  N   ALA A 193      26.977 -14.520 -13.439  1.00 89.04           N  
ATOM   3102  H   ALA A 193      27.778 -14.179 -13.952  1.00 89.04           H  
ATOM   3103  CA  ALA A 193      25.905 -15.185 -14.186  1.00 89.04           C  
ATOM   3104  HA  ALA A 193      24.976 -14.633 -14.035  1.00 89.04           H  
ATOM   3105  C   ALA A 193      25.673 -16.640 -13.737  1.00 89.04           C  
ATOM   3106  CB  ALA A 193      26.265 -15.172 -15.677  1.00 89.04           C  
ATOM   3107  HB1 ALA A 193      27.050 -15.902 -15.873  1.00 89.04           H  
ATOM   3108  HB2 ALA A 193      25.388 -15.436 -16.268  1.00 89.04           H  
ATOM   3109  HB3 ALA A 193      26.631 -14.194 -15.992  1.00 89.04           H  
ATOM   3110  O   ALA A 193      24.564 -17.150 -13.884  1.00 89.04           O  
ATOM   3111  N   GLY A 194      26.727 -17.295 -13.228  1.00 82.24           N  
ATOM   3112  H   GLY A 194      27.576 -16.771 -13.070  1.00 82.24           H  
ATOM   3113  CA  GLY A 194      26.684 -18.672 -12.744  1.00 82.24           C  
ATOM   3114  HA2 GLY A 194      25.926 -18.755 -11.964  1.00 82.24           H  
ATOM   3115  HA3 GLY A 194      27.650 -18.930 -12.311  1.00 82.24           H  
ATOM   3116  C   GLY A 194      26.360 -19.687 -13.839  1.00 82.24           C  
ATOM   3117  O   GLY A 194      25.573 -20.588 -13.585  1.00 82.24           O  
ATOM   3118  N   TYR A 195      26.921 -19.551 -15.054  1.00 76.03           N  
ATOM   3119  H   TYR A 195      27.557 -18.782 -15.202  1.00 76.03           H  
ATOM   3120  CA  TYR A 195      26.571 -20.398 -16.214  1.00 76.03           C  
ATOM   3121  HA  TYR A 195      25.551 -20.156 -16.514  1.00 76.03           H  
ATOM   3122  C   TYR A 195      26.588 -21.911 -15.926  1.00 76.03           C  
ATOM   3123  CB  TYR A 195      27.513 -20.109 -17.397  1.00 76.03           C  
ATOM   3124  HB2 TYR A 195      27.289 -20.818 -18.193  1.00 76.03           H  
ATOM   3125  HB3 TYR A 195      28.539 -20.301 -17.083  1.00 76.03           H  
ATOM   3126  O   TYR A 195      25.797 -22.633 -16.528  1.00 76.03           O  
ATOM   3127  CG  TYR A 195      27.412 -18.711 -17.986  1.00 76.03           C  
ATOM   3128  CD1 TYR A 195      26.286 -18.343 -18.751  1.00 76.03           C  
ATOM   3129  HD1 TYR A 195      25.493 -19.062 -18.898  1.00 76.03           H  
ATOM   3130  CD2 TYR A 195      28.460 -17.791 -17.793  1.00 76.03           C  
ATOM   3131  HD2 TYR A 195      29.330 -18.077 -17.222  1.00 76.03           H  
ATOM   3132  CE1 TYR A 195      26.198 -17.052 -19.313  1.00 76.03           C  
ATOM   3133  HE1 TYR A 195      25.337 -16.762 -19.896  1.00 76.03           H  
ATOM   3134  CE2 TYR A 195      28.382 -16.507 -18.362  1.00 76.03           C  
ATOM   3135  HE2 TYR A 195      29.182 -15.795 -18.223  1.00 76.03           H  
ATOM   3136  OH  TYR A 195      27.214 -14.887 -19.655  1.00 76.03           O  
ATOM   3137  HH  TYR A 195      26.359 -14.634 -20.012  1.00 76.03           H  
ATOM   3138  CZ  TYR A 195      27.254 -16.133 -19.119  1.00 76.03           C  
ATOM   3139  N   ASP A 196      27.434 -22.351 -14.987  1.00 71.93           N  
ATOM   3140  H   ASP A 196      28.050 -21.677 -14.556  1.00 71.93           H  
ATOM   3141  CA  ASP A 196      27.609 -23.753 -14.592  1.00 71.93           C  
ATOM   3142  HA  ASP A 196      27.040 -24.386 -15.273  1.00 71.93           H  
ATOM   3143  C   ASP A 196      27.099 -24.069 -13.164  1.00 71.93           C  
ATOM   3144  CB  ASP A 196      29.093 -24.127 -14.753  1.00 71.93           C  
ATOM   3145  HB2 ASP A 196      29.223 -25.181 -14.509  1.00 71.93           H  
ATOM   3146  HB3 ASP A 196      29.677 -23.545 -14.040  1.00 71.93           H  
ATOM   3147  O   ASP A 196      27.255 -25.196 -12.694  1.00 71.93           O  
ATOM   3148  CG  ASP A 196      29.645 -23.896 -16.168  1.00 71.93           C  
ATOM   3149  OD1 ASP A 196      28.956 -24.250 -17.151  1.00 71.93           O  
ATOM   3150  OD2 ASP A 196      30.781 -23.376 -16.265  1.00 71.93           O  
ATOM   3151  N   ASP A 197      26.495 -23.102 -12.459  1.00 81.06           N  
ATOM   3152  H   ASP A 197      26.291 -22.233 -12.931  1.00 81.06           H  
ATOM   3153  CA  ASP A 197      25.933 -23.279 -11.111  1.00 81.06           C  
ATOM   3154  HA  ASP A 197      26.159 -24.284 -10.754  1.00 81.06           H  
ATOM   3155  C   ASP A 197      24.406 -23.154 -11.142  1.00 81.06           C  
ATOM   3156  CB  ASP A 197      26.576 -22.308 -10.102  1.00 81.06           C  
ATOM   3157  HB2 ASP A 197      26.400 -21.283 -10.427  1.00 81.06           H  
ATOM   3158  HB3 ASP A 197      27.653 -22.479 -10.089  1.00 81.06           H  
ATOM   3159  O   ASP A 197      23.845 -22.085 -10.878  1.00 81.06           O  
ATOM   3160  CG  ASP A 197      26.033 -22.488  -8.671  1.00 81.06           C  
ATOM   3161  OD1 ASP A 197      25.284 -23.465  -8.423  1.00 81.06           O  
ATOM   3162  OD2 ASP A 197      26.346 -21.623  -7.825  1.00 81.06           O  
ATOM   3163  N   GLU A 198      23.725 -24.269 -11.433  1.00 71.14           N  
ATOM   3164  H   GLU A 198      24.259 -25.092 -11.675  1.00 71.14           H  
ATOM   3165  CA  GLU A 198      22.255 -24.367 -11.425  1.00 71.14           C  
ATOM   3166  HA  GLU A 198      21.856 -23.664 -12.156  1.00 71.14           H  
ATOM   3167  C   GLU A 198      21.625 -23.997 -10.067  1.00 71.14           C  
ATOM   3168  CB  GLU A 198      21.804 -25.790 -11.817  1.00 71.14           C  
ATOM   3169  HB2 GLU A 198      20.723 -25.843 -11.692  1.00 71.14           H  
ATOM   3170  HB3 GLU A 198      22.261 -26.509 -11.135  1.00 71.14           H  
ATOM   3171  O   GLU A 198      20.428 -23.704 -10.007  1.00 71.14           O  
ATOM   3172  CG  GLU A 198      22.131 -26.181 -13.269  1.00 71.14           C  
ATOM   3173  HG2 GLU A 198      21.778 -25.385 -13.924  1.00 71.14           H  
ATOM   3174  HG3 GLU A 198      23.213 -26.256 -13.380  1.00 71.14           H  
ATOM   3175  CD  GLU A 198      21.481 -27.511 -13.707  1.00 71.14           C  
ATOM   3176  OE1 GLU A 198      21.447 -27.763 -14.935  1.00 71.14           O  
ATOM   3177  OE2 GLU A 198      20.996 -28.271 -12.835  1.00 71.14           O  
ATOM   3178  N   GLY A 199      22.406 -23.982  -8.979  1.00 79.48           N  
ATOM   3179  H   GLY A 199      23.398 -24.133  -9.094  1.00 79.48           H  
ATOM   3180  CA  GLY A 199      21.958 -23.552  -7.656  1.00 79.48           C  
ATOM   3181  HA2 GLY A 199      20.948 -23.921  -7.471  1.00 79.48           H  
ATOM   3182  HA3 GLY A 199      22.631 -23.985  -6.916  1.00 79.48           H  
ATOM   3183  C   GLY A 199      21.970 -22.035  -7.456  1.00 79.48           C  
ATOM   3184  O   GLY A 199      21.258 -21.532  -6.583  1.00 79.48           O  
ATOM   3185  N   SER A 200      22.733 -21.285  -8.259  1.00 91.14           N  
ATOM   3186  H   SER A 200      23.295 -21.753  -8.955  1.00 91.14           H  
ATOM   3187  CA  SER A 200      22.860 -19.836  -8.093  1.00 91.14           C  
ATOM   3188  HA  SER A 200      23.073 -19.657  -7.039  1.00 91.14           H  
ATOM   3189  C   SER A 200      21.565 -19.094  -8.444  1.00 91.14           C  
ATOM   3190  CB  SER A 200      24.047 -19.267  -8.880  1.00 91.14           C  
ATOM   3191  HB2 SER A 200      24.235 -18.247  -8.546  1.00 91.14           H  
ATOM   3192  HB3 SER A 200      24.943 -19.858  -8.694  1.00 91.14           H  
ATOM   3193  O   SER A 200      20.834 -19.443  -9.376  1.00 91.14           O  
ATOM   3194  OG  SER A 200      23.772 -19.239 -10.263  1.00 91.14           O  
ATOM   3195  HG  SER A 200      23.839 -20.144 -10.576  1.00 91.14           H  
ATOM   3196  N   ALA A 201      21.285 -18.004  -7.722  1.00 92.78           N  
ATOM   3197  H   ALA A 201      21.880 -17.779  -6.937  1.00 92.78           H  
ATOM   3198  CA  ALA A 201      20.109 -17.174  -7.981  1.00 92.78           C  
ATOM   3199  HA  ALA A 201      19.219 -17.786  -7.837  1.00 92.78           H  
ATOM   3200  C   ALA A 201      20.079 -16.642  -9.426  1.00 92.78           C  
ATOM   3201  CB  ALA A 201      20.081 -16.029  -6.964  1.00 92.78           C  
ATOM   3202  HB1 ALA A 201      19.190 -15.422  -7.122  1.00 92.78           H  
ATOM   3203  HB2 ALA A 201      20.053 -16.432  -5.952  1.00 92.78           H  
ATOM   3204  HB3 ALA A 201      20.967 -15.405  -7.086  1.00 92.78           H  
ATOM   3205  O   ALA A 201      19.023 -16.653 -10.060  1.00 92.78           O  
ATOM   3206  N   CYS A 202      21.233 -16.230  -9.968  1.00 95.99           N  
ATOM   3207  H   CYS A 202      22.074 -16.284  -9.412  1.00 95.99           H  
ATOM   3208  CA  CYS A 202      21.351 -15.748 -11.344  1.00 95.99           C  
ATOM   3209  HA  CYS A 202      20.589 -14.985 -11.511  1.00 95.99           H  
ATOM   3210  C   CYS A 202      21.092 -16.843 -12.384  1.00 95.99           C  
ATOM   3211  CB  CYS A 202      22.730 -15.106 -11.552  1.00 95.99           C  
ATOM   3212  HB2 CYS A 202      22.965 -15.074 -12.616  1.00 95.99           H  
ATOM   3213  HB3 CYS A 202      23.507 -15.695 -11.063  1.00 95.99           H  
ATOM   3214  O   CYS A 202      20.356 -16.583 -13.335  1.00 95.99           O  
ATOM   3215  SG  CYS A 202      22.720 -13.412 -10.903  1.00 95.99           S  
ATOM   3216  HG  CYS A 202      21.839 -12.900 -11.766  1.00 95.99           H  
ATOM   3217  N   ALA A 203      21.625 -18.056 -12.209  1.00 95.62           N  
ATOM   3218  H   ALA A 203      22.246 -18.237 -11.433  1.00 95.62           H  
ATOM   3219  CA  ALA A 203      21.407 -19.138 -13.170  1.00 95.62           C  
ATOM   3220  HA  ALA A 203      21.719 -18.799 -14.157  1.00 95.62           H  
ATOM   3221  C   ALA A 203      19.933 -19.545 -13.247  1.00 95.62           C  
ATOM   3222  CB  ALA A 203      22.264 -20.337 -12.784  1.00 95.62           C  
ATOM   3223  HB1 ALA A 203      21.943 -20.726 -11.819  1.00 95.62           H  
ATOM   3224  HB2 ALA A 203      22.166 -21.124 -13.533  1.00 95.62           H  
ATOM   3225  HB3 ALA A 203      23.309 -20.035 -12.731  1.00 95.62           H  
ATOM   3226  O   ALA A 203      19.380 -19.646 -14.346  1.00 95.62           O  
ATOM   3227  N   ARG A 204      19.272 -19.703 -12.090  1.00 96.29           N  
ATOM   3228  H   ARG A 204      19.802 -19.631 -11.234  1.00 96.29           H  
ATOM   3229  CA  ARG A 204      17.841 -20.046 -12.029  1.00 96.29           C  
ATOM   3230  HA  ARG A 204      17.670 -20.951 -12.610  1.00 96.29           H  
ATOM   3231  C   ARG A 204      16.973 -18.964 -12.669  1.00 96.29           C  
ATOM   3232  CB  ARG A 204      17.407 -20.312 -10.580  1.00 96.29           C  
ATOM   3233  HB2 ARG A 204      17.571 -19.420  -9.976  1.00 96.29           H  
ATOM   3234  HB3 ARG A 204      16.340 -20.540 -10.586  1.00 96.29           H  
ATOM   3235  O   ARG A 204      16.129 -19.271 -13.505  1.00 96.29           O  
ATOM   3236  CG  ARG A 204      18.133 -21.511  -9.953  1.00 96.29           C  
ATOM   3237  HG2 ARG A 204      19.178 -21.264  -9.766  1.00 96.29           H  
ATOM   3238  HG3 ARG A 204      18.105 -22.349 -10.648  1.00 96.29           H  
ATOM   3239  CD  ARG A 204      17.480 -21.958  -8.640  1.00 96.29           C  
ATOM   3240  HD2 ARG A 204      18.068 -22.783  -8.237  1.00 96.29           H  
ATOM   3241  HD3 ARG A 204      16.480 -22.328  -8.871  1.00 96.29           H  
ATOM   3242  NE  ARG A 204      17.398 -20.879  -7.634  1.00 96.29           N  
ATOM   3243  HE  ARG A 204      18.026 -20.097  -7.747  1.00 96.29           H  
ATOM   3244  NH1 ARG A 204      15.849 -21.885  -6.274  1.00 96.29           N  
ATOM   3245 HH11 ARG A 204      15.145 -21.803  -5.554  1.00 96.29           H  
ATOM   3246 HH12 ARG A 204      15.820 -22.666  -6.913  1.00 96.29           H  
ATOM   3247  NH2 ARG A 204      16.540 -19.829  -5.795  1.00 96.29           N  
ATOM   3248 HH21 ARG A 204      15.838 -19.786  -5.068  1.00 96.29           H  
ATOM   3249 HH22 ARG A 204      16.978 -18.962  -6.071  1.00 96.29           H  
ATOM   3250  CZ  ARG A 204      16.610 -20.869  -6.572  1.00 96.29           C  
ATOM   3251  N   ALA A 205      17.247 -17.698 -12.357  1.00 97.55           N  
ATOM   3252  H   ALA A 205      17.950 -17.515 -11.655  1.00 97.55           H  
ATOM   3253  CA  ALA A 205      16.559 -16.560 -12.959  1.00 97.55           C  
ATOM   3254  HA  ALA A 205      15.489 -16.630 -12.766  1.00 97.55           H  
ATOM   3255  C   ALA A 205      16.755 -16.483 -14.473  1.00 97.55           C  
ATOM   3256  CB  ALA A 205      17.111 -15.303 -12.304  1.00 97.55           C  
ATOM   3257  HB1 ALA A 205      18.193 -15.258 -12.426  1.00 97.55           H  
ATOM   3258  HB2 ALA A 205      16.658 -14.431 -12.776  1.00 97.55           H  
ATOM   3259  HB3 ALA A 205      16.883 -15.337 -11.239  1.00 97.55           H  
ATOM   3260  O   ALA A 205      15.796 -16.311 -15.223  1.00 97.55           O  
ATOM   3261  N   ARG A 206      17.994 -16.644 -14.943  1.00 96.88           N  
ATOM   3262  H   ARG A 206      18.747 -16.763 -14.280  1.00 96.88           H  
ATOM   3263  CA  ARG A 206      18.307 -16.638 -16.372  1.00 96.88           C  
ATOM   3264  HA  ARG A 206      17.928 -15.715 -16.809  1.00 96.88           H  
ATOM   3265  C   ARG A 206      17.609 -17.782 -17.094  1.00 96.88           C  
ATOM   3266  CB  ARG A 206      19.826 -16.688 -16.556  1.00 96.88           C  
ATOM   3267  HB2 ARG A 206      20.227 -17.606 -16.129  1.00 96.88           H  
ATOM   3268  HB3 ARG A 206      20.275 -15.835 -16.046  1.00 96.88           H  
ATOM   3269  O   ARG A 206      17.041 -17.559 -18.160  1.00 96.88           O  
ATOM   3270  CG  ARG A 206      20.174 -16.615 -18.043  1.00 96.88           C  
ATOM   3271  HG2 ARG A 206      19.801 -17.506 -18.548  1.00 96.88           H  
ATOM   3272  HG3 ARG A 206      19.703 -15.737 -18.485  1.00 96.88           H  
ATOM   3273  CD  ARG A 206      21.682 -16.533 -18.260  1.00 96.88           C  
ATOM   3274  HD2 ARG A 206      22.179 -17.339 -17.721  1.00 96.88           H  
ATOM   3275  HD3 ARG A 206      22.045 -15.586 -17.861  1.00 96.88           H  
ATOM   3276  NE  ARG A 206      21.959 -16.596 -19.704  1.00 96.88           N  
ATOM   3277  HE  ARG A 206      21.615 -15.811 -20.239  1.00 96.88           H  
ATOM   3278  NH1 ARG A 206      22.587 -18.802 -19.836  1.00 96.88           N  
ATOM   3279 HH11 ARG A 206      22.886 -19.599 -20.380  1.00 96.88           H  
ATOM   3280 HH12 ARG A 206      22.443 -18.894 -18.841  1.00 96.88           H  
ATOM   3281  NH2 ARG A 206      22.546 -17.537 -21.681  1.00 96.88           N  
ATOM   3282 HH21 ARG A 206      22.846 -18.333 -22.227  1.00 96.88           H  
ATOM   3283 HH22 ARG A 206      22.340 -16.667 -22.149  1.00 96.88           H  
ATOM   3284  CZ  ARG A 206      22.364 -17.643 -20.394  1.00 96.88           C  
ATOM   3285  N   LYS A 207      17.619 -18.984 -16.514  1.00 96.35           N  
ATOM   3286  H   LYS A 207      18.122 -19.094 -15.645  1.00 96.35           H  
ATOM   3287  CA  LYS A 207      16.883 -20.129 -17.051  1.00 96.35           C  
ATOM   3288  HA  LYS A 207      17.238 -20.337 -18.060  1.00 96.35           H  
ATOM   3289  C   LYS A 207      15.396 -19.798 -17.182  1.00 96.35           C  
ATOM   3290  CB  LYS A 207      17.135 -21.362 -16.174  1.00 96.35           C  
ATOM   3291  HB2 LYS A 207      18.203 -21.583 -16.165  1.00 96.35           H  
ATOM   3292  HB3 LYS A 207      16.806 -21.176 -15.151  1.00 96.35           H  
ATOM   3293  O   LYS A 207      14.846 -19.970 -18.265  1.00 96.35           O  
ATOM   3294  CG  LYS A 207      16.369 -22.558 -16.741  1.00 96.35           C  
ATOM   3295  HG2 LYS A 207      15.300 -22.366 -16.656  1.00 96.35           H  
ATOM   3296  HG3 LYS A 207      16.634 -22.670 -17.792  1.00 96.35           H  
ATOM   3297  CD  LYS A 207      16.687 -23.864 -16.001  1.00 96.35           C  
ATOM   3298  HD2 LYS A 207      17.746 -24.088 -16.123  1.00 96.35           H  
ATOM   3299  HD3 LYS A 207      16.498 -23.724 -14.937  1.00 96.35           H  
ATOM   3300  CE  LYS A 207      15.864 -25.073 -16.484  1.00 96.35           C  
ATOM   3301  HE2 LYS A 207      16.544 -25.916 -16.602  1.00 96.35           H  
ATOM   3302  HE3 LYS A 207      15.152 -25.330 -15.701  1.00 96.35           H  
ATOM   3303  NZ  LYS A 207      15.124 -24.831 -17.753  1.00 96.35           N  
ATOM   3304  HZ1 LYS A 207      14.611 -25.636 -18.083  1.00 96.35           H  
ATOM   3305  HZ2 LYS A 207      14.429 -24.107 -17.645  1.00 96.35           H  
ATOM   3306  HZ3 LYS A 207      15.704 -24.466 -18.496  1.00 96.35           H  
ATOM   3307  N   TRP A 208      14.788 -19.250 -16.130  1.00 97.39           N  
ATOM   3308  H   TRP A 208      15.298 -19.160 -15.262  1.00 97.39           H  
ATOM   3309  CA  TRP A 208      13.391 -18.820 -16.156  1.00 97.39           C  
ATOM   3310  HA  TRP A 208      12.768 -19.693 -16.352  1.00 97.39           H  
ATOM   3311  C   TRP A 208      13.133 -17.811 -17.287  1.00 97.39           C  
ATOM   3312  CB  TRP A 208      13.004 -18.266 -14.777  1.00 97.39           C  
ATOM   3313  HB2 TRP A 208      13.362 -18.953 -14.011  1.00 97.39           H  
ATOM   3314  HB3 TRP A 208      13.495 -17.307 -14.610  1.00 97.39           H  
ATOM   3315  O   TRP A 208      12.239 -18.028 -18.101  1.00 97.39           O  
ATOM   3316  CG  TRP A 208      11.535 -18.085 -14.577  1.00 97.39           C  
ATOM   3317  CD1 TRP A 208      10.742 -18.909 -13.857  1.00 97.39           C  
ATOM   3318  HD1 TRP A 208      11.082 -19.780 -13.318  1.00 97.39           H  
ATOM   3319  CD2 TRP A 208      10.654 -17.040 -15.091  1.00 97.39           C  
ATOM   3320  CE2 TRP A 208       9.320 -17.328 -14.671  1.00 97.39           C  
ATOM   3321  CE3 TRP A 208      10.844 -15.889 -15.886  1.00 97.39           C  
ATOM   3322  HE3 TRP A 208      11.841 -15.623 -16.205  1.00 97.39           H  
ATOM   3323  NE1 TRP A 208       9.443 -18.448 -13.877  1.00 97.39           N  
ATOM   3324  HE1 TRP A 208       8.723 -18.832 -13.282  1.00 97.39           H  
ATOM   3325  CH2 TRP A 208       8.445 -15.442 -15.903  1.00 97.39           C  
ATOM   3326  HH2 TRP A 208       7.602 -14.869 -16.262  1.00 97.39           H  
ATOM   3327  CZ2 TRP A 208       8.228 -16.540 -15.057  1.00 97.39           C  
ATOM   3328  HZ2 TRP A 208       7.229 -16.804 -14.742  1.00 97.39           H  
ATOM   3329  CZ3 TRP A 208       9.751 -15.113 -16.306  1.00 97.39           C  
ATOM   3330  HZ3 TRP A 208       9.913 -14.281 -16.975  1.00 97.39           H  
ATOM   3331  N   ILE A 209      13.958 -16.764 -17.414  1.00 98.10           N  
ATOM   3332  H   ILE A 209      14.671 -16.646 -16.709  1.00 98.10           H  
ATOM   3333  CA  ILE A 209      13.836 -15.740 -18.472  1.00 98.10           C  
ATOM   3334  HA  ILE A 209      12.874 -15.239 -18.369  1.00 98.10           H  
ATOM   3335  C   ILE A 209      13.855 -16.379 -19.865  1.00 98.10           C  
ATOM   3336  CB  ILE A 209      14.962 -14.683 -18.331  1.00 98.10           C  
ATOM   3337  HB  ILE A 209      15.913 -15.207 -18.230  1.00 98.10           H  
ATOM   3338  O   ILE A 209      13.001 -16.078 -20.699  1.00 98.10           O  
ATOM   3339  CG1 ILE A 209      14.739 -13.829 -17.068  1.00 98.10           C  
ATOM   3340 HG12 ILE A 209      13.923 -13.126 -17.238  1.00 98.10           H  
ATOM   3341 HG13 ILE A 209      14.432 -14.483 -16.253  1.00 98.10           H  
ATOM   3342  CG2 ILE A 209      15.064 -13.760 -19.560  1.00 98.10           C  
ATOM   3343 HG21 ILE A 209      15.802 -12.975 -19.397  1.00 98.10           H  
ATOM   3344 HG22 ILE A 209      15.394 -14.330 -20.429  1.00 98.10           H  
ATOM   3345 HG23 ILE A 209      14.096 -13.302 -19.763  1.00 98.10           H  
ATOM   3346  CD1 ILE A 209      15.990 -13.064 -16.610  1.00 98.10           C  
ATOM   3347 HD11 ILE A 209      16.268 -12.297 -17.333  1.00 98.10           H  
ATOM   3348 HD12 ILE A 209      15.786 -12.580 -15.654  1.00 98.10           H  
ATOM   3349 HD13 ILE A 209      16.823 -13.754 -16.474  1.00 98.10           H  
ATOM   3350  N   LEU A 210      14.818 -17.263 -20.129  1.00 97.34           N  
ATOM   3351  H   LEU A 210      15.466 -17.503 -19.392  1.00 97.34           H  
ATOM   3352  CA  LEU A 210      14.988 -17.877 -21.447  1.00 97.34           C  
ATOM   3353  HA  LEU A 210      14.920 -17.098 -22.207  1.00 97.34           H  
ATOM   3354  C   LEU A 210      13.868 -18.872 -21.773  1.00 97.34           C  
ATOM   3355  CB  LEU A 210      16.374 -18.535 -21.524  1.00 97.34           C  
ATOM   3356  HB2 LEU A 210      16.440 -19.085 -22.462  1.00 97.34           H  
ATOM   3357  HB3 LEU A 210      16.463 -19.252 -20.709  1.00 97.34           H  
ATOM   3358  O   LEU A 210      13.363 -18.860 -22.896  1.00 97.34           O  
ATOM   3359  CG  LEU A 210      17.551 -17.542 -21.453  1.00 97.34           C  
ATOM   3360  HG  LEU A 210      17.510 -16.970 -20.526  1.00 97.34           H  
ATOM   3361  CD1 LEU A 210      18.866 -18.320 -21.480  1.00 97.34           C  
ATOM   3362 HD11 LEU A 210      19.693 -17.613 -21.412  1.00 97.34           H  
ATOM   3363 HD12 LEU A 210      18.944 -18.889 -22.407  1.00 97.34           H  
ATOM   3364 HD13 LEU A 210      18.901 -18.998 -20.627  1.00 97.34           H  
ATOM   3365  CD2 LEU A 210      17.555 -16.546 -22.614  1.00 97.34           C  
ATOM   3366 HD21 LEU A 210      16.698 -15.876 -22.537  1.00 97.34           H  
ATOM   3367 HD22 LEU A 210      18.459 -15.938 -22.574  1.00 97.34           H  
ATOM   3368 HD23 LEU A 210      17.524 -17.080 -23.564  1.00 97.34           H  
ATOM   3369  N   ASP A 211      13.434 -19.669 -20.796  1.00 96.59           N  
ATOM   3370  H   ASP A 211      13.908 -19.646 -19.904  1.00 96.59           H  
ATOM   3371  CA  ASP A 211      12.329 -20.622 -20.956  1.00 96.59           C  
ATOM   3372  HA  ASP A 211      12.551 -21.292 -21.786  1.00 96.59           H  
ATOM   3373  C   ASP A 211      10.992 -19.920 -21.270  1.00 96.59           C  
ATOM   3374  CB  ASP A 211      12.178 -21.461 -19.676  1.00 96.59           C  
ATOM   3375  HB2 ASP A 211      11.238 -22.009 -19.739  1.00 96.59           H  
ATOM   3376  HB3 ASP A 211      12.106 -20.791 -18.819  1.00 96.59           H  
ATOM   3377  O   ASP A 211      10.125 -20.503 -21.921  1.00 96.59           O  
ATOM   3378  CG  ASP A 211      13.285 -22.492 -19.416  1.00 96.59           C  
ATOM   3379  OD1 ASP A 211      14.137 -22.783 -20.287  1.00 96.59           O  
ATOM   3380  OD2 ASP A 211      13.259 -23.086 -18.314  1.00 96.59           O  
ATOM   3381  N   HIS A 212      10.841 -18.655 -20.859  1.00 97.04           N  
ATOM   3382  H   HIS A 212      11.578 -18.261 -20.290  1.00 97.04           H  
ATOM   3383  CA  HIS A 212       9.635 -17.844 -21.065  1.00 97.04           C  
ATOM   3384  HA  HIS A 212       8.829 -18.513 -21.367  1.00 97.04           H  
ATOM   3385  C   HIS A 212       9.771 -16.834 -22.224  1.00 97.04           C  
ATOM   3386  CB  HIS A 212       9.194 -17.224 -19.727  1.00 97.04           C  
ATOM   3387  HB2 HIS A 212      10.006 -16.621 -19.322  1.00 97.04           H  
ATOM   3388  HB3 HIS A 212       8.335 -16.575 -19.894  1.00 97.04           H  
ATOM   3389  O   HIS A 212       8.961 -15.916 -22.353  1.00 97.04           O  
ATOM   3390  CG  HIS A 212       8.810 -18.264 -18.702  1.00 97.04           C  
ATOM   3391  CD2 HIS A 212       7.548 -18.621 -18.305  1.00 97.04           C  
ATOM   3392  HD2 HIS A 212       6.625 -18.187 -18.658  1.00 97.04           H  
ATOM   3393  ND1 HIS A 212       9.684 -19.039 -17.983  1.00 97.04           N  
ATOM   3394  HD1 HIS A 212      10.686 -18.908 -17.968  1.00 97.04           H  
ATOM   3395  CE1 HIS A 212       8.982 -19.844 -17.177  1.00 97.04           C  
ATOM   3396  HE1 HIS A 212       9.409 -20.521 -16.452  1.00 97.04           H  
ATOM   3397  NE2 HIS A 212       7.667 -19.650 -17.360  1.00 97.04           N  
ATOM   3398  N   GLY A 213      10.765 -17.009 -23.105  1.00 95.72           N  
ATOM   3399  H   GLY A 213      11.415 -17.760 -22.926  1.00 95.72           H  
ATOM   3400  CA  GLY A 213      10.904 -16.254 -24.361  1.00 95.72           C  
ATOM   3401  HA2 GLY A 213      11.270 -16.935 -25.129  1.00 95.72           H  
ATOM   3402  HA3 GLY A 213       9.926 -15.887 -24.672  1.00 95.72           H  
ATOM   3403  C   GLY A 213      11.854 -15.052 -24.317  1.00 95.72           C  
ATOM   3404  O   GLY A 213      12.129 -14.456 -25.358  1.00 95.72           O  
ATOM   3405  N   GLY A 214      12.411 -14.729 -23.150  1.00 97.45           N  
ATOM   3406  H   GLY A 214      12.181 -15.287 -22.340  1.00 97.45           H  
ATOM   3407  CA  GLY A 214      13.389 -13.660 -22.965  1.00 97.45           C  
ATOM   3408  HA2 GLY A 214      14.048 -13.610 -23.832  1.00 97.45           H  
ATOM   3409  HA3 GLY A 214      14.006 -13.906 -22.101  1.00 97.45           H  
ATOM   3410  C   GLY A 214      12.796 -12.269 -22.747  1.00 97.45           C  
ATOM   3411  O   GLY A 214      11.590 -12.034 -22.840  1.00 97.45           O  
ATOM   3412  N   ALA A 215      13.681 -11.304 -22.498  1.00 97.81           N  
ATOM   3413  H   ALA A 215      14.656 -11.563 -22.440  1.00 97.81           H  
ATOM   3414  CA  ALA A 215      13.316  -9.941 -22.107  1.00 97.81           C  
ATOM   3415  HA  ALA A 215      12.648 -10.011 -21.248  1.00 97.81           H  
ATOM   3416  C   ALA A 215      12.550  -9.133 -23.181  1.00 97.81           C  
ATOM   3417  CB  ALA A 215      14.596  -9.235 -21.651  1.00 97.81           C  
ATOM   3418  HB1 ALA A 215      15.315  -9.177 -22.468  1.00 97.81           H  
ATOM   3419  HB2 ALA A 215      14.351  -8.229 -21.311  1.00 97.81           H  
ATOM   3420  HB3 ALA A 215      15.045  -9.785 -20.823  1.00 97.81           H  
ATOM   3421  O   ALA A 215      12.080  -8.028 -22.913  1.00 97.81           O  
ATOM   3422  N   THR A 216      12.375  -9.663 -24.399  1.00 97.19           N  
ATOM   3423  H   THR A 216      12.683 -10.613 -24.551  1.00 97.19           H  
ATOM   3424  CA  THR A 216      11.479  -9.082 -25.419  1.00 97.19           C  
ATOM   3425  HA  THR A 216      11.758  -8.043 -25.597  1.00 97.19           H  
ATOM   3426  C   THR A 216      10.013  -9.077 -24.983  1.00 97.19           C  
ATOM   3427  CB  THR A 216      11.610  -9.796 -26.767  1.00 97.19           C  
ATOM   3428  HB  THR A 216      10.806  -9.476 -27.428  1.00 97.19           H  
ATOM   3429  O   THR A 216       9.238  -8.250 -25.467  1.00 97.19           O  
ATOM   3430  CG2 THR A 216      12.947  -9.494 -27.444  1.00 97.19           C  
ATOM   3431 HG21 THR A 216      12.964  -9.949 -28.435  1.00 97.19           H  
ATOM   3432 HG22 THR A 216      13.767  -9.903 -26.856  1.00 97.19           H  
ATOM   3433 HG23 THR A 216      13.076  -8.417 -27.549  1.00 97.19           H  
ATOM   3434  OG1 THR A 216      11.534 -11.183 -26.565  1.00 97.19           O  
ATOM   3435  HG1 THR A 216      11.692 -11.643 -27.392  1.00 97.19           H  
ATOM   3436  N   TYR A 217       9.646  -9.952 -24.043  1.00 96.63           N  
ATOM   3437  H   TYR A 217      10.335 -10.618 -23.726  1.00 96.63           H  
ATOM   3438  CA  TYR A 217       8.296 -10.101 -23.504  1.00 96.63           C  
ATOM   3439  HA  TYR A 217       7.581  -9.766 -24.255  1.00 96.63           H  
ATOM   3440  C   TYR A 217       8.014  -9.250 -22.255  1.00 96.63           C  
ATOM   3441  CB  TYR A 217       8.035 -11.592 -23.252  1.00 96.63           C  
ATOM   3442  HB2 TYR A 217       8.876 -12.034 -22.719  1.00 96.63           H  
ATOM   3443  HB3 TYR A 217       7.162 -11.698 -22.607  1.00 96.63           H  
ATOM   3444  O   TYR A 217       6.917  -9.333 -21.709  1.00 96.63           O  
ATOM   3445  CG  TYR A 217       7.759 -12.383 -24.511  1.00 96.63           C  
ATOM   3446  CD1 TYR A 217       6.429 -12.653 -24.885  1.00 96.63           C  
ATOM   3447  HD1 TYR A 217       5.616 -12.313 -24.261  1.00 96.63           H  
ATOM   3448  CD2 TYR A 217       8.823 -12.856 -25.302  1.00 96.63           C  
ATOM   3449  HD2 TYR A 217       9.844 -12.675 -25.001  1.00 96.63           H  
ATOM   3450  CE1 TYR A 217       6.156 -13.395 -26.047  1.00 96.63           C  
ATOM   3451  HE1 TYR A 217       5.133 -13.613 -26.314  1.00 96.63           H  
ATOM   3452  CE2 TYR A 217       8.556 -13.593 -26.471  1.00 96.63           C  
ATOM   3453  HE2 TYR A 217       9.370 -13.972 -27.070  1.00 96.63           H  
ATOM   3454  OH  TYR A 217       6.958 -14.583 -27.965  1.00 96.63           O  
ATOM   3455  HH  TYR A 217       6.019 -14.763 -28.043  1.00 96.63           H  
ATOM   3456  CZ  TYR A 217       7.223 -13.866 -26.842  1.00 96.63           C  
ATOM   3457  N   SER A 218       8.948  -8.413 -21.793  1.00 96.44           N  
ATOM   3458  H   SER A 218       9.856  -8.376 -22.234  1.00 96.44           H  
ATOM   3459  CA  SER A 218       8.666  -7.499 -20.680  1.00 96.44           C  
ATOM   3460  HA  SER A 218       8.320  -8.104 -19.842  1.00 96.44           H  
ATOM   3461  C   SER A 218       7.557  -6.481 -21.039  1.00 96.44           C  
ATOM   3462  CB  SER A 218       9.937  -6.763 -20.245  1.00 96.44           C  
ATOM   3463  HB2 SER A 218       9.694  -6.060 -19.447  1.00 96.44           H  
ATOM   3464  HB3 SER A 218      10.340  -6.205 -21.090  1.00 96.44           H  
ATOM   3465  O   SER A 218       7.464  -6.056 -22.194  1.00 96.44           O  
ATOM   3466  OG  SER A 218      10.924  -7.666 -19.776  1.00 96.44           O  
ATOM   3467  HG  SER A 218      10.588  -8.173 -19.034  1.00 96.44           H  
ATOM   3468  N   PRO A 219       6.733  -6.031 -20.077  1.00 95.08           N  
ATOM   3469  CA  PRO A 219       5.761  -4.955 -20.282  1.00 95.08           C  
ATOM   3470  HA  PRO A 219       5.165  -5.150 -21.173  1.00 95.08           H  
ATOM   3471  C   PRO A 219       6.454  -3.590 -20.443  1.00 95.08           C  
ATOM   3472  CB  PRO A 219       4.847  -5.013 -19.055  1.00 95.08           C  
ATOM   3473  HB2 PRO A 219       4.058  -5.744 -19.225  1.00 95.08           H  
ATOM   3474  HB3 PRO A 219       4.416  -4.045 -18.800  1.00 95.08           H  
ATOM   3475  O   PRO A 219       7.672  -3.468 -20.267  1.00 95.08           O  
ATOM   3476  CG  PRO A 219       5.774  -5.522 -17.957  1.00 95.08           C  
ATOM   3477  HG2 PRO A 219       6.367  -4.698 -17.560  1.00 95.08           H  
ATOM   3478  HG3 PRO A 219       5.217  -6.014 -17.159  1.00 95.08           H  
ATOM   3479  CD  PRO A 219       6.682  -6.500 -18.703  1.00 95.08           C  
ATOM   3480  HD2 PRO A 219       7.677  -6.507 -18.257  1.00 95.08           H  
ATOM   3481  HD3 PRO A 219       6.247  -7.499 -18.676  1.00 95.08           H  
ATOM   3482  N   LEU A 220       5.687  -2.542 -20.771  1.00 93.74           N  
ATOM   3483  H   LEU A 220       4.690  -2.688 -20.841  1.00 93.74           H  
ATOM   3484  CA  LEU A 220       6.217  -1.237 -21.187  1.00 93.74           C  
ATOM   3485  HA  LEU A 220       6.721  -1.375 -22.143  1.00 93.74           H  
ATOM   3486  C   LEU A 220       7.241  -0.631 -20.216  1.00 93.74           C  
ATOM   3487  CB  LEU A 220       5.042  -0.264 -21.380  1.00 93.74           C  
ATOM   3488  HB2 LEU A 220       4.501  -0.173 -20.438  1.00 93.74           H  
ATOM   3489  HB3 LEU A 220       4.351  -0.684 -22.111  1.00 93.74           H  
ATOM   3490  O   LEU A 220       8.299  -0.185 -20.653  1.00 93.74           O  
ATOM   3491  CG  LEU A 220       5.486   1.140 -21.838  1.00 93.74           C  
ATOM   3492  HG  LEU A 220       6.159   1.589 -21.107  1.00 93.74           H  
ATOM   3493  CD1 LEU A 220       6.181   1.086 -23.202  1.00 93.74           C  
ATOM   3494 HD11 LEU A 220       5.636   0.410 -23.861  1.00 93.74           H  
ATOM   3495 HD12 LEU A 220       6.219   2.077 -23.653  1.00 93.74           H  
ATOM   3496 HD13 LEU A 220       7.201   0.723 -23.073  1.00 93.74           H  
ATOM   3497  CD2 LEU A 220       4.266   2.037 -21.945  1.00 93.74           C  
ATOM   3498 HD21 LEU A 220       4.567   3.048 -22.217  1.00 93.74           H  
ATOM   3499 HD22 LEU A 220       3.757   2.066 -20.981  1.00 93.74           H  
ATOM   3500 HD23 LEU A 220       3.594   1.631 -22.700  1.00 93.74           H  
ATOM   3501  N   ILE A 221       6.943  -0.615 -18.914  1.00 94.58           N  
ATOM   3502  H   ILE A 221       6.056  -1.003 -18.622  1.00 94.58           H  
ATOM   3503  CA  ILE A 221       7.841  -0.030 -17.903  1.00 94.58           C  
ATOM   3504  HA  ILE A 221       8.129   0.968 -18.233  1.00 94.58           H  
ATOM   3505  C   ILE A 221       9.147  -0.831 -17.797  1.00 94.58           C  
ATOM   3506  CB  ILE A 221       7.122   0.101 -16.541  1.00 94.58           C  
ATOM   3507  HB  ILE A 221       6.790  -0.892 -16.237  1.00 94.58           H  
ATOM   3508  O   ILE A 221      10.220  -0.241 -17.674  1.00 94.58           O  
ATOM   3509  CG1 ILE A 221       5.867   1.005 -16.617  1.00 94.58           C  
ATOM   3510 HG12 ILE A 221       5.146   0.562 -17.304  1.00 94.58           H  
ATOM   3511 HG13 ILE A 221       5.395   1.024 -15.635  1.00 94.58           H  
ATOM   3512  CG2 ILE A 221       8.075   0.617 -15.448  1.00 94.58           C  
ATOM   3513 HG21 ILE A 221       8.558   1.542 -15.765  1.00 94.58           H  
ATOM   3514 HG22 ILE A 221       8.842  -0.126 -15.233  1.00 94.58           H  
ATOM   3515 HG23 ILE A 221       7.521   0.800 -14.527  1.00 94.58           H  
ATOM   3516  CD1 ILE A 221       6.116   2.458 -17.055  1.00 94.58           C  
ATOM   3517 HD11 ILE A 221       6.797   2.956 -16.364  1.00 94.58           H  
ATOM   3518 HD12 ILE A 221       5.168   2.997 -17.052  1.00 94.58           H  
ATOM   3519 HD13 ILE A 221       6.527   2.491 -18.064  1.00 94.58           H  
ATOM   3520  N   GLY A 222       9.083  -2.159 -17.931  1.00 96.37           N  
ATOM   3521  H   GLY A 222       8.180  -2.585 -18.089  1.00 96.37           H  
ATOM   3522  CA  GLY A 222      10.271  -3.006 -18.033  1.00 96.37           C  
ATOM   3523  HA2 GLY A 222      10.910  -2.861 -17.163  1.00 96.37           H  
ATOM   3524  HA3 GLY A 222       9.967  -4.051 -18.089  1.00 96.37           H  
ATOM   3525  C   GLY A 222      11.093  -2.667 -19.268  1.00 96.37           C  
ATOM   3526  O   GLY A 222      12.265  -2.321 -19.150  1.00 96.37           O  
ATOM   3527  N   LYS A 223      10.463  -2.658 -20.446  1.00 97.27           N  
ATOM   3528  H   LYS A 223       9.484  -2.909 -20.457  1.00 97.27           H  
ATOM   3529  CA  LYS A 223      11.116  -2.296 -21.715  1.00 97.27           C  
ATOM   3530  HA  LYS A 223      11.909  -3.011 -21.934  1.00 97.27           H  
ATOM   3531  C   LYS A 223      11.774  -0.918 -21.663  1.00 97.27           C  
ATOM   3532  CB  LYS A 223      10.089  -2.326 -22.850  1.00 97.27           C  
ATOM   3533  HB2 LYS A 223      10.550  -1.914 -23.747  1.00 97.27           H  
ATOM   3534  HB3 LYS A 223       9.232  -1.707 -22.582  1.00 97.27           H  
ATOM   3535  O   LYS A 223      12.874  -0.751 -22.190  1.00 97.27           O  
ATOM   3536  CG  LYS A 223       9.625  -3.741 -23.193  1.00 97.27           C  
ATOM   3537  HG2 LYS A 223      10.443  -4.265 -23.687  1.00 97.27           H  
ATOM   3538  HG3 LYS A 223       9.362  -4.284 -22.286  1.00 97.27           H  
ATOM   3539  CD  LYS A 223       8.403  -3.680 -24.115  1.00 97.27           C  
ATOM   3540  HD2 LYS A 223       8.537  -2.902 -24.867  1.00 97.27           H  
ATOM   3541  HD3 LYS A 223       7.524  -3.455 -23.510  1.00 97.27           H  
ATOM   3542  CE  LYS A 223       8.224  -5.024 -24.819  1.00 97.27           C  
ATOM   3543  HE2 LYS A 223       8.987  -5.124 -25.590  1.00 97.27           H  
ATOM   3544  HE3 LYS A 223       8.393  -5.840 -24.116  1.00 97.27           H  
ATOM   3545  NZ  LYS A 223       6.890  -5.167 -25.427  1.00 97.27           N  
ATOM   3546  HZ1 LYS A 223       6.937  -5.898 -26.121  1.00 97.27           H  
ATOM   3547  HZ2 LYS A 223       6.235  -5.523 -24.745  1.00 97.27           H  
ATOM   3548  HZ3 LYS A 223       6.543  -4.327 -25.867  1.00 97.27           H  
ATOM   3549  N   ALA A 224      11.141   0.053 -21.009  1.00 97.07           N  
ATOM   3550  H   ALA A 224      10.221  -0.142 -20.640  1.00 97.07           H  
ATOM   3551  CA  ALA A 224      11.699   1.384 -20.813  1.00 97.07           C  
ATOM   3552  HA  ALA A 224      11.920   1.822 -21.787  1.00 97.07           H  
ATOM   3553  C   ALA A 224      13.014   1.355 -20.021  1.00 97.07           C  
ATOM   3554  CB  ALA A 224      10.654   2.256 -20.118  1.00 97.07           C  
ATOM   3555  HB1 ALA A 224       9.812   2.437 -20.785  1.00 97.07           H  
ATOM   3556  HB2 ALA A 224      11.126   3.198 -19.841  1.00 97.07           H  
ATOM   3557  HB3 ALA A 224      10.296   1.777 -19.207  1.00 97.07           H  
ATOM   3558  O   ALA A 224      14.008   1.907 -20.488  1.00 97.07           O  
ATOM   3559  N   TRP A 225      13.059   0.667 -18.875  1.00 97.84           N  
ATOM   3560  H   TRP A 225      12.218   0.230 -18.528  1.00 97.84           H  
ATOM   3561  CA  TRP A 225      14.294   0.530 -18.090  1.00 97.84           C  
ATOM   3562  HA  TRP A 225      14.689   1.526 -17.887  1.00 97.84           H  
ATOM   3563  C   TRP A 225      15.394  -0.215 -18.839  1.00 97.84           C  
ATOM   3564  CB  TRP A 225      13.997  -0.155 -16.753  1.00 97.84           C  
ATOM   3565  HB2 TRP A 225      14.917  -0.592 -16.364  1.00 97.84           H  
ATOM   3566  HB3 TRP A 225      13.278  -0.962 -16.891  1.00 97.84           H  
ATOM   3567  O   TRP A 225      16.554   0.198 -18.808  1.00 97.84           O  
ATOM   3568  CG  TRP A 225      13.505   0.806 -15.728  1.00 97.84           C  
ATOM   3569  CD1 TRP A 225      12.271   0.835 -15.179  1.00 97.84           C  
ATOM   3570  HD1 TRP A 225      11.479   0.134 -15.399  1.00 97.84           H  
ATOM   3571  CD2 TRP A 225      14.222   1.958 -15.193  1.00 97.84           C  
ATOM   3572  CE2 TRP A 225      13.319   2.695 -14.382  1.00 97.84           C  
ATOM   3573  CE3 TRP A 225      15.522   2.487 -15.362  1.00 97.84           C  
ATOM   3574  HE3 TRP A 225      16.232   1.954 -15.976  1.00 97.84           H  
ATOM   3575  NE1 TRP A 225      12.169   1.936 -14.352  1.00 97.84           N  
ATOM   3576  HE1 TRP A 225      11.325   2.201 -13.864  1.00 97.84           H  
ATOM   3577  CH2 TRP A 225      14.969   4.424 -13.983  1.00 97.84           C  
ATOM   3578  HH2 TRP A 225      15.248   5.374 -13.550  1.00 97.84           H  
ATOM   3579  CZ2 TRP A 225      13.665   3.929 -13.821  1.00 97.84           C  
ATOM   3580  HZ2 TRP A 225      12.911   4.504 -13.306  1.00 97.84           H  
ATOM   3581  CZ3 TRP A 225      15.898   3.695 -14.744  1.00 97.84           C  
ATOM   3582  HZ3 TRP A 225      16.899   4.080 -14.875  1.00 97.84           H  
ATOM   3583  N   LEU A 226      15.032  -1.272 -19.567  1.00 98.45           N  
ATOM   3584  H   LEU A 226      14.071  -1.578 -19.524  1.00 98.45           H  
ATOM   3585  CA  LEU A 226      15.977  -2.000 -20.410  1.00 98.45           C  
ATOM   3586  HA  LEU A 226      16.834  -2.299 -19.805  1.00 98.45           H  
ATOM   3587  C   LEU A 226      16.527  -1.123 -21.546  1.00 98.45           C  
ATOM   3588  CB  LEU A 226      15.292  -3.253 -20.971  1.00 98.45           C  
ATOM   3589  HB2 LEU A 226      14.457  -2.944 -21.601  1.00 98.45           H  
ATOM   3590  HB3 LEU A 226      16.022  -3.766 -21.598  1.00 98.45           H  
ATOM   3591  O   LEU A 226      17.710  -1.218 -21.877  1.00 98.45           O  
ATOM   3592  CG  LEU A 226      14.784  -4.274 -19.947  1.00 98.45           C  
ATOM   3593  HG  LEU A 226      14.044  -3.820 -19.286  1.00 98.45           H  
ATOM   3594  CD1 LEU A 226      14.125  -5.437 -20.687  1.00 98.45           C  
ATOM   3595 HD11 LEU A 226      13.323  -5.067 -21.326  1.00 98.45           H  
ATOM   3596 HD12 LEU A 226      14.863  -5.956 -21.297  1.00 98.45           H  
ATOM   3597 HD13 LEU A 226      13.689  -6.130 -19.968  1.00 98.45           H  
ATOM   3598  CD2 LEU A 226      15.891  -4.810 -19.059  1.00 98.45           C  
ATOM   3599 HD21 LEU A 226      15.442  -5.464 -18.311  1.00 98.45           H  
ATOM   3600 HD22 LEU A 226      16.389  -3.998 -18.530  1.00 98.45           H  
ATOM   3601 HD23 LEU A 226      16.611  -5.373 -19.653  1.00 98.45           H  
ATOM   3602  N   SER A 227      15.691  -0.248 -22.113  1.00 98.29           N  
ATOM   3603  H   SER A 227      14.729  -0.244 -21.808  1.00 98.29           H  
ATOM   3604  CA  SER A 227      16.087   0.675 -23.184  1.00 98.29           C  
ATOM   3605  HA  SER A 227      16.641   0.111 -23.934  1.00 98.29           H  
ATOM   3606  C   SER A 227      17.022   1.764 -22.674  1.00 98.29           C  
ATOM   3607  CB  SER A 227      14.876   1.312 -23.871  1.00 98.29           C  
ATOM   3608  HB2 SER A 227      14.325   1.930 -23.161  1.00 98.29           H  
ATOM   3609  HB3 SER A 227      15.231   1.942 -24.687  1.00 98.29           H  
ATOM   3610  O   SER A 227      18.076   2.005 -23.259  1.00 98.29           O  
ATOM   3611  OG  SER A 227      14.017   0.327 -24.405  1.00 98.29           O  
ATOM   3612  HG  SER A 227      13.615  -0.140 -23.669  1.00 98.29           H  
ATOM   3613  N   VAL A 228      16.687   2.347 -21.522  1.00 98.13           N  
ATOM   3614  H   VAL A 228      15.798   2.101 -21.110  1.00 98.13           H  
ATOM   3615  CA  VAL A 228      17.530   3.306 -20.802  1.00 98.13           C  
ATOM   3616  HA  VAL A 228      17.714   4.169 -21.441  1.00 98.13           H  
ATOM   3617  C   VAL A 228      18.897   2.706 -20.458  1.00 98.13           C  
ATOM   3618  CB  VAL A 228      16.777   3.771 -19.542  1.00 98.13           C  
ATOM   3619  HB  VAL A 228      16.289   2.912 -19.080  1.00 98.13           H  
ATOM   3620  O   VAL A 228      19.916   3.356 -20.677  1.00 98.13           O  
ATOM   3621  CG1 VAL A 228      17.684   4.387 -18.491  1.00 98.13           C  
ATOM   3622 HG11 VAL A 228      17.071   4.763 -17.671  1.00 98.13           H  
ATOM   3623 HG12 VAL A 228      18.277   5.186 -18.936  1.00 98.13           H  
ATOM   3624 HG13 VAL A 228      18.331   3.616 -18.074  1.00 98.13           H  
ATOM   3625  CG2 VAL A 228      15.701   4.800 -19.893  1.00 98.13           C  
ATOM   3626 HG21 VAL A 228      15.161   5.093 -18.991  1.00 98.13           H  
ATOM   3627 HG22 VAL A 228      16.154   5.682 -20.347  1.00 98.13           H  
ATOM   3628 HG23 VAL A 228      14.985   4.354 -20.583  1.00 98.13           H  
ATOM   3629  N   LEU A 229      18.952   1.459 -19.973  1.00 98.52           N  
ATOM   3630  H   LEU A 229      18.085   0.987 -19.760  1.00 98.52           H  
ATOM   3631  CA  LEU A 229      20.213   0.760 -19.691  1.00 98.52           C  
ATOM   3632  HA  LEU A 229      20.850   1.432 -19.115  1.00 98.52           H  
ATOM   3633  C   LEU A 229      20.987   0.390 -20.973  1.00 98.52           C  
ATOM   3634  CB  LEU A 229      19.889  -0.479 -18.835  1.00 98.52           C  
ATOM   3635  HB2 LEU A 229      19.347  -0.152 -17.948  1.00 98.52           H  
ATOM   3636  HB3 LEU A 229      19.227  -1.130 -19.406  1.00 98.52           H  
ATOM   3637  O   LEU A 229      22.190   0.144 -20.928  1.00 98.52           O  
ATOM   3638  CG  LEU A 229      21.112  -1.303 -18.380  1.00 98.52           C  
ATOM   3639  HG  LEU A 229      21.638  -1.695 -19.251  1.00 98.52           H  
ATOM   3640  CD1 LEU A 229      22.091  -0.490 -17.528  1.00 98.52           C  
ATOM   3641 HD11 LEU A 229      22.892  -1.137 -17.171  1.00 98.52           H  
ATOM   3642 HD12 LEU A 229      22.534   0.306 -18.125  1.00 98.52           H  
ATOM   3643 HD13 LEU A 229      21.576  -0.058 -16.671  1.00 98.52           H  
ATOM   3644  CD2 LEU A 229      20.642  -2.498 -17.558  1.00 98.52           C  
ATOM   3645 HD21 LEU A 229      21.498  -3.105 -17.264  1.00 98.52           H  
ATOM   3646 HD22 LEU A 229      19.965  -3.111 -18.152  1.00 98.52           H  
ATOM   3647 HD23 LEU A 229      20.125  -2.150 -16.664  1.00 98.52           H  
ATOM   3648  N   GLY A 230      20.311   0.347 -22.121  1.00 98.17           N  
ATOM   3649  H   GLY A 230      19.337   0.617 -22.109  1.00 98.17           H  
ATOM   3650  CA  GLY A 230      20.896  -0.027 -23.403  1.00 98.17           C  
ATOM   3651  HA2 GLY A 230      21.899   0.393 -23.482  1.00 98.17           H  
ATOM   3652  HA3 GLY A 230      20.270   0.392 -24.192  1.00 98.17           H  
ATOM   3653  C   GLY A 230      20.976  -1.526 -23.643  1.00 98.17           C  
ATOM   3654  O   GLY A 230      21.756  -1.956 -24.490  1.00 98.17           O  
ATOM   3655  N   VAL A 231      20.185  -2.332 -22.939  1.00 98.28           N  
ATOM   3656  H   VAL A 231      19.542  -1.910 -22.286  1.00 98.28           H  
ATOM   3657  CA  VAL A 231      20.032  -3.769 -23.227  1.00 98.28           C  
ATOM   3658  HA  VAL A 231      20.862  -4.090 -23.857  1.00 98.28           H  
ATOM   3659  C   VAL A 231      18.784  -4.060 -24.058  1.00 98.28           C  
ATOM   3660  CB  VAL A 231      20.116  -4.642 -21.960  1.00 98.28           C  
ATOM   3661  HB  VAL A 231      20.042  -5.689 -22.250  1.00 98.28           H  
ATOM   3662  O   VAL A 231      18.536  -5.215 -24.348  1.00 98.28           O  
ATOM   3663  CG1 VAL A 231      21.464  -4.461 -21.256  1.00 98.28           C  
ATOM   3664 HG11 VAL A 231      21.598  -3.425 -20.943  1.00 98.28           H  
ATOM   3665 HG12 VAL A 231      22.273  -4.749 -21.926  1.00 98.28           H  
ATOM   3666 HG13 VAL A 231      21.500  -5.096 -20.372  1.00 98.28           H  
ATOM   3667  CG2 VAL A 231      18.996  -4.343 -20.964  1.00 98.28           C  
ATOM   3668 HG21 VAL A 231      19.020  -3.299 -20.651  1.00 98.28           H  
ATOM   3669 HG22 VAL A 231      18.039  -4.573 -21.434  1.00 98.28           H  
ATOM   3670 HG23 VAL A 231      19.106  -4.983 -20.089  1.00 98.28           H  
ATOM   3671  N   TYR A 232      18.036  -3.035 -24.476  1.00 98.05           N  
ATOM   3672  H   TYR A 232      18.300  -2.106 -24.181  1.00 98.05           H  
ATOM   3673  CA  TYR A 232      16.850  -3.114 -25.333  1.00 98.05           C  
ATOM   3674  HA  TYR A 232      16.911  -4.007 -25.955  1.00 98.05           H  
ATOM   3675  C   TYR A 232      16.806  -1.873 -26.245  1.00 98.05           C  
ATOM   3676  CB  TYR A 232      15.632  -3.237 -24.403  1.00 98.05           C  
ATOM   3677  HB2 TYR A 232      15.883  -4.002 -23.669  1.00 98.05           H  
ATOM   3678  HB3 TYR A 232      15.483  -2.291 -23.883  1.00 98.05           H  
ATOM   3679  O   TYR A 232      17.331  -0.823 -25.879  1.00 98.05           O  
ATOM   3680  CG  TYR A 232      14.324  -3.657 -25.023  1.00 98.05           C  
ATOM   3681  CD1 TYR A 232      13.619  -2.760 -25.833  1.00 98.05           C  
ATOM   3682  HD1 TYR A 232      13.991  -1.757 -25.977  1.00 98.05           H  
ATOM   3683  CD2 TYR A 232      13.765  -4.912 -24.722  1.00 98.05           C  
ATOM   3684  HD2 TYR A 232      14.239  -5.560 -24.001  1.00 98.05           H  
ATOM   3685  CE1 TYR A 232      12.424  -3.153 -26.445  1.00 98.05           C  
ATOM   3686  HE1 TYR A 232      11.921  -2.430 -27.071  1.00 98.05           H  
ATOM   3687  CE2 TYR A 232      12.553  -5.299 -25.320  1.00 98.05           C  
ATOM   3688  HE2 TYR A 232      12.077  -6.221 -25.020  1.00 98.05           H  
ATOM   3689  OH  TYR A 232      10.747  -4.814 -26.832  1.00 98.05           O  
ATOM   3690  HH  TYR A 232      10.286  -4.053 -27.191  1.00 98.05           H  
ATOM   3691  CZ  TYR A 232      11.903  -4.440 -26.227  1.00 98.05           C  
ATOM   3692  N   ASP A 233      16.221  -1.959 -27.441  1.00 96.57           N  
ATOM   3693  H   ASP A 233      15.791  -2.831 -27.715  1.00 96.57           H  
ATOM   3694  CA  ASP A 233      16.100  -0.800 -28.340  1.00 96.57           C  
ATOM   3695  HA  ASP A 233      16.891  -0.084 -28.114  1.00 96.57           H  
ATOM   3696  C   ASP A 233      14.750  -0.083 -28.177  1.00 96.57           C  
ATOM   3697  CB  ASP A 233      16.313  -1.248 -29.785  1.00 96.57           C  
ATOM   3698  HB2 ASP A 233      17.237  -1.822 -29.858  1.00 96.57           H  
ATOM   3699  HB3 ASP A 233      15.472  -1.886 -30.058  1.00 96.57           H  
ATOM   3700  O   ASP A 233      13.692  -0.717 -28.225  1.00 96.57           O  
ATOM   3701  CG  ASP A 233      16.363  -0.076 -30.761  1.00 96.57           C  
ATOM   3702  OD1 ASP A 233      15.275   0.338 -31.224  1.00 96.57           O  
ATOM   3703  OD2 ASP A 233      17.477   0.402 -31.060  1.00 96.57           O  
ATOM   3704  N   TRP A 234      14.766   1.250 -28.076  1.00 95.25           N  
ATOM   3705  H   TRP A 234      15.660   1.717 -28.018  1.00 95.25           H  
ATOM   3706  CA  TRP A 234      13.557   2.073 -27.923  1.00 95.25           C  
ATOM   3707  HA  TRP A 234      13.104   1.839 -26.959  1.00 95.25           H  
ATOM   3708  C   TRP A 234      12.485   1.824 -28.993  1.00 95.25           C  
ATOM   3709  CB  TRP A 234      13.946   3.555 -27.942  1.00 95.25           C  
ATOM   3710  HB2 TRP A 234      14.636   3.741 -28.765  1.00 95.25           H  
ATOM   3711  HB3 TRP A 234      13.052   4.148 -28.131  1.00 95.25           H  
ATOM   3712  O   TRP A 234      11.294   1.997 -28.723  1.00 95.25           O  
ATOM   3713  CG  TRP A 234      14.532   4.069 -26.669  1.00 95.25           C  
ATOM   3714  CD1 TRP A 234      15.804   4.485 -26.479  1.00 95.25           C  
ATOM   3715  HD1 TRP A 234      16.578   4.488 -27.233  1.00 95.25           H  
ATOM   3716  CD2 TRP A 234      13.861   4.241 -25.385  1.00 95.25           C  
ATOM   3717  CE2 TRP A 234      14.781   4.839 -24.479  1.00 95.25           C  
ATOM   3718  CE3 TRP A 234      12.574   3.940 -24.891  1.00 95.25           C  
ATOM   3719  HE3 TRP A 234      11.864   3.464 -25.550  1.00 95.25           H  
ATOM   3720  NE1 TRP A 234      15.952   4.939 -25.188  1.00 95.25           N  
ATOM   3721  HE1 TRP A 234      16.825   5.256 -24.791  1.00 95.25           H  
ATOM   3722  CH2 TRP A 234      13.139   4.879 -22.706  1.00 95.25           C  
ATOM   3723  HH2 TRP A 234      12.858   5.126 -21.694  1.00 95.25           H  
ATOM   3724  CZ2 TRP A 234      14.433   5.174 -23.167  1.00 95.25           C  
ATOM   3725  HZ2 TRP A 234      15.163   5.648 -22.529  1.00 95.25           H  
ATOM   3726  CZ3 TRP A 234      12.215   4.254 -23.564  1.00 95.25           C  
ATOM   3727  HZ3 TRP A 234      11.225   4.026 -23.200  1.00 95.25           H  
ATOM   3728  N   SER A 235      12.853   1.377 -30.200  1.00 92.88           N  
ATOM   3729  H   SER A 235      13.831   1.180 -30.367  1.00 92.88           H  
ATOM   3730  CA  SER A 235      11.879   1.048 -31.247  1.00 92.88           C  
ATOM   3731  HA  SER A 235      11.219   1.910 -31.350  1.00 92.88           H  
ATOM   3732  C   SER A 235      10.990  -0.151 -30.902  1.00 92.88           C  
ATOM   3733  CB  SER A 235      12.565   0.838 -32.599  1.00 92.88           C  
ATOM   3734  HB2 SER A 235      13.240   1.671 -32.794  1.00 92.88           H  
ATOM   3735  HB3 SER A 235      11.804   0.816 -33.378  1.00 92.88           H  
ATOM   3736  O   SER A 235       9.913  -0.290 -31.498  1.00 92.88           O  
ATOM   3737  OG  SER A 235      13.284  -0.370 -32.652  1.00 92.88           O  
ATOM   3738  HG  SER A 235      14.077  -0.214 -32.133  1.00 92.88           H  
ATOM   3739  N   GLY A 236      11.394  -0.974 -29.932  1.00 94.59           N  
ATOM   3740  H   GLY A 236      12.288  -0.792 -29.499  1.00 94.59           H  
ATOM   3741  CA  GLY A 236      10.584  -2.043 -29.357  1.00 94.59           C  
ATOM   3742  HA2 GLY A 236       9.844  -2.355 -30.094  1.00 94.59           H  
ATOM   3743  HA3 GLY A 236      11.221  -2.894 -29.116  1.00 94.59           H  
ATOM   3744  C   GLY A 236       9.776  -1.640 -28.129  1.00 94.59           C  
ATOM   3745  O   GLY A 236       9.201  -2.520 -27.494  1.00 94.59           O  
ATOM   3746  N   CYS A 237       9.713  -0.353 -27.787  1.00 93.20           N  
ATOM   3747  H   CYS A 237      10.292   0.315 -28.276  1.00 93.20           H  
ATOM   3748  CA  CYS A 237       8.740   0.185 -26.842  1.00 93.20           C  
ATOM   3749  HA  CYS A 237       8.417  -0.602 -26.161  1.00 93.20           H  
ATOM   3750  C   CYS A 237       7.503   0.701 -27.586  1.00 93.20           C  
ATOM   3751  CB  CYS A 237       9.383   1.295 -25.998  1.00 93.20           C  
ATOM   3752  HB2 CYS A 237       9.817   2.052 -26.650  1.00 93.20           H  
ATOM   3753  HB3 CYS A 237       8.627   1.770 -25.372  1.00 93.20           H  
ATOM   3754  O   CYS A 237       7.568   1.105 -28.758  1.00 93.20           O  
ATOM   3755  SG  CYS A 237      10.667   0.576 -24.941  1.00 93.20           S  
ATOM   3756  HG  CYS A 237      11.124   1.705 -24.390  1.00 93.20           H  
ATOM   3757  N   LYS A 238       6.356   0.718 -26.898  1.00 90.62           N  
ATOM   3758  H   LYS A 238       6.374   0.403 -25.939  1.00 90.62           H  
ATOM   3759  CA  LYS A 238       5.241   1.576 -27.316  1.00 90.62           C  
ATOM   3760  HA  LYS A 238       4.989   1.349 -28.352  1.00 90.62           H  
ATOM   3761  C   LYS A 238       5.697   3.040 -27.235  1.00 90.62           C  
ATOM   3762  CB  LYS A 238       4.007   1.349 -26.439  1.00 90.62           C  
ATOM   3763  HB2 LYS A 238       3.262   2.113 -26.661  1.00 90.62           H  
ATOM   3764  HB3 LYS A 238       4.289   1.466 -25.393  1.00 90.62           H  
ATOM   3765  O   LYS A 238       6.532   3.356 -26.390  1.00 90.62           O  
ATOM   3766  CG  LYS A 238       3.365  -0.027 -26.663  1.00 90.62           C  
ATOM   3767  HG2 LYS A 238       2.961  -0.091 -27.674  1.00 90.62           H  
ATOM   3768  HG3 LYS A 238       4.102  -0.817 -26.513  1.00 90.62           H  
ATOM   3769  CD  LYS A 238       2.243  -0.180 -25.637  1.00 90.62           C  
ATOM   3770  HD2 LYS A 238       2.682  -0.090 -24.643  1.00 90.62           H  
ATOM   3771  HD3 LYS A 238       1.510   0.615 -25.764  1.00 90.62           H  
ATOM   3772  CE  LYS A 238       1.537  -1.526 -25.739  1.00 90.62           C  
ATOM   3773  HE2 LYS A 238       0.827  -1.521 -26.566  1.00 90.62           H  
ATOM   3774  HE3 LYS A 238       2.270  -2.315 -25.916  1.00 90.62           H  
ATOM   3775  NZ  LYS A 238       0.847  -1.790 -24.461  1.00 90.62           N  
ATOM   3776  HZ1 LYS A 238       0.243  -2.595 -24.543  1.00 90.62           H  
ATOM   3777  HZ2 LYS A 238       0.329  -1.000 -24.105  1.00 90.62           H  
ATOM   3778  HZ3 LYS A 238       1.525  -2.043 -23.756  1.00 90.62           H  
ATOM   3779  N   PRO A 239       5.202   3.922 -28.115  1.00 90.16           N  
ATOM   3780  CA  PRO A 239       5.650   5.309 -28.149  1.00 90.16           C  
ATOM   3781  HA  PRO A 239       6.738   5.344 -28.206  1.00 90.16           H  
ATOM   3782  C   PRO A 239       5.189   6.069 -26.899  1.00 90.16           C  
ATOM   3783  CB  PRO A 239       5.050   5.887 -29.433  1.00 90.16           C  
ATOM   3784  HB2 PRO A 239       4.871   6.959 -29.365  1.00 90.16           H  
ATOM   3785  HB3 PRO A 239       5.705   5.665 -30.275  1.00 90.16           H  
ATOM   3786  O   PRO A 239       4.023   5.985 -26.519  1.00 90.16           O  
ATOM   3787  CG  PRO A 239       3.753   5.090 -29.560  1.00 90.16           C  
ATOM   3788  HG2 PRO A 239       3.360   5.082 -30.577  1.00 90.16           H  
ATOM   3789  HG3 PRO A 239       3.012   5.511 -28.880  1.00 90.16           H  
ATOM   3790  CD  PRO A 239       4.156   3.695 -29.098  1.00 90.16           C  
ATOM   3791  HD2 PRO A 239       4.560   3.123 -29.933  1.00 90.16           H  
ATOM   3792  HD3 PRO A 239       3.294   3.184 -28.666  1.00 90.16           H  
ATOM   3793  N   ILE A 240       6.090   6.857 -26.309  1.00 92.13           N  
ATOM   3794  H   ILE A 240       7.042   6.838 -26.644  1.00 92.13           H  
ATOM   3795  CA  ILE A 240       5.816   7.683 -25.119  1.00 92.13           C  
ATOM   3796  HA  ILE A 240       4.745   7.670 -24.919  1.00 92.13           H  
ATOM   3797  C   ILE A 240       6.207   9.140 -25.434  1.00 92.13           C  
ATOM   3798  CB  ILE A 240       6.517   7.104 -23.862  1.00 92.13           C  
ATOM   3799  HB  ILE A 240       7.589   7.291 -23.934  1.00 92.13           H  
ATOM   3800  O   ILE A 240       7.209   9.647 -24.931  1.00 92.13           O  
ATOM   3801  CG1 ILE A 240       6.316   5.577 -23.733  1.00 92.13           C  
ATOM   3802 HG12 ILE A 240       6.667   5.091 -24.643  1.00 92.13           H  
ATOM   3803 HG13 ILE A 240       5.259   5.346 -23.601  1.00 92.13           H  
ATOM   3804  CG2 ILE A 240       5.968   7.823 -22.618  1.00 92.13           C  
ATOM   3805 HG21 ILE A 240       4.880   7.757 -22.595  1.00 92.13           H  
ATOM   3806 HG22 ILE A 240       6.260   8.874 -22.640  1.00 92.13           H  
ATOM   3807 HG23 ILE A 240       6.367   7.393 -21.700  1.00 92.13           H  
ATOM   3808  CD1 ILE A 240       7.124   4.944 -22.602  1.00 92.13           C  
ATOM   3809 HD11 ILE A 240       7.153   3.861 -22.728  1.00 92.13           H  
ATOM   3810 HD12 ILE A 240       8.147   5.319 -22.616  1.00 92.13           H  
ATOM   3811 HD13 ILE A 240       6.646   5.165 -21.648  1.00 92.13           H  
ATOM   3812  N   PRO A 241       5.499   9.806 -26.365  1.00 92.53           N  
ATOM   3813  CA  PRO A 241       5.959  11.067 -26.937  1.00 92.53           C  
ATOM   3814  HA  PRO A 241       6.995  10.947 -27.253  1.00 92.53           H  
ATOM   3815  C   PRO A 241       5.835  12.241 -25.944  1.00 92.53           C  
ATOM   3816  CB  PRO A 241       5.088  11.277 -28.177  1.00 92.53           C  
ATOM   3817  HB2 PRO A 241       4.911  12.333 -28.389  1.00 92.53           H  
ATOM   3818  HB3 PRO A 241       5.555  10.790 -29.033  1.00 92.53           H  
ATOM   3819  O   PRO A 241       4.741  12.467 -25.421  1.00 92.53           O  
ATOM   3820  CG  PRO A 241       3.784  10.561 -27.831  1.00 92.53           C  
ATOM   3821  HG2 PRO A 241       3.251  10.236 -28.725  1.00 92.53           H  
ATOM   3822  HG3 PRO A 241       3.153  11.211 -27.224  1.00 92.53           H  
ATOM   3823  CD  PRO A 241       4.257   9.377 -26.995  1.00 92.53           C  
ATOM   3824  HD2 PRO A 241       3.504   9.111 -26.252  1.00 92.53           H  
ATOM   3825  HD3 PRO A 241       4.451   8.533 -27.658  1.00 92.53           H  
ATOM   3826  N   PRO A 242       6.888  13.061 -25.743  1.00 94.94           N  
ATOM   3827  CA  PRO A 242       6.801  14.266 -24.910  1.00 94.94           C  
ATOM   3828  HA  PRO A 242       6.450  14.009 -23.912  1.00 94.94           H  
ATOM   3829  C   PRO A 242       5.853  15.326 -25.497  1.00 94.94           C  
ATOM   3830  CB  PRO A 242       8.240  14.790 -24.821  1.00 94.94           C  
ATOM   3831  HB2 PRO A 242       8.743  14.322 -23.975  1.00 94.94           H  
ATOM   3832  HB3 PRO A 242       8.282  15.876 -24.734  1.00 94.94           H  
ATOM   3833  O   PRO A 242       5.391  16.222 -24.797  1.00 94.94           O  
ATOM   3834  CG  PRO A 242       8.871  14.308 -26.124  1.00 94.94           C  
ATOM   3835  HG2 PRO A 242       9.956  14.240 -26.045  1.00 94.94           H  
ATOM   3836  HG3 PRO A 242       8.587  14.974 -26.940  1.00 94.94           H  
ATOM   3837  CD  PRO A 242       8.220  12.942 -26.325  1.00 94.94           C  
ATOM   3838  HD2 PRO A 242       8.183  12.708 -27.388  1.00 94.94           H  
ATOM   3839  HD3 PRO A 242       8.780  12.178 -25.787  1.00 94.94           H  
ATOM   3840  N   GLU A 243       5.520  15.247 -26.789  1.00 93.60           N  
ATOM   3841  H   GLU A 243       5.953  14.535 -27.360  1.00 93.60           H  
ATOM   3842  CA  GLU A 243       4.562  16.155 -27.430  1.00 93.60           C  
ATOM   3843  HA  GLU A 243       4.900  17.181 -27.286  1.00 93.60           H  
ATOM   3844  C   GLU A 243       3.159  16.086 -26.820  1.00 93.60           C  
ATOM   3845  CB  GLU A 243       4.486  15.870 -28.936  1.00 93.60           C  
ATOM   3846  HB2 GLU A 243       3.713  16.515 -29.357  1.00 93.60           H  
ATOM   3847  HB3 GLU A 243       4.189  14.838 -29.120  1.00 93.60           H  
ATOM   3848  O   GLU A 243       2.388  17.035 -26.968  1.00 93.60           O  
ATOM   3849  CG  GLU A 243       5.795  16.196 -29.665  1.00 93.60           C  
ATOM   3850  HG2 GLU A 243       5.539  16.487 -30.683  1.00 93.60           H  
ATOM   3851  HG3 GLU A 243       6.255  17.074 -29.211  1.00 93.60           H  
ATOM   3852  CD  GLU A 243       6.825  15.061 -29.731  1.00 93.60           C  
ATOM   3853  OE1 GLU A 243       7.787  15.209 -30.514  1.00 93.60           O  
ATOM   3854  OE2 GLU A 243       6.697  14.035 -29.031  1.00 93.60           O  
ATOM   3855  N   PHE A 244       2.846  15.006 -26.098  1.00 91.96           N  
ATOM   3856  H   PHE A 244       3.547  14.289 -25.978  1.00 91.96           H  
ATOM   3857  CA  PHE A 244       1.616  14.872 -25.323  1.00 91.96           C  
ATOM   3858  HA  PHE A 244       0.764  14.840 -26.002  1.00 91.96           H  
ATOM   3859  C   PHE A 244       1.395  16.047 -24.355  1.00 91.96           C  
ATOM   3860  CB  PHE A 244       1.693  13.550 -24.557  1.00 91.96           C  
ATOM   3861  HB2 PHE A 244       1.804  12.729 -25.265  1.00 91.96           H  
ATOM   3862  HB3 PHE A 244       2.573  13.556 -23.914  1.00 91.96           H  
ATOM   3863  O   PHE A 244       0.276  16.540 -24.217  1.00 91.96           O  
ATOM   3864  CG  PHE A 244       0.466  13.305 -23.716  1.00 91.96           C  
ATOM   3865  CD1 PHE A 244       0.497  13.537 -22.329  1.00 91.96           C  
ATOM   3866  HD1 PHE A 244       1.411  13.847 -21.845  1.00 91.96           H  
ATOM   3867  CD2 PHE A 244      -0.724  12.887 -24.333  1.00 91.96           C  
ATOM   3868  HD2 PHE A 244      -0.748  12.706 -25.397  1.00 91.96           H  
ATOM   3869  CE1 PHE A 244      -0.665  13.349 -21.567  1.00 91.96           C  
ATOM   3870  HE1 PHE A 244      -0.627  13.489 -20.497  1.00 91.96           H  
ATOM   3871  CE2 PHE A 244      -1.885  12.705 -23.568  1.00 91.96           C  
ATOM   3872  HE2 PHE A 244      -2.788  12.364 -24.053  1.00 91.96           H  
ATOM   3873  CZ  PHE A 244      -1.859  12.939 -22.183  1.00 91.96           C  
ATOM   3874  HZ  PHE A 244      -2.748  12.779 -21.589  1.00 91.96           H  
ATOM   3875  N   TRP A 245       2.465  16.567 -23.748  1.00 94.35           N  
ATOM   3876  H   TRP A 245       3.368  16.138 -23.896  1.00 94.35           H  
ATOM   3877  CA  TRP A 245       2.391  17.669 -22.783  1.00 94.35           C  
ATOM   3878  HA  TRP A 245       1.578  17.466 -22.086  1.00 94.35           H  
ATOM   3879  C   TRP A 245       2.097  19.030 -23.419  1.00 94.35           C  
ATOM   3880  CB  TRP A 245       3.697  17.706 -21.991  1.00 94.35           C  
ATOM   3881  HB2 TRP A 245       4.507  18.021 -22.649  1.00 94.35           H  
ATOM   3882  HB3 TRP A 245       3.603  18.447 -21.197  1.00 94.35           H  
ATOM   3883  O   TRP A 245       1.767  19.982 -22.718  1.00 94.35           O  
ATOM   3884  CG  TRP A 245       4.054  16.393 -21.379  1.00 94.35           C  
ATOM   3885  CD1 TRP A 245       5.131  15.650 -21.701  1.00 94.35           C  
ATOM   3886  HD1 TRP A 245       5.886  15.932 -22.422  1.00 94.35           H  
ATOM   3887  CD2 TRP A 245       3.306  15.603 -20.407  1.00 94.35           C  
ATOM   3888  CE2 TRP A 245       4.007  14.379 -20.196  1.00 94.35           C  
ATOM   3889  CE3 TRP A 245       2.095  15.784 -19.704  1.00 94.35           C  
ATOM   3890  HE3 TRP A 245       1.549  16.709 -19.824  1.00 94.35           H  
ATOM   3891  NE1 TRP A 245       5.122  14.475 -20.990  1.00 94.35           N  
ATOM   3892  HE1 TRP A 245       5.861  13.789 -21.059  1.00 94.35           H  
ATOM   3893  CH2 TRP A 245       2.324  13.589 -18.659  1.00 94.35           C  
ATOM   3894  HH2 TRP A 245       1.960  12.827 -17.984  1.00 94.35           H  
ATOM   3895  CZ2 TRP A 245       3.528  13.383 -19.344  1.00 94.35           C  
ATOM   3896  HZ2 TRP A 245       4.083  12.466 -19.211  1.00 94.35           H  
ATOM   3897  CZ3 TRP A 245       1.610  14.788 -18.838  1.00 94.35           C  
ATOM   3898  HZ3 TRP A 245       0.691  14.946 -18.293  1.00 94.35           H  
ATOM   3899  N   LEU A 246       2.184  19.132 -24.749  1.00 93.20           N  
ATOM   3900  H   LEU A 246       2.417  18.300 -25.270  1.00 93.20           H  
ATOM   3901  CA  LEU A 246       1.806  20.334 -25.494  1.00 93.20           C  
ATOM   3902  HA  LEU A 246       1.932  21.204 -24.849  1.00 93.20           H  
ATOM   3903  C   LEU A 246       0.327  20.335 -25.911  1.00 93.20           C  
ATOM   3904  CB  LEU A 246       2.724  20.493 -26.719  1.00 93.20           C  
ATOM   3905  HB2 LEU A 246       2.570  19.639 -27.379  1.00 93.20           H  
ATOM   3906  HB3 LEU A 246       2.409  21.385 -27.261  1.00 93.20           H  
ATOM   3907  O   LEU A 246      -0.130  21.315 -26.508  1.00 93.20           O  
ATOM   3908  CG  LEU A 246       4.227  20.619 -26.418  1.00 93.20           C  
ATOM   3909  HG  LEU A 246       4.598  19.701 -25.964  1.00 93.20           H  
ATOM   3910  CD1 LEU A 246       4.968  20.846 -27.740  1.00 93.20           C  
ATOM   3911 HD11 LEU A 246       4.594  21.744 -28.230  1.00 93.20           H  
ATOM   3912 HD12 LEU A 246       4.808  19.985 -28.389  1.00 93.20           H  
ATOM   3913 HD13 LEU A 246       6.037  20.948 -27.554  1.00 93.20           H  
ATOM   3914  CD2 LEU A 246       4.545  21.801 -25.498  1.00 93.20           C  
ATOM   3915 HD21 LEU A 246       4.143  21.603 -24.505  1.00 93.20           H  
ATOM   3916 HD22 LEU A 246       4.105  22.717 -25.890  1.00 93.20           H  
ATOM   3917 HD23 LEU A 246       5.626  21.914 -25.401  1.00 93.20           H  
ATOM   3918  N   LEU A 247      -0.414  19.252 -25.648  1.00 92.12           N  
ATOM   3919  H   LEU A 247      -0.004  18.494 -25.121  1.00 92.12           H  
ATOM   3920  CA  LEU A 247      -1.821  19.150 -26.021  1.00 92.12           C  
ATOM   3921  HA  LEU A 247      -1.888  19.387 -27.082  1.00 92.12           H  
ATOM   3922  C   LEU A 247      -2.674  20.152 -25.221  1.00 92.12           C  
ATOM   3923  CB  LEU A 247      -2.336  17.714 -25.842  1.00 92.12           C  
ATOM   3924  HB2 LEU A 247      -2.146  17.401 -24.815  1.00 92.12           H  
ATOM   3925  HB3 LEU A 247      -3.416  17.711 -25.982  1.00 92.12           H  
ATOM   3926  O   LEU A 247      -2.607  20.170 -23.991  1.00 92.12           O  
ATOM   3927  CG  LEU A 247      -1.715  16.687 -26.808  1.00 92.12           C  
ATOM   3928  HG  LEU A 247      -0.636  16.638 -26.655  1.00 92.12           H  
ATOM   3929  CD1 LEU A 247      -2.314  15.312 -26.517  1.00 92.12           C  
ATOM   3930 HD11 LEU A 247      -3.391  15.324 -26.686  1.00 92.12           H  
ATOM   3931 HD12 LEU A 247      -2.129  15.058 -25.474  1.00 92.12           H  
ATOM   3932 HD13 LEU A 247      -1.849  14.557 -27.150  1.00 92.12           H  
ATOM   3933  CD2 LEU A 247      -1.969  17.010 -28.285  1.00 92.12           C  
ATOM   3934 HD21 LEU A 247      -1.422  17.909 -28.570  1.00 92.12           H  
ATOM   3935 HD22 LEU A 247      -1.607  16.187 -28.900  1.00 92.12           H  
ATOM   3936 HD23 LEU A 247      -3.036  17.148 -28.458  1.00 92.12           H  
ATOM   3937  N   PRO A 248      -3.499  20.979 -25.891  1.00 89.58           N  
ATOM   3938  CA  PRO A 248      -4.354  21.945 -25.211  1.00 89.58           C  
ATOM   3939  HA  PRO A 248      -3.721  22.618 -24.634  1.00 89.58           H  
ATOM   3940  C   PRO A 248      -5.394  21.302 -24.289  1.00 89.58           C  
ATOM   3941  CB  PRO A 248      -5.049  22.724 -26.325  1.00 89.58           C  
ATOM   3942  HB2 PRO A 248      -5.216  23.764 -26.044  1.00 89.58           H  
ATOM   3943  HB3 PRO A 248      -5.989  22.232 -26.575  1.00 89.58           H  
ATOM   3944  O   PRO A 248      -5.968  20.263 -24.611  1.00 89.58           O  
ATOM   3945  CG  PRO A 248      -4.103  22.600 -27.514  1.00 89.58           C  
ATOM   3946  HG2 PRO A 248      -4.625  22.702 -28.465  1.00 89.58           H  
ATOM   3947  HG3 PRO A 248      -3.304  23.336 -27.426  1.00 89.58           H  
ATOM   3948  CD  PRO A 248      -3.531  21.202 -27.331  1.00 89.58           C  
ATOM   3949  HD2 PRO A 248      -4.184  20.467 -27.802  1.00 89.58           H  
ATOM   3950  HD3 PRO A 248      -2.536  21.174 -27.775  1.00 89.58           H  
ATOM   3951  N   SER A 249      -5.736  21.995 -23.202  1.00 85.85           N  
ATOM   3952  H   SER A 249      -5.252  22.857 -22.995  1.00 85.85           H  
ATOM   3953  CA  SER A 249      -6.709  21.531 -22.201  1.00 85.85           C  
ATOM   3954  HA  SER A 249      -6.386  20.555 -21.839  1.00 85.85           H  
ATOM   3955  C   SER A 249      -8.144  21.366 -22.717  1.00 85.85           C  
ATOM   3956  CB  SER A 249      -6.717  22.486 -21.006  1.00 85.85           C  
ATOM   3957  HB2 SER A 249      -5.744  22.457 -20.516  1.00 85.85           H  
ATOM   3958  HB3 SER A 249      -7.475  22.164 -20.291  1.00 85.85           H  
ATOM   3959  O   SER A 249      -8.933  20.669 -22.090  1.00 85.85           O  
ATOM   3960  OG  SER A 249      -6.990  23.813 -21.431  1.00 85.85           O  
ATOM   3961  HG  SER A 249      -7.182  24.328 -20.644  1.00 85.85           H  
ATOM   3962  N   PHE A 250      -8.501  21.973 -23.856  1.00 85.70           N  
ATOM   3963  H   PHE A 250      -7.813  22.541 -24.331  1.00 85.70           H  
ATOM   3964  CA  PHE A 250      -9.821  21.781 -24.472  1.00 85.70           C  
ATOM   3965  HA  PHE A 250     -10.570  21.808 -23.681  1.00 85.70           H  
ATOM   3966  C   PHE A 250      -9.975  20.416 -25.160  1.00 85.70           C  
ATOM   3967  CB  PHE A 250     -10.129  22.931 -25.446  1.00 85.70           C  
ATOM   3968  HB2 PHE A 250     -11.165  22.835 -25.770  1.00 85.70           H  
ATOM   3969  HB3 PHE A 250     -10.055  23.874 -24.903  1.00 85.70           H  
ATOM   3970  O   PHE A 250     -11.088  20.043 -25.532  1.00 85.70           O  
ATOM   3971  CG  PHE A 250      -9.250  22.993 -26.686  1.00 85.70           C  
ATOM   3972  CD1 PHE A 250      -8.245  23.972 -26.790  1.00 85.70           C  
ATOM   3973  HD1 PHE A 250      -8.095  24.680 -25.988  1.00 85.70           H  
ATOM   3974  CD2 PHE A 250      -9.454  22.093 -27.752  1.00 85.70           C  
ATOM   3975  HD2 PHE A 250     -10.243  21.357 -27.696  1.00 85.70           H  
ATOM   3976  CE1 PHE A 250      -7.445  24.044 -27.946  1.00 85.70           C  
ATOM   3977  HE1 PHE A 250      -6.682  24.804 -28.027  1.00 85.70           H  
ATOM   3978  CE2 PHE A 250      -8.636  22.148 -28.893  1.00 85.70           C  
ATOM   3979  HE2 PHE A 250      -8.794  21.449 -29.702  1.00 85.70           H  
ATOM   3980  CZ  PHE A 250      -7.627  23.119 -28.989  1.00 85.70           C  
ATOM   3981  HZ  PHE A 250      -7.005  23.166 -29.870  1.00 85.70           H  
ATOM   3982  N   LEU A 251      -8.873  19.689 -25.386  1.00 87.81           N  
ATOM   3983  H   LEU A 251      -7.992  20.005 -25.005  1.00 87.81           H  
ATOM   3984  CA  LEU A 251      -8.923  18.342 -25.942  1.00 87.81           C  
ATOM   3985  HA  LEU A 251      -9.683  18.337 -26.723  1.00 87.81           H  
ATOM   3986  C   LEU A 251      -9.347  17.336 -24.864  1.00 87.81           C  
ATOM   3987  CB  LEU A 251      -7.568  17.950 -26.553  1.00 87.81           C  
ATOM   3988  HB2 LEU A 251      -7.601  16.898 -26.833  1.00 87.81           H  
ATOM   3989  HB3 LEU A 251      -6.798  18.052 -25.789  1.00 87.81           H  
ATOM   3990  O   LEU A 251      -8.923  17.464 -23.713  1.00 87.81           O  
ATOM   3991  CG  LEU A 251      -7.160  18.767 -27.790  1.00 87.81           C  
ATOM   3992  HG  LEU A 251      -7.076  19.822 -27.528  1.00 87.81           H  
ATOM   3993  CD1 LEU A 251      -5.800  18.279 -28.284  1.00 87.81           C  
ATOM   3994 HD11 LEU A 251      -5.471  18.879 -29.133  1.00 87.81           H  
ATOM   3995 HD12 LEU A 251      -5.075  18.375 -27.475  1.00 87.81           H  
ATOM   3996 HD13 LEU A 251      -5.859  17.230 -28.576  1.00 87.81           H  
ATOM   3997  CD2 LEU A 251      -8.152  18.614 -28.949  1.00 87.81           C  
ATOM   3998 HD21 LEU A 251      -9.108  19.066 -28.684  1.00 87.81           H  
ATOM   3999 HD22 LEU A 251      -8.297  17.558 -29.178  1.00 87.81           H  
ATOM   4000 HD23 LEU A 251      -7.765  19.123 -29.831  1.00 87.81           H  
ATOM   4001  N   PRO A 252     -10.114  16.293 -25.236  1.00 82.24           N  
ATOM   4002  CA  PRO A 252     -10.580  15.275 -24.295  1.00 82.24           C  
ATOM   4003  HA  PRO A 252     -11.130  15.747 -23.480  1.00 82.24           H  
ATOM   4004  C   PRO A 252      -9.447  14.445 -23.678  1.00 82.24           C  
ATOM   4005  CB  PRO A 252     -11.529  14.388 -25.109  1.00 82.24           C  
ATOM   4006  HB2 PRO A 252     -11.506  13.351 -24.772  1.00 82.24           H  
ATOM   4007  HB3 PRO A 252     -12.541  14.787 -25.047  1.00 82.24           H  
ATOM   4008  O   PRO A 252      -9.676  13.774 -22.679  1.00 82.24           O  
ATOM   4009  CG  PRO A 252     -11.013  14.524 -26.541  1.00 82.24           C  
ATOM   4010  HG2 PRO A 252     -10.159  13.863 -26.689  1.00 82.24           H  
ATOM   4011  HG3 PRO A 252     -11.794  14.318 -27.274  1.00 82.24           H  
ATOM   4012  CD  PRO A 252     -10.557  15.978 -26.589  1.00 82.24           C  
ATOM   4013  HD2 PRO A 252     -11.399  16.621 -26.850  1.00 82.24           H  
ATOM   4014  HD3 PRO A 252      -9.755  16.090 -27.318  1.00 82.24           H  
ATOM   4015  N   VAL A 253      -8.249  14.483 -24.273  1.00 84.22           N  
ATOM   4016  H   VAL A 253      -8.135  15.101 -25.063  1.00 84.22           H  
ATOM   4017  CA  VAL A 253      -7.028  13.860 -23.754  1.00 84.22           C  
ATOM   4018  HA  VAL A 253      -7.207  13.526 -22.732  1.00 84.22           H  
ATOM   4019  C   VAL A 253      -5.924  14.908 -23.742  1.00 84.22           C  
ATOM   4020  CB  VAL A 253      -6.582  12.644 -24.589  1.00 84.22           C  
ATOM   4021  HB  VAL A 253      -6.110  12.976 -25.514  1.00 84.22           H  
ATOM   4022  O   VAL A 253      -5.571  15.448 -24.792  1.00 84.22           O  
ATOM   4023  CG1 VAL A 253      -5.578  11.810 -23.790  1.00 84.22           C  
ATOM   4024 HG11 VAL A 253      -5.123  11.053 -24.431  1.00 84.22           H  
ATOM   4025 HG12 VAL A 253      -4.803  12.451 -23.373  1.00 84.22           H  
ATOM   4026 HG13 VAL A 253      -6.083  11.314 -22.961  1.00 84.22           H  
ATOM   4027  CG2 VAL A 253      -7.759  11.743 -24.955  1.00 84.22           C  
ATOM   4028 HG21 VAL A 253      -8.365  12.211 -25.730  1.00 84.22           H  
ATOM   4029 HG22 VAL A 253      -8.364  11.616 -24.058  1.00 84.22           H  
ATOM   4030 HG23 VAL A 253      -7.405  10.777 -25.317  1.00 84.22           H  
ATOM   4031  N   ASN A 254      -5.397  15.201 -22.559  1.00 88.34           N  
ATOM   4032  H   ASN A 254      -5.762  14.730 -21.744  1.00 88.34           H  
ATOM   4033  CA  ASN A 254      -4.265  16.099 -22.345  1.00 88.34           C  
ATOM   4034  HA  ASN A 254      -3.557  15.975 -23.165  1.00 88.34           H  
ATOM   4035  C   ASN A 254      -3.523  15.730 -21.045  1.00 88.34           C  
ATOM   4036  CB  ASN A 254      -4.775  17.556 -22.354  1.00 88.34           C  
ATOM   4037  HB2 ASN A 254      -3.928  18.241 -22.315  1.00 88.34           H  
ATOM   4038  HB3 ASN A 254      -5.299  17.752 -23.290  1.00 88.34           H  
ATOM   4039  O   ASN A 254      -3.927  14.815 -20.326  1.00 88.34           O  
ATOM   4040  CG  ASN A 254      -5.691  17.880 -21.188  1.00 88.34           C  
ATOM   4041  ND2 ASN A 254      -6.975  18.039 -21.413  1.00 88.34           N  
ATOM   4042 HD21 ASN A 254      -7.565  18.230 -20.615  1.00 88.34           H  
ATOM   4043 HD22 ASN A 254      -7.388  17.879 -22.320  1.00 88.34           H  
ATOM   4044  OD1 ASN A 254      -5.247  18.015 -20.060  1.00 88.34           O  
ATOM   4045  N   GLY A 255      -2.447  16.457 -20.731  1.00 87.06           N  
ATOM   4046  H   GLY A 255      -2.150  17.185 -21.365  1.00 87.06           H  
ATOM   4047  CA  GLY A 255      -1.647  16.223 -19.527  1.00 87.06           C  
ATOM   4048  HA2 GLY A 255      -0.921  17.030 -19.424  1.00 87.06           H  
ATOM   4049  HA3 GLY A 255      -1.103  15.283 -19.626  1.00 87.06           H  
ATOM   4050  C   GLY A 255      -2.461  16.164 -18.232  1.00 87.06           C  
ATOM   4051  O   GLY A 255      -2.248  15.271 -17.421  1.00 87.06           O  
ATOM   4052  N   GLY A 256      -3.435  17.061 -18.068  1.00 87.84           N  
ATOM   4053  H   GLY A 256      -3.646  17.692 -18.828  1.00 87.84           H  
ATOM   4054  CA  GLY A 256      -4.249  17.171 -16.857  1.00 87.84           C  
ATOM   4055  HA2 GLY A 256      -3.605  17.122 -15.979  1.00 87.84           H  
ATOM   4056  HA3 GLY A 256      -4.756  18.136 -16.861  1.00 87.84           H  
ATOM   4057  C   GLY A 256      -5.319  16.091 -16.709  1.00 87.84           C  
ATOM   4058  O   GLY A 256      -5.742  15.818 -15.594  1.00 87.84           O  
ATOM   4059  N   THR A 257      -5.733  15.439 -17.802  1.00 88.71           N  
ATOM   4060  H   THR A 257      -5.341  15.688 -18.698  1.00 88.71           H  
ATOM   4061  CA  THR A 257      -6.740  14.361 -17.734  1.00 88.71           C  
ATOM   4062  HA  THR A 257      -7.504  14.645 -17.010  1.00 88.71           H  
ATOM   4063  C   THR A 257      -6.169  13.035 -17.245  1.00 88.71           C  
ATOM   4064  CB  THR A 257      -7.442  14.129 -19.081  1.00 88.71           C  
ATOM   4065  HB  THR A 257      -8.108  13.272 -18.991  1.00 88.71           H  
ATOM   4066  O   THR A 257      -6.940  12.156 -16.870  1.00 88.71           O  
ATOM   4067  CG2 THR A 257      -8.275  15.340 -19.493  1.00 88.71           C  
ATOM   4068 HG21 THR A 257      -8.718  15.162 -20.473  1.00 88.71           H  
ATOM   4069 HG22 THR A 257      -7.648  16.232 -19.531  1.00 88.71           H  
ATOM   4070 HG23 THR A 257      -9.071  15.495 -18.766  1.00 88.71           H  
ATOM   4071  OG1 THR A 257      -6.529  13.881 -20.131  1.00 88.71           O  
ATOM   4072  HG1 THR A 257      -5.732  13.503 -19.750  1.00 88.71           H  
ATOM   4073  N   LEU A 258      -4.841  12.871 -17.282  1.00 92.09           N  
ATOM   4074  H   LEU A 258      -4.258  13.661 -17.515  1.00 92.09           H  
ATOM   4075  CA  LEU A 258      -4.195  11.654 -16.805  1.00 92.09           C  
ATOM   4076  HA  LEU A 258      -4.745  10.796 -17.192  1.00 92.09           H  
ATOM   4077  C   LEU A 258      -4.242  11.571 -15.283  1.00 92.09           C  
ATOM   4078  CB  LEU A 258      -2.736  11.567 -17.283  1.00 92.09           C  
ATOM   4079  HB2 LEU A 258      -2.206  12.456 -16.941  1.00 92.09           H  
ATOM   4080  HB3 LEU A 258      -2.282  10.702 -16.801  1.00 92.09           H  
ATOM   4081  O   LEU A 258      -4.071  12.577 -14.591  1.00 92.09           O  
ATOM   4082  CG  LEU A 258      -2.528  11.439 -18.798  1.00 92.09           C  
ATOM   4083  HG  LEU A 258      -2.800  12.380 -19.278  1.00 92.09           H  
ATOM   4084  CD1 LEU A 258      -1.044  11.161 -19.053  1.00 92.09           C  
ATOM   4085 HD11 LEU A 258      -0.859  11.049 -20.121  1.00 92.09           H  
ATOM   4086 HD12 LEU A 258      -0.443  11.981 -18.663  1.00 92.09           H  
ATOM   4087 HD13 LEU A 258      -0.748  10.239 -18.554  1.00 92.09           H  
ATOM   4088  CD2 LEU A 258      -3.341  10.309 -19.433  1.00 92.09           C  
ATOM   4089 HD21 LEU A 258      -3.150   9.374 -18.908  1.00 92.09           H  
ATOM   4090 HD22 LEU A 258      -4.406  10.534 -19.376  1.00 92.09           H  
ATOM   4091 HD23 LEU A 258      -3.068  10.196 -20.483  1.00 92.09           H  
ATOM   4092  N   TRP A 259      -4.396  10.353 -14.780  1.00 93.12           N  
ATOM   4093  H   TRP A 259      -4.564   9.592 -15.422  1.00 93.12           H  
ATOM   4094  CA  TRP A 259      -4.224  10.020 -13.378  1.00 93.12           C  
ATOM   4095  HA  TRP A 259      -4.993  10.537 -12.803  1.00 93.12           H  
ATOM   4096  C   TRP A 259      -2.849  10.458 -12.880  1.00 93.12           C  
ATOM   4097  CB  TRP A 259      -4.383   8.516 -13.187  1.00 93.12           C  
ATOM   4098  HB2 TRP A 259      -5.339   8.195 -13.600  1.00 93.12           H  
ATOM   4099  HB3 TRP A 259      -3.600   8.002 -13.745  1.00 93.12           H  
ATOM   4100  O   TRP A 259      -1.854  10.364 -13.602  1.00 93.12           O  
ATOM   4101  CG  TRP A 259      -4.326   8.081 -11.763  1.00 93.12           C  
ATOM   4102  CD1 TRP A 259      -4.994   8.653 -10.737  1.00 93.12           C  
ATOM   4103  HD1 TRP A 259      -5.674   9.488 -10.808  1.00 93.12           H  
ATOM   4104  CD2 TRP A 259      -3.598   6.960 -11.190  1.00 93.12           C  
ATOM   4105  CE2 TRP A 259      -3.889   6.906  -9.794  1.00 93.12           C  
ATOM   4106  CE3 TRP A 259      -2.750   5.965 -11.722  1.00 93.12           C  
ATOM   4107  HE3 TRP A 259      -2.536   5.963 -12.781  1.00 93.12           H  
ATOM   4108  NE1 TRP A 259      -4.720   7.982  -9.568  1.00 93.12           N  
ATOM   4109  HE1 TRP A 259      -5.180   8.225  -8.702  1.00 93.12           H  
ATOM   4110  CH2 TRP A 259      -2.539   4.921  -9.529  1.00 93.12           C  
ATOM   4111  HH2 TRP A 259      -2.167   4.122  -8.905  1.00 93.12           H  
ATOM   4112  CZ2 TRP A 259      -3.372   5.901  -8.967  1.00 93.12           C  
ATOM   4113  HZ2 TRP A 259      -3.601   5.886  -7.912  1.00 93.12           H  
ATOM   4114  CZ3 TRP A 259      -2.227   4.951 -10.899  1.00 93.12           C  
ATOM   4115  HZ3 TRP A 259      -1.602   4.178 -11.322  1.00 93.12           H  
ATOM   4116  N   ILE A 260      -2.791  10.932 -11.637  1.00 92.56           N  
ATOM   4117  H   ILE A 260      -3.629  10.900 -11.073  1.00 92.56           H  
ATOM   4118  CA  ILE A 260      -1.625  11.626 -11.092  1.00 92.56           C  
ATOM   4119  HA  ILE A 260      -1.452  12.497 -11.725  1.00 92.56           H  
ATOM   4120  C   ILE A 260      -0.334  10.793 -11.152  1.00 92.56           C  
ATOM   4121  CB  ILE A 260      -1.960  12.143  -9.678  1.00 92.56           C  
ATOM   4122  HB  ILE A 260      -2.894  12.699  -9.745  1.00 92.56           H  
ATOM   4123  O   ILE A 260       0.693  11.319 -11.571  1.00 92.56           O  
ATOM   4124  CG1 ILE A 260      -0.868  13.122  -9.214  1.00 92.56           C  
ATOM   4125 HG12 ILE A 260       0.053  12.561  -9.058  1.00 92.56           H  
ATOM   4126 HG13 ILE A 260      -0.672  13.852  -9.999  1.00 92.56           H  
ATOM   4127  CG2 ILE A 260      -2.172  11.002  -8.664  1.00 92.56           C  
ATOM   4128 HG21 ILE A 260      -2.587  11.399  -7.738  1.00 92.56           H  
ATOM   4129 HG22 ILE A 260      -2.880  10.266  -9.043  1.00 92.56           H  
ATOM   4130 HG23 ILE A 260      -1.227  10.513  -8.426  1.00 92.56           H  
ATOM   4131  CD1 ILE A 260      -1.225  13.882  -7.932  1.00 92.56           C  
ATOM   4132 HD11 ILE A 260      -1.322  13.193  -7.093  1.00 92.56           H  
ATOM   4133 HD12 ILE A 260      -0.433  14.593  -7.698  1.00 92.56           H  
ATOM   4134 HD13 ILE A 260      -2.162  14.423  -8.067  1.00 92.56           H  
ATOM   4135  N   TYR A 261      -0.379   9.494 -10.836  1.00 92.08           N  
ATOM   4136  H   TYR A 261      -1.244   9.110 -10.484  1.00 92.08           H  
ATOM   4137  CA  TYR A 261       0.812   8.633 -10.881  1.00 92.08           C  
ATOM   4138  HA  TYR A 261       1.635   9.134 -10.373  1.00 92.08           H  
ATOM   4139  C   TYR A 261       1.268   8.338 -12.303  1.00 92.08           C  
ATOM   4140  CB  TYR A 261       0.546   7.306 -10.176  1.00 92.08           C  
ATOM   4141  HB2 TYR A 261       1.363   6.618 -10.398  1.00 92.08           H  
ATOM   4142  HB3 TYR A 261      -0.368   6.863 -10.570  1.00 92.08           H  
ATOM   4143  O   TYR A 261       2.462   8.408 -12.590  1.00 92.08           O  
ATOM   4144  CG  TYR A 261       0.441   7.431  -8.680  1.00 92.08           C  
ATOM   4145  CD1 TYR A 261       1.594   7.353  -7.882  1.00 92.08           C  
ATOM   4146  HD1 TYR A 261       2.567   7.211  -8.328  1.00 92.08           H  
ATOM   4147  CD2 TYR A 261      -0.813   7.638  -8.089  1.00 92.08           C  
ATOM   4148  HD2 TYR A 261      -1.689   7.760  -8.708  1.00 92.08           H  
ATOM   4149  CE1 TYR A 261       1.475   7.445  -6.485  1.00 92.08           C  
ATOM   4150  HE1 TYR A 261       2.347   7.364  -5.852  1.00 92.08           H  
ATOM   4151  CE2 TYR A 261      -0.931   7.727  -6.697  1.00 92.08           C  
ATOM   4152  HE2 TYR A 261      -1.903   7.899  -6.258  1.00 92.08           H  
ATOM   4153  OH  TYR A 261       0.092   7.716  -4.540  1.00 92.08           O  
ATOM   4154  HH  TYR A 261      -0.825   7.837  -4.285  1.00 92.08           H  
ATOM   4155  CZ  TYR A 261       0.214   7.626  -5.886  1.00 92.08           C  
ATOM   4156  N   LEU A 262       0.333   8.032 -13.211  1.00 92.69           N  
ATOM   4157  H   LEU A 262      -0.638   8.014 -12.931  1.00 92.69           H  
ATOM   4158  CA  LEU A 262       0.680   7.817 -14.614  1.00 92.69           C  
ATOM   4159  HA  LEU A 262       1.439   7.036 -14.658  1.00 92.69           H  
ATOM   4160  C   LEU A 262       1.288   9.089 -15.204  1.00 92.69           C  
ATOM   4161  CB  LEU A 262      -0.559   7.374 -15.408  1.00 92.69           C  
ATOM   4162  HB2 LEU A 262      -0.970   6.485 -14.932  1.00 92.69           H  
ATOM   4163  HB3 LEU A 262      -1.309   8.163 -15.369  1.00 92.69           H  
ATOM   4164  O   LEU A 262       2.302   9.017 -15.892  1.00 92.69           O  
ATOM   4165  CG  LEU A 262      -0.236   7.051 -16.883  1.00 92.69           C  
ATOM   4166  HG  LEU A 262       0.317   7.876 -17.333  1.00 92.69           H  
ATOM   4167  CD1 LEU A 262       0.584   5.768 -17.009  1.00 92.69           C  
ATOM   4168 HD11 LEU A 262       0.053   4.942 -16.533  1.00 92.69           H  
ATOM   4169 HD12 LEU A 262       1.554   5.896 -16.530  1.00 92.69           H  
ATOM   4170 HD13 LEU A 262       0.737   5.535 -18.063  1.00 92.69           H  
ATOM   4171  CD2 LEU A 262      -1.503   6.863 -17.712  1.00 92.69           C  
ATOM   4172 HD21 LEU A 262      -1.247   6.808 -18.770  1.00 92.69           H  
ATOM   4173 HD22 LEU A 262      -2.177   7.702 -17.546  1.00 92.69           H  
ATOM   4174 HD23 LEU A 262      -1.996   5.937 -17.416  1.00 92.69           H  
ATOM   4175  N   ARG A 263       0.690  10.244 -14.891  1.00 94.32           N  
ATOM   4176  H   ARG A 263      -0.134  10.197 -14.307  1.00 94.32           H  
ATOM   4177  CA  ARG A 263       1.169  11.561 -15.298  1.00 94.32           C  
ATOM   4178  HA  ARG A 263       1.174  11.595 -16.387  1.00 94.32           H  
ATOM   4179  C   ARG A 263       2.611  11.791 -14.851  1.00 94.32           C  
ATOM   4180  CB  ARG A 263       0.200  12.621 -14.759  1.00 94.32           C  
ATOM   4181  HB2 ARG A 263      -0.795  12.413 -15.156  1.00 94.32           H  
ATOM   4182  HB3 ARG A 263       0.146  12.562 -13.672  1.00 94.32           H  
ATOM   4183  O   ARG A 263       3.439  12.096 -15.701  1.00 94.32           O  
ATOM   4184  CG  ARG A 263       0.612  14.040 -15.152  1.00 94.32           C  
ATOM   4185  HG2 ARG A 263       1.506  14.330 -14.600  1.00 94.32           H  
ATOM   4186  HG3 ARG A 263       0.829  14.057 -16.220  1.00 94.32           H  
ATOM   4187  CD  ARG A 263      -0.515  15.037 -14.874  1.00 94.32           C  
ATOM   4188  HD2 ARG A 263      -0.273  15.979 -15.365  1.00 94.32           H  
ATOM   4189  HD3 ARG A 263      -1.432  14.646 -15.316  1.00 94.32           H  
ATOM   4190  NE  ARG A 263      -0.721  15.278 -13.438  1.00 94.32           N  
ATOM   4191  HE  ARG A 263       0.084  15.554 -12.894  1.00 94.32           H  
ATOM   4192  NH1 ARG A 263      -2.968  14.713 -13.256  1.00 94.32           N  
ATOM   4193 HH11 ARG A 263      -3.017  14.212 -14.131  1.00 94.32           H  
ATOM   4194 HH12 ARG A 263      -3.750  14.637 -12.620  1.00 94.32           H  
ATOM   4195  NH2 ARG A 263      -1.938  15.538 -11.537  1.00 94.32           N  
ATOM   4196 HH21 ARG A 263      -2.815  15.355 -11.069  1.00 94.32           H  
ATOM   4197 HH22 ARG A 263      -1.370  16.326 -11.263  1.00 94.32           H  
ATOM   4198  CZ  ARG A 263      -1.858  15.168 -12.772  1.00 94.32           C  
ATOM   4199  N   ASP A 264       2.903  11.591 -13.568  1.00 95.08           N  
ATOM   4200  H   ASP A 264       2.155  11.343 -12.936  1.00 95.08           H  
ATOM   4201  CA  ASP A 264       4.235  11.802 -12.983  1.00 95.08           C  
ATOM   4202  HA  ASP A 264       4.556  12.819 -13.206  1.00 95.08           H  
ATOM   4203  C   ASP A 264       5.271  10.842 -13.594  1.00 95.08           C  
ATOM   4204  CB  ASP A 264       4.106  11.652 -11.456  1.00 95.08           C  
ATOM   4205  HB2 ASP A 264       4.101  10.595 -11.188  1.00 95.08           H  
ATOM   4206  HB3 ASP A 264       3.146  12.073 -11.157  1.00 95.08           H  
ATOM   4207  O   ASP A 264       6.283  11.266 -14.138  1.00 95.08           O  
ATOM   4208  CG  ASP A 264       5.171  12.398 -10.645  1.00 95.08           C  
ATOM   4209  OD1 ASP A 264       5.507  13.534 -11.033  1.00 95.08           O  
ATOM   4210  OD2 ASP A 264       5.554  11.875  -9.574  1.00 95.08           O  
ATOM   4211  N   ILE A 265       4.970   9.540 -13.672  1.00 95.53           N  
ATOM   4212  H   ILE A 265       4.105   9.225 -13.258  1.00 95.53           H  
ATOM   4213  CA  ILE A 265       5.870   8.555 -14.304  1.00 95.53           C  
ATOM   4214  HA  ILE A 265       6.825   8.569 -13.778  1.00 95.53           H  
ATOM   4215  C   ILE A 265       6.157   8.929 -15.765  1.00 95.53           C  
ATOM   4216  CB  ILE A 265       5.262   7.137 -14.201  1.00 95.53           C  
ATOM   4217  HB  ILE A 265       4.246   7.169 -14.594  1.00 95.53           H  
ATOM   4218  O   ILE A 265       7.303   8.866 -16.223  1.00 95.53           O  
ATOM   4219  CG1 ILE A 265       5.209   6.685 -12.725  1.00 95.53           C  
ATOM   4220 HG12 ILE A 265       6.220   6.469 -12.380  1.00 95.53           H  
ATOM   4221 HG13 ILE A 265       4.822   7.491 -12.102  1.00 95.53           H  
ATOM   4222  CG2 ILE A 265       6.068   6.111 -15.029  1.00 95.53           C  
ATOM   4223 HG21 ILE A 265       5.644   5.112 -14.921  1.00 95.53           H  
ATOM   4224 HG22 ILE A 265       7.106   6.100 -14.696  1.00 95.53           H  
ATOM   4225 HG23 ILE A 265       6.041   6.360 -16.090  1.00 95.53           H  
ATOM   4226  CD1 ILE A 265       4.316   5.461 -12.485  1.00 95.53           C  
ATOM   4227 HD11 ILE A 265       3.313   5.652 -12.866  1.00 95.53           H  
ATOM   4228 HD12 ILE A 265       4.252   5.269 -11.414  1.00 95.53           H  
ATOM   4229 HD13 ILE A 265       4.727   4.576 -12.971  1.00 95.53           H  
ATOM   4230  N   PHE A 266       5.121   9.315 -16.513  1.00 95.40           N  
ATOM   4231  H   PHE A 266       4.210   9.386 -16.083  1.00 95.40           H  
ATOM   4232  CA  PHE A 266       5.248   9.611 -17.937  1.00 95.40           C  
ATOM   4233  HA  PHE A 266       5.889   8.850 -18.381  1.00 95.40           H  
ATOM   4234  C   PHE A 266       5.953  10.941 -18.199  1.00 95.40           C  
ATOM   4235  CB  PHE A 266       3.892   9.518 -18.657  1.00 95.40           C  
ATOM   4236  HB2 PHE A 266       3.100   9.942 -18.040  1.00 95.40           H  
ATOM   4237  HB3 PHE A 266       3.949  10.135 -19.553  1.00 95.40           H  
ATOM   4238  O   PHE A 266       6.510  11.085 -19.286  1.00 95.40           O  
ATOM   4239  CG  PHE A 266       3.522   8.111 -19.104  1.00 95.40           C  
ATOM   4240  CD1 PHE A 266       3.116   7.889 -20.434  1.00 95.40           C  
ATOM   4241  HD1 PHE A 266       3.006   8.724 -21.109  1.00 95.40           H  
ATOM   4242  CD2 PHE A 266       3.642   7.012 -18.230  1.00 95.40           C  
ATOM   4243  HD2 PHE A 266       3.909   7.164 -17.194  1.00 95.40           H  
ATOM   4244  CE1 PHE A 266       2.880   6.582 -20.897  1.00 95.40           C  
ATOM   4245  HE1 PHE A 266       2.593   6.416 -21.925  1.00 95.40           H  
ATOM   4246  CE2 PHE A 266       3.423   5.705 -18.695  1.00 95.40           C  
ATOM   4247  HE2 PHE A 266       3.535   4.869 -18.020  1.00 95.40           H  
ATOM   4248  CZ  PHE A 266       3.057   5.489 -20.032  1.00 95.40           C  
ATOM   4249  HZ  PHE A 266       2.921   4.480 -20.392  1.00 95.40           H  
ATOM   4250  N   MET A 267       5.988  11.893 -17.262  1.00 96.15           N  
ATOM   4251  H   MET A 267       5.518  11.741 -16.381  1.00 96.15           H  
ATOM   4252  CA  MET A 267       6.773  13.123 -17.423  1.00 96.15           C  
ATOM   4253  HA  MET A 267       6.464  13.630 -18.336  1.00 96.15           H  
ATOM   4254  C   MET A 267       8.259  12.781 -17.588  1.00 96.15           C  
ATOM   4255  CB  MET A 267       6.531  14.080 -16.247  1.00 96.15           C  
ATOM   4256  HB2 MET A 267       7.324  14.829 -16.217  1.00 96.15           H  
ATOM   4257  HB3 MET A 267       6.548  13.531 -15.305  1.00 96.15           H  
ATOM   4258  O   MET A 267       8.820  13.019 -18.662  1.00 96.15           O  
ATOM   4259  CG  MET A 267       5.199  14.818 -16.386  1.00 96.15           C  
ATOM   4260  HG2 MET A 267       4.409  14.099 -16.604  1.00 96.15           H  
ATOM   4261  HG3 MET A 267       5.270  15.505 -17.231  1.00 96.15           H  
ATOM   4262  SD  MET A 267       4.730  15.755 -14.911  1.00 96.15           S  
ATOM   4263  CE  MET A 267       3.193  16.486 -15.505  1.00 96.15           C  
ATOM   4264  HE1 MET A 267       3.426  17.292 -16.201  1.00 96.15           H  
ATOM   4265  HE2 MET A 267       2.608  15.728 -16.026  1.00 96.15           H  
ATOM   4266  HE3 MET A 267       2.628  16.882 -14.661  1.00 96.15           H  
ATOM   4267  N   GLY A 268       8.863  12.108 -16.602  1.00 97.49           N  
ATOM   4268  H   GLY A 268       8.366  11.978 -15.733  1.00 97.49           H  
ATOM   4269  CA  GLY A 268      10.256  11.657 -16.705  1.00 97.49           C  
ATOM   4270  HA2 GLY A 268      10.540  11.166 -15.773  1.00 97.49           H  
ATOM   4271  HA3 GLY A 268      10.905  12.521 -16.849  1.00 97.49           H  
ATOM   4272  C   GLY A 268      10.486  10.670 -17.856  1.00 97.49           C  
ATOM   4273  O   GLY A 268      11.413  10.831 -18.653  1.00 97.49           O  
ATOM   4274  N   LEU A 269       9.608   9.673 -18.009  1.00 97.33           N  
ATOM   4275  H   LEU A 269       8.865   9.573 -17.332  1.00 97.33           H  
ATOM   4276  CA  LEU A 269       9.779   8.636 -19.028  1.00 97.33           C  
ATOM   4277  HA  LEU A 269      10.791   8.245 -18.925  1.00 97.33           H  
ATOM   4278  C   LEU A 269       9.653   9.174 -20.466  1.00 97.33           C  
ATOM   4279  CB  LEU A 269       8.793   7.497 -18.724  1.00 97.33           C  
ATOM   4280  HB2 LEU A 269       9.016   7.113 -17.728  1.00 97.33           H  
ATOM   4281  HB3 LEU A 269       7.782   7.902 -18.710  1.00 97.33           H  
ATOM   4282  O   LEU A 269      10.441   8.796 -21.334  1.00 97.33           O  
ATOM   4283  CG  LEU A 269       8.819   6.332 -19.722  1.00 97.33           C  
ATOM   4284  HG  LEU A 269       8.452   6.686 -20.685  1.00 97.33           H  
ATOM   4285  CD1 LEU A 269      10.209   5.738 -19.924  1.00 97.33           C  
ATOM   4286 HD11 LEU A 269      10.911   6.493 -20.279  1.00 97.33           H  
ATOM   4287 HD12 LEU A 269      10.574   5.320 -18.985  1.00 97.33           H  
ATOM   4288 HD13 LEU A 269      10.148   4.969 -20.695  1.00 97.33           H  
ATOM   4289  CD2 LEU A 269       7.894   5.221 -19.218  1.00 97.33           C  
ATOM   4290 HD21 LEU A 269       7.935   4.359 -19.886  1.00 97.33           H  
ATOM   4291 HD22 LEU A 269       6.870   5.590 -19.166  1.00 97.33           H  
ATOM   4292 HD23 LEU A 269       8.205   4.905 -18.223  1.00 97.33           H  
ATOM   4293  N   SER A 270       8.710  10.081 -20.732  1.00 96.95           N  
ATOM   4294  H   SER A 270       8.103  10.382 -19.984  1.00 96.95           H  
ATOM   4295  CA  SER A 270       8.553  10.688 -22.064  1.00 96.95           C  
ATOM   4296  HA  SER A 270       8.515   9.885 -22.799  1.00 96.95           H  
ATOM   4297  C   SER A 270       9.726  11.592 -22.439  1.00 96.95           C  
ATOM   4298  CB  SER A 270       7.252  11.487 -22.185  1.00 96.95           C  
ATOM   4299  HB2 SER A 270       7.134  11.817 -23.217  1.00 96.95           H  
ATOM   4300  HB3 SER A 270       6.398  10.865 -21.917  1.00 96.95           H  
ATOM   4301  O   SER A 270      10.099  11.645 -23.613  1.00 96.95           O  
ATOM   4302  OG  SER A 270       7.277  12.616 -21.342  1.00 96.95           O  
ATOM   4303  HG  SER A 270       7.248  12.287 -20.440  1.00 96.95           H  
ATOM   4304  N   TYR A 271      10.354  12.261 -21.464  1.00 98.08           N  
ATOM   4305  H   TYR A 271       9.980  12.230 -20.527  1.00 98.08           H  
ATOM   4306  CA  TYR A 271      11.581  13.020 -21.699  1.00 98.08           C  
ATOM   4307  HA  TYR A 271      11.400  13.734 -22.502  1.00 98.08           H  
ATOM   4308  C   TYR A 271      12.720  12.095 -22.145  1.00 98.08           C  
ATOM   4309  CB  TYR A 271      11.968  13.805 -20.442  1.00 98.08           C  
ATOM   4310  HB2 TYR A 271      12.132  13.117 -19.612  1.00 98.08           H  
ATOM   4311  HB3 TYR A 271      11.144  14.461 -20.159  1.00 98.08           H  
ATOM   4312  O   TYR A 271      13.335  12.334 -23.189  1.00 98.08           O  
ATOM   4313  CG  TYR A 271      13.215  14.642 -20.640  1.00 98.08           C  
ATOM   4314  CD1 TYR A 271      14.484  14.108 -20.331  1.00 98.08           C  
ATOM   4315  HD1 TYR A 271      14.569  13.110 -19.927  1.00 98.08           H  
ATOM   4316  CD2 TYR A 271      13.105  15.958 -21.125  1.00 98.08           C  
ATOM   4317  HD2 TYR A 271      12.130  16.380 -21.322  1.00 98.08           H  
ATOM   4318  CE1 TYR A 271      15.640  14.894 -20.498  1.00 98.08           C  
ATOM   4319  HE1 TYR A 271      16.607  14.518 -20.201  1.00 98.08           H  
ATOM   4320  CE2 TYR A 271      14.255  16.755 -21.270  1.00 98.08           C  
ATOM   4321  HE2 TYR A 271      14.161  17.788 -21.573  1.00 98.08           H  
ATOM   4322  OH  TYR A 271      16.627  17.010 -21.056  1.00 98.08           O  
ATOM   4323  HH  TYR A 271      16.467  17.874 -20.668  1.00 98.08           H  
ATOM   4324  CZ  TYR A 271      15.524  16.225 -20.951  1.00 98.08           C  
ATOM   4325  N   LEU A 272      12.955  11.004 -21.406  1.00 98.19           N  
ATOM   4326  H   LEU A 272      12.406  10.875 -20.568  1.00 98.19           H  
ATOM   4327  CA  LEU A 272      13.994  10.014 -21.720  1.00 98.19           C  
ATOM   4328  HA  LEU A 272      14.957  10.520 -21.780  1.00 98.19           H  
ATOM   4329  C   LEU A 272      13.754   9.349 -23.084  1.00 98.19           C  
ATOM   4330  CB  LEU A 272      14.044   8.959 -20.599  1.00 98.19           C  
ATOM   4331  HB2 LEU A 272      13.051   8.522 -20.493  1.00 98.19           H  
ATOM   4332  HB3 LEU A 272      14.724   8.161 -20.897  1.00 98.19           H  
ATOM   4333  O   LEU A 272      14.677   9.268 -23.900  1.00 98.19           O  
ATOM   4334  CG  LEU A 272      14.496   9.498 -19.229  1.00 98.19           C  
ATOM   4335  HG  LEU A 272      13.908  10.376 -18.960  1.00 98.19           H  
ATOM   4336  CD1 LEU A 272      14.274   8.423 -18.169  1.00 98.19           C  
ATOM   4337 HD11 LEU A 272      14.862   7.534 -18.399  1.00 98.19           H  
ATOM   4338 HD12 LEU A 272      14.562   8.812 -17.193  1.00 98.19           H  
ATOM   4339 HD13 LEU A 272      13.215   8.169 -18.137  1.00 98.19           H  
ATOM   4340  CD2 LEU A 272      15.972   9.896 -19.223  1.00 98.19           C  
ATOM   4341 HD21 LEU A 272      16.248  10.238 -18.226  1.00 98.19           H  
ATOM   4342 HD22 LEU A 272      16.597   9.044 -19.490  1.00 98.19           H  
ATOM   4343 HD23 LEU A 272      16.150  10.717 -19.918  1.00 98.19           H  
ATOM   4344  N   TYR A 273      12.507   8.956 -23.366  1.00 96.72           N  
ATOM   4345  H   TYR A 273      11.814   9.022 -22.635  1.00 96.72           H  
ATOM   4346  CA  TYR A 273      12.090   8.419 -24.664  1.00 96.72           C  
ATOM   4347  HA  TYR A 273      12.691   7.539 -24.896  1.00 96.72           H  
ATOM   4348  C   TYR A 273      12.306   9.445 -25.788  1.00 96.72           C  
ATOM   4349  CB  TYR A 273      10.613   7.996 -24.589  1.00 96.72           C  
ATOM   4350  HB2 TYR A 273      10.015   8.841 -24.245  1.00 96.72           H  
ATOM   4351  HB3 TYR A 273      10.511   7.203 -23.848  1.00 96.72           H  
ATOM   4352  O   TYR A 273      12.913   9.143 -26.813  1.00 96.72           O  
ATOM   4353  CG  TYR A 273      10.046   7.513 -25.913  1.00 96.72           C  
ATOM   4354  CD1 TYR A 273       9.478   8.433 -26.815  1.00 96.72           C  
ATOM   4355  HD1 TYR A 273       9.395   9.472 -26.534  1.00 96.72           H  
ATOM   4356  CD2 TYR A 273      10.132   6.154 -26.265  1.00 96.72           C  
ATOM   4357  HD2 TYR A 273      10.559   5.451 -25.565  1.00 96.72           H  
ATOM   4358  CE1 TYR A 273       9.057   8.006 -28.088  1.00 96.72           C  
ATOM   4359  HE1 TYR A 273       8.663   8.720 -28.796  1.00 96.72           H  
ATOM   4360  CE2 TYR A 273       9.689   5.714 -27.528  1.00 96.72           C  
ATOM   4361  HE2 TYR A 273       9.781   4.676 -27.812  1.00 96.72           H  
ATOM   4362  OH  TYR A 273       8.790   6.259 -29.693  1.00 96.72           O  
ATOM   4363  HH  TYR A 273       8.761   7.038 -30.253  1.00 96.72           H  
ATOM   4364  CZ  TYR A 273       9.178   6.648 -28.452  1.00 96.72           C  
ATOM   4365  N   GLY A 274      11.861  10.689 -25.594  1.00 94.67           N  
ATOM   4366  H   GLY A 274      11.378  10.892 -24.730  1.00 94.67           H  
ATOM   4367  CA  GLY A 274      11.968  11.754 -26.590  1.00 94.67           C  
ATOM   4368  HA2 GLY A 274      11.491  11.427 -27.514  1.00 94.67           H  
ATOM   4369  HA3 GLY A 274      11.438  12.627 -26.205  1.00 94.67           H  
ATOM   4370  C   GLY A 274      13.408  12.171 -26.899  1.00 94.67           C  
ATOM   4371  O   GLY A 274      13.689  12.563 -28.038  1.00 94.67           O  
ATOM   4372  N   LYS A 275      14.309  12.063 -25.911  1.00 94.70           N  
ATOM   4373  H   LYS A 275      13.958  11.816 -24.997  1.00 94.70           H  
ATOM   4374  CA  LYS A 275      15.769  12.200 -26.055  1.00 94.70           C  
ATOM   4375  HA  LYS A 275      15.996  13.031 -26.722  1.00 94.70           H  
ATOM   4376  C   LYS A 275      16.430  10.973 -26.682  1.00 94.70           C  
ATOM   4377  CB  LYS A 275      16.397  12.446 -24.669  1.00 94.70           C  
ATOM   4378  HB2 LYS A 275      17.469  12.250 -24.709  1.00 94.70           H  
ATOM   4379  HB3 LYS A 275      15.973  11.738 -23.956  1.00 94.70           H  
ATOM   4380  O   LYS A 275      17.583  11.080 -27.091  1.00 94.70           O  
ATOM   4381  CG  LYS A 275      16.196  13.866 -24.129  1.00 94.70           C  
ATOM   4382  HG2 LYS A 275      16.488  13.860 -23.080  1.00 94.70           H  
ATOM   4383  HG3 LYS A 275      15.142  14.138 -24.186  1.00 94.70           H  
ATOM   4384  CD  LYS A 275      17.046  14.911 -24.867  1.00 94.70           C  
ATOM   4385  HD2 LYS A 275      16.690  15.037 -25.890  1.00 94.70           H  
ATOM   4386  HD3 LYS A 275      18.084  14.579 -24.877  1.00 94.70           H  
ATOM   4387  CE  LYS A 275      16.938  16.227 -24.093  1.00 94.70           C  
ATOM   4388  HE2 LYS A 275      17.165  16.006 -23.050  1.00 94.70           H  
ATOM   4389  HE3 LYS A 275      15.909  16.586 -24.124  1.00 94.70           H  
ATOM   4390  NZ  LYS A 275      17.882  17.264 -24.572  1.00 94.70           N  
ATOM   4391  HZ1 LYS A 275      17.828  18.061 -23.954  1.00 94.70           H  
ATOM   4392  HZ2 LYS A 275      18.828  16.916 -24.497  1.00 94.70           H  
ATOM   4393  HZ3 LYS A 275      17.682  17.548 -25.520  1.00 94.70           H  
ATOM   4394  N   ASN A 276      15.720   9.845 -26.762  1.00 94.12           N  
ATOM   4395  H   ASN A 276      14.770   9.852 -26.420  1.00 94.12           H  
ATOM   4396  CA  ASN A 276      16.261   8.543 -27.143  1.00 94.12           C  
ATOM   4397  HA  ASN A 276      15.495   7.799 -26.924  1.00 94.12           H  
ATOM   4398  C   ASN A 276      17.483   8.172 -26.279  1.00 94.12           C  
ATOM   4399  CB  ASN A 276      16.505   8.546 -28.664  1.00 94.12           C  
ATOM   4400  HB2 ASN A 276      15.638   8.974 -29.166  1.00 94.12           H  
ATOM   4401  HB3 ASN A 276      17.377   9.159 -28.886  1.00 94.12           H  
ATOM   4402  O   ASN A 276      18.517   7.744 -26.797  1.00 94.12           O  
ATOM   4403  CG  ASN A 276      16.707   7.157 -29.233  1.00 94.12           C  
ATOM   4404  ND2 ASN A 276      17.599   6.996 -30.180  1.00 94.12           N  
ATOM   4405 HD21 ASN A 276      18.255   7.741 -30.369  1.00 94.12           H  
ATOM   4406 HD22 ASN A 276      17.741   6.039 -30.468  1.00 94.12           H  
ATOM   4407  OD1 ASN A 276      16.037   6.206 -28.894  1.00 94.12           O  
ATOM   4408  N   PHE A 277      17.396   8.431 -24.968  1.00 97.69           N  
ATOM   4409  H   PHE A 277      16.507   8.730 -24.592  1.00 97.69           H  
ATOM   4410  CA  PHE A 277      18.519   8.263 -24.049  1.00 97.69           C  
ATOM   4411  HA  PHE A 277      19.388   8.763 -24.477  1.00 97.69           H  
ATOM   4412  C   PHE A 277      18.873   6.784 -23.870  1.00 97.69           C  
ATOM   4413  CB  PHE A 277      18.223   8.913 -22.691  1.00 97.69           C  
ATOM   4414  HB2 PHE A 277      18.126   9.991 -22.821  1.00 97.69           H  
ATOM   4415  HB3 PHE A 277      17.271   8.536 -22.314  1.00 97.69           H  
ATOM   4416  O   PHE A 277      18.001   5.958 -23.612  1.00 97.69           O  
ATOM   4417  CG  PHE A 277      19.309   8.628 -21.666  1.00 97.69           C  
ATOM   4418  CD1 PHE A 277      19.105   7.656 -20.668  1.00 97.69           C  
ATOM   4419  HD1 PHE A 277      18.161   7.136 -20.599  1.00 97.69           H  
ATOM   4420  CD2 PHE A 277      20.557   9.272 -21.765  1.00 97.69           C  
ATOM   4421  HD2 PHE A 277      20.726  10.015 -22.531  1.00 97.69           H  
ATOM   4422  CE1 PHE A 277      20.138   7.345 -19.765  1.00 97.69           C  
ATOM   4423  HE1 PHE A 277      19.988   6.602 -18.997  1.00 97.69           H  
ATOM   4424  CE2 PHE A 277      21.591   8.952 -20.868  1.00 97.69           C  
ATOM   4425  HE2 PHE A 277      22.546   9.451 -20.942  1.00 97.69           H  
ATOM   4426  CZ  PHE A 277      21.379   7.995 -19.862  1.00 97.69           C  
ATOM   4427  HZ  PHE A 277      22.168   7.757 -19.164  1.00 97.69           H  
ATOM   4428  N   VAL A 278      20.163   6.472 -23.966  1.00 98.20           N  
ATOM   4429  H   VAL A 278      20.830   7.212 -24.130  1.00 98.20           H  
ATOM   4430  CA  VAL A 278      20.721   5.143 -23.711  1.00 98.20           C  
ATOM   4431  HA  VAL A 278      20.025   4.566 -23.102  1.00 98.20           H  
ATOM   4432  C   VAL A 278      22.018   5.320 -22.929  1.00 98.20           C  
ATOM   4433  CB  VAL A 278      20.968   4.379 -25.029  1.00 98.20           C  
ATOM   4434  HB  VAL A 278      21.674   4.934 -25.648  1.00 98.20           H  
ATOM   4435  O   VAL A 278      22.855   6.144 -23.300  1.00 98.20           O  
ATOM   4436  CG1 VAL A 278      21.548   2.994 -24.745  1.00 98.20           C  
ATOM   4437 HG11 VAL A 278      22.561   3.082 -24.352  1.00 98.20           H  
ATOM   4438 HG12 VAL A 278      20.913   2.513 -24.002  1.00 98.20           H  
ATOM   4439 HG13 VAL A 278      21.578   2.397 -25.657  1.00 98.20           H  
ATOM   4440  CG2 VAL A 278      19.674   4.177 -25.833  1.00 98.20           C  
ATOM   4441 HG21 VAL A 278      19.276   5.140 -26.151  1.00 98.20           H  
ATOM   4442 HG22 VAL A 278      18.932   3.669 -25.218  1.00 98.20           H  
ATOM   4443 HG23 VAL A 278      19.872   3.580 -26.724  1.00 98.20           H  
ATOM   4444  N   ALA A 279      22.186   4.551 -21.856  1.00 97.96           N  
ATOM   4445  H   ALA A 279      21.427   3.950 -21.567  1.00 97.96           H  
ATOM   4446  CA  ALA A 279      23.384   4.572 -21.034  1.00 97.96           C  
ATOM   4447  HA  ALA A 279      23.514   5.586 -20.657  1.00 97.96           H  
ATOM   4448  C   ALA A 279      24.642   4.191 -21.830  1.00 97.96           C  
ATOM   4449  CB  ALA A 279      23.178   3.637 -19.842  1.00 97.96           C  
ATOM   4450  HB1 ALA A 279      23.077   2.609 -20.188  1.00 97.96           H  
ATOM   4451  HB2 ALA A 279      24.031   3.704 -19.166  1.00 97.96           H  
ATOM   4452  HB3 ALA A 279      22.271   3.926 -19.312  1.00 97.96           H  
ATOM   4453  O   ALA A 279      24.602   3.443 -22.812  1.00 97.96           O  
ATOM   4454  N   THR A 280      25.791   4.681 -21.366  1.00 96.88           N  
ATOM   4455  H   THR A 280      25.771   5.287 -20.559  1.00 96.88           H  
ATOM   4456  CA  THR A 280      27.086   4.337 -21.959  1.00 96.88           C  
ATOM   4457  HA  THR A 280      27.063   4.627 -23.010  1.00 96.88           H  
ATOM   4458  C   THR A 280      27.324   2.832 -21.866  1.00 96.88           C  
ATOM   4459  CB  THR A 280      28.229   5.104 -21.285  1.00 96.88           C  
ATOM   4460  HB  THR A 280      28.275   4.852 -20.225  1.00 96.88           H  
ATOM   4461  O   THR A 280      27.202   2.235 -20.798  1.00 96.88           O  
ATOM   4462  CG2 THR A 280      29.583   4.823 -21.938  1.00 96.88           C  
ATOM   4463 HG21 THR A 280      30.339   5.472 -21.495  1.00 96.88           H  
ATOM   4464 HG22 THR A 280      29.530   5.016 -23.009  1.00 96.88           H  
ATOM   4465 HG23 THR A 280      29.878   3.789 -21.763  1.00 96.88           H  
ATOM   4466  OG1 THR A 280      27.994   6.485 -21.428  1.00 96.88           O  
ATOM   4467  HG1 THR A 280      27.871   6.862 -20.555  1.00 96.88           H  
ATOM   4468  N   SER A 281      27.681   2.208 -22.990  1.00 96.55           N  
ATOM   4469  H   SER A 281      27.767   2.752 -23.837  1.00 96.55           H  
ATOM   4470  CA  SER A 281      27.926   0.767 -23.035  1.00 96.55           C  
ATOM   4471  HA  SER A 281      27.043   0.273 -22.628  1.00 96.55           H  
ATOM   4472  C   SER A 281      29.136   0.386 -22.178  1.00 96.55           C  
ATOM   4473  CB  SER A 281      28.106   0.301 -24.480  1.00 96.55           C  
ATOM   4474  HB2 SER A 281      27.288   0.692 -25.085  1.00 96.55           H  
ATOM   4475  HB3 SER A 281      29.049   0.682 -24.874  1.00 96.55           H  
ATOM   4476  O   SER A 281      30.215   0.960 -22.306  1.00 96.55           O  
ATOM   4477  OG  SER A 281      28.095  -1.112 -24.562  1.00 96.55           O  
ATOM   4478  HG  SER A 281      27.318  -1.452 -24.112  1.00 96.55           H  
ATOM   4479  N   THR A 282      28.945  -0.608 -21.316  1.00 97.82           N  
ATOM   4480  H   THR A 282      28.036  -1.049 -21.297  1.00 97.82           H  
ATOM   4481  CA  THR A 282      29.962  -1.183 -20.425  1.00 97.82           C  
ATOM   4482  HA  THR A 282      30.916  -0.682 -20.592  1.00 97.82           H  
ATOM   4483  C   THR A 282      30.126  -2.674 -20.728  1.00 97.82           C  
ATOM   4484  CB  THR A 282      29.567  -0.998 -18.951  1.00 97.82           C  
ATOM   4485  HB  THR A 282      30.284  -1.517 -18.314  1.00 97.82           H  
ATOM   4486  O   THR A 282      29.208  -3.271 -21.299  1.00 97.82           O  
ATOM   4487  CG2 THR A 282      29.513   0.470 -18.539  1.00 97.82           C  
ATOM   4488 HG21 THR A 282      30.472   0.946 -18.746  1.00 97.82           H  
ATOM   4489 HG22 THR A 282      28.731   1.002 -19.082  1.00 97.82           H  
ATOM   4490 HG23 THR A 282      29.317   0.545 -17.469  1.00 97.82           H  
ATOM   4491  OG1 THR A 282      28.285  -1.539 -18.741  1.00 97.82           O  
ATOM   4492  HG1 THR A 282      27.676  -0.832 -18.968  1.00 97.82           H  
ATOM   4493  N   PRO A 283      31.240  -3.320 -20.325  1.00 98.07           N  
ATOM   4494  CA  PRO A 283      31.393  -4.769 -20.474  1.00 98.07           C  
ATOM   4495  HA  PRO A 283      31.476  -5.006 -21.535  1.00 98.07           H  
ATOM   4496  C   PRO A 283      30.216  -5.557 -19.885  1.00 98.07           C  
ATOM   4497  CB  PRO A 283      32.711  -5.112 -19.774  1.00 98.07           C  
ATOM   4498  HB2 PRO A 283      32.539  -5.318 -18.717  1.00 98.07           H  
ATOM   4499  HB3 PRO A 283      33.210  -5.956 -20.249  1.00 98.07           H  
ATOM   4500  O   PRO A 283      29.746  -6.501 -20.510  1.00 98.07           O  
ATOM   4501  CG  PRO A 283      33.520  -3.824 -19.911  1.00 98.07           C  
ATOM   4502  HG2 PRO A 283      34.284  -3.741 -19.137  1.00 98.07           H  
ATOM   4503  HG3 PRO A 283      33.969  -3.775 -20.903  1.00 98.07           H  
ATOM   4504  CD  PRO A 283      32.456  -2.736 -19.774  1.00 98.07           C  
ATOM   4505  HD2 PRO A 283      32.306  -2.500 -18.720  1.00 98.07           H  
ATOM   4506  HD3 PRO A 283      32.762  -1.845 -20.323  1.00 98.07           H  
ATOM   4507  N   LEU A 284      29.683  -5.116 -18.739  1.00 98.20           N  
ATOM   4508  H   LEU A 284      30.116  -4.337 -18.265  1.00 98.20           H  
ATOM   4509  CA  LEU A 284      28.501  -5.716 -18.123  1.00 98.20           C  
ATOM   4510  HA  LEU A 284      28.694  -6.780 -17.992  1.00 98.20           H  
ATOM   4511  C   LEU A 284      27.249  -5.584 -19.007  1.00 98.20           C  
ATOM   4512  CB  LEU A 284      28.290  -5.075 -16.740  1.00 98.20           C  
ATOM   4513  HB2 LEU A 284      28.188  -3.997 -16.859  1.00 98.20           H  
ATOM   4514  HB3 LEU A 284      29.166  -5.268 -16.120  1.00 98.20           H  
ATOM   4515  O   LEU A 284      26.556  -6.569 -19.229  1.00 98.20           O  
ATOM   4516  CG  LEU A 284      27.042  -5.604 -16.012  1.00 98.20           C  
ATOM   4517  HG  LEU A 284      26.155  -5.399 -16.612  1.00 98.20           H  
ATOM   4518  CD1 LEU A 284      27.131  -7.106 -15.760  1.00 98.20           C  
ATOM   4519 HD11 LEU A 284      28.022  -7.343 -15.178  1.00 98.20           H  
ATOM   4520 HD12 LEU A 284      26.248  -7.408 -15.197  1.00 98.20           H  
ATOM   4521 HD13 LEU A 284      27.136  -7.663 -16.697  1.00 98.20           H  
ATOM   4522  CD2 LEU A 284      26.865  -4.893 -14.675  1.00 98.20           C  
ATOM   4523 HD21 LEU A 284      25.935  -5.226 -14.215  1.00 98.20           H  
ATOM   4524 HD22 LEU A 284      27.692  -5.126 -14.005  1.00 98.20           H  
ATOM   4525 HD23 LEU A 284      26.814  -3.814 -14.823  1.00 98.20           H  
ATOM   4526  N   ILE A 285      26.973  -4.398 -19.563  1.00 98.23           N  
ATOM   4527  H   ILE A 285      27.583  -3.619 -19.360  1.00 98.23           H  
ATOM   4528  CA  ILE A 285      25.836  -4.197 -20.485  1.00 98.23           C  
ATOM   4529  HA  ILE A 285      24.918  -4.496 -19.979  1.00 98.23           H  
ATOM   4530  C   ILE A 285      25.963  -5.101 -21.719  1.00 98.23           C  
ATOM   4531  CB  ILE A 285      25.710  -2.703 -20.872  1.00 98.23           C  
ATOM   4532  HB  ILE A 285      26.702  -2.334 -21.127  1.00 98.23           H  
ATOM   4533  O   ILE A 285      24.966  -5.650 -22.186  1.00 98.23           O  
ATOM   4534  CG1 ILE A 285      25.168  -1.892 -19.672  1.00 98.23           C  
ATOM   4535 HG12 ILE A 285      25.686  -2.190 -18.761  1.00 98.23           H  
ATOM   4536 HG13 ILE A 285      24.111  -2.121 -19.532  1.00 98.23           H  
ATOM   4537  CG2 ILE A 285      24.803  -2.481 -22.101  1.00 98.23           C  
ATOM   4538 HG21 ILE A 285      24.712  -1.419 -22.334  1.00 98.23           H  
ATOM   4539 HG22 ILE A 285      23.804  -2.869 -21.898  1.00 98.23           H  
ATOM   4540 HG23 ILE A 285      25.206  -2.979 -22.983  1.00 98.23           H  
ATOM   4541  CD1 ILE A 285      25.330  -0.373 -19.828  1.00 98.23           C  
ATOM   4542 HD11 ILE A 285      26.382  -0.122 -19.965  1.00 98.23           H  
ATOM   4543 HD12 ILE A 285      24.764   0.001 -20.681  1.00 98.23           H  
ATOM   4544 HD13 ILE A 285      24.961   0.126 -18.933  1.00 98.23           H  
ATOM   4545  N   LEU A 286      27.178  -5.279 -22.250  1.00 98.13           N  
ATOM   4546  H   LEU A 286      27.963  -4.818 -21.814  1.00 98.13           H  
ATOM   4547  CA  LEU A 286      27.419  -6.178 -23.381  1.00 98.13           C  
ATOM   4548  HA  LEU A 286      26.706  -5.947 -24.172  1.00 98.13           H  
ATOM   4549  C   LEU A 286      27.168  -7.646 -23.015  1.00 98.13           C  
ATOM   4550  CB  LEU A 286      28.847  -5.985 -23.917  1.00 98.13           C  
ATOM   4551  HB2 LEU A 286      29.031  -6.741 -24.681  1.00 98.13           H  
ATOM   4552  HB3 LEU A 286      29.552  -6.163 -23.105  1.00 98.13           H  
ATOM   4553  O   LEU A 286      26.592  -8.364 -23.822  1.00 98.13           O  
ATOM   4554  CG  LEU A 286      29.127  -4.600 -24.526  1.00 98.13           C  
ATOM   4555  HG  LEU A 286      28.931  -3.823 -23.787  1.00 98.13           H  
ATOM   4556  CD1 LEU A 286      30.599  -4.515 -24.930  1.00 98.13           C  
ATOM   4557 HD11 LEU A 286      30.813  -3.522 -25.325  1.00 98.13           H  
ATOM   4558 HD12 LEU A 286      31.227  -4.684 -24.055  1.00 98.13           H  
ATOM   4559 HD13 LEU A 286      30.825  -5.266 -25.687  1.00 98.13           H  
ATOM   4560  CD2 LEU A 286      28.265  -4.320 -25.761  1.00 98.13           C  
ATOM   4561 HD21 LEU A 286      27.218  -4.242 -25.466  1.00 98.13           H  
ATOM   4562 HD22 LEU A 286      28.571  -3.375 -26.207  1.00 98.13           H  
ATOM   4563 HD23 LEU A 286      28.386  -5.125 -26.486  1.00 98.13           H  
ATOM   4564  N   GLN A 287      27.536  -8.075 -21.805  1.00 97.88           N  
ATOM   4565  H   GLN A 287      28.020  -7.440 -21.186  1.00 97.88           H  
ATOM   4566  CA  GLN A 287      27.214  -9.417 -21.308  1.00 97.88           C  
ATOM   4567  HA  GLN A 287      27.564 -10.161 -22.025  1.00 97.88           H  
ATOM   4568  C   GLN A 287      25.701  -9.612 -21.163  1.00 97.88           C  
ATOM   4569  CB  GLN A 287      27.910  -9.662 -19.965  1.00 97.88           C  
ATOM   4570  HB2 GLN A 287      27.516 -10.580 -19.530  1.00 97.88           H  
ATOM   4571  HB3 GLN A 287      27.688  -8.843 -19.280  1.00 97.88           H  
ATOM   4572  O   GLN A 287      25.157 -10.576 -21.693  1.00 97.88           O  
ATOM   4573  CG  GLN A 287      29.427  -9.831 -20.087  1.00 97.88           C  
ATOM   4574  HG2 GLN A 287      29.852  -9.004 -20.655  1.00 97.88           H  
ATOM   4575  HG3 GLN A 287      29.643 -10.754 -20.626  1.00 97.88           H  
ATOM   4576  CD  GLN A 287      30.106  -9.893 -18.722  1.00 97.88           C  
ATOM   4577  NE2 GLN A 287      31.398  -9.663 -18.657  1.00 97.88           N  
ATOM   4578 HE21 GLN A 287      31.932  -9.495 -19.498  1.00 97.88           H  
ATOM   4579 HE22 GLN A 287      31.808  -9.766 -17.739  1.00 97.88           H  
ATOM   4580  OE1 GLN A 287      29.514 -10.138 -17.684  1.00 97.88           O  
ATOM   4581  N   LEU A 288      24.999  -8.657 -20.542  1.00 98.35           N  
ATOM   4582  H   LEU A 288      25.507  -7.899 -20.111  1.00 98.35           H  
ATOM   4583  CA  LEU A 288      23.546  -8.725 -20.362  1.00 98.35           C  
ATOM   4584  HA  LEU A 288      23.309  -9.601 -19.758  1.00 98.35           H  
ATOM   4585  C   LEU A 288      22.798  -8.893 -21.697  1.00 98.35           C  
ATOM   4586  CB  LEU A 288      23.066  -7.461 -19.626  1.00 98.35           C  
ATOM   4587  HB2 LEU A 288      23.468  -6.590 -20.144  1.00 98.35           H  
ATOM   4588  HB3 LEU A 288      21.979  -7.414 -19.695  1.00 98.35           H  
ATOM   4589  O   LEU A 288      21.843  -9.665 -21.765  1.00 98.35           O  
ATOM   4590  CG  LEU A 288      23.456  -7.382 -18.138  1.00 98.35           C  
ATOM   4591  HG  LEU A 288      24.528  -7.537 -18.018  1.00 98.35           H  
ATOM   4592  CD1 LEU A 288      23.107  -5.994 -17.596  1.00 98.35           C  
ATOM   4593 HD11 LEU A 288      23.670  -5.235 -18.139  1.00 98.35           H  
ATOM   4594 HD12 LEU A 288      23.374  -5.934 -16.541  1.00 98.35           H  
ATOM   4595 HD13 LEU A 288      22.039  -5.803 -17.708  1.00 98.35           H  
ATOM   4596  CD2 LEU A 288      22.720  -8.425 -17.298  1.00 98.35           C  
ATOM   4597 HD21 LEU A 288      21.651  -8.406 -17.508  1.00 98.35           H  
ATOM   4598 HD22 LEU A 288      22.890  -8.239 -16.238  1.00 98.35           H  
ATOM   4599 HD23 LEU A 288      23.111  -9.416 -17.531  1.00 98.35           H  
ATOM   4600  N   ARG A 289      23.263  -8.241 -22.775  1.00 98.02           N  
ATOM   4601  H   ARG A 289      24.066  -7.645 -22.642  1.00 98.02           H  
ATOM   4602  CA  ARG A 289      22.706  -8.393 -24.136  1.00 98.02           C  
ATOM   4603  HA  ARG A 289      21.641  -8.163 -24.116  1.00 98.02           H  
ATOM   4604  C   ARG A 289      22.801  -9.816 -24.695  1.00 98.02           C  
ATOM   4605  CB  ARG A 289      23.418  -7.440 -25.104  1.00 98.02           C  
ATOM   4606  HB2 ARG A 289      23.198  -7.747 -26.126  1.00 98.02           H  
ATOM   4607  HB3 ARG A 289      24.496  -7.522 -24.963  1.00 98.02           H  
ATOM   4608  O   ARG A 289      21.985 -10.174 -25.535  1.00 98.02           O  
ATOM   4609  CG  ARG A 289      22.983  -5.979 -24.949  1.00 98.02           C  
ATOM   4610  HG2 ARG A 289      23.155  -5.638 -23.928  1.00 98.02           H  
ATOM   4611  HG3 ARG A 289      21.921  -5.889 -25.180  1.00 98.02           H  
ATOM   4612  CD  ARG A 289      23.804  -5.135 -25.924  1.00 98.02           C  
ATOM   4613  HD2 ARG A 289      23.650  -5.524 -26.931  1.00 98.02           H  
ATOM   4614  HD3 ARG A 289      24.857  -5.241 -25.663  1.00 98.02           H  
ATOM   4615  NE  ARG A 289      23.428  -3.711 -25.889  1.00 98.02           N  
ATOM   4616  HE  ARG A 289      22.670  -3.442 -25.277  1.00 98.02           H  
ATOM   4617  NH1 ARG A 289      24.966  -2.957 -27.405  1.00 98.02           N  
ATOM   4618 HH11 ARG A 289      25.408  -2.194 -27.897  1.00 98.02           H  
ATOM   4619 HH12 ARG A 289      25.305  -3.906 -27.477  1.00 98.02           H  
ATOM   4620  NH2 ARG A 289      23.541  -1.521 -26.473  1.00 98.02           N  
ATOM   4621 HH21 ARG A 289      22.787  -1.383 -25.814  1.00 98.02           H  
ATOM   4622 HH22 ARG A 289      23.937  -0.742 -26.979  1.00 98.02           H  
ATOM   4623  CZ  ARG A 289      23.975  -2.739 -26.588  1.00 98.02           C  
ATOM   4624  N   GLU A 290      23.751 -10.624 -24.241  1.00 96.92           N  
ATOM   4625  H   GLU A 290      24.394 -10.276 -23.544  1.00 96.92           H  
ATOM   4626  CA  GLU A 290      23.901 -12.023 -24.667  1.00 96.92           C  
ATOM   4627  HA  GLU A 290      23.432 -12.167 -25.640  1.00 96.92           H  
ATOM   4628  C   GLU A 290      23.207 -13.010 -23.710  1.00 96.92           C  
ATOM   4629  CB  GLU A 290      25.396 -12.351 -24.815  1.00 96.92           C  
ATOM   4630  HB2 GLU A 290      25.884 -12.237 -23.848  1.00 96.92           H  
ATOM   4631  HB3 GLU A 290      25.500 -13.394 -25.117  1.00 96.92           H  
ATOM   4632  O   GLU A 290      23.099 -14.205 -23.988  1.00 96.92           O  
ATOM   4633  CG  GLU A 290      26.129 -11.470 -25.845  1.00 96.92           C  
ATOM   4634  HG2 GLU A 290      27.164 -11.807 -25.906  1.00 96.92           H  
ATOM   4635  HG3 GLU A 290      26.148 -10.442 -25.483  1.00 96.92           H  
ATOM   4636  CD  GLU A 290      25.507 -11.509 -27.253  1.00 96.92           C  
ATOM   4637  OE1 GLU A 290      25.414 -10.433 -27.893  1.00 96.92           O  
ATOM   4638  OE2 GLU A 290      25.145 -12.614 -27.720  1.00 96.92           O  
ATOM   4639  N   GLU A 291      22.735 -12.540 -22.557  1.00 97.03           N  
ATOM   4640  H   GLU A 291      22.871 -11.559 -22.355  1.00 97.03           H  
ATOM   4641  CA  GLU A 291      22.259 -13.415 -21.487  1.00 97.03           C  
ATOM   4642  HA  GLU A 291      22.647 -14.423 -21.631  1.00 97.03           H  
ATOM   4643  C   GLU A 291      20.744 -13.516 -21.375  1.00 97.03           C  
ATOM   4644  CB  GLU A 291      22.784 -12.893 -20.167  1.00 97.03           C  
ATOM   4645  HB2 GLU A 291      22.551 -11.829 -20.126  1.00 97.03           H  
ATOM   4646  HB3 GLU A 291      22.260 -13.392 -19.352  1.00 97.03           H  
ATOM   4647  O   GLU A 291      20.259 -14.596 -21.037  1.00 97.03           O  
ATOM   4648  CG  GLU A 291      24.287 -13.124 -19.980  1.00 97.03           C  
ATOM   4649  HG2 GLU A 291      24.453 -14.176 -19.741  1.00 97.03           H  
ATOM   4650  HG3 GLU A 291      24.840 -12.904 -20.894  1.00 97.03           H  
ATOM   4651  CD  GLU A 291      24.775 -12.250 -18.835  1.00 97.03           C  
ATOM   4652  OE1 GLU A 291      25.991 -12.195 -18.550  1.00 97.03           O  
ATOM   4653  OE2 GLU A 291      23.917 -11.717 -18.099  1.00 97.03           O  
ATOM   4654  N   ILE A 292      20.021 -12.416 -21.612  1.00 97.91           N  
ATOM   4655  H   ILE A 292      20.524 -11.576 -21.858  1.00 97.91           H  
ATOM   4656  CA  ILE A 292      18.578 -12.294 -21.323  1.00 97.91           C  
ATOM   4657  HA  ILE A 292      18.314 -13.090 -20.626  1.00 97.91           H  
ATOM   4658  C   ILE A 292      17.683 -12.529 -22.552  1.00 97.91           C  
ATOM   4659  CB  ILE A 292      18.263 -10.961 -20.605  1.00 97.91           C  
ATOM   4660  HB  ILE A 292      17.217 -10.993 -20.297  1.00 97.91           H  
ATOM   4661  O   ILE A 292      16.469 -12.310 -22.492  1.00 97.91           O  
ATOM   4662  CG1 ILE A 292      18.427  -9.754 -21.557  1.00 97.91           C  
ATOM   4663 HG12 ILE A 292      19.404  -9.783 -22.037  1.00 97.91           H  
ATOM   4664 HG13 ILE A 292      17.676  -9.842 -22.342  1.00 97.91           H  
ATOM   4665  CG2 ILE A 292      19.096 -10.833 -19.315  1.00 97.91           C  
ATOM   4666 HG21 ILE A 292      20.142 -10.641 -19.555  1.00 97.91           H  
ATOM   4667 HG22 ILE A 292      19.024 -11.753 -18.735  1.00 97.91           H  
ATOM   4668 HG23 ILE A 292      18.716 -10.015 -18.704  1.00 97.91           H  
ATOM   4669  CD1 ILE A 292      18.241  -8.378 -20.907  1.00 97.91           C  
ATOM   4670 HD11 ILE A 292      17.290  -8.340 -20.376  1.00 97.91           H  
ATOM   4671 HD12 ILE A 292      19.057  -8.175 -20.212  1.00 97.91           H  
ATOM   4672 HD13 ILE A 292      18.246  -7.610 -21.680  1.00 97.91           H  
ATOM   4673  N   TYR A 293      18.272 -12.969 -23.667  1.00 97.94           N  
ATOM   4674  H   TYR A 293      19.260 -13.171 -23.633  1.00 97.94           H  
ATOM   4675  CA  TYR A 293      17.587 -13.221 -24.932  1.00 97.94           C  
ATOM   4676  HA  TYR A 293      16.513 -13.135 -24.762  1.00 97.94           H  
ATOM   4677  C   TYR A 293      17.892 -14.630 -25.460  1.00 97.94           C  
ATOM   4678  CB  TYR A 293      17.986 -12.157 -25.963  1.00 97.94           C  
ATOM   4679  HB2 TYR A 293      19.060 -12.216 -26.137  1.00 97.94           H  
ATOM   4680  HB3 TYR A 293      17.488 -12.376 -26.907  1.00 97.94           H  
ATOM   4681  O   TYR A 293      19.035 -15.078 -25.364  1.00 97.94           O  
ATOM   4682  CG  TYR A 293      17.618 -10.747 -25.548  1.00 97.94           C  
ATOM   4683  CD1 TYR A 293      16.264 -10.374 -25.509  1.00 97.94           C  
ATOM   4684  HD1 TYR A 293      15.504 -11.087 -25.794  1.00 97.94           H  
ATOM   4685  CD2 TYR A 293      18.615  -9.830 -25.169  1.00 97.94           C  
ATOM   4686  HD2 TYR A 293      19.651 -10.134 -25.184  1.00 97.94           H  
ATOM   4687  CE1 TYR A 293      15.904  -9.088 -25.076  1.00 97.94           C  
ATOM   4688  HE1 TYR A 293      14.864  -8.801 -25.028  1.00 97.94           H  
ATOM   4689  CE2 TYR A 293      18.259  -8.541 -24.726  1.00 97.94           C  
ATOM   4690  HE2 TYR A 293      19.009  -7.839 -24.391  1.00 97.94           H  
ATOM   4691  OH  TYR A 293      16.499  -6.999 -24.148  1.00 97.94           O  
ATOM   4692  HH  TYR A 293      15.541  -6.930 -24.123  1.00 97.94           H  
ATOM   4693  CZ  TYR A 293      16.897  -8.184 -24.659  1.00 97.94           C  
ATOM   4694  N   PRO A 294      16.904 -15.335 -26.044  1.00 95.74           N  
ATOM   4695  CA  PRO A 294      17.128 -16.646 -26.657  1.00 95.74           C  
ATOM   4696  HA  PRO A 294      17.702 -17.285 -25.986  1.00 95.74           H  
ATOM   4697  C   PRO A 294      17.879 -16.561 -27.996  1.00 95.74           C  
ATOM   4698  CB  PRO A 294      15.722 -17.230 -26.837  1.00 95.74           C  
ATOM   4699  HB2 PRO A 294      15.664 -17.916 -27.684  1.00 95.74           H  
ATOM   4700  HB3 PRO A 294      15.422 -17.737 -25.921  1.00 95.74           H  
ATOM   4701  O   PRO A 294      18.463 -17.544 -28.447  1.00 95.74           O  
ATOM   4702  CG  PRO A 294      14.845 -15.995 -27.045  1.00 95.74           C  
ATOM   4703  HG2 PRO A 294      13.807 -16.186 -26.772  1.00 95.74           H  
ATOM   4704  HG3 PRO A 294      14.916 -15.659 -28.079  1.00 95.74           H  
ATOM   4705  CD  PRO A 294      15.494 -14.967 -26.122  1.00 95.74           C  
ATOM   4706  HD2 PRO A 294      15.355 -13.964 -26.524  1.00 95.74           H  
ATOM   4707  HD3 PRO A 294      15.050 -15.046 -25.130  1.00 95.74           H  
ATOM   4708  N   GLU A 295      17.864 -15.395 -28.646  1.00 95.22           N  
ATOM   4709  H   GLU A 295      17.432 -14.607 -28.185  1.00 95.22           H  
ATOM   4710  CA  GLU A 295      18.592 -15.108 -29.881  1.00 95.22           C  
ATOM   4711  HA  GLU A 295      19.163 -15.994 -30.161  1.00 95.22           H  
ATOM   4712  C   GLU A 295      19.602 -13.973 -29.675  1.00 95.22           C  
ATOM   4713  CB  GLU A 295      17.614 -14.811 -31.032  1.00 95.22           C  
ATOM   4714  HB2 GLU A 295      18.189 -14.734 -31.956  1.00 95.22           H  
ATOM   4715  HB3 GLU A 295      16.927 -15.651 -31.138  1.00 95.22           H  
ATOM   4716  O   GLU A 295      19.481 -13.177 -28.748  1.00 95.22           O  
ATOM   4717  CG  GLU A 295      16.803 -13.519 -30.841  1.00 95.22           C  
ATOM   4718  HG2 GLU A 295      17.489 -12.681 -30.722  1.00 95.22           H  
ATOM   4719  HG3 GLU A 295      16.203 -13.597 -29.935  1.00 95.22           H  
ATOM   4720  CD  GLU A 295      15.899 -13.247 -32.050  1.00 95.22           C  
ATOM   4721  OE1 GLU A 295      14.667 -13.419 -31.920  1.00 95.22           O  
ATOM   4722  OE2 GLU A 295      16.453 -12.861 -33.108  1.00 95.22           O  
ATOM   4723  N   ALA A 296      20.592 -13.879 -30.567  1.00 96.28           N  
ATOM   4724  H   ALA A 296      20.631 -14.553 -31.319  1.00 96.28           H  
ATOM   4725  CA  ALA A 296      21.612 -12.836 -30.495  1.00 96.28           C  
ATOM   4726  HA  ALA A 296      22.133 -12.929 -29.542  1.00 96.28           H  
ATOM   4727  C   ALA A 296      20.987 -11.433 -30.570  1.00 96.28           C  
ATOM   4728  CB  ALA A 296      22.623 -13.047 -31.630  1.00 96.28           C  
ATOM   4729  HB1 ALA A 296      23.067 -14.039 -31.541  1.00 96.28           H  
ATOM   4730  HB2 ALA A 296      22.128 -12.939 -32.595  1.00 96.28           H  
ATOM   4731  HB3 ALA A 296      23.416 -12.304 -31.542  1.00 96.28           H  
ATOM   4732  O   ALA A 296      20.200 -11.155 -31.481  1.00 96.28           O  
ATOM   4733  N   TYR A 297      21.418 -10.522 -29.692  1.00 97.14           N  
ATOM   4734  H   TYR A 297      22.052 -10.832 -28.969  1.00 97.14           H  
ATOM   4735  CA  TYR A 297      20.868  -9.165 -29.558  1.00 97.14           C  
ATOM   4736  HA  TYR A 297      19.880  -9.231 -29.103  1.00 97.14           H  
ATOM   4737  C   TYR A 297      20.730  -8.415 -30.892  1.00 97.14           C  
ATOM   4738  CB  TYR A 297      21.787  -8.378 -28.616  1.00 97.14           C  
ATOM   4739  HB2 TYR A 297      22.807  -8.396 -29.002  1.00 97.14           H  
ATOM   4740  HB3 TYR A 297      21.798  -8.884 -27.651  1.00 97.14           H  
ATOM   4741  O   TYR A 297      19.723  -7.766 -31.167  1.00 97.14           O  
ATOM   4742  CG  TYR A 297      21.365  -6.939 -28.398  1.00 97.14           C  
ATOM   4743  CD1 TYR A 297      21.948  -5.899 -29.152  1.00 97.14           C  
ATOM   4744  HD1 TYR A 297      22.714  -6.132 -29.876  1.00 97.14           H  
ATOM   4745  CD2 TYR A 297      20.356  -6.650 -27.465  1.00 97.14           C  
ATOM   4746  HD2 TYR A 297      19.892  -7.446 -26.901  1.00 97.14           H  
ATOM   4747  CE1 TYR A 297      21.518  -4.567 -28.974  1.00 97.14           C  
ATOM   4748  HE1 TYR A 297      21.950  -3.771 -29.562  1.00 97.14           H  
ATOM   4749  CE2 TYR A 297      19.935  -5.322 -27.283  1.00 97.14           C  
ATOM   4750  HE2 TYR A 297      19.121  -5.097 -26.610  1.00 97.14           H  
ATOM   4751  OH  TYR A 297      20.062  -3.008 -27.847  1.00 97.14           O  
ATOM   4752  HH  TYR A 297      20.379  -2.386 -28.507  1.00 97.14           H  
ATOM   4753  CZ  TYR A 297      20.507  -4.278 -28.031  1.00 97.14           C  
ATOM   4754  N   THR A 298      21.729  -8.536 -31.770  1.00 96.00           N  
ATOM   4755  H   THR A 298      22.519  -9.110 -31.509  1.00 96.00           H  
ATOM   4756  CA  THR A 298      21.760  -7.839 -33.066  1.00 96.00           C  
ATOM   4757  HA  THR A 298      21.500  -6.794 -32.900  1.00 96.00           H  
ATOM   4758  C   THR A 298      20.762  -8.377 -34.096  1.00 96.00           C  
ATOM   4759  CB  THR A 298      23.167  -7.891 -33.678  1.00 96.00           C  
ATOM   4760  HB  THR A 298      23.159  -7.368 -34.635  1.00 96.00           H  
ATOM   4761  O   THR A 298      20.614  -7.776 -35.158  1.00 96.00           O  
ATOM   4762  CG2 THR A 298      24.217  -7.232 -32.786  1.00 96.00           C  
ATOM   4763 HG21 THR A 298      25.176  -7.225 -33.304  1.00 96.00           H  
ATOM   4764 HG22 THR A 298      24.329  -7.786 -31.854  1.00 96.00           H  
ATOM   4765 HG23 THR A 298      23.924  -6.205 -32.565  1.00 96.00           H  
ATOM   4766  OG1 THR A 298      23.557  -9.231 -33.895  1.00 96.00           O  
ATOM   4767  HG1 THR A 298      22.954  -9.600 -34.545  1.00 96.00           H  
ATOM   4768  N   LYS A 299      20.132  -9.529 -33.838  1.00 96.30           N  
ATOM   4769  H   LYS A 299      20.271  -9.956 -32.934  1.00 96.30           H  
ATOM   4770  CA  LYS A 299      19.157 -10.170 -34.738  1.00 96.30           C  
ATOM   4771  HA  LYS A 299      19.246  -9.742 -35.737  1.00 96.30           H  
ATOM   4772  C   LYS A 299      17.704  -9.914 -34.330  1.00 96.30           C  
ATOM   4773  CB  LYS A 299      19.443 -11.676 -34.832  1.00 96.30           C  
ATOM   4774  HB2 LYS A 299      18.665 -12.139 -35.440  1.00 96.30           H  
ATOM   4775  HB3 LYS A 299      19.392 -12.119 -33.836  1.00 96.30           H  
ATOM   4776  O   LYS A 299      16.817 -10.124 -35.156  1.00 96.30           O  
ATOM   4777  CG  LYS A 299      20.811 -11.963 -35.469  1.00 96.30           C  
ATOM   4778  HG2 LYS A 299      20.858 -11.492 -36.451  1.00 96.30           H  
ATOM   4779  HG3 LYS A 299      21.603 -11.558 -34.840  1.00 96.30           H  
ATOM   4780  CD  LYS A 299      21.013 -13.473 -35.620  1.00 96.30           C  
ATOM   4781  HD2 LYS A 299      20.223 -13.880 -36.251  1.00 96.30           H  
ATOM   4782  HD3 LYS A 299      20.947 -13.932 -34.633  1.00 96.30           H  
ATOM   4783  CE  LYS A 299      22.383 -13.765 -36.240  1.00 96.30           C  
ATOM   4784  HE2 LYS A 299      22.415 -13.334 -37.240  1.00 96.30           H  
ATOM   4785  HE3 LYS A 299      23.144 -13.274 -35.633  1.00 96.30           H  
ATOM   4786  NZ  LYS A 299      22.637 -15.226 -36.286  1.00 96.30           N  
ATOM   4787  HZ1 LYS A 299      23.548 -15.421 -36.678  1.00 96.30           H  
ATOM   4788  HZ2 LYS A 299      22.609 -15.604 -35.351  1.00 96.30           H  
ATOM   4789  HZ3 LYS A 299      21.925 -15.692 -36.830  1.00 96.30           H  
ATOM   4790  N   ILE A 300      17.479  -9.379 -33.127  1.00 96.98           N  
ATOM   4791  H   ILE A 300      18.268  -9.219 -32.519  1.00 96.98           H  
ATOM   4792  CA  ILE A 300      16.144  -9.124 -32.584  1.00 96.98           C  
ATOM   4793  HA  ILE A 300      15.599 -10.067 -32.605  1.00 96.98           H  
ATOM   4794  C   ILE A 300      15.389  -8.112 -33.451  1.00 96.98           C  
ATOM   4795  CB  ILE A 300      16.226  -8.661 -31.109  1.00 96.98           C  
ATOM   4796  HB  ILE A 300      16.854  -7.772 -31.060  1.00 96.98           H  
ATOM   4797  O   ILE A 300      15.856  -7.004 -33.733  1.00 96.98           O  
ATOM   4798  CG1 ILE A 300      16.865  -9.767 -30.239  1.00 96.98           C  
ATOM   4799 HG12 ILE A 300      17.823 -10.063 -30.666  1.00 96.98           H  
ATOM   4800 HG13 ILE A 300      16.215 -10.642 -30.233  1.00 96.98           H  
ATOM   4801  CG2 ILE A 300      14.826  -8.297 -30.572  1.00 96.98           C  
ATOM   4802 HG21 ILE A 300      14.897  -7.980 -29.531  1.00 96.98           H  
ATOM   4803 HG22 ILE A 300      14.162  -9.159 -30.637  1.00 96.98           H  
ATOM   4804 HG23 ILE A 300      14.406  -7.455 -31.123  1.00 96.98           H  
ATOM   4805  CD1 ILE A 300      17.139  -9.350 -28.790  1.00 96.98           C  
ATOM   4806 HD11 ILE A 300      17.734 -10.125 -28.308  1.00 96.98           H  
ATOM   4807 HD12 ILE A 300      16.206  -9.235 -28.238  1.00 96.98           H  
ATOM   4808 HD13 ILE A 300      17.696  -8.413 -28.769  1.00 96.98           H  
ATOM   4809  N   ASN A 301      14.160  -8.464 -33.832  1.00 95.71           N  
ATOM   4810  H   ASN A 301      13.844  -9.393 -33.591  1.00 95.71           H  
ATOM   4811  CA  ASN A 301      13.248  -7.546 -34.503  1.00 95.71           C  
ATOM   4812  HA  ASN A 301      13.841  -6.865 -35.114  1.00 95.71           H  
ATOM   4813  C   ASN A 301      12.476  -6.692 -33.488  1.00 95.71           C  
ATOM   4814  CB  ASN A 301      12.339  -8.324 -35.459  1.00 95.71           C  
ATOM   4815  HB2 ASN A 301      12.962  -8.954 -36.093  1.00 95.71           H  
ATOM   4816  HB3 ASN A 301      11.671  -8.974 -34.893  1.00 95.71           H  
ATOM   4817  O   ASN A 301      11.343  -7.000 -33.111  1.00 95.71           O  
ATOM   4818  CG  ASN A 301      11.509  -7.412 -36.346  1.00 95.71           C  
ATOM   4819  ND2 ASN A 301      10.980  -7.956 -37.415  1.00 95.71           N  
ATOM   4820 HD21 ASN A 301      11.080  -8.954 -37.541  1.00 95.71           H  
ATOM   4821 HD22 ASN A 301      10.435  -7.367 -38.026  1.00 95.71           H  
ATOM   4822  OD1 ASN A 301      11.319  -6.220 -36.132  1.00 95.71           O  
ATOM   4823  N   TRP A 302      13.066  -5.565 -33.096  1.00 94.97           N  
ATOM   4824  H   TRP A 302      14.045  -5.450 -33.316  1.00 94.97           H  
ATOM   4825  CA  TRP A 302      12.485  -4.647 -32.111  1.00 94.97           C  
ATOM   4826  HA  TRP A 302      12.414  -5.167 -31.156  1.00 94.97           H  
ATOM   4827  C   TRP A 302      11.077  -4.160 -32.470  1.00 94.97           C  
ATOM   4828  CB  TRP A 302      13.452  -3.478 -31.941  1.00 94.97           C  
ATOM   4829  HB2 TRP A 302      13.552  -2.955 -32.892  1.00 94.97           H  
ATOM   4830  HB3 TRP A 302      13.047  -2.783 -31.204  1.00 94.97           H  
ATOM   4831  O   TRP A 302      10.215  -4.051 -31.603  1.00 94.97           O  
ATOM   4832  CG  TRP A 302      14.802  -3.909 -31.476  1.00 94.97           C  
ATOM   4833  CD1 TRP A 302      15.955  -3.831 -32.177  1.00 94.97           C  
ATOM   4834  HD1 TRP A 302      16.056  -3.420 -33.172  1.00 94.97           H  
ATOM   4835  CD2 TRP A 302      15.149  -4.516 -30.195  1.00 94.97           C  
ATOM   4836  CE2 TRP A 302      16.543  -4.812 -30.207  1.00 94.97           C  
ATOM   4837  CE3 TRP A 302      14.429  -4.854 -29.030  1.00 94.97           C  
ATOM   4838  HE3 TRP A 302      13.374  -4.630 -28.965  1.00 94.97           H  
ATOM   4839  NE1 TRP A 302      16.982  -4.376 -31.433  1.00 94.97           N  
ATOM   4840  HE1 TRP A 302      17.931  -4.478 -31.766  1.00 94.97           H  
ATOM   4841  CH2 TRP A 302      16.443  -5.775 -27.994  1.00 94.97           C  
ATOM   4842  HH2 TRP A 302      16.920  -6.274 -27.163  1.00 94.97           H  
ATOM   4843  CZ2 TRP A 302      17.186  -5.439 -29.136  1.00 94.97           C  
ATOM   4844  HZ2 TRP A 302      18.233  -5.692 -29.209  1.00 94.97           H  
ATOM   4845  CZ3 TRP A 302      15.071  -5.483 -27.947  1.00 94.97           C  
ATOM   4846  HZ3 TRP A 302      14.503  -5.767 -27.073  1.00 94.97           H  
ATOM   4847  N   LYS A 303      10.768  -3.972 -33.760  1.00 90.30           N  
ATOM   4848  H   LYS A 303      11.479  -4.188 -34.445  1.00 90.30           H  
ATOM   4849  CA  LYS A 303       9.417  -3.569 -34.193  1.00 90.30           C  
ATOM   4850  HA  LYS A 303       9.140  -2.663 -33.654  1.00 90.30           H  
ATOM   4851  C   LYS A 303       8.351  -4.608 -33.850  1.00 90.30           C  
ATOM   4852  CB  LYS A 303       9.381  -3.304 -35.701  1.00 90.30           C  
ATOM   4853  HB2 LYS A 303       8.349  -3.118 -35.997  1.00 90.30           H  
ATOM   4854  HB3 LYS A 303       9.731  -4.190 -36.231  1.00 90.30           H  
ATOM   4855  O   LYS A 303       7.217  -4.220 -33.583  1.00 90.30           O  
ATOM   4856  CG  LYS A 303      10.226  -2.094 -36.102  1.00 90.30           C  
ATOM   4857  HG2 LYS A 303      11.260  -2.248 -35.795  1.00 90.30           H  
ATOM   4858  HG3 LYS A 303       9.838  -1.202 -35.610  1.00 90.30           H  
ATOM   4859  CD  LYS A 303      10.177  -1.909 -37.621  1.00 90.30           C  
ATOM   4860  HD2 LYS A 303       9.148  -1.735 -37.938  1.00 90.30           H  
ATOM   4861  HD3 LYS A 303      10.559  -2.812 -38.098  1.00 90.30           H  
ATOM   4862  CE  LYS A 303      11.054  -0.714 -38.000  1.00 90.30           C  
ATOM   4863  HE2 LYS A 303      10.638   0.187 -37.548  1.00 90.30           H  
ATOM   4864  HE3 LYS A 303      12.043  -0.867 -37.567  1.00 90.30           H  
ATOM   4865  NZ  LYS A 303      11.165  -0.560 -39.471  1.00 90.30           N  
ATOM   4866  HZ1 LYS A 303      10.258  -0.404 -39.885  1.00 90.30           H  
ATOM   4867  HZ2 LYS A 303      11.766   0.224 -39.682  1.00 90.30           H  
ATOM   4868  HZ3 LYS A 303      11.582  -1.388 -39.869  1.00 90.30           H  
ATOM   4869  N   GLN A 304       8.697  -5.896 -33.896  1.00 90.60           N  
ATOM   4870  H   GLN A 304       9.668  -6.123 -34.053  1.00 90.60           H  
ATOM   4871  CA  GLN A 304       7.802  -6.979 -33.479  1.00 90.60           C  
ATOM   4872  HA  GLN A 304       6.789  -6.769 -33.822  1.00 90.60           H  
ATOM   4873  C   GLN A 304       7.738  -7.073 -31.953  1.00 90.60           C  
ATOM   4874  CB  GLN A 304       8.256  -8.311 -34.090  1.00 90.60           C  
ATOM   4875  HB2 GLN A 304       7.698  -9.121 -33.619  1.00 90.60           H  
ATOM   4876  HB3 GLN A 304       9.315  -8.467 -33.887  1.00 90.60           H  
ATOM   4877  O   GLN A 304       6.644  -7.203 -31.408  1.00 90.60           O  
ATOM   4878  CG  GLN A 304       8.000  -8.371 -35.604  1.00 90.60           C  
ATOM   4879  HG2 GLN A 304       6.929  -8.289 -35.786  1.00 90.60           H  
ATOM   4880  HG3 GLN A 304       8.497  -7.533 -36.093  1.00 90.60           H  
ATOM   4881  CD  GLN A 304       8.501  -9.666 -36.238  1.00 90.60           C  
ATOM   4882  NE2 GLN A 304       8.277  -9.880 -37.515  1.00 90.60           N  
ATOM   4883 HE21 GLN A 304       7.664  -9.276 -38.044  1.00 90.60           H  
ATOM   4884 HE22 GLN A 304       8.566 -10.795 -37.831  1.00 90.60           H  
ATOM   4885  OE1 GLN A 304       9.131 -10.507 -35.632  1.00 90.60           O  
ATOM   4886  N   ALA A 305       8.877  -6.905 -31.272  1.00 93.14           N  
ATOM   4887  H   ALA A 305       9.744  -6.834 -31.783  1.00 93.14           H  
ATOM   4888  CA  ALA A 305       8.954  -6.934 -29.811  1.00 93.14           C  
ATOM   4889  HA  ALA A 305       8.604  -7.910 -29.475  1.00 93.14           H  
ATOM   4890  C   ALA A 305       8.058  -5.882 -29.127  1.00 93.14           C  
ATOM   4891  CB  ALA A 305      10.424  -6.801 -29.399  1.00 93.14           C  
ATOM   4892  HB1 ALA A 305      10.786  -5.793 -29.601  1.00 93.14           H  
ATOM   4893  HB2 ALA A 305      11.035  -7.526 -29.937  1.00 93.14           H  
ATOM   4894  HB3 ALA A 305      10.514  -7.001 -28.332  1.00 93.14           H  
ATOM   4895  O   ALA A 305       7.577  -6.107 -28.017  1.00 93.14           O  
ATOM   4896  N   ARG A 306       7.744  -4.774 -29.817  1.00 90.70           N  
ATOM   4897  H   ARG A 306       8.234  -4.634 -30.689  1.00 90.70           H  
ATOM   4898  CA  ARG A 306       6.840  -3.714 -29.337  1.00 90.70           C  
ATOM   4899  HA  ARG A 306       7.341  -3.164 -28.540  1.00 90.70           H  
ATOM   4900  C   ARG A 306       5.556  -4.216 -28.691  1.00 90.70           C  
ATOM   4901  CB  ARG A 306       6.531  -2.739 -30.476  1.00 90.70           C  
ATOM   4902  HB2 ARG A 306       7.475  -2.431 -30.925  1.00 90.70           H  
ATOM   4903  HB3 ARG A 306       5.920  -3.231 -31.234  1.00 90.70           H  
ATOM   4904  O   ARG A 306       5.220  -3.749 -27.604  1.00 90.70           O  
ATOM   4905  CG  ARG A 306       5.788  -1.513 -29.920  1.00 90.70           C  
ATOM   4906  HG2 ARG A 306       6.394  -1.082 -29.123  1.00 90.70           H  
ATOM   4907  HG3 ARG A 306       4.833  -1.812 -29.487  1.00 90.70           H  
ATOM   4908  CD  ARG A 306       5.501  -0.451 -30.978  1.00 90.70           C  
ATOM   4909  HD2 ARG A 306       5.091   0.428 -30.480  1.00 90.70           H  
ATOM   4910  HD3 ARG A 306       4.739  -0.846 -31.648  1.00 90.70           H  
ATOM   4911  NE  ARG A 306       6.728  -0.072 -31.701  1.00 90.70           N  
ATOM   4912  HE  ARG A 306       7.514   0.188 -31.124  1.00 90.70           H  
ATOM   4913  NH1 ARG A 306       5.968  -0.423 -33.839  1.00 90.70           N  
ATOM   4914 HH11 ARG A 306       5.118  -0.789 -33.434  1.00 90.70           H  
ATOM   4915 HH12 ARG A 306       6.237  -0.602 -34.796  1.00 90.70           H  
ATOM   4916  NH2 ARG A 306       8.059   0.215 -33.514  1.00 90.70           N  
ATOM   4917 HH21 ARG A 306       8.816   0.216 -32.846  1.00 90.70           H  
ATOM   4918 HH22 ARG A 306       8.051   0.955 -34.202  1.00 90.70           H  
ATOM   4919  CZ  ARG A 306       6.910  -0.091 -33.003  1.00 90.70           C  
ATOM   4920  N   ASN A 307       4.884  -5.162 -29.336  1.00 89.01           N  
ATOM   4921  H   ASN A 307       5.289  -5.549 -30.176  1.00 89.01           H  
ATOM   4922  CA  ASN A 307       3.576  -5.651 -28.899  1.00 89.01           C  
ATOM   4923  HA  ASN A 307       3.140  -4.940 -28.198  1.00 89.01           H  
ATOM   4924  C   ASN A 307       3.665  -6.982 -28.134  1.00 89.01           C  
ATOM   4925  CB  ASN A 307       2.634  -5.730 -30.112  1.00 89.01           C  
ATOM   4926  HB2 ASN A 307       1.687  -6.154 -29.780  1.00 89.01           H  
ATOM   4927  HB3 ASN A 307       3.056  -6.400 -30.860  1.00 89.01           H  
ATOM   4928  O   ASN A 307       2.637  -7.534 -27.758  1.00 89.01           O  
ATOM   4929  CG  ASN A 307       2.315  -4.393 -30.763  1.00 89.01           C  
ATOM   4930  ND2 ASN A 307       1.488  -4.409 -31.775  1.00 89.01           N  
ATOM   4931 HD21 ASN A 307       1.075  -3.503 -31.945  1.00 89.01           H
[truncated: 592,358 more chars]
